# Supplementary material for: Molecular evolution of the hyperthermophilic archaea of the Pyrococcus genus: analysis of adaptation to different environmental conditions
Source: BMC Genomics. 2009 Dec 30;10:639. doi: 10.1186/1471-2164-10-639 (PMC2816203; doi:10.1186/1471-2164-10-639)
Supplement: Additional file 1 — MS Excel file containing annotations of proteins of the 164 orthologous clusters from the P. furiosus, P. horikoshii, P. abyssi, and T. onnurineus species in which gene loss in one of the Pyrococcus species were detected. The first worksheet contains protein functional annotations from the GenBank, arCOG, InterPro, PFam and KEGG Orthology databases. The second worksheet contains our manual functional annotations of 164 groups of orthologous genes used in the paper. The third worksheet contains numbers of clusters with genes annotated in HGT-DB as horizontally transferred. [file 1471-2164-10-639-S1.XLS]

## Sheet: FunctionFeatures
					KEGG Orthology				arCOG			PFAM		InterPro
Cluster #	Species	GenBank GI	UniProt ID	GenBank Annotation	ID	Description	Group	SubGroup	ID	Description	Group	Domain ID	Domain Short Name	Domain ID	Domain Short Name
0	P. abyssi	14520459	Q9V233	DNA repair and recombination protein RadA	K04483	DNA repair and recombination protein RadA	-	-	arCOG00415	RecA/RadA recombinase	Replication; recombination and repair	PF00633; PF08423	HHH; Rad51	IPR003593; IPR016467; IPR003583; IPR000445; IPR013632; IPR001553; IPR011938	ATPase_AAA+_core; DNA_repair_recomb_RecA-like; HHH1_DNA-bd_CS; HhH_motif; Rad51_C; RecA_bac; Recomb_radA
0	T. onnurineus	212224798	B6YUF2	DNA repair and recombination protein RadA	K04483	RADA DNA repair protein rad51	-	-	-	-	-	PF00633; PF08423	HHH; Rad51	IPR003593; IPR016467; IPR003583; IPR000445; IPR006162; IPR013632; IPR001553; IPR011938	ATPase_AAA+_core; DNA_repair_recomb_RecA-like; HHH1_DNA-bd_CS; HhH_motif; Ppantne_S; Rad51_C; RecA_bac; Recomb_radA
0	P. furiosus	18978298	O74036	DNA repair and recombination protein RadA	K04483	DNA repair and recombination protein RadA	-	-	arCOG00415	RecA/RadA recombinase	Replication; recombination and repair	PF00633; PF08423	HHH; Rad51	IPR003593; IPR016467; IPR003583; IPR000445; IPR013632; IPR001553; IPR011938	ATPase_AAA+_core; DNA_repair_recomb_RecA-like; HHH1_DNA-bd_CS; HhH_motif; Rad51_C; RecA_bac; Recomb_radA
1	P. abyssi	14520673	Q9V1H0	chorismate synthase	K01736	chorismate synthase	Amino Acid Metabolism	Phenylalanine, tyrosine and tryptophan biosynthesis	arCOG04133	Chorismate synthase	Amino acid transport and metabolism	PF01264	Chorismate_synt	IPR000453	Chorismate_synth
1	T. onnurineus	212224288	B6YX14	Chorismate synthase	K01736	chorismate synthase	Amino Acid Metabolism	Phenylalanine, tyrosine and tryptophan biosynthesis	-	-	-	PF01264	Chorismate_synt	IPR000453	Chorismate_synth
1	P. furiosus	18978072	Q8U099	chorismate synthase	K01736	chorismate synthase	Amino Acid Metabolism	Phenylalanine, tyrosine and tryptophan biosynthesis	arCOG04133	Chorismate synthase	Amino acid transport and metabolism	PF01264	Chorismate_synt	IPR000453	Chorismate_synth
2	P. horikoshii	14590331	O58150	transketolase, C-terminal section	K00973	glucose-1-phosphate thymidylyltransferase	Carbohydrate Metabolism; Biosynthesis of Polyketides and Nonribosomal Peptides	Nucleotide sugars metabolism; Polyketide sugar unit biosynthesis	arCOG00667	dTDP-glucose pyrophosphorylase	Cell wall/membrane/envelope biogenesis	PF00132; PF00483	Hexapep; NTP_transferase	IPR005908; IPR001451; IPR005835	G1P_thy_trans_s; Hexapep_transf; NTP_transferase
2	P. abyssi	14521380	Q9UZH3	transketolase, C-terminal section	K00973	glucose-1-phosphate thymidylyltransferase	Carbohydrate Metabolism; Biosynthesis of Polyketides and Nonribosomal Peptides	Nucleotide sugars metabolism; Polyketide sugar unit biosynthesis	arCOG00667	dTDP-glucose pyrophosphorylase	Cell wall/membrane/envelope biogenesis	PF00132; PF00483	Hexapep; NTP_transferase	IPR005908; IPR001451; IPR005835	G1P_thy_trans_s; Hexapep_transf; NTP_transferase
2	T. onnurineus	212224993	B6YVK8	Nucleotidyltransferase	K00973	nucleotidyltransferase	Carbohydrate Metabolism; Biosynthesis of Polyketides and Nonribosomal Peptides	Nucleotide sugars metabolism; Polyketide sugar unit biosynthesis	-	-	-	PF00132; PF00483	Hexapep; NTP_transferase	IPR005908; IPR001451; IPR005835	G1P_thy_trans_s; Hexapep_transf; NTP_transferase
3	P. horikoshii	14590819	O58691	dipeptidase	-	dipeptidase	-	-	arCOG01000	Xaa-Pro aminopeptidase	Amino acid transport and metabolism	PF01321; PF00557	Creatinase_N; Peptidase_M24	IPR000587; IPR001714; IPR000994; IPR001131	Creatinase; Pept_M24_MAP; Pept_M24_structural-domain; Peptidase_M24B_aminopep-P_CS
3	T. onnurineus	212223289	B6YSU1	aminopeptidase P	-	aminopeptidase P	-	-	-	-	-	PF01321; PF00557	Creatinase_N; Peptidase_M24	IPR000587; IPR001714; IPR000994; IPR001131	Creatinase; Pept_M24_MAP; Pept_M24_structural-domain; Peptidase_M24B_aminopep-P_CS
3	P. abyssi	14521082	Q9V0B6	X-pro aminopeptidase	-	X-pro aminopeptidase	-	-	arCOG01000	Xaa-Pro aminopeptidase	Amino acid transport and metabolism	PF01321; PF00557	Creatinase_N; Peptidase_M24	IPR000587; IPR000994; IPR001131	Creatinase; Pept_M24_structural-domain; Peptidase_M24B_aminopep-P_CS
4	T. onnurineus	212224429	B6YXF5	galactokinase	K00849	galactokinase	Carbohydrate Metabolism	Galactose metabolism	-	-	-	PF08544; PF00288	GHMP_kinases_C; GHMP_kinases_N	IPR000705; IPR019741; IPR006204; IPR013750; IPR006203; IPR006206; IPR014721	Galactokinase; Galactokinase_CS; GHMP_kinase; GHMP_kinase_C; GHMP_knse_ATP_bd_CS; Mev_galkinase; Ribosomal_S5_D2-type_fold
4	P. furiosus	18976817	Q9HHB6	galactokinase	K00849	galactokinase	Carbohydrate Metabolism	Galactose metabolism	arCOG01029	Galactokinase	Carbohydrate transport and metabolism	PF08544; PF00288	GHMP_kinases_C; GHMP_kinases_N	IPR000705; IPR019741; IPR006204; IPR013750; IPR006203; IPR006206; IPR014721	Galactokinase; Galactokinase_CS; GHMP_kinase; GHMP_kinase_C; GHMP_knse_ATP_bd_CS; Mev_galkinase; Ribosomal_S5_D2-type_fold
4	P. horikoshii	14590277	O58107	galactokinase	K00849	galactokinase	Carbohydrate Metabolism	Galactose metabolism	arCOG01029	Galactokinase	Carbohydrate transport and metabolism	PF08544; PF00288	GHMP_kinases_C; GHMP_kinases_N	IPR000705; IPR019741; IPR006204; IPR013750; IPR006203; IPR006206; IPR014721	Galactokinase; Galactokinase_CS; GHMP_kinase; GHMP_kinase_C; GHMP_knse_ATP_bd_CS; Mev_galkinase; Ribosomal_S5_D2-type_fold
5	T. onnurineus	212224347	B6YX73	cheA chemotaxis histidine kinase	K03407	CheA chemotaxis histidine kinase	Signal Transduction; Cell Motility	Two-component system; Bacterial chemotaxis	-	-	-	PF01584; PF02895; PF02518; PF01627; PF07194	CheW; H-kinase_dim; HATPase_c; Hpt; P2	IPR003594; IPR002545; IPR004358; IPR008207; IPR004105; IPR005467; IPR010808	ATP_bd_ATPase; CheW; Sig_transdc_His_kin-like_C; Sig_transdc_His_kin_P-trf; Sig_transdc_His_kin_subgr_dim; Sig_transdc_His_kinase_core; Sig_transdc_His_kinase_P2-bd
5	P. abyssi	14521752	Q9UYF4	chemotaxis histidine kinase	K03407	chemotaxis histidine kinase	Signal Transduction; Cell Motility	Two-component system; Bacterial chemotaxis	arCOG04403	Chemotaxis protein histidine kinase or related kinase	Cell motility	PF01584; PF02895; PF02518; PF01627; PF07194	CheW; H-kinase_dim; HATPase_c; Hpt; P2	IPR003594; IPR002545; IPR004358; IPR008207; IPR004105; IPR005467; IPR010808	ATP_bd_ATPase; CheW; Sig_transdc_His_kin-like_C; Sig_transdc_His_kin_P-trf; Sig_transdc_His_kin_subgr_dim; Sig_transdc_His_kinase_core; Sig_transdc_His_kinase_P2-bd
5	P. horikoshii	14590396	O58222	chemotaxis histidine kinase	K03407	histidine kinase	Signal Transduction; Cell Motility	Two-component system; Bacterial chemotaxis	arCOG04403	Chemotaxis protein histidine kinase or related kinase	Cell motility	PF01584; PF02895; PF02518; PF01627; PF07194	CheW; H-kinase_dim; HATPase_c; Hpt; P2	IPR003594; IPR002545; IPR004358; IPR008207; IPR004105; IPR005467; IPR010808	ATP_bd_ATPase; CheW; Sig_transdc_His_kin-like_C; Sig_transdc_His_kin_P-trf; Sig_transdc_His_kin_subgr_dim; Sig_transdc_His_kinase_core; Sig_transdc_His_kinase_P2-bd
6	P. abyssi	14521779	Q9UYC7	hyaluronan synthase related	-	hyaluronan synthase related	-	-	arCOG01389	Glycosyltransferase	Cell wall/membrane/envelope biogenesis	PF00535	Glycos_transf_2	IPR001173	Glyco_trans_2
6	P. furiosus	18976837	Q8U3K1	putative glycosyl transferase	-	putative glycosyl transferase	-	-	arCOG01389	Glycosyltransferase	Cell wall/membrane/envelope biogenesis	PF00535	Glycos_transf_2	IPR001173	Glyco_trans_2
6	T. onnurineus	212223763	B6YUR6	glycosyltransferase	-	glycosyltransferase	-	-	-	-	-	PF00535	Glycos_transf_2	IPR001173	Glyco_trans_2
7	P. horikoshii	14590402	O58230	DNA-binding protein	K09156	hypothetical protein	-	-	arCOG02394	Uncharacterized conserved protein	Function unknown	PF04283	DUF439	IPR007381	DUF439
7	T. onnurineus	212224353	B6YX79	DNA-binding protein	-	hypothetical protein	-	-	-	-	-	PF04283	DUF439	IPR007381	DUF439
7	P. abyssi	14521746	Q9UYG0	DNA-binding protein	K09156	hypothetical protein	-	-	arCOG02394	Uncharacterized conserved protein	Function unknown	PF04283	DUF439	IPR007381	DUF439
8	T. onnurineus	212223405	B6YT57	cobalamin adenosyltransferase	-	hypothetical mae1-like C4-dicarboxylate transporter	-	-	-	-	-	PF03595	C4dic_mal_tran	IPR004695; IPR011552	C4dc/mal_transpt; Tellurite-R_TehA
8	P. abyssi	14521012	Q9V0I5	cobalamin adenosyltransferase	-	C4-dicarboxylate transporter, putative	-	-	arCOG04355	Tellurite resistance protein or related permease	Inorganic ion transport and metabolism	PF03595	C4dic_mal_tran	IPR004695; IPR011552	C4dc/mal_transpt; Tellurite-R_TehA
8	P. horikoshii	14590741	O58614	malic acid transport protein	-	malic acid transport protein	-	-	arCOG04355	Tellurite resistance protein or related permease	Inorganic ion transport and metabolism	PF03595	C4dic_mal_tran	IPR004695; IPR011552	C4dc/mal_transpt; Tellurite-R_TehA
9	T. onnurineus	212223775	B6YUS8	deblocking aminopeptidase	-	deblocking aminopeptidase	-	-	-	-	-	PF05343	Peptidase_M42	IPR008007	Peptidase_M42
9	P. horikoshii	14590612	O58468	deblocking aminopeptidase	-	hypothetical protein	-	-	arCOG01520	Cellulase M or related protein	Carbohydrate transport and metabolism	PF05343	Peptidase_M42	IPR008007	Peptidase_M42
9	P. abyssi	14521514	Q9UZ39	glucanase	-	glucanase	-	-	arCOG01520	Cellulase M or related protein	Carbohydrate transport and metabolism	PF05343	Peptidase_M42	IPR008007	Peptidase_M42
10	T. onnurineus	212224351	B6YX77	methyl-accepting chemotaxis protein	K03406	methyl-accepting chemotaxis protein	Cell Motility	Bacterial chemotaxis	-	-	-	PF02743; PF00672; PF00015	Cache_1; HAMP; MCPsignal	IPR004010; IPR004089; IPR003660	Cache; Chemotax_Me-accpt_rcpt_sig; HAMP_linker_dom
10	P. abyssi	14521748	Q9UYF8	methyl-accepting chemotaxis protein	K03406	methyl-accepting chemotaxis protein	Cell Motility	Bacterial chemotaxis	-	-	-	PF02743; PF00672; PF00015	Cache_1; HAMP; MCPsignal	IPR004010; IPR004089; IPR003660	Cache; Chemotax_Me-accpt_rcpt_sig; HAMP_linker_dom
10	P. horikoshii	14590400	O58227	chemotaxis protein	K03406	chemotaxis protein	Cell Motility	Bacterial chemotaxis	-	-	-	PF02743; PF00672; PF00015	Cache_1; HAMP; MCPsignal	IPR004010; IPR004089; IPR003660	Cache; Chemotax_Me-accpt_rcpt_sig; HAMP_linker_dom
11	T. onnurineus	212224988	B6YVK3	sugar-phosphate nucleotydyltransferase	K00973	sugar-phosphate nucleotydyltransferase	Carbohydrate Metabolism; Biosynthesis of Polyketides and Nonribosomal Peptides	Nucleotide sugars metabolism; Polyketide sugar unit biosynthesis	-	-	-	PF00483	NTP_transferase	IPR005835	NTP_transferase
11	P. abyssi	14521798	Q9UYA8	sugar-phosphate nucleotydyltransferase	K00973	glucose-1-phosphate thymidylyltransferase	Carbohydrate Metabolism; Biosynthesis of Polyketides and Nonribosomal Peptides	Nucleotide sugars metabolism; Polyketide sugar unit biosynthesis	arCOG00666	Nucleoside-diphosphate-sugar pyrophosphorylase involved in lipopolysaccharide biosynthesis/translation initiation factor 2B; gamma/epsilon subunit	Cell wall/membrane/envelope biogenesis	PF00132; PF00483	Hexapep; NTP_transferase	IPR001451; IPR005835	Hexapep_transf; NTP_transferase
11	P. horikoshii	14590289	O58117	sugar-phosphate nucleotydyltransferase	K00973	glucose-1 phosphate transferase	Carbohydrate Metabolism; Biosynthesis of Polyketides and Nonribosomal Peptides	Nucleotide sugars metabolism; Polyketide sugar unit biosynthesis	arCOG00666	Nucleoside-diphosphate-sugar pyrophosphorylase involved in lipopolysaccharide biosynthesis/translation initiation factor 2B; gamma/epsilon subunit	Cell wall/membrane/envelope biogenesis	PF00483	NTP_transferase	IPR005835	NTP_transferase
12	P. abyssi	14520664	Q9V1H9	mazg beta-lactamase regulatory protein - like protein	K01735	3-dehydroquinate synthase	Amino Acid Metabolism	Phenylalanine, tyrosine and tryptophan biosynthesis	arCOG00983	3-dehydroquinate synthetase	Amino acid transport and metabolism	PF01761	DHQ_synthase	IPR016303; IPR002658; IPR016037	DHQ_synth; DHQ_synth_AroB; DHQ_synth_AroB_sub
12	P. furiosus	18978063	Q8U0A8	mazg beta-lactamase regulatory protein - like protein	K01735	3-dehydroquinate synthase	Amino Acid Metabolism	Phenylalanine, tyrosine and tryptophan biosynthesis	arCOG00983	3-dehydroquinate synthetase	Amino acid transport and metabolism	PF01761	DHQ_synthase	IPR016303; IPR002658; IPR016037	DHQ_synth; DHQ_synth_AroB; DHQ_synth_AroB_sub
12	T. onnurineus	212224283	B6YX09	mazg beta-lactamase regulatory protein - like protein	K01735	3-dehydroquinate synthetase	Amino Acid Metabolism	Phenylalanine, tyrosine and tryptophan biosynthesis	-	-	-	PF01761	DHQ_synthase	IPR016303; IPR002658	DHQ_synth; DHQ_synth_AroB
13	T. onnurineus	212224563	B6YXT9	hypothetical membrane protein, conserved	-	Met-10+ like protein	-	-	-	-	-	PF02475	Met_10	IPR003402	Unk_Met10
13	P. abyssi	14520331	Q9V2G1	hypothetical membrane protein, conserved	-	hypothetical protein	-	-	arCOG00033	Wybutosine (yW) biosynthesis enzyme; methyltransferase	Translation; ribosomal structure and biogenesis	PF02475	Met_10	IPR003402	Unk_Met10
13	P. furiosus	18976461	Q8U4J6	hypothetical membrane protein, conserved	-	met-10+ protein	-	-	arCOG00033	Wybutosine (yW) biosynthesis enzyme; methyltransferase	Translation; ribosomal structure and biogenesis	PF02475	Met_10	IPR003402	Unk_Met10
14	P. horikoshii	14590332	O58151	RNA-binding protein, containing KH domain	K01710	dTDP-glucose 4,6-dehydratase	Carbohydrate Metabolism; Biosynthesis of Polyketides and Nonribosomal Peptides	Nucleotide sugars metabolism; Polyketide sugar unit biosynthesis; Biosynthesis of vancomycin group antibiotics	arCOG01371	dTDP-D-glucose 4;6-dehydratase	Cell wall/membrane/envelope biogenesis	PF01370	Epimerase	IPR005888; IPR001509; IPR016040	dTDP_Gluc_deHydtase; Epimerase_deHydtase; NAD(P)-bd
14	P. abyssi	14521381	Q9UZH2	RNA-binding protein, containing KH domain	K01710	dTDP-glucose 4,6-dehydratase	Carbohydrate Metabolism; Biosynthesis of Polyketides and Nonribosomal Peptides	Nucleotide sugars metabolism; Polyketide sugar unit biosynthesis; Biosynthesis of vancomycin group antibiotics	arCOG01371	dTDP-D-glucose 4;6-dehydratase	Cell wall/membrane/envelope biogenesis	PF01370	Epimerase	IPR002198; IPR005888; IPR001509; IPR016040	DHase_sc/Rdtase_SDR; dTDP_Gluc_deHydtase; Epimerase_deHydtase; NAD(P)-bd
14	T. onnurineus	212224994	B6YVK9	RNA-binding protein, containing KH domain	K01710	RfbB dTDP-glucose 4,6-dehydratase	Carbohydrate Metabolism; Biosynthesis of Polyketides and Nonribosomal Peptides	Nucleotide sugars metabolism; Polyketide sugar unit biosynthesis; Biosynthesis of vancomycin group antibiotics	-	-	-	PF01370	Epimerase	IPR005888; IPR001509; IPR016040	dTDP_Gluc_deHydtase; Epimerase_deHydtase; NAD(P)-bd
15	P. horikoshii	14590386	O58201	arsenical pump membrane protein	-	Na/Ca-exchanging protein	Membrane Transport	Other ion-coupled transporters	arCOG02881	Ca2+/Na+ antiporter	Inorganic ion transport and metabolism	PF01699	Na_Ca_ex	IPR004481; IPR004837	K-dep_Na/Ca-exchanger-like; NaCa_Exmemb
15	P. abyssi	14521759	Q9UYE7	arsenical pump membrane protein	-	Na+/Ca+ exchanging protein related	Membrane Transport	Other ion-coupled transporters	arCOG02881	Ca2+/Na+ antiporter	Inorganic ion transport and metabolism	PF01699	Na_Ca_ex	IPR004481; IPR004837	K-dep_Na/Ca-exchanger-like; NaCa_Exmemb
15	T. onnurineus	212224113	B6YWI9	arsenical pump membrane protein	-	Ca2+/Na+ antiporter	Membrane Transport	Other ion-coupled transporters	-	-	-	PF01699	Na_Ca_ex	IPR004481; IPR004837	K-dep_Na/Ca-exchanger-like; NaCa_Exmemb
16	P. horikoshii	14590865	O58770	membrane dipeptidase	-	membrane dipeptidase	-	-	arCOG04083	Zn-dependent dipeptidase; microsomal dipeptidase homolog	Amino acid transport and metabolism	PF01244	Peptidase_M19	IPR000102; IPR008257	MAP1B_neuraxin; Peptidase_M19
16	T. onnurineus	212224687	B6YTT5	Hypothetical microsomal dipeptidase	-	hypothetical microsomal dipeptidase	-	-	-	-	-	PF01244	Peptidase_M19	IPR008257	Peptidase_M19
16	P. abyssi	14521159	Q9V041	dipeptidase	-	dipeptidase	-	-	arCOG04083	Zn-dependent dipeptidase; microsomal dipeptidase homolog	Amino acid transport and metabolism	PF01244	Peptidase_M19	IPR008257	Peptidase_M19
17	T. onnurineus	212223846	B6YVA7	Hypothetical transcription regulator	K07728	hypothetical transcription regulator	-	-	-	-	-	PF01381	HTH_3	IPR001387	HTH_3
17	P. abyssi	14520583	Q9V1R0	Hypothetical transcription regulator	K07728	hypothetical protein	-	-	arCOG04152	Predicted transcriptional regulator	Transcription	PF01381	HTH_3	IPR001387	HTH_3
17	P. furiosus	18978223	Q8TZX4	Hypothetical transcription regulator	K07728	hypothetical protein	-	-	arCOG04152	Predicted transcriptional regulator	Transcription	PF01381	HTH_3	IPR001387	HTH_3
18	T. onnurineus	212224107	B6YWI3	Hypothetical membrane protease subunit	-	hypothetical membrane protease subunit	-	-	-	-	-	PF01145	Band_7	IPR001107; IPR018080; IPR001972	Band_7; Band_7/stomatin-like_CS; Stomatin
18	P. abyssi	14521762	Q9UYE4	stomatin-like protein	-	stomatin-like protein	-	-	arCOG01915	Membrane protease subunit; stomatin/prohibitin homolog	Posttranslational modification; protein turnover; chaperones	PF01145	Band_7	IPR001107; IPR018080; IPR001972	Band_7; Band_7/stomatin-like_CS; Stomatin
18	P. horikoshii	14590383	O58205	membrane protein	-	membrane protein	-	-	arCOG01915	Membrane protease subunit; stomatin/prohibitin homolog	Posttranslational modification; protein turnover; chaperones	PF01145	Band_7	IPR001107; IPR018080; IPR001972	Band_7; Band_7/stomatin-like_CS; Stomatin
19	P. abyssi	14520662	Q9V1I1	transketolase c-terminal section	K00615	transketolase C-terminal section	Carbohydrate Metabolism; Energy Metabolism; Biosynthesis of Polyketides and Nonribosomal Peptides	Pentose phosphate pathway; Carbon fixation in photosynthetic organisms; Biosynthesis of ansamycins	arCOG01051	Transketolase; C-terminal subunit	Carbohydrate transport and metabolism	PF02779; PF02780	Transket_pyr; Transketolase_C	IPR005476; IPR015941; IPR005475	Transketo_C; Transketolase_C-like; Transketolase_central-reg
19	P. furiosus	18978061	Q8U0B0	transketolase C-terminal section	K00615	transketolase C-terminal section	Carbohydrate Metabolism; Energy Metabolism; Biosynthesis of Polyketides and Nonribosomal Peptides	Pentose phosphate pathway; Carbon fixation in photosynthetic organisms; Biosynthesis of ansamycins	arCOG01051	Transketolase; C-terminal subunit	Carbohydrate transport and metabolism	PF02779; PF02780	Transket_pyr; Transketolase_C	IPR005476; IPR015941; IPR005475	Transketo_C; Transketolase_C-like; Transketolase_central-reg
19	T. onnurineus	212224281	B6YX07	transketolase, C-terminal section	K00615	transketolase, C-terminal section	Carbohydrate Metabolism; Energy Metabolism; Biosynthesis of Polyketides and Nonribosomal Peptides	Pentose phosphate pathway; Carbon fixation in photosynthetic organisms; Biosynthesis of ansamycins	-	-	-	PF02779; PF02780	Transket_pyr; Transketolase_C	IPR005476; IPR015941; IPR005475	Transketo_C; Transketolase_C-like; Transketolase_central-reg
20	T. onnurineus	212223461	B6YTB3	topA	K03168	TopA	-	-	-	-	-	PF01131; PF01751; PF01396	Topoisom_bac; Toprim; zf-C4_Topoisom	IPR003601; IPR013497; IPR013824; IPR013826; IPR000380; IPR003602; IPR013498; IPR005739; IPR006171; IPR006154	Topo_IA_2; Topo_IA_cen; Topo_IA_cen_sub1; Topo_IA_cen_sub3; Topo_IA_core; Topo_IA_DNA_bd; Topo_IA_Znf; TopoI_arch; Toprim_dom; Toprim_sub
20	P. horikoshii	14590513	O58356	DNA topoisomerase I	K03168	DNA topoisomerase I	-	-	arCOG01527	Topoisomerase IA	Replication; recombination and repair	PF01131; PF01751; PF01396	Topoisom_bac; Toprim; zf-C4_Topoisom	IPR003601; IPR013497; IPR013824; IPR013826; IPR000380; IPR003602; IPR013498; IPR005739; IPR006171; IPR006154	Topo_IA_2; Topo_IA_cen; Topo_IA_cen_sub1; Topo_IA_cen_sub3; Topo_IA_core; Topo_IA_DNA_bd; Topo_IA_Znf; TopoI_arch; Toprim_dom; Toprim_sub
20	P. abyssi	14521628	Q9UYS8	DNA topoisomerase I	K03168	DNA topoisomerase I	-	-	arCOG01527	Topoisomerase IA	Replication; recombination and repair	PF01131; PF01751; PF01396	Topoisom_bac; Toprim; zf-C4_Topoisom	IPR003601; IPR013497; IPR013824; IPR013826; IPR000380; IPR003602; IPR013498; IPR005739; IPR006171; IPR006154	Topo_IA_2; Topo_IA_cen; Topo_IA_cen_sub1; Topo_IA_cen_sub3; Topo_IA_core; Topo_IA_DNA_bd; Topo_IA_Znf; TopoI_arch; Toprim_dom; Toprim_sub
21	P. furiosus	18976965	Q8U378	DNA topoisomerase I	-	hypothetical protein	-	-	arCOG00969	Predicted hydrolase (metallo-beta-lactamase superfamily)	General function prediction only	PF00753	Lactamase_B	IPR001279; IPR014426	Blactmase-like; UCP004944_hydrls
21	P. abyssi	14521182	Q9V018	DNA topoisomerase I	-	hypothetical protein	-	-	arCOG00969	Predicted hydrolase (metallo-beta-lactamase superfamily)	General function prediction only	-	-	IPR014426	UCP004944_hydrls
21	T. onnurineus	212224514	B6YXP0	Hypothetical hydrolase	-	hypothetical hydrolase	-	-	-	-	-	-	-	IPR014426	UCP004944_hydrls
22	P. abyssi	14520396	Q9V296	maltodextrin transport system permease protein	K10114	maltodextrin transport system permease protein	Membrane Transport	ABC transporters	arCOG00157	ABC-type sugar transport system; permease component	Carbohydrate transport and metabolism	PF00528	BPD_transp_1	IPR000515	BPD_transp
22	T. onnurineus	212224945	B6YV56	maltodextrin transport system permease protein	-	hypothetical sugar transport inner membrane protein	-	-	-	-	-	PF00528	BPD_transp_1	IPR000515	BPD_transp
22	P. furiosus	18978309	Q8TZP9	putative malf-like sugar transport inner membrane protein	K10114	putative MalF-like sugar transport inner membrane protein	Membrane Transport	ABC transporters	arCOG00157	ABC-type sugar transport system; permease component	Carbohydrate transport and metabolism	PF00528	BPD_transp_1	IPR000515	BPD_transp
23	P. horikoshii	14590828	O58711	putative malf-like sugar transport inner membrane protein	-	hypothetical protein	-	-	arCOG04073	MinD superfamily P-loop ATPase containing an inserted ferredoxin domain	Energy production and conversion	PF01656; PF00037	CbiA; Fer4	IPR017896; IPR001450; IPR017900; IPR002586	4Fe4S_Fe-S-bd; 4Fe4S_Fe_S_bd_subgr; 4Fe4S_Fe_S_CS; CbiA_P_synth
23	P. abyssi	14521071	Q9V0C7	putative malf-like sugar transport inner membrane protein	-	hypothetical protein	-	-	arCOG04073	MinD superfamily P-loop ATPase containing an inserted ferredoxin domain	Energy production and conversion	PF01656; PF00037	CbiA; Fer4	IPR017896; IPR001450; IPR017900; IPR002586	4Fe4S_Fe-S-bd; 4Fe4S_Fe_S_bd_subgr; 4Fe4S_Fe_S_CS; CbiA_P_synth
23	T. onnurineus	212224064	B6YWE0	ATPase, N-terminus	-	ATPase, N-terminus	-	-	-	-	-	PF01656; PF00037	CbiA; Fer4	IPR017896; IPR001450; IPR017900; IPR002586	4Fe4S_Fe-S-bd; 4Fe4S_Fe_S_bd_subgr; 4Fe4S_Fe_S_CS; CbiA_P_synth
24	P. horikoshii	14590752	O58637	cation efflux system protein czcD	K03295	cation efflux system protein CzcD	Membrane Transport	Other ion-coupled transporters	arCOG01477	Co/Zn/Cd efflux system component	Inorganic ion transport and metabolism	PF01545	Cation_efflux	IPR002524	Cation_efflux
24	P. furiosus	18976930	Q8U3B2	cation efflux system protein	K03295	cation efflux system protein	Membrane Transport	Other ion-coupled transporters	arCOG01477	Co/Zn/Cd efflux system component	Inorganic ion transport and metabolism	PF01545	Cation_efflux	IPR002524	Cation_efflux
24	T. onnurineus	212223406	B6YT58	cation efflux system protein	K03295	cobalt/zinc/cadmium cation efflux pump protein	Membrane Transport	Other ion-coupled transporters	-	-	-	PF01545	Cation_efflux	IPR002524	Cation_efflux
25	T. onnurineus	212223199	B6YSK1	cation efflux system protein	-	H-II gamma	-	-	-	-	-	PF00970; PF00175	FAD_binding_6; NAD_binding_1	IPR012165; IPR017927; IPR001709; IPR008333; IPR001433; IPR001221	Cyt_c3_hydrogenase_gsu; Fd_Rdtase_FAD-bd; Flavoprot_Pyr_Nucl_cyt_Rdtase; OxRdtase_FAD-bd; OxRdtase_FAD/NAD_bd; Phe_hydroxylase
25	P. abyssi	14521155	Q9V045	cation efflux system protein	-	cytochrome-c3 hydrogenase subunit gamma	-	-	arCOG02199	2-polyprenylphenol hydroxylase or related flavodoxin oxidoreductase	Coenzyme transport and metabolism	PF00970; PF00175	FAD_binding_6; NAD_binding_1	IPR012165; IPR017927; IPR008333; IPR001433; IPR001221	Cyt_c3_hydrogenase_gsu; Fd_Rdtase_FAD-bd; OxRdtase_FAD-bd; OxRdtase_FAD/NAD_bd; Phe_hydroxylase
25	P. furiosus	18977702	Q9P9M6	cation efflux system protein	-	cytochrome-c3 hydrogenase subunit gamma	-	-	arCOG02199	2-polyprenylphenol hydroxylase or related flavodoxin oxidoreductase	Coenzyme transport and metabolism	PF00970; PF00175	FAD_binding_6; NAD_binding_1	IPR012165; IPR017927; IPR001709; IPR008333; IPR001433; IPR001221	Cyt_c3_hydrogenase_gsu; Fd_Rdtase_FAD-bd; Flavoprot_Pyr_Nucl_cyt_Rdtase; OxRdtase_FAD-bd; OxRdtase_FAD/NAD_bd; Phe_hydroxylase
26	P. horikoshii	14590335	O58154	cation efflux system protein	K00067	dTDP-4-dehydrorhamnose reductase	Carbohydrate Metabolism; Biosynthesis of Polyketides and Nonribosomal Peptides	Nucleotide sugars metabolism; Polyketide sugar unit biosynthesis	arCOG01367	dTDP-4-dehydrorhamnose reductase	Cell wall/membrane/envelope biogenesis	PF04321	RmlD_sub_bind	IPR016040; IPR005913	NAD(P)-bd; TDP_rham_reduct
26	T. onnurineus	212225002	B6YVL7	cation efflux system protein	K00067	hypothetical dTDP-4-dehydrorhamnose reductase	Carbohydrate Metabolism; Biosynthesis of Polyketides and Nonribosomal Peptides	Nucleotide sugars metabolism; Polyketide sugar unit biosynthesis	-	-	-	PF04321	RmlD_sub_bind	IPR002198; IPR016040; IPR005913	DHase_sc/Rdtase_SDR; NAD(P)-bd; TDP_rham_reduct
26	P. abyssi	14521386	Q9UZG7	cation efflux system protein	K00067	dTDP-4-dehydrorhamnose reductase	Carbohydrate Metabolism; Biosynthesis of Polyketides and Nonribosomal Peptides	Nucleotide sugars metabolism; Polyketide sugar unit biosynthesis	arCOG01367	dTDP-4-dehydrorhamnose reductase	Cell wall/membrane/envelope biogenesis	PF04321	RmlD_sub_bind	IPR016040; IPR005913	NAD(P)-bd; TDP_rham_reduct
27	T. onnurineus	212223343	B6YSZ5	hydrolase	-	hydrolase	-	-	-	-	-	PF02129	Peptidase_S15	IPR000383	Peptidase_S15
27	P. furiosus	18978373	Q8TZJ1	hydrolase	-	hypothetical protein	-	-	arCOG01651	alpha/beta superfamily hydrolase	General function prediction only	-	-	-	-
27	P. abyssi	14520481	Q9V211	hydrolase	-	2-acetyl-1-alkylglycerophosph ocholine esterase	-	-	arCOG01651	alpha/beta superfamily hydrolase	General function prediction only	PF00561	Abhydrolase_1	IPR000073	AB_hydrolase_1
28	T. onnurineus	212224065	B6YWE1	ATPase C-terminus	-	ATPase C-terminus	-	-	-	-	-	PF01656; PF00037	CbiA; Fer4	IPR017896; IPR001450; IPR017900; IPR002586	4Fe4S_Fe-S-bd; 4Fe4S_Fe_S_bd_subgr; 4Fe4S_Fe_S_CS; CbiA_P_synth
28	P. abyssi	14521070	Q9V0C8	ATPase C-terminus	-	hypothetical protein	-	-	arCOG04073	MinD superfamily P-loop ATPase containing an inserted ferredoxin domain	Energy production and conversion	PF01656; PF00037	CbiA; Fer4	IPR017896; IPR001450; IPR017900; IPR002586	4Fe4S_Fe-S-bd; 4Fe4S_Fe_S_bd_subgr; 4Fe4S_Fe_S_CS; CbiA_P_synth
28	P. horikoshii	14590827	O58710	ATPase C-terminus	-	hypothetical protein	-	-	arCOG04073	MinD superfamily P-loop ATPase containing an inserted ferredoxin domain	Energy production and conversion	PF01656; PF00037	CbiA; Fer4	IPR017896; IPR001450; IPR017900; IPR002586	4Fe4S_Fe-S-bd; 4Fe4S_Fe_S_bd_subgr; 4Fe4S_Fe_S_CS; CbiA_P_synth
29	T. onnurineus	212223571	B6YTM3	Agmatinase	K01480	agmatinase	Amino Acid Metabolism	Urea cycle and metabolism of amino groups	-	-	-	PF00491	Arginase	IPR005925; IPR006035	Agmatinase; Ureohydrolase
29	P. abyssi	14520307	Q9V2I5	agmatinase	K01480	agmatinase	Amino Acid Metabolism	Urea cycle and metabolism of amino groups	arCOG01700	Arginase family enzyme	Amino acid transport and metabolism	PF00491	Arginase	IPR005925; IPR006035	Agmatinase; Ureohydrolase
29	P. horikoshii	14590036	O57839	agmatinase	K01480	agmatinase	Amino Acid Metabolism	Urea cycle and metabolism of amino groups	arCOG01700	Arginase family enzyme	Amino acid transport and metabolism	PF00491	Arginase	IPR005925; IPR006035	Agmatinase; Ureohydrolase
30	T. onnurineus	212224344	B6YX70	cheR chemotaxis protein methyltransferase	K00575	CheR chemotaxis protein methyltransferase	Signal Transduction; Cell Motility	Two-component system; Bacterial chemotaxis	-	-	-	PF01739; PF03705	CheR; CheR_N	IPR000780	CheR_MeTrfase
30	P. abyssi	14521755	Q9UYF1	chemotaxis protein methyltransferase	K00575	chemotaxis protein methyltransferase	Signal Transduction; Cell Motility	Two-component system; Bacterial chemotaxis	arCOG04402	Methylase of chemotaxis methyl-accepting protein	Cell motility	PF01739; PF03705	CheR; CheR_N	IPR000780	CheR_MeTrfase
30	P. horikoshii	14590393	O58194	chemotaxis protein methyltransferase	K00575	chemotaxis protein methyltransferase	Signal Transduction; Cell Motility	Two-component system; Bacterial chemotaxis	arCOG04402	Methylase of chemotaxis methyl-accepting protein	Cell motility	PF01739; PF03705	CheR; CheR_N	IPR000780	CheR_MeTrfase
31	T. onnurineus	212224860	B6YUX1	chemotaxis protein methyltransferase	-	cobalt/zinc/cadmium cation efflux pump protein	-	-	-	-	-	PF01545	Cation_efflux	IPR002524	Cation_efflux
31	P. furiosus	18977745	Q8U154	cation transporter, putative	-	cation transporter, putative	-	-	arCOG01474	Predicted Co/Zn/Cd cation transporter	Inorganic ion transport and metabolism	PF01545	Cation_efflux	IPR002524	Cation_efflux
31	P. abyssi	14520887	Q9V0W0	cation transporter, putative	-	cation efflux system protein	-	-	arCOG01474	Predicted Co/Zn/Cd cation transporter	Inorganic ion transport and metabolism	PF01545	Cation_efflux	IPR002524	Cation_efflux
32	P. abyssi	14520590	Q9V1Q3	cation transporter, putative	K01738	cysteine synthase, O-acetylserine lyase B	Energy Metabolism; Amino Acid Metabolism; Metabolism of Other Amino Acids	Sulfur metabolism; Cysteine metabolism; Selenoamino acid metabolism	arCOG01430	Cysteine synthase	Amino acid transport and metabolism	PF00291	PALP	IPR001926; IPR000634	PyrdxlP-dep_enz_bsu; Ser/Thr_deHydtase_PyrdxlP-BS
32	P. furiosus	18978230	Q8TZW7	cysteine synthase	K01738	cysteine synthase	Energy Metabolism; Amino Acid Metabolism; Metabolism of Other Amino Acids	Sulfur metabolism; Cysteine metabolism; Selenoamino acid metabolism	arCOG01430	Cysteine synthase	Amino acid transport and metabolism	PF00291	PALP	IPR001926	PyrdxlP-dep_enz_bsu
32	T. onnurineus	212224153	B6YWM9	cysteine synthase	K01738	cysteine synthase	Energy Metabolism; Amino Acid Metabolism; Metabolism of Other Amino Acids	Sulfur metabolism; Cysteine metabolism; Selenoamino acid metabolism	-	-	-	PF00291	PALP	IPR001926; IPR000634	PyrdxlP-dep_enz_bsu; Ser/Thr_deHydtase_PyrdxlP-BS
33	P. horikoshii	14591567	O59479	cobalt transport ATP-binding protein	K02006	cobalt transport ATP-binding protein	Membrane Transport	ABC transporters	arCOG00202	ABC-type cobalt transport system; ATPase component	Inorganic ion transport and metabolism	PF00005	ABC_tran	IPR003439; IPR017871; IPR003593	ABC_transporter-like; ABC_transporter_CS; ATPase_AAA+_core
33	T. onnurineus	212223510	B6YTG2	hypothetical cobalt transport ATP-binding protein	K02006	hypothetical cobalt transport ATP-binding protein	Membrane Transport	ABC transporters	-	-	-	PF00005	ABC_tran	IPR003439; IPR017871; IPR003593	ABC_transporter-like; ABC_transporter_CS; ATPase_AAA+_core
33	P. abyssi	14520589	Q9V1Q4	ABC transporter, ATP-binding protein	K02006	ABC transporter, ATP-binding protein	Membrane Transport	ABC transporters	arCOG00202	ABC-type cobalt transport system; ATPase component	Inorganic ion transport and metabolism	PF00005	ABC_tran	IPR003439; IPR017871; IPR003593	ABC_transporter-like; ABC_transporter_CS; ATPase_AAA+_core
34	P. abyssi	14521153	Q9V047	ABC transporter, ATP-binding protein	K00528	ferredoxin--NADP reductase subunit alpha	-	-	arCOG02199	2-polyprenylphenol hydroxylase or related flavodoxin oxidoreductase	Coenzyme transport and metabolism	PF00175	NAD_binding_1	IPR012165; IPR017927; IPR001433	Cyt_c3_hydrogenase_gsu; Fd_Rdtase_FAD-bd; OxRdtase_FAD/NAD_bd
34	P. furiosus	18977700	Q8U194	ABC transporter, ATP-binding protein	K00528	ferredoxin--NADP reductase subunit alpha	-	-	arCOG02199	2-polyprenylphenol hydroxylase or related flavodoxin oxidoreductase	Coenzyme transport and metabolism	PF00175	NAD_binding_1	IPR012165; IPR017927; IPR001433	Cyt_c3_hydrogenase_gsu; Fd_Rdtase_FAD-bd; OxRdtase_FAD/NAD_bd
34	T. onnurineus	212223201	B6YSK3	Oxidoreductase	K00528	oxidoreductase	-	-	-	-	-	PF00970; PF00175	FAD_binding_6; NAD_binding_1	IPR012165; IPR017927; IPR008333; IPR001433	Cyt_c3_hydrogenase_gsu; Fd_Rdtase_FAD-bd; OxRdtase_FAD-bd; OxRdtase_FAD/NAD_bd
35	P. horikoshii	14590723	O58593	Oxidoreductase	-	hypothetical protein	-	-	arCOG01646	Dipeptidyl aminopeptidase/acylaminoacyl-peptidase	Amino acid transport and metabolism	PF07676; PF00326	PD40; Peptidase_S9	IPR011042; IPR011659; IPR001375	6-blade_b-propeller_TolB-like; PD40; Peptidase_S9
35	P. abyssi	14521796	Q9UYB0	acyl-peptide hydrolase	-	acyl-peptide hydrolase	-	-	arCOG01646	Dipeptidyl aminopeptidase/acylaminoacyl-peptidase	Amino acid transport and metabolism	PF07676; PF00326	PD40; Peptidase_S9	IPR011042; IPR011659; IPR001375	6-blade_b-propeller_TolB-like; PD40; Peptidase_S9
35	T. onnurineus	212224118	B6YWJ4	acylamino acid-releasing enzyme	-	acylamino acid-releasing enzyme	-	-	-	-	-	PF07676; PF00326	PD40; Peptidase_S9	IPR011042; IPR011659; IPR001375; IPR005829	6-blade_b-propeller_TolB-like; PD40; Peptidase_S9; Sugar_transporter_CS
36	T. onnurineus	212223445	B6YT97	acylamino acid-releasing enzyme	-	hypothetical protein	-	-	-	-	-	-	-	-	-
36	P. furiosus	18977216	Q8U2J0	acylamino acid-releasing enzyme	-	hypothetical protein	-	-	arCOG02979	Uncharacterized conserved protein	Function unknown	-	-	-	-
36	P. abyssi	14521415	Q9UZD8	acylamino acid-releasing enzyme	-	hypothetical protein	-	-	arCOG02979	Uncharacterized conserved protein	Function unknown	-	-	-	-
37	P. horikoshii	14591114	O59001	acylamino acid-releasing enzyme	-	hypothetical protein	-	-	arCOG05738	SAM-dependent methyltransferase	Secondary metabolites biosynthesis; transport and catabolism	-	-	-	-
37	P. abyssi	14520478	Q9V214	acylamino acid-releasing enzyme	-	hypothetical protein	-	-	arCOG05738	SAM-dependent methyltransferase	Secondary metabolites biosynthesis; transport and catabolism	-	-	-	-
37	T. onnurineus	212225077	B6YW50	SAM-dependent methyltransferase	-	SAM-dependent methyltransferase	-	-	-	-	-	-	-	-	-
38	T. onnurineus	212224765	B6YUB9	biotin synthase-related protein	-	biotin synthase-related protein	-	-	-	-	-	PF04055	Radical_SAM	IPR013785; IPR006638; IPR007197	Aldolase_TIM; Elp3/MiaB/NifB; Radical_SAM
38	P. abyssi	14521417	Q9UZD6	biotin synthase-related protein	K09711	hypothetical protein	-	-	arCOG05825	Radical SAM superfamily enzyme	General function prediction only	PF04055	Radical_SAM	IPR013785; IPR006638; IPR007197	Aldolase_TIM; Elp3/MiaB/NifB; Radical_SAM
38	P. furiosus	18977530	Q8U1P7	biotin synthase-related protein	K09711	hypothetical protein	-	-	arCOG05825	Radical SAM superfamily enzyme	General function prediction only	PF04055	Radical_SAM	IPR013785; IPR006638; IPR007197	Aldolase_TIM; Elp3/MiaB/NifB; Radical_SAM
39	T. onnurineus	212224285	B6YX11	biotin synthase-related protein	K00014	AroE shikimate 5-dehydrogenase	Amino Acid Metabolism	Phenylalanine, tyrosine and tryptophan biosynthesis	-	-	-	PF01488; PF08501	Shikimate_DH; Shikimate_dh_N	IPR016040; IPR011342; IPR013708; IPR006151	NAD(P)-bd; Quinate/shikimate_5-DHase; Shikimate_DHase-bd_N; Shikm_DHase/Glu-tRNA_Rdtase
39	P. furiosus	18978065	Q8U0A6	biotin synthase-related protein	K00014	shikimate 5-dehydrogenase	Amino Acid Metabolism	Phenylalanine, tyrosine and tryptophan biosynthesis	arCOG01033	Shikimate 5-dehydrogenase	Amino acid transport and metabolism	PF01488; PF08501	Shikimate_DH; Shikimate_dh_N	IPR016040; IPR011342; IPR013708; IPR006151	NAD(P)-bd; Quinate/shikimate_5-DHase; Shikimate_DHase-bd_N; Shikm_DHase/Glu-tRNA_Rdtase
39	P. abyssi	14520666	Q9V1H7	biotin synthase-related protein	K00014	shikimate 5-dehydrogenase	Amino Acid Metabolism	Phenylalanine, tyrosine and tryptophan biosynthesis	arCOG01033	Shikimate 5-dehydrogenase	Amino acid transport and metabolism	PF01488; PF08501	Shikimate_DH; Shikimate_dh_N	IPR016040; IPR011342; IPR013708; IPR006151	NAD(P)-bd; Quinate/shikimate_5-DHase; Shikimate_DHase-bd_N; Shikm_DHase/Glu-tRNA_Rdtase
40	P. abyssi	14520667	Q9V1H6	shikimate kinase	K00891	shikimate kinase	Amino Acid Metabolism	Phenylalanine, tyrosine and tryptophan biosynthesis	arCOG01025	Archaeal shikimate kinase	Amino acid transport and metabolism	PF08544; PF00288	GHMP_kinases_C; GHMP_kinases_N	IPR006204; IPR013750; IPR006203; IPR014721; IPR010189	GHMP_kinase; GHMP_kinase_C; GHMP_knse_ATP_bd_CS; Ribosomal_S5_D2-type_fold; SK_arc
40	P. furiosus	18978066	Q8U0A5	shikimate kinase	K00891	shikimate kinase	Amino Acid Metabolism	Phenylalanine, tyrosine and tryptophan biosynthesis	arCOG01025	Archaeal shikimate kinase	Amino acid transport and metabolism	PF08544; PF00288	GHMP_kinases_C; GHMP_kinases_N	IPR006204; IPR013750; IPR006203; IPR014721; IPR010189	GHMP_kinase; GHMP_kinase_C; GHMP_knse_ATP_bd_CS; Ribosomal_S5_D2-type_fold; SK_arc
40	T. onnurineus	212224286	B6YX12	aroK shikimate kinase	K00891	AroK shikimate kinase	Amino Acid Metabolism	Phenylalanine, tyrosine and tryptophan biosynthesis	-	-	-	PF00288	GHMP_kinases_N	IPR006204; IPR014721; IPR010189	GHMP_kinase; Ribosomal_S5_D2-type_fold; SK_arc
41	T. onnurineus	212224282	B6YX08	aroK shikimate kinase	K03856	2-dehydro-3-deoxyphosphoheptonate aldolase	Amino Acid Metabolism	Phenylalanine, tyrosine and tryptophan biosynthesis	-	-	-	PF00793	DAHP_synth_1	IPR013785; IPR006218; IPR006268	Aldolase_TIM; DAHP1/KDSA; DAHP_syn_2
41	P. abyssi	14520663	Q9V1I0	aroK shikimate kinase	K03856	3-deoxy-7-phosphoheptulonate synthase	Amino Acid Metabolism	Phenylalanine, tyrosine and tryptophan biosynthesis	arCOG01049	3-deoxy-D-arabino-heptulosonate 7-phosphate (DAHP) synthase	Amino acid transport and metabolism	PF00793	DAHP_synth_1	IPR013785; IPR006218; IPR006268	Aldolase_TIM; DAHP1/KDSA; DAHP_syn_2
41	P. furiosus	18978062	Q8U0A9	aroK shikimate kinase	K03856	3-deoxy-7-phosphoheptulonate synthase	Amino Acid Metabolism	Phenylalanine, tyrosine and tryptophan biosynthesis	arCOG01049	3-deoxy-D-arabino-heptulosonate 7-phosphate (DAHP) synthase	Amino acid transport and metabolism	PF00793	DAHP_synth_1	IPR013785; IPR006218; IPR006268	Aldolase_TIM; DAHP1/KDSA; DAHP_syn_2
42	P. furiosus	18977983	Q8U0H8	cell division inhibitor minD	K03609	cell division inhibitor MinD	Cell Growth and Death	Cell division	arCOG00589	Antiactivator of flagellar biosynthesis FleN; an ATPase	Cell motility	PF01656	CbiA	IPR003593; IPR010224; IPR002586	ATPase_AAA+_core; ATPase_cell_division_MinD; CbiA_P_synth
42	P. abyssi	14520779	Q9V165	cell division inhibitor	K03609	cell division inhibitor	Cell Growth and Death	Cell division	arCOG00589	Antiactivator of flagellar biosynthesis FleN; an ATPase	Cell motility	PF01656	CbiA	IPR003593; IPR010224; IPR002586	ATPase_AAA+_core; ATPase_cell_division_MinD; CbiA_P_synth
42	T. onnurineus	212224208	B6YWT4	ATPase	K03609	ATPase	Cell Growth and Death	Cell division	-	-	-	PF01656	CbiA	IPR003593; IPR010224; IPR002586	ATPase_AAA+_core; ATPase_cell_division_MinD; CbiA_P_synth
43	T. onnurineus	212223802	B6YUV5	Hypothetical ATPase	-	hypothetical ATPase	-	-	-	-	-	PF06508	ExsB	IPR012122; IPR018317; IPR014729	ATPase_PP-loop_MJ1016; Queuosine_synth-like; Rossmann-like_a/b/a_fold
43	P. furiosus	18977994	Q8U0G7	n-type ATP pyrophosphatase superfamily protein	-	N-type ATP pyrophosphatase superfamily protein	-	-	arCOG00044	tRNA(Ile)-lysidine synthase MesJ	Cell cycle control; cell division; chromosome partitioning	PF03054	tRNA_Me_trans	IPR012122; IPR018318	ATPase_PP-loop_MJ1016; tRNA_MeTrfase-like
43	P. abyssi	14520772	Q9V172	n-type ATP pyrophosphatase superfamily protein	-	hypothetical protein	-	-	arCOG00044	tRNA(Ile)-lysidine synthase MesJ	Cell cycle control; cell division; chromosome partitioning	PF06508	ExsB	IPR012122; IPR018317; IPR014729	ATPase_PP-loop_MJ1016; Queuosine_synth-like; Rossmann-like_a/b/a_fold
44	T. onnurineus	212223477	B6YTC9	n-type ATP pyrophosphatase superfamily protein	K03170	reverse gyrase	-	-	-	-	-	PF00270; PF01131; PF01751	DEAD; Topoisom_bac; Toprim	IPR014001; IPR011545; IPR014021; IPR005736; IPR003601; IPR013497; IPR013824; IPR013826; IPR000380; IPR003602; IPR006171; IPR006154	DEAD-like_N; DNA/RNA_helicase_DEAD/DEAH_N; Helicase_SF1/SF2_ATP-bd; Reverse_gyrase; Topo_IA_2; Topo_IA_cen; Topo_IA_cen_sub1; Topo_IA_cen_sub3; Topo_IA_core; Topo_IA_DNA_bd; Toprim_dom; Toprim_sub
44	P. abyssi	14521467	Q9UZ86	reverse gyrase	K03170	reverse gyrase	-	-	arCOG01526	Reverse gyrase	Replication; recombination and repair	PF00270; PF01131; PF01751	DEAD; Topoisom_bac; Toprim	IPR003593; IPR014001; IPR011545; IPR014021; IPR005736; IPR003601; IPR013497; IPR013824; IPR013826; IPR000380; IPR003602; IPR006171; IPR006154	ATPase_AAA+_core; DEAD-like_N; DNA/RNA_helicase_DEAD/DEAH_N; Helicase_SF1/SF2_ATP-bd; Reverse_gyrase; Topo_IA_2; Topo_IA_cen; Topo_IA_cen_sub1; Topo_IA_cen_sub3; Topo_IA_core; Topo_IA_DNA_bd; Toprim_dom; Toprim_sub
44	P. furiosus	18976867	P95479	reverse gyrase	K03170	reverse gyrase	-	-	arCOG01526	Reverse gyrase	Replication; recombination and repair	PF00270; PF01131; PF01751	DEAD; Topoisom_bac; Toprim	IPR014001; IPR011545; IPR014021; IPR005736; IPR003601; IPR013497; IPR013824; IPR013826; IPR000380; IPR003602; IPR006171; IPR006154	DEAD-like_N; DNA/RNA_helicase_DEAD/DEAH_N; Helicase_SF1/SF2_ATP-bd; Reverse_gyrase; Topo_IA_2; Topo_IA_cen; Topo_IA_cen_sub1; Topo_IA_cen_sub3; Topo_IA_core; Topo_IA_DNA_bd; Toprim_dom; Toprim_sub
45	T. onnurineus	212224059	B6YWD5	lysophospholipase	-	lysophospholipase	-	-	-	-	-	PF00561	Abhydrolase_1	IPR000073	AB_hydrolase_1
45	P. abyssi	14521792	Q9UYB4	lysophospholipase	-	lysophospholipase	-	-	arCOG01650	Lysophospholipase; alpha-beta hydrolase superfamily	Lipid transport and metabolism	PF00561	Abhydrolase_1	IPR000073	AB_hydrolase_1
45	P. furiosus	18976852	Q8U3I6	lysophospholipase	-	lysophospholipase	-	-	arCOG01650	Lysophospholipase; alpha-beta hydrolase superfamily	Lipid transport and metabolism	PF00561	Abhydrolase_1	IPR000073	AB_hydrolase_1
46	P. horikoshii	14591707	O57733	chemoreceptor protein	-	chemoreceptor protein	-	-	arCOG05873	Methyl-accepting chemotaxis protein	Cell motility	PF00015	MCPsignal	IPR004090; IPR004089	Chemotax_Me-accpt_rcpt; Chemotax_Me-accpt_rcpt_sig
46	P. abyssi	14521956	Q9UXV1	sy v-atpase proteolipid	-	SY V-ATPase proteolipid	-	-	arCOG05873	Methyl-accepting chemotaxis protein	Cell motility	PF00015	MCPsignal	IPR004090; IPR004089	Chemotax_Me-accpt_rcpt; Chemotax_Me-accpt_rcpt_sig
46	T. onnurineus	212224907	B6YV18	Methyl-accepting chemotaxis protein	-	methyl-accepting chemotaxis protein	-	-	-	-	-	PF00015	MCPsignal	IPR004090; IPR004089	Chemotax_Me-accpt_rcpt; Chemotax_Me-accpt_rcpt_sig
47	P. abyssi	14521957	Q9UXV0	CDP-abequose synthase	-	CDP-abequose synthase	-	-	arCOG00506	Uncharacterized flavoprotein	Energy production and conversion	PF00753	Lactamase_B	IPR001279	Blactmase-like
47	P. horikoshii	14591708	O57732	CDP-abequose synthase	-	hypothetical protein	-	-	arCOG00506	Uncharacterized flavoprotein	Energy production and conversion	PF00753	Lactamase_B	IPR001279	Blactmase-like
47	T. onnurineus	212224906	B6YV17	Hypothetical flavoprotein	-	hypothetical flavoprotein	-	-	-	-	-	PF00753	Lactamase_B	IPR001279	Blactmase-like
48	P. furiosus	18978375	Q8TZI9	glycerophosphodiester phosphodiesterase	K01126	glycerophosphodiester phosphodiesterase	Lipid Metabolism	Glycerophospholipid metabolism	arCOG00701	Glycerophosphoryl diester phosphodiesterase	Energy production and conversion	PF03009	GDPD	IPR004129; IPR000909; IPR017946	GlyceroP-diester-Pdiesterase; Phospholipase_C_Pinositol-sp_X; PLC-like_Pdiesterase_TIM-brl
48	P. abyssi	14520484	Q9V208	glycerophosphoryl diester phosphodiesterase	K01126	glycerophosphoryl diester phosphodiesterase	Lipid Metabolism	Glycerophospholipid metabolism	arCOG00701	Glycerophosphoryl diester phosphodiesterase	Energy production and conversion	PF03009	GDPD	IPR004129; IPR000909; IPR017946	GlyceroP-diester-Pdiesterase; Phospholipase_C_Pinositol-sp_X; PLC-like_Pdiesterase_TIM-brl
48	T. onnurineus	212223347	B6YSZ9	glycerophosphoryl diester phosphodiesterase	K01126	glycerophosphoryl diester phosphodiesterase	Lipid Metabolism	Glycerophospholipid metabolism	-	-	-	PF03009	GDPD	IPR004129; IPR000909; IPR017946	GlyceroP-diester-Pdiesterase; Phospholipase_C_Pinositol-sp_X; PLC-like_Pdiesterase_TIM-brl
49	T. onnurineus	212224124	B6YWK0	ABC-type cobalt transport system, permease component	K02008	ABC-type cobalt transport system, permease component	Membrane Transport	ABC transporters	-	-	-	PF02361	CbiQ	IPR003339	CbiQ
49	P. horikoshii	14590075	O57871	ABC-type cobalt transport system, permease component	K02008	hypothetical protein	Membrane Transport	ABC transporters	arCOG02250	ABC-type cobalt transport system; permease component CbiQ or related transporter	Inorganic ion transport and metabolism	PF02361	CbiQ	IPR003339	CbiQ
49	P. abyssi	14520347	Q9V2E5	ABC-type cobalt transport system, permease component	K02008	hypothetical protein	Membrane Transport	ABC transporters	arCOG02250	ABC-type cobalt transport system; permease component CbiQ or related transporter	Inorganic ion transport and metabolism	PF02361	CbiQ	IPR003339	CbiQ
50	P. horikoshii	14590504	O58345	GTPase	-	GTPase	-	-	arCOG01225	GTPase SAR1 or related small G protein	General function prediction only	PF03029	ATP_bind_1	IPR004130	DUF_ATP_bd
50	P. furiosus	18976856	Q8U3I2	GTPase	-	GTPase	-	-	arCOG01225	GTPase SAR1 or related small G protein	General function prediction only	PF03029	ATP_bind_1	IPR004130	DUF_ATP_bd
50	T. onnurineus	212224231	B6YWV7	GTPase	-	hypothetical XPA-binding protein 1	-	-	-	-	-	PF03029	ATP_bind_1	IPR004130	DUF_ATP_bd
51	T. onnurineus	212224499	B6YXM5	ABC-type sodium efflux pump system, ATPase component	K09697	ABC-type sodium efflux pump system, ATPase component	Membrane Transport; Signal Transduction	ABC transporters; Two-component system	-	-	-	PF00005	ABC_tran	IPR003439; IPR003593	ABC_transporter-like; ATPase_AAA+_core
51	P. abyssi	14520846	Q9V0Z9	atp-binding transport protein	K09697	ATP-binding transport protein	Membrane Transport; Signal Transduction	ABC transporters; Two-component system	arCOG00194	ABC-type multidrug transport system; ATPase component	Defense mechanisms	PF00005	ABC_tran	IPR003439; IPR003593	ABC_transporter-like; ATPase_AAA+_core
51	P. horikoshii	14591314	O59201	ATP-binding transport protein	K09697	ATP-binding transport protein	Membrane Transport; Signal Transduction	ABC transporters; Two-component system	-	-	-	PF00005	ABC_tran	IPR003439; IPR003593	ABC_transporter-like; ATPase_AAA+_core
52	P. abyssi	14521747	Q9UYF9	ATP-binding transport protein	-	hypothetical protein	-	-	arCOG03831	Uncharacterized conserved protein	Function unknown	-	-	-	-
52	T. onnurineus	212224352	B6YX78	ATP-binding transport protein	-	hypothetical protein	-	-	-	-	-	-	-	-	-
52	P. horikoshii	14590401	O58229	ATP-binding transport protein	-	hypothetical protein	-	-	arCOG03831	Uncharacterized conserved protein	Function unknown	-	-	-	-
53	T. onnurineus	212224671	B6YTR9	ATP-binding transport protein	-	hypothetical protein	-	-	-	-	-	PF04055	Radical_SAM	IPR013785; IPR006638; IPR000385; IPR007197	Aldolase_TIM; Elp3/MiaB/NifB; MoaA_NifB_PqqE_Fe-S_bd_CS; Radical_SAM
53	P. furiosus	18977826	Q8U0X7	ATP-binding transport protein	-	hypothetical protein	-	-	arCOG00933	Radical SAM superfamily enzyme	General function prediction only	PF04055	Radical_SAM	IPR006638; IPR000385; IPR007197	Elp3/MiaB/NifB; MoaA_NifB_PqqE_Fe-S_bd_CS; Radical_SAM
53	P. horikoshii	14591248	O59127	ATP-binding transport protein	-	hypothetical protein	-	-	arCOG00933	Radical SAM superfamily enzyme	General function prediction only	PF04055	Radical_SAM	IPR013785; IPR006638; IPR000385; IPR007197	Aldolase_TIM; Elp3/MiaB/NifB; MoaA_NifB_PqqE_Fe-S_bd_CS; Radical_SAM
54	P. horikoshii	14590787	O58681	ATP-binding transport protein	K07025	hypothetical protein	-	-	arCOG02291	HAD superfamily hydrolase	General function prediction only	PF00702	Hydrolase	IPR005834; IPR006439	Dehalogen-like_hydro; HAD-SF_hydro_IA_v1
54	T. onnurineus	212224864	B6YUX5	hydrolase	-	hydrolase	-	-	-	-	-	PF00702	Hydrolase	IPR005834; IPR006439	Dehalogen-like_hydro; HAD-SF_hydro_IA_v1
54	P. abyssi	14521420	Q9UZD3	phosphoglycolate phosphatase	K07025	phosphoglycolate phosphatase	-	-	arCOG02291	HAD superfamily hydrolase	General function prediction only	PF00702	Hydrolase	IPR005834; IPR006439	Dehalogen-like_hydro; HAD-SF_hydro_IA_v1
55	T. onnurineus	212223198	B6YSK0	Sulfhydrogenase II, delta chain	-	Sulfhydrogenase II, delta chain	-	-	-	-	-	PF01058	Oxidored_q6	IPR006137	OxRdtase_q6
55	P. abyssi	14521156	Q9V044	Sulfhydrogenase II, delta chain	K00437	hydrogenase	-	-	arCOG02472	Coenzyme F420-reducing hydrogenase; gamma subunit	Energy production and conversion	PF01058	Oxidored_q6	IPR006137	OxRdtase_q6
55	P. furiosus	18977703	Q9P9M5	Sulfhydrogenase II, delta chain	-	H-II delta	-	-	arCOG02472	Coenzyme F420-reducing hydrogenase; gamma subunit	Energy production and conversion	PF01058	Oxidored_q6	IPR006137	OxRdtase_q6
56	P. horikoshii	14591459	O59365	Sulfhydrogenase II, delta chain	-	hypothetical protein	-	-	arCOG00768	Phosphomannomutase; alpha/beta/alpha domain I only	Carbohydrate transport and metabolism	PF02878	PGM_PMM_I	IPR005844	A-D-PHexomutase_a/b/a-I
56	P. furiosus	33359571	Q8U072	phospho-sugar mutase	-	phospho-sugar mutase	-	-	arCOG00768	Phosphomannomutase; alpha/beta/alpha domain I only	Carbohydrate transport and metabolism	PF02878	PGM_PMM_I	IPR005844	A-D-PHexomutase_a/b/a-I
56	T. onnurineus	212223341	B6YSZ3	phosphomannomutase-related protein	-	phosphomannomutase-related protein	-	-	-	-	-	PF02878	PGM_PMM_I	IPR005844	A-D-PHexomutase_a/b/a-I
57	P. furiosus	18976420	Q8U4N3	succinoglycan biosynthesis regulator	K06920	succinoglycan biosynthesis regulator	-	-	arCOG00039	Predicted PP-loop superfamily ATPase	General function prediction only	PF06508	ExsB	IPR001518; IPR004479; IPR018317; IPR014729	Arginosuc_synth; ExsB/QueC; Queuosine_synth-like; Rossmann-like_a/b/a_fold
57	P. abyssi	14520309	Q9V2I3	succinoglycan biosynthesis regulator	K06920	hypothetical protein	-	-	arCOG00039	Predicted PP-loop superfamily ATPase	General function prediction only	PF06508	ExsB	IPR004479; IPR018317	ExsB/QueC; Queuosine_synth-like
57	T. onnurineus	212224412	B6YXD8	Hypothetical transcription regulator	K06920	hypothetical transcription regulator	-	-	-	-	-	PF06508	ExsB	IPR004479; IPR018317; IPR014729	ExsB/QueC; Queuosine_synth-like; Rossmann-like_a/b/a_fold
58	T. onnurineus	212224273	B6YWZ9	Hypothetical transcription regulator	-	hypothetical protein	-	-	-	-	-	PF01973	DUF115	IPR002826	DUF115
58	P. abyssi	14521202	Q9UZZ8	Hypothetical transcription regulator	-	hypothetical protein	-	-	arCOG04303	Uncharacterized Rossmann fold enzyme	General function prediction only	PF01973	DUF115	IPR002826	DUF115
58	P. furiosus	18977302	Q8U2A9	Hypothetical transcription regulator	-	hypothetical protein	-	-	arCOG04303	Uncharacterized Rossmann fold enzyme	General function prediction only	PF01973	DUF115	IPR002826	DUF115
59	P. abyssi	14520977	Q9V0M0	ribosome biogenesis protein	-	ribosome biogenesis protein	-	-	arCOG04122	Uncharacterized conserved protein	Function unknown	PF03587	EMG1	IPR005304	Rbsml_bgen_MeTrfase_EMG1/NEP1
59	P. horikoshii	14591182	O50087	ribosome biogenesis protein	-	ribosome biogenesis protein	-	-	arCOG04122	Uncharacterized conserved protein	Function unknown	PF03587	EMG1	IPR005304	Rbsml_bgen_MeTrfase_EMG1/NEP1
59	T. onnurineus	212223574	B6YTM6	ribosome biogenesis protein	-	hypothetical protein	-	-	-	-	-	PF03587	EMG1	IPR005304	Rbsml_bgen_MeTrfase_EMG1/NEP1
60	P. abyssi	14520996	Q9V0K1	uracil phosphoribosyltransferase	K00761	uracil phosphoribosyltransferase	Nucleotide Metabolism	Pyrimidine metabolism	arCOG04128	Uracil phosphoribosyltransferase	Nucleotide transport and metabolism	-	-	IPR005765	Ura_phspho_trans
60	P. furiosus	18977613	Q8U1G7	uracil phosphoribosyltransferase	K00761	uracil phosphoribosyltransferase	Nucleotide Metabolism	Pyrimidine metabolism	arCOG04128	Uracil phosphoribosyltransferase	Nucleotide transport and metabolism	-	-	IPR005765	Ura_phspho_trans
60	T. onnurineus	212223460	B6YTB2	uracilphosphoribosyltransferase	K00761	uracilphosphoribosyltransferase	Nucleotide Metabolism	Pyrimidine metabolism	-	-	-	-	-	IPR005765	Ura_phspho_trans
61	P. abyssi	14521687	Q9UYL9	flagellar accessory protein FlaH	K07331	flagellar accessory protein FlaH	-	-	arCOG04148	Predicted ATPase involved in biogenesis of archaeal flagella	Cell motility	-	-	IPR003593	ATPase_AAA+_core
61	P. horikoshii	14590456	O58291	flagellar accessory protein FlaH	K07331	flagellar accessory protein FlaH	-	-	arCOG04148	Predicted ATPase involved in biogenesis of archaeal flagella	Cell motility	-	-	IPR003593	ATPase_AAA+_core
61	T. onnurineus	212224329	B6YX55	archaeal flagella-related protein H	K07331	archaeal flagella-related protein H	-	-	-	-	-	-	-	-	-
62	T. onnurineus	212223403	B6YT55	fwdE-like tungsten formylmethanofuran dehydrogenase	-	FwdE-like tungsten formylmethanofuran dehydrogenase	-	-	-	-	-	PF02663	FwdE	IPR003814	Formylmethanofuran_DH_esu_rgn
62	P. abyssi	14521211	Q9UZY9	molybdenum formylmethanofuran dehydrogenas e subunit fmde related	-	molybdenum formylmethanofuran dehydrogenas E subunit FmdE related	-	-	arCOG00762	Formylmethanofuran dehydrogenase subunit E	Energy production and conversion	PF02663	FwdE	IPR003814	Formylmethanofuran_DH_esu_rgn
62	P. horikoshii	14591057	O58945	molybdenum formylmethanofuran dehydrogenas e subunit fmde related	-	hypothetical protein	-	-	arCOG00762	Formylmethanofuran dehydrogenase subunit E	Energy production and conversion	PF02663	FwdE	IPR003814	Formylmethanofuran_DH_esu_rgn
63	P. abyssi	14520292	Q9V2K0	molybdenum formylmethanofuran dehydrogenas e subunit fmde related	-	hypothetical protein	-	-	arCOG05719	Uncharacterized conserved protein	Function unknown	-	-	-	-
63	P. furiosus	18978418	Q8TZE9	molybdenum formylmethanofuran dehydrogenas e subunit fmde related	-	hypothetical protein	-	-	arCOG05719	Uncharacterized conserved protein	Function unknown	-	-	-	-
63	T. onnurineus	212223164	B6YSH1	molybdenum formylmethanofuran dehydrogenas e subunit fmde related	-	hypothetical protein	-	-	-	-	-	-	-	-	-
64	P. abyssi	14521138	Q9V062	virr related protein	-	VirR related protein	-	-	-	-	-	PF01980	UPF0066	IPR001378	UPF0066
64	T. onnurineus	212224363	B6YX89	virr related protein	-	hypothetical protein	-	-	-	-	-	PF01980	UPF0066	IPR001378	UPF0066
64	P. furiosus	18976517	Q8U4E3	virr related protein	-	hypothetical protein	-	-	-	-	-	PF01980	UPF0066	IPR001378	UPF0066
65	T. onnurineus	212223520	B6YTH2	TBP-interacting protein	-	TBP-interacting protein	-	-	-	-	-	-	-	IPR015880	Znf_C2H2-like
65	P. abyssi	14521511	Q9UZ42	TBP-interacting protein	-	hypothetical protein	-	-	arCOG05837	Uncharacterized conserved protein	Function unknown	-	-	IPR015880	Znf_C2H2-like
65	P. furiosus	18976979	Q8U365	TBP-interacting protein	-	hypothetical protein	-	-	arCOG05837	Uncharacterized conserved protein	Function unknown	PF00096	zf-C2H2	IPR007087; IPR015880	Znf_C2H2; Znf_C2H2-like
66	P. abyssi	14520661	Q9V1I2	transketolase n-terminal section	K00615	transketolase N-terminal section	Carbohydrate Metabolism; Energy Metabolism; Biosynthesis of Polyketides and Nonribosomal Peptides	Pentose phosphate pathway; Carbon fixation in photosynthetic organisms; Biosynthesis of ansamycins	arCOG01053	Transketolase; N-terminal subunit	Carbohydrate transport and metabolism	PF00456	Transketolase_N	IPR005474	Transketo_N
66	P. furiosus	18978060	Q8U0B1	transketolase N-terminal section	K00615	transketolase N-terminal section	Carbohydrate Metabolism; Energy Metabolism; Biosynthesis of Polyketides and Nonribosomal Peptides	Pentose phosphate pathway; Carbon fixation in photosynthetic organisms; Biosynthesis of ansamycins	arCOG01053	Transketolase; N-terminal subunit	Carbohydrate transport and metabolism	PF00456	Transketolase_N	IPR005474	Transketo_N
66	T. onnurineus	212224280	B6YX06	transketolase, N-terminal section	K00615	transketolase, N-terminal section	Carbohydrate Metabolism; Energy Metabolism; Biosynthesis of Polyketides and Nonribosomal Peptides	Pentose phosphate pathway; Carbon fixation in photosynthetic organisms; Biosynthesis of ansamycins	-	-	-	PF00456	Transketolase_N	IPR005474	Transketo_N
67	P. horikoshii	14590547	O58396	transketolase, N-terminal section	K07477	hypothetical protein	Replication and Repair	Other replication, recombination and repair proteins	arCOG04318	Predicted RNA-binding protein of the translin family	Translation; ribosomal structure and biogenesis	PF01997	Translin	IPR002848	Translin
67	P. abyssi	14521580	Q9UYX6	transketolase, N-terminal section	K07477	hypothetical protein	Replication and Repair	Other replication, recombination and repair proteins	arCOG04318	Predicted RNA-binding protein of the translin family	Translation; ribosomal structure and biogenesis	PF01997	Translin	IPR002848	Translin
67	T. onnurineus	212223707	B6YUL0	DNA-binding protein	K07477	DNA-binding protein	Replication and Repair	Other replication, recombination and repair proteins	-	-	-	PF01997	Translin	IPR002848	Translin
68	T. onnurineus	212224400	B6YXC6	DNA-binding protein	K01591	orotidine-5'-phosphate decarboxylase	Nucleotide Metabolism	Pyrimidine metabolism	-	-	-	PF00215	OMPdecase	IPR013785; IPR014732; IPR018089; IPR001754	Aldolase_TIM; OMPdecase_1_core; OMPdecase_AS; OMPdecase_core
68	P. furiosus	18977486	Q8U1U1	DNA-binding protein	K01591	orotidine 5'-phosphate decarboxylase	Nucleotide Metabolism	Pyrimidine metabolism	arCOG00081	Orotidine-5'-phosphate decarboxylase	Nucleotide transport and metabolism	PF00215	OMPdecase	IPR013785; IPR014732; IPR018089; IPR001754	Aldolase_TIM; OMPdecase_1_core; OMPdecase_AS; OMPdecase_core
68	P. abyssi	14521518	Q9UZ35	DNA-binding protein	K01591	orotidine 5'-phosphate decarboxylase	Nucleotide Metabolism	Pyrimidine metabolism	arCOG00081	Orotidine-5'-phosphate decarboxylase	Nucleotide transport and metabolism	PF00215	OMPdecase	IPR013785; IPR014732; IPR018089; IPR001754	Aldolase_TIM; OMPdecase_1_core; OMPdecase_AS; OMPdecase_core
69	T. onnurineus	212224682	B6YTT0	DNA-binding protein	-	hypothetical protein	-	-	-	-	-	PF02676	TYW3	IPR003827	tRNA_yW-synthesising
69	P. abyssi	14520507	Q9V1Y5	DNA-binding protein	-	hypothetical protein	-	-	arCOG04156	Wybutosine (yW) biosynthesis enzyme	Translation; ribosomal structure and biogenesis	PF02676	TYW3	IPR003827	tRNA_yW-synthesising
69	P. horikoshii	14591632	O59533	DNA-binding protein	-	hypothetical protein	-	-	arCOG04156	Wybutosine (yW) biosynthesis enzyme	Translation; ribosomal structure and biogenesis	PF02676	TYW3	IPR003827	tRNA_yW-synthesising
70	P. horikoshii	14590607	O58461	DNA-binding protein	-	hypothetical protein	-	-	arCOG02103	Uncharacterized conserved protein	Function unknown	-	-	-	-
70	T. onnurineus	212224399	B6YXC5	DNA-binding protein	-	hypothetical protein	-	-	-	-	-	-	-	-	-
70	P. abyssi	14521519	Q9UZ34	DNA-binding protein	-	hypothetical protein	-	-	arCOG02103	Uncharacterized conserved protein	Function unknown	-	-	-	-
71	P. abyssi	33356802	Q9UYF5	chea histidine kinase related protein	K03410	CheA histidine kinase related protein	Cell Motility	Bacterial chemotaxis	arCOG02381	Chemotaxis protein CheC; inhibitor of MCP methylation	Cell motility	PF04509	CheC	IPR007597	CheC
71	P. horikoshii	14590397	O58223	chea histidine kinase related protein	K03410	hypothetical protein	Cell Motility	Bacterial chemotaxis	arCOG02381	Chemotaxis protein CheC; inhibitor of MCP methylation	Cell motility	PF04509	CheC	IPR007597	CheC
71	T. onnurineus	212224348	B6YX74	histidine kinase	K03410	histidine kinase	Cell Motility	Bacterial chemotaxis	-	-	-	PF04509	CheC	IPR007597	CheC
72	P. furiosus	18978162	Q8U030	ArsR family transcriptional regulator	K07721	ArsR family transcriptional regulator	-	-	arCOG01684	Predicted transcriptional regulator	Transcription	PF01022	HTH_5	IPR001845; IPR011991	Bac_reg_prot_ArsR; Wing_hlx_DNA_bd
72	P. abyssi	14520523	Q9V1W9	ArsR family transcriptional regulator	K07721	hypothetical protein	-	-	arCOG01684	Predicted transcriptional regulator	Transcription	PF01022	HTH_5	IPR001845; IPR011991	Bac_reg_prot_ArsR; Wing_hlx_DNA_bd
72	T. onnurineus	212224380	B6YXA6	archaeal heat shock regulator	K07721	archaeal heat shock regulator	-	-	-	-	-	PF01022	HTH_5	IPR001845; IPR011991	Bac_reg_prot_ArsR; Wing_hlx_DNA_bd
73	T. onnurineus	212223394	B6YT46	Hypothetical peptidase	-	hypothetical peptidase	-	-	-	-	-	PF02163	Peptidase_M50	IPR008915	Peptidase_M50
73	P. abyssi	14521770	Q9UYD6	Hypothetical peptidase	-	hypothetical protein	-	-	arCOG00614	Zn-dependent protease	General function prediction only	PF02163	Peptidase_M50	IPR008915	Peptidase_M50
73	P. furiosus	18976829	Q8U3K9	metalloprotease	-	metalloprotease	-	-	arCOG00614	Zn-dependent protease	General function prediction only	PF02163	Peptidase_M50	IPR008915	Peptidase_M50
74	P. horikoshii	14590334	O58153	metalloprotease	K01790	dTDP-4-dehydrorhamnose 3,5-epimerase	Carbohydrate Metabolism; Biosynthesis of Polyketides and Nonribosomal Peptides	Nucleotide sugars metabolism; Polyketide sugar unit biosynthesis	arCOG04188	dTDP-4-dehydrorhamnose 3;5-epimerase or related enzyme	Cell wall/membrane/envelope biogenesis	PF00908	dTDP_sugar_isom	IPR000888; IPR014710	dTDP_sugar_isom; RmlC-like_jellyroll
74	P. abyssi	14521384	Q9UZG9	metalloprotease	K01790	dTDP-4-dehydrorhamnose 3,5-epimerase	Carbohydrate Metabolism; Biosynthesis of Polyketides and Nonribosomal Peptides	Nucleotide sugars metabolism; Polyketide sugar unit biosynthesis	arCOG04188	dTDP-4-dehydrorhamnose 3;5-epimerase or related enzyme	Cell wall/membrane/envelope biogenesis	PF00908	dTDP_sugar_isom	IPR000888; IPR014710	dTDP_sugar_isom; RmlC-like_jellyroll
74	T. onnurineus	212224999	B6YVL4	metalloprotease	K01790	hypothetical dTDP-4-dehydrorhamnose 3,5-epimerase	Carbohydrate Metabolism; Biosynthesis of Polyketides and Nonribosomal Peptides	Nucleotide sugars metabolism; Polyketide sugar unit biosynthesis	-	-	-	PF00908	dTDP_sugar_isom	IPR000888; IPR014710	dTDP_sugar_isom; RmlC-like_jellyroll
75	P. abyssi	14521098	Q9V0A1	metalloprotease	-	hypothetical protein	-	-	arCOG00288	Nitroreductase	Energy production and conversion	PF00881	Nitroreductase	IPR000415	Nitroreductase
75	P. furiosus	18978028	Q8U0D6	putative NADH oxidase	-	putative NADH oxidase	-	-	arCOG00288	Nitroreductase	Energy production and conversion	PF00881	Nitroreductase	IPR000415	Nitroreductase
75	T. onnurineus	212224277	B6YX03	putative NADH oxidase	-	NADH-flavin oxidoreductase	-	-	-	-	-	PF00881	Nitroreductase	IPR000415	Nitroreductase
76	P. abyssi	14521481	Q9UZ72	transcription factor	K03627	transcription factor	Transcription	Other transcription related proteins	arCOG01863	Predicted transcription factor; homolog of eukaryotic MBF1	Transcription	PF01381	HTH_3	IPR001387	HTH_3
76	T. onnurineus	212224456	B6YXI2	Hypothetical transcription regulator	K03627	hypothetical transcription regulator	Transcription	Other transcription related proteins	-	-	-	PF01381	HTH_3	IPR001387	HTH_3
76	P. furiosus	18976884	Q8U3F6	transcription factor	K03627	transcription factor	Transcription	Other transcription related proteins	arCOG01863	Predicted transcription factor; homolog of eukaryotic MBF1	Transcription	PF01381	HTH_3	IPR004451; IPR001387	CHP00270; HTH_3
77	P. abyssi	14521854	Q9UY52	transcription factor	-	dTDP-4-keto-L-rhamnose reductase related	-	-	arCOG01845	Predicted metal-sulfur cluster biosynthetic enzyme	General function prediction only	PF01883	DUF59	IPR002744	DUF59
77	P. horikoshii	14590230	O58049	transcription factor	-	hypothetical protein	-	-	arCOG01845	Predicted metal-sulfur cluster biosynthetic enzyme	General function prediction only	PF01883	DUF59	IPR002744	DUF59
77	T. onnurineus	212224511	B6YXN7	transcription factor	-	hypothetical protein	-	-	-	-	-	PF01883	DUF59	IPR002744	DUF59
78	P. abyssi	14521099	Q9V0A0	rubrerythrin	-	rubrerythrin	-	-	arCOG01097	Rubrerythrin	Energy production and conversion	PF00301; PF02915	Rubredoxin; Rubrerythrin	IPR009040; IPR012347; IPR004039; IPR003251	Ferritin_like; Ferritin_rel; Rubredox; Rubrerythrin
78	P. furiosus	18977655	Q9UWP7	rubrerythrin	-	rubrerythrin	-	-	arCOG01097	Rubrerythrin	Energy production and conversion	PF00301; PF02915	Rubredoxin; Rubrerythrin	IPR009040; IPR012347; IPR004039; IPR003251	Ferritin_like; Ferritin_rel; Rubredox; Rubrerythrin
78	T. onnurineus	212224015	B6YW31	rubrerythrin	-	rubrerythrin	-	-	-	-	-	PF00301; PF02915	Rubredoxin; Rubrerythrin	IPR009040; IPR012347; IPR004039; IPR003251	Ferritin_like; Ferritin_rel; Rubredox; Rubrerythrin
79	P. abyssi	14521574	Q9UYY2	rubrerythrin	-	hypothetical protein	-	-	arCOG00489	cob(I)alamin adenosyltransferase	Coenzyme transport and metabolism	PF01923	Cob_adeno_trans	IPR017858; IPR002779	AdoCbl_syn_CblAdoTrfase_PduO_N; AdoCbl_synth_CblAdoTrfase
79	P. horikoshii	14590553	O58404	rubrerythrin	-	hypothetical protein	-	-	arCOG00489	cob(I)alamin adenosyltransferase	Coenzyme transport and metabolism	PF01923	Cob_adeno_trans	IPR017858; IPR002779	AdoCbl_syn_CblAdoTrfase_PduO_N; AdoCbl_synth_CblAdoTrfase
79	T. onnurineus	212223783	B6YUT6	cobalamin adenosyltransferase	-	cobalamin adenosyltransferase	-	-	-	-	-	PF01923	Cob_adeno_trans	IPR017858; IPR002779	AdoCbl_syn_CblAdoTrfase_PduO_N; AdoCbl_synth_CblAdoTrfase
80	P. horikoshii	14590010	O57806	malic acid transport protein	-	hypothetical protein	-	-	arCOG00419	HIT family hydrolase	Nucleotide transport and metabolism	PF01230	HIT	IPR011151; IPR001310	His_triad_motif; Histidine_triad_HIT
80	T. onnurineus	212223587	B6YTN9	malic acid transport protein	-	hypothetical bis-triphosphatase	-	-	-	-	-	PF01230	HIT	IPR011151; IPR001310	His_triad_motif; Histidine_triad_HIT
80	P. furiosus	18976380	Q8U4R5	hit family protein	-	HIT family protein	-	-	arCOG00419	HIT family hydrolase	Nucleotide transport and metabolism	PF01230	HIT	IPR011151; IPR001310	His_triad_motif; Histidine_triad_HIT
81	T. onnurineus	212224455	B6YXI1	N-acetyltransferase	-	N-acetyltransferase	-	-	-	-	-	PF00583	Acetyltransf_1	IPR016181; IPR000182	Acyl_CoA_acyltransferase; GCN5-rel_AcTrfase
81	P. abyssi	14521906	Q9UY00	N-acetyltransferase	-	ribosomal protein S18 alanine acetyltransf erase related protein	-	-	arCOG00826	Acetyltransferase (GNAT) family	Transcription	PF00583	Acetyltransf_1	IPR016181; IPR000182	Acyl_CoA_acyltransferase; GCN5-rel_AcTrfase
81	P. horikoshii	14591675	O59596	N-acetyltransferase	-	hypothetical protein	-	-	arCOG00826	Acetyltransferase (GNAT) family	Transcription	PF00583	Acetyltransf_1	IPR016181; IPR000182	Acyl_CoA_acyltransferase; GCN5-rel_AcTrfase
82	P. abyssi	14521749	Q9UYF7	chemoreceptor glutamine deamidase CheD	K03411	chemoreceptor glutamine deamidase CheD	Cell Motility	Bacterial chemotaxis	arCOG02380	Chemotaxis protein; stimulates methylation of MCP protein	Cell motility	PF03975	CheD	IPR005659	Chemotax_CheD
82	P. horikoshii	14590399	O58226	chemoreceptor glutamine deamidase CheD	K03411	chemoreceptor glutamine deamidase CheD	Cell Motility	Bacterial chemotaxis	arCOG02380	Chemotaxis protein; stimulates methylation of MCP protein	Cell motility	PF03975	CheD	IPR005659	Chemotax_CheD
82	T. onnurineus	212224350	B6YX76	chemotaxis protein cheD	K03411	chemotaxis protein CheD	Cell Motility	Bacterial chemotaxis	-	-	-	PF03975	CheD	IPR005659	Chemotax_CheD
83	P. furiosus	18977456	Q8U1X0	phosphopantetheine adenylyltransferase	K02201	phosphopantetheine adenylyltransferase	Metabolism of Cofactors and Vitamins	Pantothenate and CoA biosynthesis	arCOG01223	Predicted nucleotidyltransferase	General function prediction only	PF01467	CTP_transf_2	IPR004821; IPR004820; IPR001977; IPR014729	Cyt_trans_rel; Cytidylyltransf; Depp_CoAkinase; Rossmann-like_a/b/a_fold
83	T. onnurineus	212224789	B6YUE3	phosphopantetheine adenylyltransferase	K02201	phosphopantetheine adenylyltransferase	Metabolism of Cofactors and Vitamins	Pantothenate and CoA biosynthesis	-	-	-	PF01467	CTP_transf_2	IPR004821; IPR004820; IPR001977; IPR014729	Cyt_trans_rel; Cytidylyltransf; Depp_CoAkinase; Rossmann-like_a/b/a_fold
83	P. abyssi	14521626	Q9UYT0	phosphopantetheine adenylyltransferase	K02201	phosphopantetheine adenylyltransferase	Metabolism of Cofactors and Vitamins	Pantothenate and CoA biosynthesis	arCOG01223	Predicted nucleotidyltransferase	General function prediction only	PF01467	CTP_transf_2	IPR004821; IPR004820; IPR001977; IPR014729	Cyt_trans_rel; Cytidylyltransf; Depp_CoAkinase; Rossmann-like_a/b/a_fold
84	T. onnurineus	212224331	B6YX57	Hypothetical flagella-related protein	K07329	hypothetical flagella-related protein	-	-	-	-	-	PF01917	Arch_flagellin	IPR002774	Flagellin_arc
84	P. abyssi	14521689	Q9UYL7	Hypothetical flagella-related protein	K07329	hypothetical protein	-	-	arCOG01824	Putative archaeal flagellar protein F	Cell motility	PF01917	Arch_flagellin	IPR016825; IPR002774	FlaF_prd_arc; Flagellin_arc
84	P. horikoshii	33359301	-	putative flagella-related protein	K07329	putative flagella-related protein	-	-	arCOG01824	Putative archaeal flagellar protein F	Cell motility	-	-	-	-
85	T. onnurineus	212224684	B6YTT2	signal peptidase I	K03100	signal peptidase I	Folding, Sorting and Degradation	Protein export	-	-	-	PF00717	Peptidase_S24	IPR019759; IPR001733	Peptidase_S24_S26_cons-reg; Peptidase_S26B
85	P. abyssi	14521652	Q9UYQ4	signal peptidase	K03100	signal peptidase	Folding, Sorting and Degradation	Protein export	arCOG01739	Signal peptidase I	Intracellular trafficking; secretion; and vesicular transport	PF00717	Peptidase_S24	IPR019759; IPR001733	Peptidase_S24_S26_cons-reg; Peptidase_S26B
85	P. horikoshii	14590486	O58327	signal peptidase subunit	K03100	signal peptidase subunit	Folding, Sorting and Degradation	Protein export	arCOG01739	Signal peptidase I	Intracellular trafficking; secretion; and vesicular transport	PF00717	Peptidase_S24	IPR019759; IPR001733	Peptidase_S24_S26_cons-reg; Peptidase_S26B
86	P. abyssi	14520632	Q9V1L1	protein tyrosine phosphatase	-	protein tyrosine phosphatase	-	-	arCOG03413	Predicted protein-tyrosine phosphatase	Signal transduction mechanisms	PF00782	DSPc	IPR000387; IPR016130; IPR000340	Tyr_Pase; Tyr_Pase_AS; Tyr_Pase_dual_specific
86	T. onnurineus	212224292	B6YX18	protein-tyrosine phosphatase	-	protein-tyrosine phosphatase	-	-	-	-	-	PF00782	DSPc	IPR000387; IPR016130; IPR000340	Tyr_Pase; Tyr_Pase_AS; Tyr_Pase_dual_specific
86	P. horikoshii	14591490	O59385	protein-tyrosine phosphatase	-	hypothetical protein	-	-	arCOG03413	Predicted protein-tyrosine phosphatase	Signal transduction mechanisms	PF00782	DSPc	IPR000387; IPR016130; IPR000340	Tyr_Pase; Tyr_Pase_AS; Tyr_Pase_dual_specific
87	P. abyssi	14520487	Q9V205	protein-tyrosine phosphatase	K00111	glycerol-3-phosphate dehydrogenase	Lipid Metabolism	Glycerophospholipid metabolism	arCOG00754	Malate/quinone oxidoreductase or related dehydrogenase	General function prediction only	PF01266; PF04324	DAO; Fer2_BFD	IPR007419; IPR006076	BFD_Fer2_bd; FAD-dep_OxRdtase
87	P. furiosus	18978377	Q8TZI7	protein-tyrosine phosphatase	K00111	glycerol-3-phosphate dehydrogenase	Lipid Metabolism	Glycerophospholipid metabolism	arCOG00754	Malate/quinone oxidoreductase or related dehydrogenase	General function prediction only	PF01266; PF04324	DAO; Fer2_BFD	IPR007419; IPR006076	BFD_Fer2_bd; FAD-dep_OxRdtase
87	T. onnurineus	212223349	B6YT01	protein-tyrosine phosphatase	K00111	anaerobic glycerol 3-phosphate dehydrogenase	Lipid Metabolism	Glycerophospholipid metabolism	-	-	-	PF01266; PF04324	DAO; Fer2_BFD	IPR007419; IPR006076	BFD_Fer2_bd; FAD-dep_OxRdtase
88	T. onnurineus	212223188	B6YSJ0	hypothetical cell division control protein	K10726	hypothetical cell division control protein	-	-	-	-	-	PF01381; PF00493	HTH_3; MCM	IPR001208; IPR003586; IPR003587; IPR001387; IPR004042; IPR006141; IPR012340	DNA-dep_ATPase_MCM; Hedgehog_hint_C; Hedgehog_hint_N; HTH_3; Intein_endonuc; Intein_splicing_site; NA-bd_OB-fold
88	P. abyssi	14521639	Q9UYR7	cell division control protein	K10726	cell division control protein	-	-	-	-	-	PF00493	MCM	IPR001208; IPR003586; IPR003587; IPR006141; IPR012340	DNA-dep_ATPase_MCM; Hedgehog_hint_C; Hedgehog_hint_N; Intein_splicing_site; NA-bd_OB-fold
88	P. horikoshii	14590502	O58310	cell division control protein	K10726	cell division control protein	-	-	-	-	-	PF00493	MCM	IPR001208; IPR003586; IPR003587; IPR006141; IPR012340	DNA-dep_ATPase_MCM; Hedgehog_hint_C; Hedgehog_hint_N; Intein_splicing_site; NA-bd_OB-fold
89	P. abyssi	14521888	Q9UY18	cell division control protein	-	hypothetical protein	-	-	arCOG02053	Nucleotide-binding protein; UspA family	Signal transduction mechanisms	PF00582	Usp	IPR014729; IPR006016	Rossmann-like_a/b/a_fold; UspA
89	P. horikoshii	14591656	O59577	cell division control protein	-	hypothetical protein	-	-	arCOG02053	Nucleotide-binding protein; UspA family	Signal transduction mechanisms	PF00582	Usp	IPR014729; IPR006016	Rossmann-like_a/b/a_fold; UspA
89	T. onnurineus	212224608	B6YXY4	universal stress protein	-	universal stress protein	-	-	-	-	-	PF00582	Usp	IPR014729; IPR006016	Rossmann-like_a/b/a_fold; UspA
90	P. abyssi	14521319	Q9UZN2	glucanase	-	hypothetical protein	-	-	arCOG03772	Uncharacterized protein conserved in archaea	Function unknown	PF10015	DUF2258	IPR017140	UCP037214
90	P. furiosus	18977416	Q8U208	glucanase	-	hypothetical protein	-	-	arCOG03772	Uncharacterized protein conserved in archaea	Function unknown	PF10015	DUF2258	IPR017140	UCP037214
90	T. onnurineus	212223930	B6YVU6	glucanase	-	hypothetical protein	-	-	-	-	-	PF10015	DUF2258	IPR017140	UCP037214
91	P. abyssi	14521761	Q9UYE5	glucanase	-	hypothetical protein	-	-	arCOG01912	Membrane protein implicated in regulation of membrane protease activity	Posttranslational modification; protein turnover; chaperones	PF01957	NfeD	IPR002810	Nod_effciency
91	P. horikoshii	14590384	O58204	glucanase	-	hypothetical protein	-	-	arCOG01912	Membrane protein implicated in regulation of membrane protease activity	Posttranslational modification; protein turnover; chaperones	PF01957	NfeD	IPR002810	Nod_effciency
91	T. onnurineus	212224108	B6YWI4	hypothetical membrane protein, conserved	-	hypothetical membrane protein, conserved	-	-	-	-	-	PF01957	NfeD	IPR002810	Nod_effciency
92	T. onnurineus	212224213	B6YWT9	hypothetical membrane protein, conserved	-	hypothetical protein	-	-	-	-	-	PF01986	DUF123	IPR002837; IPR000305	DUF123; UvrC_N
92	P. abyssi	14521621	Q9UYT5	putative endonuclease	-	putative endonuclease	-	-	arCOG00463	Uri superfamily endonuclease	Replication; recombination and repair	PF01986	DUF123	IPR002837; IPR000305	DUF123; UvrC_N
92	P. horikoshii	14590520	O58363	putative endonuclease	-	hypothetical protein	-	-	arCOG00463	Uri superfamily endonuclease	Replication; recombination and repair	PF01986	DUF123	IPR002837; IPR000305	DUF123; UvrC_N
93	T. onnurineus	212224342	B6YX68	putative endonuclease	K03408	hypothetical purine-binding chemotaxis protein	Signal Transduction; Cell Motility	Two-component system; Bacterial chemotaxis	-	-	-	PF01584	CheW	IPR002545	CheW
93	P. abyssi	14521757	Q9UYE9	purine-binding chemotaxis protein	K03408	purine-binding chemotaxis protein	Signal Transduction; Cell Motility	Two-component system; Bacterial chemotaxis	arCOG02395	Chemotaxis signal transduction protein	Cell motility	PF01584	CheW	IPR002545	CheW
93	P. horikoshii	14590390	O58197	purine-binding chemotaxis protein	K03408	purine-binding chemotaxis protein	Signal Transduction; Cell Motility	Two-component system; Bacterial chemotaxis	arCOG02395	Chemotaxis signal transduction protein	Cell motility	PF01584	CheW	IPR002545	CheW
94	T. onnurineus	212224676	B6YTS4	archaeal transcription regulator	K09714	archaeal transcription regulator	-	-	-	-	-	-	-	IPR004645; IPR018384	Tfx_DNA-bd_arc; Tfx_DNA-bd_euryarc
94	P. abyssi	14521499	Q9UZ54	putative transcriptional regulator	K09714	putative transcriptional regulator	-	-	arCOG04554	Transcriptional regulator	Transcription	-	-	IPR004645; IPR018384	Tfx_DNA-bd_arc; Tfx_DNA-bd_euryarc
94	P. furiosus	18976907	Q8U3D3	putative transcriptional regulator	K09714	putative transcriptional regulator	-	-	arCOG04554	Transcriptional regulator	Transcription	PF08281	Sigma70_r4_2	IPR013249; IPR004645; IPR018384	RNA_pol_sigma70_r4_t2; Tfx_DNA-bd_arc; Tfx_DNA-bd_euryarc
95	P. abyssi	14520263	Q9V2M9	putative transcriptional regulator	-	hypothetical protein	-	-	arCOG01869	Phosphatidylglycerophosphatase A fused to adenosylcobinamide amidohydrolase; CbiZ	Lipid transport and metabolism	PF04608	PgpA	IPR007686; IPR017577	PgpA; Ribazole_CobZ
95	P. furiosus	18976666	Q8U405	low temperature requirement C - like protein	-	low temperature requirement C - like protein	-	-	arCOG01869	Phosphatidylglycerophosphatase A fused to adenosylcobinamide amidohydrolase; CbiZ	Lipid transport and metabolism	PF04608	PgpA	IPR007686; IPR017577	PgpA; Ribazole_CobZ
95	T. onnurineus	212223832	B6YV93	low temperature requirement C - like protein	-	hypothetical protein	-	-	-	-	-	PF04608	PgpA	IPR007686; IPR017577	PgpA; Ribazole_CobZ
96	P. abyssi	14520485	Q9V207	glycerol kinase	K00864	glycerol kinase	Lipid Metabolism	Glycerolipid metabolism	arCOG00024	Glycerol kinase	Energy production and conversion	PF02782; PF00370	FGGY_C; FGGY_N	IPR000577; IPR018485; IPR018483; IPR018484; IPR005999	Carb_kinase_FGGY; Carb_kinase_FGGY_C; Carb_kinase_FGGY_CS; Carb_kinase_FGGY_N; Glycerol_kin
96	T. onnurineus	212223348	B6YT00	glycerol kinase	K00864	glycerol kinase	Lipid Metabolism	Glycerolipid metabolism	-	-	-	PF02782; PF00370	FGGY_C; FGGY_N	IPR000577; IPR018485; IPR018483; IPR018484; IPR005999	Carb_kinase_FGGY; Carb_kinase_FGGY_C; Carb_kinase_FGGY_CS; Carb_kinase_FGGY_N; Glycerol_kin
96	P. furiosus	18978376	Q8TZI8	glycerol kinase	K00864	glycerol kinase	Lipid Metabolism	Glycerolipid metabolism	arCOG00024	Glycerol kinase	Energy production and conversion	PF02782; PF00370	FGGY_C; FGGY_N	IPR000577; IPR018485; IPR018483; IPR018484; IPR005999	Carb_kinase_FGGY; Carb_kinase_FGGY_C; Carb_kinase_FGGY_CS; Carb_kinase_FGGY_N; Glycerol_kin
97	P. horikoshii	14591135	O59043	glycerol kinase	K07574	hypothetical protein	Translation	Other translation proteins	arCOG01346	Predicted RNA-binding protein containing KH domain; possibly ribosomal protein	Translation; ribosomal structure and biogenesis	PF01985	CRS1_YhbY	IPR001890	RNA-binding_CRM
97	P. furiosus	18977870	Q8U0T5	glycerol kinase	K07574	hypothetical protein	Translation	Other translation proteins	arCOG01346	Predicted RNA-binding protein containing KH domain; possibly ribosomal protein	Translation; ribosomal structure and biogenesis	PF01985	CRS1_YhbY	IPR001890; IPR017924	RNA-binding_CRM; RNA-binding_CRM_pro
97	T. onnurineus	212224253	B6YWX9	Hypothetical RNA-binding protein	K07574	hypothetical RNA-binding protein	Translation	Other translation proteins	-	-	-	PF01985	CRS1_YhbY	IPR001890; IPR017924	RNA-binding_CRM; RNA-binding_CRM_pro
98	P. abyssi	14521537	Q9UZ19	Hypothetical RNA-binding protein	-	hypothetical protein	-	-	arCOG03817	Uncharacterized conserved protein	Function unknown	-	-	-	-
98	P. horikoshii	14590585	O58438	Hypothetical RNA-binding protein	-	hypothetical protein	-	-	arCOG03817	Uncharacterized conserved protein	Function unknown	-	-	-	-
98	T. onnurineus	212224202	B6YWS8	Hypothetical RNA-binding protein	-	hypothetical protein	-	-	-	-	-	-	-	-	-
99	P. horikoshii	14591045	O58957	Hypothetical RNA-binding protein	-	hypothetical protein	-	-	arCOG02737	NifX family protein	Function unknown	PF02579	Nitro_FeMo-Co	IPR003731	Di-Nase_FeMo-co_biosynth
99	P. abyssi	14521232	Q9UZW8	Hypothetical RNA-binding protein	-	hypothetical protein	-	-	arCOG02737	NifX family protein	Function unknown	PF02579	Nitro_FeMo-Co	IPR003731	Di-Nase_FeMo-co_biosynth
99	T. onnurineus	212224066	B6YWE2	iron-molybdenum cofactor-binding protein	-	iron-molybdenum cofactor-binding protein	-	-	-	-	-	PF02579	Nitro_FeMo-Co	IPR003731	Di-Nase_FeMo-co_biosynth
100	P. furiosus	18977980	Q8U0I1	chemotaxis protein	-	hypothetical protein	-	-	arCOG05763	Uncharacterized protein conserved in archaea	Function unknown	PF09868	DUF2095	IPR018662	DUF2095
100	P. abyssi	14520780	Q9V164	chemotaxis protein	-	hypothetical protein	-	-	arCOG05763	Uncharacterized protein conserved in archaea	Function unknown	PF09868	DUF2095	IPR018662	DUF2095
100	T. onnurineus	212224212	B6YWT8	chemotaxis protein	-	hypothetical protein	-	-	-	-	-	PF09868	DUF2095	IPR018662	DUF2095
101	P. abyssi	14521042	Q9V0F5	chemotaxis protein	K09731	hypothetical protein	-	-	arCOG02119	Uncharacterized protein conserved in archaea	Function unknown	PF04475	DUF555	IPR007564	DUF555
101	P. furiosus	18977858	Q8U0U6	chemotaxis protein	K09731	hypothetical protein	-	-	arCOG02119	Uncharacterized protein conserved in archaea	Function unknown	PF04475	DUF555	IPR007564	DUF555
101	T. onnurineus	212223496	B6YTE8	chemotaxis protein	K09731	hypothetical protein	-	-	-	-	-	PF04475	DUF555	IPR007564	DUF555
102	P. abyssi	14521201	Q9UZZ9	chemotaxis protein	-	hypothetical protein	-	-	arCOG00017	Predicted transcriptional regulator	General function prediction only	-	-	IPR001387	HTH_3
102	P. furiosus	18977063	Q8U2Y7	chemotaxis protein	-	hypothetical protein	-	-	arCOG00017	Predicted transcriptional regulator	General function prediction only	PF01381	HTH_3	IPR001387	HTH_3
102	T. onnurineus	212223622	B6YU19	chemotaxis protein	-	hypothetical protein	-	-	-	-	-	-	-	IPR001387	HTH_3
103	P. furiosus	18977653	P82385	superoxide reductase	K05919	superoxide reductase	-	-	arCOG02146	Desulfoferrodoxin	Energy production and conversion	PF01880	Desulfoferrodox	IPR002742	Desulfoferrodoxin_Fe-bd
103	P. abyssi	14521101	Q9V098	desulfoferrodoxin	K05919	desulfoferrodoxin	-	-	arCOG02146	Desulfoferrodoxin	Energy production and conversion	PF01880	Desulfoferrodox	IPR002742	Desulfoferrodoxin_Fe-bd
103	T. onnurineus	212224017	B6YW33	sor superoxide reductase	K05919	sor superoxide reductase	-	-	-	-	-	PF01880	Desulfoferrodox	IPR002742	Desulfoferrodoxin_Fe-bd
104	T. onnurineus	212223674	B6YU71	Hypothetical metalloprotease	-	hypothetical metalloprotease	-	-	-	-	-	PF01398	Mov34	IPR000555	Mov34_MPN_PAD1
104	P. abyssi	14521781	Q9UYC5	Hypothetical metalloprotease	-	hypothetical protein	-	-	arCOG01139	Predicted metal-dependent protease of the PAD1/JAB1 superfamily	General function prediction only	-	-	-	-
104	P. horikoshii	14590365	O58174	Hypothetical metalloprotease	-	hypothetical protein	-	-	arCOG01139	Predicted metal-dependent protease of the PAD1/JAB1 superfamily	General function prediction only	-	-	IPR000555	Mov34_MPN_PAD1
105	P. horikoshii	14590002	O57816	Hypothetical metalloprotease	-	hypothetical protein	-	-	arCOG02994	Cupin domain containing protein	Function unknown	PF07883	Cupin_2	IPR013096; IPR014710	Cupin_2; RmlC-like_jellyroll
105	P. furiosus	18976428	Q8U4M5	putative carbohydrate binding protein	-	putative carbohydrate binding protein	-	-	arCOG02994	Cupin domain containing protein	Function unknown	PF07883	Cupin_2	IPR013096; IPR014710	Cupin_2; RmlC-like_jellyroll
105	T. onnurineus	212224705	B6YTV3	putative carbohydrate binding protein	-	hypothetical protein	-	-	-	-	-	PF07883	Cupin_2	IPR013096; IPR014710	Cupin_2; RmlC-like_jellyroll
106	P. abyssi	14521754	Q9UYF2	chemotaxis response regulator	K03413	chemotaxis response regulator	Signal Transduction; Cell Motility	Two-component system; Bacterial chemotaxis	arCOG02391	Rec domain	Signal transduction mechanisms	PF00072	Response_reg	IPR001789	Sig_transdc_resp-reg_receiver
106	P. horikoshii	14590394	O58193	chemotaxis response regulator	K03413	chemotaxis protein	Signal Transduction; Cell Motility	Two-component system; Bacterial chemotaxis	arCOG02391	Rec domain	Signal transduction mechanisms	PF00072	Response_reg	IPR001789	Sig_transdc_resp-reg_receiver
106	T. onnurineus	212224345	B6YX71	chemotaxis response regulator	K03413	chemotaxis response regulator	Signal Transduction; Cell Motility	Two-component system; Bacterial chemotaxis	-	-	-	PF00072	Response_reg	IPR001789	Sig_transdc_resp-reg_receiver
107	P. abyssi	14521712	Q9UYJ4	prefoldin subunit beta	K04798	prefoldin subunit beta	-	-	arCOG01342	Prefoldin; chaperonin cofactor	Posttranslational modification; protein turnover; chaperones	PF01920	Prefoldin_2	IPR012713; IPR002777	GimC_beta; PFD_beta_like
107	P. horikoshii	14590433	O58268	prefoldin subunit beta	K04798	prefoldin subunit beta	-	-	arCOG01342	Prefoldin; chaperonin cofactor	Posttranslational modification; protein turnover; chaperones	PF01920	Prefoldin_2	IPR012713; IPR002777	GimC_beta; PFD_beta_like
107	T. onnurineus	212223597	B6YTZ4	prefoldin subunit beta	K04798	hypothetical protein	-	-	-	-	-	PF01920	Prefoldin_2	IPR012713; IPR002777	GimC_beta; PFD_beta_like
108	P. furiosus	18978379	Q8TZI5	prefoldin subunit beta	-	hypothetical protein	-	-	arCOG05739	Uncharacterized protein with conserved CXXC pairs	Function unknown	PF07892	DUF1667	IPR012460	DUF1667
108	T. onnurineus	212223351	B6YT03	molybdopterin oxidoreductase	-	molybdopterin oxidoreductase	-	-	-	-	-	PF07892	DUF1667	IPR012460	DUF1667
108	P. abyssi	14520489	Q9V203	molybdopterin oxidoreductase	-	hypothetical protein	-	-	arCOG05739	Uncharacterized protein with conserved CXXC pairs	Function unknown	PF07892	DUF1667	IPR012460	DUF1667
109	P. abyssi	33356704	Q9V0Z3	molybdopterin oxidoreductase	-	hypothetical protein	-	-	arCOG05772	Uncharacterized conserved protein	Function unknown	-	-	-	-
109	P. furiosus	18977918	Q8U0P0	molybdopterin oxidoreductase	-	hypothetical protein	-	-	arCOG05772	Uncharacterized conserved protein	Function unknown	-	-	-	-
109	T. onnurineus	212224486	B6YXL2	molybdopterin oxidoreductase	-	hypothetical protein	-	-	-	-	-	-	-	-	-
110	T. onnurineus	212224340	B6YX66	sugar-phosphate nucleotydyltransferase	K09745	hypothetical protein	-	-	-	-	-	PF07381	DUF1495	IPR010863	DUF1495
110	P. abyssi	14521696	Q9UYL0	sugar-phosphate nucleotydyltransferase	K09745	hypothetical protein	-	-	arCOG03422	Uncharacterized protein conserved in archaea	Function unknown	PF07381	DUF1495	IPR010863	DUF1495
110	P. furiosus	18976712	Q8U3W1	putative HTH transcription regulator	K09745	putative HTH transcription regulator	-	-	arCOG03422	Uncharacterized protein conserved in archaea	Function unknown	PF07381	DUF1495	IPR010863	DUF1495
111	P. abyssi	14521966	Q9UXU1	V-type ATP synthase subunit H	K02121	V-type ATP synthase subunit H	Energy Metabolism	Oxidative phosphorylation	arCOG03363	Archaeal/vacuolar-type H+-ATPase subunit H	Energy production and conversion	-	-	IPR014275	ATPase_A1A0-cplx_hsu
111	P. furiosus	33359456	Q8U4B2	V-type ATP synthase subunit H	K02121	V-type ATP synthase subunit H	Energy Metabolism	Oxidative phosphorylation	arCOG03363	Archaeal/vacuolar-type H+-ATPase subunit H	Energy production and conversion	-	-	IPR014275	ATPase_A1A0-cplx_hsu
111	T. onnurineus	212224897	B6YV08	V-type ATP synthase subunit H	K02121	archaeal/vacuolar-type H+-ATPase, subunit H	Energy Metabolism	Oxidative phosphorylation	-	-	-	-	-	IPR014275	ATPase_A1A0-cplx_hsu
112	T. onnurineus	212224365	B6YX91	V-type ATP synthase subunit H	-	hypothetical protein	-	-	-	-	-	-	-	-	-
112	P. abyssi	14521818	Q9UY88	V-type ATP synthase subunit H	-	hypothetical protein	-	-	arCOG05860	Uncharacterized conserved protein	Function unknown	-	-	-	-
112	P. horikoshii	14590258	O58084	V-type ATP synthase subunit H	-	hypothetical protein	-	-	arCOG05860	Uncharacterized conserved protein	Function unknown	-	-	-	-
113	P. furiosus	18978006	Q8U0F5	V-type ATP synthase subunit H	-	hypothetical protein	-	-	arCOG03837	Lipoate-protein ligase A associated domain	Coenzyme transport and metabolism	-	-	-	-
113	P. horikoshii	14591751	-	lipoate-protein ligase A	-	lipoate-protein ligase A	-	-	arCOG03837	Lipoate-protein ligase A associated domain	Coenzyme transport and metabolism	-	-	-	-
113	T. onnurineus	212223652	B6YU49	lipoate-protein ligase A	-	lipoate-protein ligase A	-	-	-	-	-	-	-	-	-
114	P. abyssi	14521043	Q9V0F4	lipoate-protein ligase A	K09728	hypothetical protein	-	-	arCOG01224	Uncharacterized protein conserved in archaea	Function unknown	PF04010	DUF357	IPR007155	DUF357
114	P. furiosus	18977857	Q8U0U7	lipoate-protein ligase A	K09728	hypothetical protein	-	-	arCOG01224	Uncharacterized protein conserved in archaea	Function unknown	PF04010	DUF357	IPR007155	DUF357
114	T. onnurineus	212223495	B6YTE7	lipoate-protein ligase A	K09728	hypothetical protein	-	-	-	-	-	PF04010	DUF357	IPR007155	DUF357
115	P. abyssi	14521323	Q9UZM8	lipoate-protein ligase A	-	hypothetical protein	-	-	arCOG04811	Uncharacterized conserved membrane protein	Function unknown	PF04930	FUN14	IPR007014	FUN14
115	P. furiosus	18977419	Q8U206	lipoate-protein ligase A	-	hypothetical protein	-	-	arCOG04811	Uncharacterized conserved membrane protein	Function unknown	PF04930	FUN14	IPR007014	FUN14
115	T. onnurineus	212223261	B6YSR3	lipoate-protein ligase A	-	hypothetical protein, conserved, FUN14 family	-	-	-	-	-	PF04930	FUN14	IPR007014	FUN14
116	P. abyssi	14521527	Q9UZ29	lipoate-protein ligase A	-	hypothetical protein	-	-	arCOG00001	Predicted transcriptional regulator; PadR family	Transcription	PF03551	PadR	IPR005149; IPR011991	Tscrpt_regulator_PadR_N-like; Wing_hlx_DNA_bd
116	P. horikoshii	33359325	-	lipoate-protein ligase A	-	hypothetical protein	-	-	arCOG00001	Predicted transcriptional regulator; PadR family	Transcription	-	-	-	-
116	T. onnurineus	212223155	B6YSG2	lipoate-protein ligase A	-	hypothetical protein	-	-	-	-	-	PF03551	PadR	IPR005149; IPR011991	Tscrpt_regulator_PadR_N-like; Wing_hlx_DNA_bd
117	P. furiosus	18977541	Q8U1N7	lipoate-protein ligase A	-	hypothetical protein	-	-	arCOG02193	Predicted metal-binding protein	General function prediction only	PF09876	DUF2103	IPR018664	DUF2103_metal-binding
117	T. onnurineus	212224658	B6YTQ6	lipoate-protein ligase A	-	hypothetical protein	-	-	-	-	-	PF09876	DUF2103	IPR018664	DUF2103_metal-binding
117	P. horikoshii	33359395	-	lipoate-protein ligase A	-	hypothetical protein	-	-	arCOG02193	Predicted metal-binding protein	General function prediction only	-	-	-	-
118	T. onnurineus	212223951	B6YVW7	nucleotide pyrophosphohydrolase	-	nucleotide pyrophosphohydrolase	-	-	-	-	-	PF03819	MazG	IPR004518	MazG_cat
118	P. furiosus	18976882	Q8U3F8	mazg beta-lactamase regulatory protein - like protein	-	MazG beta-lactamase regulatory protein - like protein	-	-	arCOG01084	Predicted pyrophosphatase	General function prediction only	PF03819	MazG	IPR004518	MazG_cat
118	P. abyssi	14521479	Q9UZ74	mazg beta-lactamase regulatory protein - like protein	-	hypothetical protein	-	-	arCOG01084	Predicted pyrophosphatase	General function prediction only	PF03819	MazG	IPR004518	MazG_cat
119	P. furiosus	18977615	Q8U1G5	mazg beta-lactamase regulatory protein - like protein	-	hypothetical protein	-	-	arCOG03647	Predicted acetyltransferase	General function prediction only	-	-	-	-
119	T. onnurineus	212223762	B6YUR5	mazg beta-lactamase regulatory protein - like protein	-	hypothetical protein	-	-	-	-	-	-	-	-	-
119	P. horikoshii	33359397	-	mazg beta-lactamase regulatory protein - like protein	-	hypothetical protein	-	-	arCOG03647	Predicted acetyltransferase	General function prediction only	-	-	-	-
120	P. furiosus	18977067	Q8U2Y3	mazg beta-lactamase regulatory protein - like protein	K09155	hypothetical protein	-	-	arCOG01472	Hemerythrin HHE cation binding domain containing protein	Function unknown	PF04282; PF01814	DUF438; Hemerythrin	IPR007380; IPR012312	DUF438; Haemerythrin/HHE_cat-bd_motif
120	P. abyssi	14521198	Q9V002	mazg beta-lactamase regulatory protein - like protein	K09155	hypothetical protein	-	-	arCOG01472	Hemerythrin HHE cation binding domain containing protein	Function unknown	PF04282; PF01814	DUF438; Hemerythrin	IPR007380; IPR012312	DUF438; Haemerythrin/HHE_cat-bd_motif
120	T. onnurineus	212223626	B6YU23	mazg beta-lactamase regulatory protein - like protein	K09155	hypothetical protein	-	-	-	-	-	PF04282; PF01814	DUF438; Hemerythrin	IPR007380; IPR012312	DUF438; Haemerythrin/HHE_cat-bd_motif
121	T. onnurineus	212224638	B6YY14	mazg beta-lactamase regulatory protein - like protein	-	hypothetical protein	-	-	-	-	-	-	-	-	-
121	P. furiosus	18976864	Q8U3H4	mazg beta-lactamase regulatory protein - like protein	-	hypothetical protein	-	-	arCOG05846	Uncharacterized conserved protein	Function unknown	-	-	-	-
121	P. horikoshii	33359309	-	mazg beta-lactamase regulatory protein - like protein	-	hypothetical protein	-	-	arCOG05846	Uncharacterized conserved protein	Function unknown	-	-	-	-
122	T. onnurineus	212223736	B6YUN9	mazg beta-lactamase regulatory protein - like protein	K00176	2-oxoacid:ferredoxin oxidoreductase, delta subunit	Carbohydrate Metabolism; Energy Metabolism	Citrate cycle (TCA cycle); Reductive carboxylate cycle (CO2 fixation); Pyruvate/Oxoglutarate oxidoreductases	-	-	-	PF00037	Fer4	IPR017896; IPR001450; IPR017900	4Fe4S_Fe-S-bd; 4Fe4S_Fe_S_bd_subgr; 4Fe4S_Fe_S_CS
122	P. horikoshii	33359418	-	mazg beta-lactamase regulatory protein - like protein	K00176	2-keto acid:ferredoxin oxidoreductase subunit delta	Carbohydrate Metabolism; Energy Metabolism	Citrate cycle (TCA cycle); Reductive carboxylate cycle (CO2 fixation); Pyruvate/Oxoglutarate oxidoreductases	arCOG00959	Ferredoxin	Energy production and conversion	-	-	-	-
122	P. furiosus	18978139	Q8U050	mazg beta-lactamase regulatory protein - like protein	K00176	2-keto acid:ferredoxin oxidoreductase subunit delta	Carbohydrate Metabolism; Energy Metabolism	Citrate cycle (TCA cycle); Reductive carboxylate cycle (CO2 fixation); Pyruvate/Oxoglutarate oxidoreductases	arCOG00959	Ferredoxin	Energy production and conversion	PF00037	Fer4	IPR017896; IPR001450; IPR017900	4Fe4S_Fe-S-bd; 4Fe4S_Fe_S_bd_subgr; 4Fe4S_Fe_S_CS
123	P. furiosus	33359542	Q8U1T8	mazg beta-lactamase regulatory protein - like protein	-	hypothetical protein	-	-	arCOG04194	CRISPR-associated protein Cas2	Defense mechanisms	PF02647	DUF196	IPR003799	DUF196
123	P. horikoshii	33359379	-	mazg beta-lactamase regulatory protein - like protein	-	hypothetical protein	-	-	arCOG04194	CRISPR-associated protein Cas2	Defense mechanisms	-	-	-	-
123	T. onnurineus	212223466	B6YTB8	mazg beta-lactamase regulatory protein - like protein	-	hypothetical protein	-	-	-	-	-	PF02647	DUF196	IPR003799	DUF196
124	P. horikoshii	33359328	-	mazg beta-lactamase regulatory protein - like protein	-	hypothetical protein	-	-	arCOG03458	Predicted membrane protein	Function unknown	-	-	-	-
124	T. onnurineus	212224409	B6YXD5	hypothetical membrane protein, conserved	-	hypothetical membrane protein, conserved	-	-	-	-	-	PF01169	UPF0016	IPR001727	UPF0016
124	P. furiosus	18976893	Q8U3E7	hypothetical membrane protein, conserved	-	hypothetical protein	-	-	arCOG03458	Predicted membrane protein	Function unknown	PF01169	UPF0016	IPR001727	UPF0016
125	T. onnurineus	212223603	B6YU00	hypothetical membrane protein, conserved	-	hypothetical protein	-	-	-	-	-	-	-	-	-
125	P. horikoshii	33359412	-	hypothetical membrane protein, conserved	-	hypothetical protein	-	-	arCOG05769	Uncharacterized conserved protein	Function unknown	-	-	-	-
125	P. furiosus	18977926	Q8U0N2	hypothetical membrane protein, conserved	-	hypothetical protein	-	-	arCOG05769	Uncharacterized conserved protein	Function unknown	-	-	-	-
126	P. abyssi	14521421	Q9UZD2	hypothetical membrane protein, conserved	-	hypothetical protein	-	-	arCOG02717	Predicted membrane protein	Function unknown	PF01998	DUF131	IPR002849	DUF131
126	P. horikoshii	33359345	O73995	hypothetical membrane protein, conserved	-	hypothetical protein	-	-	arCOG02717	Predicted membrane protein	Function unknown	PF01998	DUF131	IPR002849	DUF131
126	T. onnurineus	212224863	B6YUX4	hypothetical membrane protein, conserved	-	hypothetical protein	-	-	-	-	-	PF01998	DUF131	IPR002849	DUF131
127	P. horikoshii	33359249	-	hypothetical membrane protein, conserved	-	hypothetical protein	-	-	arCOG05880	Uncharacterized conserved protein	Function unknown	-	-	-	-
127	P. furiosus	33359593	-	hypothetical membrane protein, conserved	-	hypothetical protein	-	-	arCOG05880	Uncharacterized conserved protein	Function unknown	-	-	-	-
127	T. onnurineus	212223667	B6YU64	hypothetical membrane protein, conserved	-	hypothetical protein	-	-	-	-	-	-	-	-	-
128	T. onnurineus	212224209	B6YWT5	hypothetical membrane protein, conserved	-	hypothetical protein	-	-	-	-	-	-	-	-	-
128	P. horikoshii	33359417	-	hypothetical membrane protein, conserved	-	hypothetical protein	-	-	arCOG05762	Uncharacterized conserved protein	Function unknown	-	-	-	-
128	P. furiosus	18977984	Q8U0H7	hypothetical membrane protein, conserved	-	hypothetical protein	-	-	arCOG05762	Uncharacterized conserved protein	Function unknown	-	-	-	-
129	P. furiosus	18977977	Q8U0I4	hypothetical membrane protein, conserved	-	hypothetical protein	-	-	arCOG00538	Molybdopterin converting factor; small subunit	Coenzyme transport and metabolism	PF02597	ThiS	IPR012675; IPR003749	b-grasp_ferredoxin-like; ThiS
129	T. onnurineus	212223899	B6YVG0	hypothetical membrane protein, conserved	-	hypothetical protein	-	-	-	-	-	PF02597	ThiS	IPR012675; IPR003749	b-grasp_ferredoxin-like; ThiS
129	P. horikoshii	33359416	-	hypothetical membrane protein, conserved	-	hypothetical protein	-	-	arCOG00538	Molybdopterin converting factor; small subunit	Coenzyme transport and metabolism	-	-	-	-
130	P. horikoshii	33359367	-	hypothetical membrane protein, conserved	-	hypothetical protein	-	-	arCOG05879	Uncharacterized conserved protein	Function unknown	-	-	-	-
130	T. onnurineus	212223272	B6YSS4	hypothetical membrane protein, conserved	-	hypothetical protein	-	-	-	-	-	-	-	-	-
130	P. furiosus	18977720	Q8U179	hypothetical membrane protein, conserved	-	hypothetical protein	-	-	arCOG05879	Uncharacterized conserved protein	Function unknown	-	-	-	-
131	P. furiosus	18978327	Q8TZN2	hypothetical membrane protein, conserved	-	hypothetical protein	-	-	arCOG05722	Uncharacterized conserved protein	Function unknown	-	-	-	-
131	T. onnurineus	212224270	B6YWZ6	hypothetical membrane protein, conserved	-	hypothetical protein	-	-	-	-	-	-	-	-	-
131	P. horikoshii	33359254	-	hypothetical membrane protein, conserved	-	hypothetical protein	-	-	arCOG05722	Uncharacterized conserved protein	Function unknown	-	-	-	-
132	P. horikoshii	33359364	-	hypothetical membrane protein, conserved	-	hypothetical protein	-	-	arCOG05817	Uncharacterized conserved protein	Function unknown	-	-	-	-
132	T. onnurineus	212224663	B6YTR1	hypothetical membrane protein, conserved	-	hypothetical protein	-	-	-	-	-	-	-	-	-
132	P. furiosus	18977551	Q8U1M7	hypothetical membrane protein, conserved	-	hypothetical protein	-	-	arCOG05817	Uncharacterized conserved protein	Function unknown	-	-	-	-
133	P. furiosus	33359535	Q8U1Z3	sulfur carrier protein ThiS	-	sulfur carrier protein ThiS	-	-	arCOG00535	Sulfur transfer protein involved in thiamine biosynthesis	Coenzyme transport and metabolism	PF02597	ThiS	IPR012675; IPR003749	b-grasp_ferredoxin-like; ThiS
133	P. horikoshii	14591747	-	sulfur carrier protein ThiS	-	sulfur carrier protein ThiS	-	-	arCOG00535	Sulfur transfer protein involved in thiamine biosynthesis	Coenzyme transport and metabolism	-	-	-	-
133	T. onnurineus	212223374	B6YT26	sulfur carrier protein ThiS	-	sulfur carrier protein ThiS	-	-	-	-	-	PF02597	ThiS	IPR012675; IPR003749	b-grasp_ferredoxin-like; ThiS
134	P. furiosus	18976869	Q8U3H0	sulfur carrier protein ThiS	-	hypothetical protein	-	-	arCOG05828	Transcriptional regulator (IclR family)	Transcription	-	-	-	-
134	P. horikoshii	33359331	-	sulfur carrier protein ThiS	-	hypothetical protein	-	-	arCOG05828	Transcriptional regulator (IclR family)	Transcription	-	-	-	-
134	T. onnurineus	212223479	B6YTD1	sulfur carrier protein ThiS	-	hypothetical protein	-	-	-	-	-	-	-	-	-
135	P. furiosus	18978015	P60292	DNA-directed RNA polymerase subunit N	K03058	DNA-directed RNA polymerase subunit N	Nucleotide Metabolism; Transcription; Signal Transduction	Purine metabolism; Pyrimidine metabolism; RNA polymerase; Two-component system	arCOG04244	DNA-directed RNA polymerase; subunit N (RpoN/RPB10)	Transcription	PF01194	RNA_pol_N	IPR012287; IPR000268	Homeodomain-rel; RNA_pol_N/8_sub
135	P. abyssi	14520750	P60291	DNA-directed RNA polymerase subunit N	K03058	DNA-directed RNA polymerase subunit N	Nucleotide Metabolism; Transcription; Signal Transduction	Purine metabolism; Pyrimidine metabolism; RNA polymerase; Two-component system	arCOG04244	DNA-directed RNA polymerase; subunit N (RpoN/RPB10)	Transcription	PF01194	RNA_pol_N	IPR012287; IPR000268	Homeodomain-rel; RNA_pol_N/8_sub
135	T. onnurineus	212223255	B6YSQ7	DNA-directed RNA polymerase subunit N	K03058	DNA-directed RNA polymerase subunit N	Nucleotide Metabolism; Transcription; Signal Transduction	Purine metabolism; Pyrimidine metabolism; RNA polymerase; Two-component system	-	-	-	PF01194	RNA_pol_N	IPR012287; IPR000268	Homeodomain-rel; RNA_pol_N/8_sub
136	T. onnurineus	212223463	B6YTB5	DNA-directed RNA polymerase subunit N	-	ferredoxin 2	-	-	-	-	-	PF00037	Fer4	IPR017896; IPR001450; IPR017900	4Fe4S_Fe-S-bd; 4Fe4S_Fe_S_bd_subgr; 4Fe4S_Fe_S_CS
136	P. abyssi	14520381	Q9V2B1	ferredoxin	-	ferredoxin	-	-	arCOG00958	Ferredoxin	Energy production and conversion	PF00037	Fer4	IPR017896; IPR001450; IPR017900	4Fe4S_Fe-S-bd; 4Fe4S_Fe_S_bd_subgr; 4Fe4S_Fe_S_CS
136	P. horikoshii	33359263	-	putative ferredoxin	-	putative ferredoxin	-	-	arCOG00958	Ferredoxin	Energy production and conversion	-	-	-	-
137	P. horikoshii	33359346	-	putative ferredoxin	-	hypothetical protein	-	-	arCOG05824	Uncharacterized conserved protein	Function unknown	-	-	-	-
137	P. furiosus	18977518	Q8U1Q9	putative ferredoxin	-	hypothetical protein	-	-	arCOG05824	Uncharacterized conserved protein	Function unknown	-	-	-	-
137	T. onnurineus	212223922	B6YVT8	putative ferredoxin	-	hypothetical protein	-	-	-	-	-	-	-	-	-
138	P. horikoshii	14590376	O73974	transcription elongation factor NusA	-	transcription elongation factor NusA	-	-	arCOG05857	NusA_K homology RNA-binding domain (KH)	Transcription	-	-	-	-
138	P. abyssi	14521771	Q9UYD5	transcription elongation factor NusA	-	transcription elongation factor NusA	-	-	arCOG05857	NusA_K homology RNA-binding domain (KH)	Transcription	-	-	IPR004088	KH_type_1
138	T. onnurineus	212223395	B6YT47	RNA-binding protein, containing KH domain	-	RNA-binding protein, containing KH domain	-	-	-	-	-	-	-	IPR004088	KH_type_1
139	T. onnurineus	212224406	B6YXD2	RNA-binding protein, containing KH domain	-	hypothetical protein	-	-	-	-	-	PF01402	RHH_1	IPR013321; IPR002145	Arc_rbn_hlx_hlx; CopG_DNA_bd
139	P. horikoshii	14590638	O73988	RNA-binding protein, containing KH domain	-	hypothetical protein	-	-	arCOG01009	Predicted transcriptional regulators containing the CopG/Arc/MetJ DNA-binding domain	Transcription	PF01402	RHH_1	IPR013321; IPR002145	Arc_rbn_hlx_hlx; CopG_DNA_bd
139	P. abyssi	33356780	-	RNA-binding protein, containing KH domain	-	hypothetical protein	-	-	arCOG01009	Predicted transcriptional regulators containing the CopG/Arc/MetJ DNA-binding domain	Transcription	-	-	-	-
140	P. furiosus	18978388	Q8TZH7	preprotein translocase subunit SecG	-	preprotein translocase subunit SecG	-	-	arCOG02957	Preprotein translocase subunit Sec61beta	Intracellular trafficking; secretion; and vesicular transport	PF03911	Sec61_beta	IPR005609	Sec61_beta
140	P. horikoshii	33359439	-	preprotein translocase subunit SecG	-	preprotein translocase subunit SecG	-	-	arCOG02957	Preprotein translocase subunit Sec61beta	Intracellular trafficking; secretion; and vesicular transport	-	-	-	-
140	T. onnurineus	212225098	B6YW71	preprotein translocase subunit SecG	-	preprotein translocase, sec61 beta subunit	-	-	-	-	-	PF03911	Sec61_beta	IPR005609	Sec61_beta
141	P. furiosus	18977654	P24297	rubredoxin	-	rubredoxin	-	-	arCOG04391	Rubredoxin	Energy production and conversion	PF00301	Rubredoxin	IPR004039; IPR001052; IPR018527	Rubredox; Rubredoxin; Rubredoxin_Fe_BS
141	P. abyssi	14521100	Q9V099	rubredoxin	-	rubredoxin	-	-	arCOG04391	Rubredoxin	Energy production and conversion	PF00301	Rubredoxin	IPR004039; IPR001052; IPR018527	Rubredox; Rubredoxin; Rubredoxin_Fe_BS
141	T. onnurineus	212224016	B6YW32	rubredoxin	-	rubredoxin	-	-	-	-	-	PF00301	Rubredoxin	IPR004039; IPR001052; IPR018527	Rubredox; Rubredoxin; Rubredoxin_Fe_BS
142	T. onnurineus	212223623	B6YU20	Hypothetical prismane protein	K00378	hypothetical prismane protein	-	-	-	-	-	PF03063	Prismane	IPR010048; IPR004137; IPR016099; IPR016100	Hybrid_clust; Prismane; Prismane-like_a/b-sand; Prismane_a-bundle
142	P. abyssi	14521200	Q9V000	hydroxylamine reductase	K00378	hydroxylamine reductase	-	-	arCOG02430	6Fe-6S prismane cluster-containing protein	Energy production and conversion	PF03063	Prismane	IPR010048; IPR004137; IPR016099; IPR016100	Hybrid_clust; Prismane; Prismane-like_a/b-sand; Prismane_a-bundle
142	P. furiosus	161484713	Q8U2Y6	hydroxylamine reductase	K00378	hydroxylamine reductase	-	-	-	-	-	PF03063	Prismane	IPR010048; IPR004137; IPR016099; IPR016100	Hybrid_clust; Prismane; Prismane-like_a/b-sand; Prismane_a-bundle
143	P. abyssi	14520395	Q9V297	hydroxylamine reductase	K10113	maltose-binding periplasmic protein precursor	Membrane Transport	ABC transporters	arCOG00154	Maltose-binding periplasmic protein	Carbohydrate transport and metabolism	PF01547	SBP_bac_1	IPR006060; IPR006059; IPR006061	Maltose_bd; Solute-bd_1_bac; Solute-bd_1_bac_CS
143	T. onnurineus	212224946	B6YV57	ABC-type maltodextrin transport system	-	ABC-type maltodextrin transport system	-	-	-	-	-	PF01547	SBP_bac_1	IPR006060; IPR006059; IPR006061	Maltose_bd; Solute-bd_1_bac; Solute-bd_1_bac_CS
143	P. furiosus	18978310	P58300	putative malE-like sugar binding protein	K10113	putative MalE-like sugar binding protein	Membrane Transport	ABC transporters	arCOG00154	Maltose-binding periplasmic protein	Carbohydrate transport and metabolism	PF01547	SBP_bac_1	IPR006060; IPR006059; IPR006061	Maltose_bd; Solute-bd_1_bac; Solute-bd_1_bac_CS
144	P. abyssi	14520483	Q9V209	putative malE-like sugar binding protein	-	hypothetical protein	-	-	arCOG00137	permease of the major facilitator superfamily	Carbohydrate transport and metabolism	PF07690	MFS_1	IPR011701	MFS_1
144	P. furiosus	18978374	Q8TZJ0	sucrose transport protein	-	sucrose transport protein	-	-	arCOG00137	permease of the major facilitator superfamily	Carbohydrate transport and metabolism	PF07690	MFS_1	IPR011701	MFS_1
144	T. onnurineus	212223345	B6YSZ7	Hypothetical permease	-	hypothetical permease	-	-	-	-	-	PF07690	MFS_1	IPR011701	MFS_1
145	P. abyssi	14520971	Q9V0M6	Hypothetical permease	-	hypothetical protein	-	-	arCOG01715	Cysteine desulfurase activator SufB	Posttranslational modification; protein turnover; chaperones	PF01458	UPF0051	IPR000825	SUF_FeS_clus_asmbl_SufBD
145	P. horikoshii	14591188	O50093	Hypothetical permease	-	hypothetical protein	-	-	arCOG01715	Cysteine desulfurase activator SufB	Posttranslational modification; protein turnover; chaperones	PF01458	UPF0051	IPR000825	SUF_FeS_clus_asmbl_SufBD
145	T. onnurineus	212223679	B6YU76	ABC-type transport system involved in Fe-S cluster assembly, permease component	-	ABC-type transport system involved in Fe-S cluster assembly, permease component	-	-	-	-	-	PF01458	UPF0051	IPR000825	SUF_FeS_clus_asmbl_SufBD
146	P. furiosus	18978071	Q8U0A0	ABC-type transport system involved in Fe-S cluster assembly, permease component	K00800	3-phosphoshikimate 1-carboxyvinyltransferase	Amino Acid Metabolism	Phenylalanine, tyrosine and tryptophan biosynthesis	arCOG04134	5-enolpyruvylshikimate-3-phosphate synthase	Amino acid transport and metabolism	PF00275	EPSP_synthase	IPR016228; IPR001986; IPR006264	EPSP_synthase; EPSP_synthase_core; EPSP_synthase_subgroup
146	P. abyssi	14520672	Q9V1H1	ABC-type transport system involved in Fe-S cluster assembly, permease component	K00800	3-phosphoshikimate 1-carboxyvinyltransferase	Amino Acid Metabolism	Phenylalanine, tyrosine and tryptophan biosynthesis	arCOG04134	5-enolpyruvylshikimate-3-phosphate synthase	Amino acid transport and metabolism	PF00275	EPSP_synthase	IPR016228; IPR001986; IPR006264	EPSP_synthase; EPSP_synthase_core; EPSP_synthase_subgroup
146	T. onnurineus	212224287	B6YX13	ABC-type transport system involved in Fe-S cluster assembly, permease component	K00800	5-enolpyruvylshikimate-3-phosphate synthase	Amino Acid Metabolism	Phenylalanine, tyrosine and tryptophan biosynthesis	-	-	-	PF00275	EPSP_synthase	IPR016228; IPR001986; IPR006264	EPSP_synthase; EPSP_synthase_core; EPSP_synthase_subgroup
147	P. abyssi	14521788	Q9UYB8	methyl-accepting chemotaxis related protein	K03406	methyl-accepting chemotaxis related protein	Cell Motility	Bacterial chemotaxis	arCOG02320	Methyl-accepting chemotaxis protein	Cell motility	PF00015	MCPsignal	IPR004090; IPR004089; IPR003660	Chemotax_Me-accpt_rcpt; Chemotax_Me-accpt_rcpt_sig; HAMP_linker_dom
147	P. horikoshii	14590358	O58181	methyl-accepting chemotaxis protein	K03406	methyl-accepting chemotaxis protein	Cell Motility	Bacterial chemotaxis	arCOG02320	Methyl-accepting chemotaxis protein	Cell motility	PF00015	MCPsignal	IPR004090; IPR004089; IPR003660	Chemotax_Me-accpt_rcpt; Chemotax_Me-accpt_rcpt_sig; HAMP_linker_dom
147	T. onnurineus	212223859	B6YVC0	Hypothetical methyl-accepting chemotaxis protein	K03406	hypothetical methyl-accepting chemotaxis protein	Cell Motility	Bacterial chemotaxis	-	-	-	PF00015	MCPsignal	IPR004089; IPR003660; IPR003661	Chemotax_Me-accpt_rcpt_sig; HAMP_linker_dom; Sig_transdc_His_kin_sub1_dim/P
148	T. onnurineus	212223631	B6YU28	Hypothetical methyl-accepting chemotaxis protein	K03458	xanthine/uracilpermease	Membrane Transport	Other ion-coupled transporters	-	-	-	PF00860	Xan_ur_permease	IPR006042; IPR006043	Xan_ur_permease; Xant/urac/vitC
148	P. abyssi	14520997	Q9V0K0	Hypothetical methyl-accepting chemotaxis protein	K02824	uracil/xanthine permease	Membrane Transport	Other ion-coupled transporters	arCOG02805	Xanthine/uracil permease	Nucleotide transport and metabolism	PF00860	Xan_ur_permease	IPR006042; IPR006043	Xan_ur_permease; Xant/urac/vitC
148	P. furiosus	18977612	Q8U1G8	putative purine permease	K02824	putative purine permease	Membrane Transport	Other ion-coupled transporters	arCOG02805	Xanthine/uracil permease	Nucleotide transport and metabolism	PF00860	Xan_ur_permease	IPR006042; IPR006043	Xan_ur_permease; Xant/urac/vitC
149	P. abyssi	14521887	Q9UY19	transport protein	-	transport protein	-	-	arCOG00238	Na+/H+ antiporter NhaD or related arsenite permease	Inorganic ion transport and metabolism	PF03600	CitMHS	IPR000802; IPR004680	Ars_pump; Divalent_ion_symporter
149	T. onnurineus	212224609	B6YXY5	arsenical pump membrane protein	-	arsenical pump membrane protein	-	-	-	-	-	PF03600	CitMHS	IPR000802; IPR004680	Ars_pump; Divalent_ion_symporter
149	P. horikoshii	14591655	O59575	arsenical pump membrane protein	-	hypothetical protein	-	-	arCOG00238	Na+/H+ antiporter NhaD or related arsenite permease	Inorganic ion transport and metabolism	PF03600	CitMHS	IPR000802; IPR004680	Ars_pump; Divalent_ion_symporter
150	T. onnurineus	212223350	B6YT02	NADH oxidase	-	NADH oxidase	-	-	-	-	-	PF00070; PF07992	Pyr_redox; Pyr_redox_2	IPR013027; IPR000815; IPR001327	FAD_pyr_nucl-diS_OxRdtase; Hg_reductase; Pyr_OxRdtase_NAD_bd
150	P. furiosus	18978378	Q8TZI6	NADH oxidase	-	NADH oxidase	-	-	arCOG01295	NAD(FAD)-dependent dehydrogenase	General function prediction only	PF00070; PF07992	Pyr_redox; Pyr_redox_2	IPR013027; IPR016040; IPR001327; IPR000103	FAD_pyr_nucl-diS_OxRdtase; NAD(P)-bd; Pyr_OxRdtase_NAD_bd; Pyridine_nuc-diS_OxRdtase_2
150	P. abyssi	14520488	Q9V204	monooxygenase	-	monooxygenase	-	-	arCOG01295	NAD(FAD)-dependent dehydrogenase	General function prediction only	PF00070; PF07992	Pyr_redox; Pyr_redox_2	IPR013027; IPR001327; IPR000103	FAD_pyr_nucl-diS_OxRdtase; Pyr_OxRdtase_NAD_bd; Pyridine_nuc-diS_OxRdtase_2
151	P. abyssi	14521157	Q9V043	monooxygenase	-	cytochrome-c3 hydrogenase alpha chain	-	-	arCOG01549	Coenzyme F420-reducing hydrogenase; alpha subunit	Energy production and conversion	PF00374	NiFeSe_Hases	IPR001501; IPR018194	Ni-dep_hyd_lsu; Ni-dep_hyd_lsu_Ni_BS
151	T. onnurineus	212223197	B6YSJ9	monooxygenase	-	H-II alpha	-	-	-	-	-	PF00374	NiFeSe_Hases	IPR001501; IPR018194	Ni-dep_hyd_lsu; Ni-dep_hyd_lsu_Ni_BS
151	P. furiosus	18977704	Q9P9M4	monooxygenase	-	H-II alpha	-	-	arCOG01549	Coenzyme F420-reducing hydrogenase; alpha subunit	Energy production and conversion	PF00374	NiFeSe_Hases	IPR001501; IPR018194	Ni-dep_hyd_lsu; Ni-dep_hyd_lsu_Ni_BS
152	P. furiosus	18978308	Q8TZQ0	putative malg-like sugar transport inner membrane protein	K10115	putative MalG-like sugar transport inner membrane protein	Membrane Transport	ABC transporters	-	-	-	PF00528	BPD_transp_1	IPR000515	BPD_transp
152	T. onnurineus	212224944	B6YV55	ABC-type maltodextrin transport system, permease component	-	ABC-type maltodextrin transport system, permease component	-	-	-	-	-	PF00528	BPD_transp_1	IPR000515	BPD_transp
152	P. abyssi	14520397	Q9V295	maltose transport system permease protein malg	K10115	maltose transport system permease protein MalG	Membrane Transport	ABC transporters	-	-	-	PF00528	BPD_transp_1	IPR000515	BPD_transp
153	P. abyssi	14521911	Q9UXZ5	maltose transport system permease protein malg	K08093	D-arabino 3-hexulose 6-phosphate formaldehyde lyase	Carbohydrate Metabolism	Pentose and glucuronate interconversions	arCOG00053	3-hexulose-6-phosphate synthase or related protein	Carbohydrate transport and metabolism	PF00215; PF01380	OMPdecase; SIS	IPR017553; IPR017552; IPR013785; IPR001754; IPR001347	3-hexulose-6-phosphate_synth; 6-phospho_3-hexuloisomerase; Aldolase_TIM; OMPdecase_core; SIS
153	P. horikoshii	14591680	O59601	maltose transport system permease protein malg	K08093	D-arabino 3-hexulose 6-phosphate formaldehyde lyase	Carbohydrate Metabolism	Pentose and glucuronate interconversions	arCOG00053	3-hexulose-6-phosphate synthase or related protein	Carbohydrate transport and metabolism	PF00215; PF01380	OMPdecase; SIS	IPR017553; IPR017552; IPR013785; IPR001754; IPR001347	3-hexulose-6-phosphate_synth; 6-phospho_3-hexuloisomerase; Aldolase_TIM; OMPdecase_core; SIS
153	T. onnurineus	212223482	B6YTD4	maltose transport system permease protein malg	K08093	bifunctional D-arabino 3-hexulose-6-phosphate formaldehyde lyase/phosphohexuloisomerase	Carbohydrate Metabolism	Pentose and glucuronate interconversions	-	-	-	PF00215; PF01380	OMPdecase; SIS	IPR017553; IPR017552; IPR013785; IPR001754; IPR001347	3-hexulose-6-phosphate_synth; 6-phospho_3-hexuloisomerase; Aldolase_TIM; OMPdecase_core; SIS
154	P. horikoshii	14590092	O57892	maltose transport system permease protein malg	-	hypothetical protein	-	-	arCOG05728	permease of the major facilitator superfamily	Carbohydrate transport and metabolism	PF07690	MFS_1	IPR011701	MFS_1
154	T. onnurineus	212223207	B6YSK9	predicted permease, major facilitator superfamily	-	predicted permease, major facilitator superfamily	-	-	-	-	-	PF07690	MFS_1	IPR011701	MFS_1
154	P. abyssi	14520370	Q9V2C2	predicted permease, major facilitator superfamily	-	hypothetical protein	-	-	arCOG05728	permease of the major facilitator superfamily	Carbohydrate transport and metabolism	PF07690	MFS_1	IPR011701	MFS_1
155	P. abyssi	14520450	Q9V242	nifs protein	-	NifS protein	-	-	arCOG00065	Selenocysteine lyase/Cysteine desulfurase	Posttranslational modification; protein turnover; chaperones	PF00266	Aminotran_5	IPR000192; IPR015421	Aminotrans_V/Cys_dSase; PyrdxlP-dep_Trfase_major_sub1
155	P. furiosus	18976536	Q8U4C4	nifS protein	-	NifS protein	-	-	arCOG00065	Selenocysteine lyase/Cysteine desulfurase	Posttranslational modification; protein turnover; chaperones	PF00266	Aminotran_5	IPR000192; IPR015421	Aminotrans_V/Cys_dSase; PyrdxlP-dep_Trfase_major_sub1
155	T. onnurineus	212223435	B6YT87	cysteine desulfurase	-	cysteine desulfurase	-	-	-	-	-	PF00266	Aminotran_5	IPR000192; IPR015421	Aminotrans_V/Cys_dSase; PyrdxlP-dep_Trfase_major_sub1
156	P. abyssi	14520231	Q9V2R1	cysteine desulfurase	K09133	hypothetical protein	-	-	arCOG04354	Uncharacterized conserved protein	Function unknown	PF04165	DUF401	IPR005253; IPR007294	CHP00529; DUF401
156	P. horikoshii	14589976	O57766	cysteine desulfurase	K09133	hypothetical protein	-	-	arCOG04354	Uncharacterized conserved protein	Function unknown	PF04165	DUF401	IPR005253; IPR007294	CHP00529; DUF401
156	T. onnurineus	212225038	B6YVQ3	cysteine desulfurase	K09133	hypothetical protein	-	-	-	-	-	PF04165	DUF401	IPR005253; IPR007294	CHP00529; DUF401
157	T. onnurineus	212224309	B6YX35	cysteine desulfurase	-	hypothetical protein	-	-	-	-	-	PF07690	MFS_1	IPR011701	MFS_1
157	P. abyssi	14521078	Q9V0C0	cysteine desulfurase	-	hypothetical protein	-	-	arCOG00139	permease of the major facilitator superfamily	Carbohydrate transport and metabolism	PF07690	MFS_1	IPR011701	MFS_1
157	P. horikoshii	14590574	O58427	cysteine desulfurase	-	hypothetical protein	-	-	arCOG00139	permease of the major facilitator superfamily	Carbohydrate transport and metabolism	PF07690	MFS_1	IPR011701	MFS_1
158	T. onnurineus	212223912	B6YVS8	type II DNA topoisomerase VI, subunit A	-	type II DNA topoisomerase VI, subunit A	-	-	-	-	-	PF04406	TP6A_N	IPR002815; IPR013049; IPR005829; IPR004085; IPR011991	Spo11/TopoVI_A; Spo11/TopoVI_A_N; Sugar_transporter_CS; Wing_hlx_DNA_bd
158	P. abyssi	14520811	Q9V134	DNA topoisomerase VI subunit A	K03166	DNA topoisomerase VI subunit A	-	-	arCOG04143	DNA topoisomerase VI; subunit A	Replication; recombination and repair	PF04406	TP6A_N	IPR002815; IPR013049; IPR004085	Spo11/TopoVI_A; Spo11/TopoVI_A_N
158	P. furiosus	18977950	Q8U0K9	DNA topoisomerase VI subunit A	K03166	DNA topoisomerase VI subunit A	-	-	arCOG04143	DNA topoisomerase VI; subunit A	Replication; recombination and repair	PF04406	TP6A_N	IPR002815; IPR013049; IPR004085	Spo11/TopoVI_A; Spo11/TopoVI_A_N
159	P. horikoshii	14591592	O59512	DNA topoisomerase VI subunit A	-	hypothetical protein	-	-	arCOG01403	Glycosyltransferase	Cell wall/membrane/envelope biogenesis	PF00534	Glycos_transf_1	IPR001296	Glyco_trans_1
159	T. onnurineus	212224471	B6YXJ7	glycosyltransferase	-	glycosyltransferase	-	-	-	-	-	PF00534	Glycos_transf_1	IPR001296	Glyco_trans_1
159	P. furiosus	18978257	Q8TZU8	glycosyl transferase	-	glycosyl transferase	-	-	arCOG01403	Glycosyltransferase	Cell wall/membrane/envelope biogenesis	PF00534	Glycos_transf_1	IPR001296	Glyco_trans_1
160	T. onnurineus	212224346	B6YX72	cheB protein-glutamate methylesterase	K03412	CheB protein-glutamate methylesterase	Signal Transduction; Cell Motility	Two-component system; Bacterial chemotaxis	-	-	-	PF01339; PF00072	CheB_methylest; Response_reg	IPR008248; IPR000673; IPR001789	Sig_transdc_resp-reg_CheB; Sig_transdc_resp-reg_Me-estase; Sig_transdc_resp-reg_receiver
160	P. abyssi	14521753	Q9UYF3	chemotaxis-specific methylesterase	K03412	chemotaxis-specific methylesterase	Signal Transduction; Cell Motility	Two-component system; Bacterial chemotaxis	arCOG02382	Chemotaxis response regulator containing a CheY-like receiver domain and a methylesterase domain	Cell motility	PF01339; PF00072	CheB_methylest; Response_reg	IPR008248; IPR000673; IPR001789	Sig_transdc_resp-reg_CheB; Sig_transdc_resp-reg_Me-estase; Sig_transdc_resp-reg_receiver
160	P. horikoshii	14590395	O58192	chemotaxis-specific methylesterase	K03412	chemotaxis-specific methylesterase	Signal Transduction; Cell Motility	Two-component system; Bacterial chemotaxis	arCOG02382	Chemotaxis response regulator containing a CheY-like receiver domain and a methylesterase domain	Cell motility	PF01339; PF00072	CheB_methylest; Response_reg	IPR008248; IPR000673; IPR001789	Sig_transdc_resp-reg_CheB; Sig_transdc_resp-reg_Me-estase; Sig_transdc_resp-reg_receiver
161	T. onnurineus	212224334	B6YX60	hypothetical flagellin B precursor	-	hypothetical flagellin B precursor	-	-	-	-	-	PF01917	Arch_flagellin	IPR013373; IPR002774	Fla_N_arch; Flagellin_arc
161	P. furiosus	18976709	Q8U3W4	flagellin	K07325	flagellin	-	-	arCOG01829	Archaeal flagellins	Cell motility	PF01917	Arch_flagellin	IPR013373; IPR002774	Fla_N_arch; Flagellin_arc
161	P. horikoshii	14590451	O58286	flagellin	K07325	flagellin	-	-	arCOG01829	Archaeal flagellins	Cell motility	PF01917	Arch_flagellin	IPR013373; IPR002774	Fla_N_arch; Flagellin_arc
162	P. abyssi	14521154	Q9V046	flagellin	K00437	hydrogenase	-	-	arCOG05128	Ferredoxin	Energy production and conversion	PF00037	Fer4	IPR017896; IPR001450; IPR017900	4Fe4S_Fe-S-bd; 4Fe4S_Fe_S_bd_subgr; 4Fe4S_Fe_S_CS
162	P. furiosus	18977701	Q9P9M7	H-II hydrogenase subunit beta	-	H-II hydrogenase subunit beta	-	-	arCOG05128	Ferredoxin	Energy production and conversion	PF00037	Fer4	IPR017896; IPR001450; IPR017900	4Fe4S_Fe-S-bd; 4Fe4S_Fe_S_bd_subgr; 4Fe4S_Fe_S_CS
162	T. onnurineus	212223200	B6YSK2	Sulfhydrogenase II, beta chain	-	Sulfhydrogenase II, beta chain	-	-	-	-	-	-	-	IPR017896; IPR017900	4Fe4S_Fe-S-bd; 4Fe4S_Fe_S_CS
163	P. abyssi	14521532	Q9UZ24	Sulfhydrogenase II, beta chain	-	hypothetical protein	-	-	arCOG04214	Uncharacterized conserved protein	Function unknown	PF01894	UPF0047	IPR001602	UPF0047
163	P. furiosus	18977052	Q8U2Z8	Sulfhydrogenase II, beta chain	-	hypothetical protein	-	-	arCOG04214	Uncharacterized conserved protein	Function unknown	PF01894	UPF0047	IPR001602	UPF0047
163	T. onnurineus	212224585	B6YXW1	Sulfhydrogenase II, beta chain	-	hypothetical protein	-	-	-	-	-	PF01894	UPF0047	IPR001602	UPF0047

## Sheet: ManualFunctionAnnotations
Cluster #	Work Group
0	Replication; recombination and repair
1	Amino acid transport and metabolism
2	Cell wall/membrane/envelope biogenesis
3	Amino acid transport and metabolism
4	Carbohydrate transport and metabolism
5	Cell motility
6	Cell wall/membrane/envelope biogenesis
7	Function unknown
8	Inorganic ion transport and metabolism
9	Carbohydrate transport and metabolism
10	Cell motility
11	Cell wall/membrane/envelope biogenesis
12	Amino acid transport and metabolism
13	Translation; ribosomal structure and biogenesis
14	Cell wall/membrane/envelope biogenesis
15	Inorganic ion transport and metabolism
16	Amino acid transport and metabolism
17	Transcription
18	Posttranslational modification; protein turnover; chaperones
19	Carbohydrate transport and metabolism
20	Replication; recombination and repair
21	Function unknown
22	Carbohydrate transport and metabolism
23	Energy production and conversion
24	Inorganic ion transport and metabolism
25	Coenzyme transport and metabolism
26	Cell wall/membrane/envelope biogenesis
27	Function unknown
28	Energy production and conversion
29	Amino acid transport and metabolism
30	Cell motility
31	Inorganic ion transport and metabolism
32	Amino acid transport and metabolism
33	Inorganic ion transport and metabolism
34	Coenzyme transport and metabolism
35	Amino acid transport and metabolism
36	Function unknown
37	Secondary metabolites biosynthesis; transport and catabolism
38	Function unknown
39	Amino acid transport and metabolism
40	Amino acid transport and metabolism
41	Amino acid transport and metabolism
42	Cell motility
43	Cell cycle control; cell division; chromosome partitioning
44	Replication; recombination and repair
45	Lipid transport and metabolism
46	Cell motility
47	Energy production and conversion
48	Energy production and conversion
49	Inorganic ion transport and metabolism
50	Function unknown
51	Defense mechanisms
52	Function unknown
53	Coenzyme transport and metabolism
54	Function unknown
55	Energy production and conversion
56	Carbohydrate transport and metabolism
57	Amino acid transport and metabolism
58	Function unknown
59	Translation; ribosomal structure and biogenesis
60	Nucleotide transport and metabolism
61	Cell motility
62	Energy production and conversion
63	Function unknown
64	Function unknown
65	Function unknown
66	Carbohydrate transport and metabolism
67	Translation; ribosomal structure and biogenesis
68	Nucleotide transport and metabolism
69	Translation; ribosomal structure and biogenesis
70	Function unknown
71	Cell motility
72	Transcription
73	Function unknown
74	Cell wall/membrane/envelope biogenesis
75	Energy production and conversion
76	Transcription
77	Function unknown
78	Energy production and conversion
79	Coenzyme transport and metabolism
80	Nucleotide transport and metabolism
81	Transcription
82	Cell motility
83	Coenzyme transport and metabolism
84	Cell motility
85	Intracellular trafficking; secretion; and vesicular transport
86	Signal transduction mechanisms
87	Lipid transport and metabolism
88	Replication; recombination and repair
89	Signal transduction mechanisms
90	Function unknown
91	Posttranslational modification; protein turnover; chaperones
92	Replication; recombination and repair
93	Cell motility
94	Transcription
95	Lipid transport and metabolism
96	Energy production and conversion
97	Translation; ribosomal structure and biogenesis
98	Function unknown
99	Coenzyme transport and metabolism
100	Function unknown
101	Function unknown
102	Function unknown
103	Energy production and conversion
104	Function unknown
105	Function unknown
106	Signal transduction mechanisms
107	Posttranslational modification; protein turnover; chaperones
108	Function unknown
109	Function unknown
110	Function unknown
111	Energy production and conversion
112	Function unknown
113	Coenzyme transport and metabolism
114	Function unknown
115	Function unknown
116	Transcription
117	Function unknown
118	Function unknown
119	Function unknown
120	Function unknown
121	Function unknown
122	Energy production and conversion
123	Defense mechanisms
124	Function unknown
125	Function unknown
126	Function unknown
127	Function unknown
128	Function unknown
129	Coenzyme transport and metabolism
130	Function unknown
131	Function unknown
132	Function unknown
133	Coenzyme transport and metabolism
134	Transcription
135	Transcription
136	Energy production and conversion
137	Function unknown
138	Transcription
139	Transcription
140	Intracellular trafficking; secretion; and vesicular transport
141	Energy production and conversion
142	Energy production and conversion
143	Carbohydrate transport and metabolism
144	Carbohydrate transport and metabolism
145	Posttranslational modification; protein turnover; chaperones
146	Amino acid transport and metabolism
147	Cell motility
148	Nucleotide transport and metabolism
149	Inorganic ion transport and metabolism
150	Function unknown
151	Energy production and conversion
152	Function unknown
153	Carbohydrate transport and metabolism
154	Carbohydrate transport and metabolism
155	Posttranslational modification; protein turnover; chaperones
156	Function unknown
157	Carbohydrate transport and metabolism
158	Replication; recombination and repair
159	Cell wall/membrane/envelope biogenesis
160	Cell motility
161	Cell motility
162	Energy production and conversion
163	Function unknown

## Sheet: ClustersWithHorizontalTransfer
102
104
107
120
147
163
77
80
98
