# Supplementary material for: Molecular evolution of the hyperthermophilic archaea of the Pyrococcus genus: analysis of adaptation to different environmental conditions
Source: BMC Genomics. 2009 Dec 30;10:639. doi: 10.1186/1471-2164-10-639 (PMC2816203; doi:10.1186/1471-2164-10-639)
Supplement: Additional file 2 — MS Excel file containing annotations of proteins of 911 orthologous clusters from the P. furiosus, P. horikoshii, P. abyssi, and T. onnurineus species containing one gene from each three Pyrococcus species and one gene from the T. onnurineus outgroup. The first worksheet contains protein functional annotations from the GenBank, arCOG, InterPro, PFam and KEGG Orthology databases. The second worksheet contains our manual functional annotations of 911 groups of orthologous genes used in the paper. The third worksheet contains number of clusters with genes annotated in HGT-DB as horizontally transferred. [file 1471-2164-10-639-S2.XLS]

## Sheet: FunctionFeatures
					KEGG Orthology				arCOG			PFAM		InterPro
Cluster #	Species	GenBank GI	UniProt ID	GenBank Annotation	ID	Description	Group	SubGroup	ID	Description	Group	Domain ID	Domain Short Name	Domain ID	Domain Short Name
0	P. furiosus	18978215	Q8TZY2	chromosome segregation protein smc	K03529	chromosome segregation protein smc	Cell Growth and Death	Cell division	arCOG00371	Chromosome segregation ATPase	Cell cycle control; cell division; chromosome partitioning	PF06470; PF02463	SMC_hinge; SMC_N	IPR005289; IPR003395; IPR010935; IPR011891	GTP_bd; RecF/RecN/SMC_N; SMC_hinge; SMC_prok_A
0	T. onnurineus	212224221	B6YWU7	chromosome segregation ATPase	K03529	chromosome segregation ATPase	Cell Growth and Death	Cell division	-	-	-	PF06470; PF02463	SMC_hinge; SMC_N	IPR005289; IPR003395; IPR010935; IPR011891; IPR018159	GTP_bd; RecF/RecN/SMC_N; SMC_hinge; SMC_prok_A; Spectrin/alpha-actinin
0	P. horikoshii	14591553	O59462	chromosome assembly protein	K03529	chromosome assembly protein	Cell Growth and Death	Cell division	arCOG00371	Chromosome segregation ATPase	Cell cycle control; cell division; chromosome partitioning	PF06470; PF02463	SMC_hinge; SMC_N	IPR005289; IPR003395; IPR010935; IPR011891	GTP_bd; RecF/RecN/SMC_N; SMC_hinge; SMC_prok_A
0	P. abyssi	14520575	Q9V1R8	chromosome assembly protein	K03529	chromosome segregation protein SMC1	Cell Growth and Death	Cell division	arCOG00371	Chromosome segregation ATPase	Cell cycle control; cell division; chromosome partitioning	PF06470; PF02463	SMC_hinge; SMC_N	IPR005289; IPR003395; IPR010935; IPR011891	GTP_bd; RecF/RecN/SMC_N; SMC_hinge; SMC_prok_A
1	T. onnurineus	212223363	B6YT15	Subunit B of DNA-dependent RNA polymerase	K03044; K03045	subunit B of DNA-dependent RNA polymerase	Nucleotide Metabolism; Transcription	Purine metabolism; Pyrimidine metabolism; RNA polymerase	-	-	-	PF04563; PF04561; PF04565; PF04566; PF04567; PF00562; PF04560	RNA_pol_Rpb2_1; RNA_pol_Rpb2_2; RNA_pol_Rpb2_3; RNA_pol_Rpb2_4; RNA_pol_Rpb2_5; RNA_pol_Rpb2_6; RNA_pol_Rpb2_7	IPR015712; IPR007120; IPR007121; IPR007644; IPR007642; IPR007645; IPR007646; IPR007647; IPR007641	DNA-dir_RNA_pol_su2; DNA-dir_RNA_pol_su2_6; RNA_pol_bsu_CS; RNA_pol_bsu_protrusion; RNA_pol_Rpb2_2; RNA_pol_Rpb2_3; RNA_pol_Rpb2_4; RNA_pol_Rpb2_5; RNA_pol_Rpb2_7
1	P. abyssi	14520830	Q9V115	DNA-directed RNA polymerase subunit beta	K03044; K03045	DNA-directed RNA polymerase subunit beta	Nucleotide Metabolism; Transcription	Purine metabolism; Pyrimidine metabolism; RNA polymerase	arCOG01762	DNA-directed RNA polymerase subunit B	Transcription	PF04563; PF04561; PF04565; PF04566; PF04567; PF00562; PF04560	RNA_pol_Rpb2_1; RNA_pol_Rpb2_2; RNA_pol_Rpb2_3; RNA_pol_Rpb2_4; RNA_pol_Rpb2_5; RNA_pol_Rpb2_6; RNA_pol_Rpb2_7	IPR015712; IPR007120; IPR007121; IPR007644; IPR007642; IPR007645; IPR007646; IPR007647; IPR007641	DNA-dir_RNA_pol_su2; DNA-dir_RNA_pol_su2_6; RNA_pol_bsu_CS; RNA_pol_bsu_protrusion; RNA_pol_Rpb2_2; RNA_pol_Rpb2_3; RNA_pol_Rpb2_4; RNA_pol_Rpb2_5; RNA_pol_Rpb2_7
1	P. horikoshii	14591329	O59226	DNA-directed RNA polymerase subunit beta	K03044; K03045	DNA-directed RNA polymerase subunit beta	Nucleotide Metabolism; Transcription	Purine metabolism; Pyrimidine metabolism; RNA polymerase	arCOG01762	DNA-directed RNA polymerase subunit B	Transcription	PF04563; PF04561; PF04565; PF04566; PF04567; PF00562; PF04560	RNA_pol_Rpb2_1; RNA_pol_Rpb2_2; RNA_pol_Rpb2_3; RNA_pol_Rpb2_4; RNA_pol_Rpb2_5; RNA_pol_Rpb2_6; RNA_pol_Rpb2_7	IPR015712; IPR007120; IPR007121; IPR007644; IPR007642; IPR007645; IPR007646; IPR007647; IPR007641	DNA-dir_RNA_pol_su2; DNA-dir_RNA_pol_su2_6; RNA_pol_bsu_CS; RNA_pol_bsu_protrusion; RNA_pol_Rpb2_2; RNA_pol_Rpb2_3; RNA_pol_Rpb2_4; RNA_pol_Rpb2_5; RNA_pol_Rpb2_7
1	P. furiosus	18977936	Q8U0M3	DNA-directed RNA polymerase subunit beta	K03044; K03045	DNA-directed RNA polymerase subunit beta	Nucleotide Metabolism; Transcription	Purine metabolism; Pyrimidine metabolism; RNA polymerase	arCOG01762	DNA-directed RNA polymerase subunit B	Transcription	PF04563; PF04561; PF04565; PF04566; PF04567; PF00562; PF04560	RNA_pol_Rpb2_1; RNA_pol_Rpb2_2; RNA_pol_Rpb2_3; RNA_pol_Rpb2_4; RNA_pol_Rpb2_5; RNA_pol_Rpb2_6; RNA_pol_Rpb2_7	IPR015712; IPR007120; IPR007121; IPR007644; IPR007642; IPR007645; IPR007646; IPR007647; IPR007641	DNA-dir_RNA_pol_su2; DNA-dir_RNA_pol_su2_6; RNA_pol_bsu_CS; RNA_pol_bsu_protrusion; RNA_pol_Rpb2_2; RNA_pol_Rpb2_3; RNA_pol_Rpb2_4; RNA_pol_Rpb2_5; RNA_pol_Rpb2_7
2	P. abyssi	14521127	Q9V072	isoleucyl-tRNA synthetase	K01870	isoleucyl-tRNA synthetase	Amino Acid Metabolism; Translation	Valine, leucine and isoleucine biosynthesis; Aminoacyl-tRNA biosynthesis	arCOG00807	Isoleucyl-tRNA synthetase	Translation; ribosomal structure and biogenesis	PF08264; PF00133	Anticodon_1; tRNA-synt_1	IPR001412; IPR002300; IPR002301; IPR015905; IPR018353; IPR014729; IPR013155	aa-tRNA-synth_I_CS; aa-tRNA-synth_Ia; Ile-tRNA-synt_Ia; Ile-tRNA-synt_Ia_N; Isoleucyl-tRNA_synthetase; Rossmann-like_a/b/a_fold; V/L/I-tRNA-synth_anticodon-bd
2	P. horikoshii	14590903	O58792	isoleucyl-tRNA synthetase	K01870	isoleucyl-tRNA synthetase	Amino Acid Metabolism; Translation	Valine, leucine and isoleucine biosynthesis; Aminoacyl-tRNA biosynthesis	arCOG00807	Isoleucyl-tRNA synthetase	Translation; ribosomal structure and biogenesis	PF08264; PF00133	Anticodon_1; tRNA-synt_1	IPR001412; IPR002300; IPR002301; IPR015905; IPR018353; IPR014729; IPR013155	aa-tRNA-synth_I_CS; aa-tRNA-synth_Ia; Ile-tRNA-synt_Ia; Ile-tRNA-synt_Ia_N; Isoleucyl-tRNA_synthetase; Rossmann-like_a/b/a_fold; V/L/I-tRNA-synth_anticodon-bd
2	P. furiosus	18977468	P46214	isoleucyl-tRNA synthetase	K01870	isoleucyl-tRNA synthetase	Amino Acid Metabolism; Translation	Valine, leucine and isoleucine biosynthesis; Aminoacyl-tRNA biosynthesis	arCOG00807	Isoleucyl-tRNA synthetase	Translation; ribosomal structure and biogenesis	PF08264; PF00133	Anticodon_1; tRNA-synt_1	IPR001412; IPR002300; IPR002301; IPR015905; IPR018353; IPR014729; IPR013155	aa-tRNA-synth_I_CS; aa-tRNA-synth_Ia; Ile-tRNA-synt_Ia; Ile-tRNA-synt_Ia_N; Isoleucyl-tRNA_synthetase; Rossmann-like_a/b/a_fold; V/L/I-tRNA-synth_anticodon-bd
2	T. onnurineus	212224954	B6YV65	isoleucyl-tRNA synthetase	K01870	isoleucyl-tRNA synthetase	Amino Acid Metabolism; Translation	Valine, leucine and isoleucine biosynthesis; Aminoacyl-tRNA biosynthesis	-	-	-	PF08264; PF00133	Anticodon_1; tRNA-synt_1	IPR001412; IPR002300; IPR002301; IPR015905; IPR018353; IPR014729; IPR013155	aa-tRNA-synth_I_CS; aa-tRNA-synth_Ia; Ile-tRNA-synt_Ia; Ile-tRNA-synt_Ia_N; Isoleucyl-tRNA_synthetase; Rossmann-like_a/b/a_fold; V/L/I-tRNA-synth_anticodon-bd
3	P. furiosus	18977876	Q8U0T0	large helicase-related protein	K03724	large helicase-related protein	-	-	arCOG00557	Lhr-like helicase	General function prediction only	PF00270; PF08494; PF00271	DEAD; DEAD_assoc; Helicase_C	IPR014001; IPR013701; IPR001650; IPR011545; IPR014021; IPR017170	DEAD-like_N; DEAD/DEAH_assoc; DNA/RNA_helicase_C; DNA/RNA_helicase_DEAD/DEAH_N; Helicase_SF1/SF2_ATP-bd; Lhr-like_ATP-dep_RNA_helic_prd
3	T. onnurineus	212224086	B6YWG2	large helicase-related protein	K03724	large helicase-related protein	-	-	-	-	-	PF00270; PF08494; PF00271	DEAD; DEAD_assoc; Helicase_C	IPR014001; IPR013701; IPR001650; IPR011545; IPR014021; IPR017170	DEAD-like_N; DEAD/DEAH_assoc; DNA/RNA_helicase_C; DNA/RNA_helicase_DEAD/DEAH_N; Helicase_SF1/SF2_ATP-bd; Lhr-like_ATP-dep_RNA_helic_prd
3	P. abyssi	14521025	Q9V0H2	large helicase-related protein	K03724	large helicase-related protein	-	-	arCOG00557	Lhr-like helicase	General function prediction only	PF00270; PF08494; PF00271	DEAD; DEAD_assoc; Helicase_C	IPR014001; IPR013701; IPR001650; IPR011545; IPR014021; IPR017170	DEAD-like_N; DEAD/DEAH_assoc; DNA/RNA_helicase_C; DNA/RNA_helicase_DEAD/DEAH_N; Helicase_SF1/SF2_ATP-bd; Lhr-like_ATP-dep_RNA_helic_prd
3	P. horikoshii	14591140	O59056	ATP-dependent helicase	K03724	ATP-dependent helicase	-	-	arCOG00557	Lhr-like helicase	General function prediction only	PF00270; PF08494; PF00271	DEAD; DEAD_assoc; Helicase_C	IPR014001; IPR013701; IPR001650; IPR011545; IPR014021; IPR017170	DEAD-like_N; DEAD/DEAH_assoc; DNA/RNA_helicase_C; DNA/RNA_helicase_DEAD/DEAH_N; Helicase_SF1/SF2_ATP-bd; Lhr-like_ATP-dep_RNA_helic_prd
4	P. abyssi	14521079	Q9V0B9	leucyl-tRNA synthetase	K01869	leucyl-tRNA synthetase	Amino Acid Metabolism; Translation	Valine, leucine and isoleucine biosynthesis; Aminoacyl-tRNA biosynthesis	arCOG00809	Leucyl-tRNA synthetase	Translation; ribosomal structure and biogenesis	PF08264; PF00133; PF09334	Anticodon_1; tRNA-synt_1; tRNA-synt_1g	IPR015413; IPR001412; IPR002300; IPR004493; IPR014729; IPR013155	aa-tRNA-synt_I; aa-tRNA-synth_I_CS; aa-tRNA-synth_Ia; Leu-tRNA-synth_Ia_arc/euk; Rossmann-like_a/b/a_fold; V/L/I-tRNA-synth_anticodon-bd
4	P. horikoshii	14590812	O58698	leucyl-tRNA synthetase	K01869	leucyl-tRNA synthetase	Amino Acid Metabolism; Translation	Valine, leucine and isoleucine biosynthesis; Aminoacyl-tRNA biosynthesis	arCOG00809	Leucyl-tRNA synthetase	Translation; ribosomal structure and biogenesis	PF08264; PF00133; PF09334	Anticodon_1; tRNA-synt_1; tRNA-synt_1g	IPR015413; IPR001412; IPR002300; IPR004493; IPR014729; IPR013155	aa-tRNA-synt_I; aa-tRNA-synth_I_CS; aa-tRNA-synth_Ia; Leu-tRNA-synth_Ia_arc/euk; Rossmann-like_a/b/a_fold; V/L/I-tRNA-synth_anticodon-bd
4	P. furiosus	18977262	Q8U2E6	leucyl-tRNA synthetase	K01869	leucyl-tRNA synthetase	Amino Acid Metabolism; Translation	Valine, leucine and isoleucine biosynthesis; Aminoacyl-tRNA biosynthesis	arCOG00809	Leucyl-tRNA synthetase	Translation; ribosomal structure and biogenesis	PF08264; PF00133; PF09334	Anticodon_1; tRNA-synt_1; tRNA-synt_1g	IPR015413; IPR001412; IPR002300; IPR004493; IPR014729; IPR013155	aa-tRNA-synt_I; aa-tRNA-synth_I_CS; aa-tRNA-synth_Ia; Leu-tRNA-synth_Ia_arc/euk; Rossmann-like_a/b/a_fold; V/L/I-tRNA-synth_anticodon-bd
4	T. onnurineus	212223287	B6YST9	leucyl-tRNA synthetase	K01869	leucyl-tRNA synthetase	Amino Acid Metabolism; Translation	Valine, leucine and isoleucine biosynthesis; Aminoacyl-tRNA biosynthesis	-	-	-	PF08264; PF00133; PF09334	Anticodon_1; tRNA-synt_1; tRNA-synt_1g	IPR015413; IPR001412; IPR002300; IPR004493; IPR014729; IPR013155	aa-tRNA-synt_I; aa-tRNA-synth_I_CS; aa-tRNA-synth_Ia; Leu-tRNA-synth_Ia_arc/euk; Rossmann-like_a/b/a_fold; V/L/I-tRNA-synth_anticodon-bd
5	P. horikoshii	14590220	O58035	alanyl-tRNA synthetase	K01872	alanyl-tRNA synthetase	Amino Acid Metabolism; Translation	Alanine and aspartate metabolism; Aminoacyl-tRNA biosynthesis	arCOG01255	Alanyl-tRNA synthetase	Translation; ribosomal structure and biogenesis	PF02272; PF01411; PF07973	DHHA1; tRNA-synt_2c; tRNA_SAD	IPR002318; IPR018165; IPR018164; IPR003156; IPR012947	Ala-tRNA-synth_IIc; Ala-tRNA-synth_IIc_cons-reg; Ala-tRNA-synth_IIc_N; Pesterase_DHHA1; tRNA_SAD
5	P. abyssi	14521870	Q9UY36	alanyl-tRNA synthetase	K01872	alanyl-tRNA synthetase	Amino Acid Metabolism; Translation	Alanine and aspartate metabolism; Aminoacyl-tRNA biosynthesis	arCOG01255	Alanyl-tRNA synthetase	Translation; ribosomal structure and biogenesis	PF02272; PF01411; PF07973	DHHA1; tRNA-synt_2c; tRNA_SAD	IPR002318; IPR018165; IPR018164; IPR003156; IPR012947	Ala-tRNA-synth_IIc; Ala-tRNA-synth_IIc_cons-reg; Ala-tRNA-synth_IIc_N; Pesterase_DHHA1; tRNA_SAD
5	P. furiosus	18976642	Q8U425	alanyl-tRNA synthetase	K01872	alanyl-tRNA synthetase	Amino Acid Metabolism; Translation	Alanine and aspartate metabolism; Aminoacyl-tRNA biosynthesis	arCOG01255	Alanyl-tRNA synthetase	Translation; ribosomal structure and biogenesis	PF02272; PF01411; PF07973	DHHA1; tRNA-synt_2c; tRNA_SAD	IPR002318; IPR018165; IPR018164; IPR003156; IPR012947	Ala-tRNA-synth_IIc; Ala-tRNA-synth_IIc_cons-reg; Ala-tRNA-synth_IIc_N; Pesterase_DHHA1; tRNA_SAD
5	T. onnurineus	212224880	B6YUZ1	alanyl-tRNA synthetase	K01872	alanyl-tRNA synthetase	Amino Acid Metabolism; Translation	Alanine and aspartate metabolism; Aminoacyl-tRNA biosynthesis	-	-	-	PF02272; PF01411; PF07973	DHHA1; tRNA-synt_2c; tRNA_SAD	IPR002318; IPR018165; IPR018164; IPR003156; IPR012947	Ala-tRNA-synth_IIc; Ala-tRNA-synth_IIc_cons-reg; Ala-tRNA-synth_IIc_N; Pesterase_DHHA1; tRNA_SAD
6	P. abyssi	14520831	Q9V114	DNA-directed RNA polymerase subunit alpha	K03041	DNA-directed RNA polymerase subunit alpha	Nucleotide Metabolism; Transcription	Purine metabolism; Pyrimidine metabolism; RNA polymerase	arCOG04257	DNA-directed RNA polymerase subunit A'	Transcription	PF04997; PF00623; PF04983; PF05000; PF04998	RNA_pol_Rpb1_1; RNA_pol_Rpb1_2; RNA_pol_Rpb1_3; RNA_pol_Rpb1_4; RNA_pol_Rpb1_5	IPR000722; IPR006592; IPR007080; IPR007066; IPR007083; IPR007081; IPR012758	RNA_pol_asu; RNA_pol_N; RNA_pol_Rpb1_1; RNA_pol_Rpb1_3; RNA_pol_Rpb1_4; RNA_pol_Rpb1_5; RpoA1
6	P. horikoshii	14591328	O59227	DNA-directed RNA polymerase subunit alpha	K03041	DNA-directed RNA polymerase subunit alpha	Nucleotide Metabolism; Transcription	Purine metabolism; Pyrimidine metabolism; RNA polymerase	arCOG04257	DNA-directed RNA polymerase subunit A'	Transcription	PF04997; PF00623; PF04983; PF05000; PF04998	RNA_pol_Rpb1_1; RNA_pol_Rpb1_2; RNA_pol_Rpb1_3; RNA_pol_Rpb1_4; RNA_pol_Rpb1_5	IPR000722; IPR006592; IPR007080; IPR007066; IPR007083; IPR007081; IPR012758	RNA_pol_asu; RNA_pol_N; RNA_pol_Rpb1_1; RNA_pol_Rpb1_3; RNA_pol_Rpb1_4; RNA_pol_Rpb1_5; RpoA1
6	P. furiosus	18977935	Q8U0M4	DNA-directed RNA polymerase subunit alpha	K03041	DNA-directed RNA polymerase subunit alpha	Nucleotide Metabolism; Transcription	Purine metabolism; Pyrimidine metabolism; RNA polymerase	arCOG04257	DNA-directed RNA polymerase subunit A'	Transcription	PF04997; PF00623; PF04983; PF05000; PF04998	RNA_pol_Rpb1_1; RNA_pol_Rpb1_2; RNA_pol_Rpb1_3; RNA_pol_Rpb1_4; RNA_pol_Rpb1_5	IPR000722; IPR006592; IPR007080; IPR007066; IPR007083; IPR007081; IPR012758	RNA_pol_asu; RNA_pol_N; RNA_pol_Rpb1_1; RNA_pol_Rpb1_3; RNA_pol_Rpb1_4; RNA_pol_Rpb1_5; RpoA1
6	T. onnurineus	212223364	B6YT16	DNA-directed RNA polymerase subunit alpha	K03041	subunit A' of DNA-dependent RNA polymerase	Nucleotide Metabolism; Transcription	Purine metabolism; Pyrimidine metabolism; RNA polymerase	-	-	-	PF04997; PF00623; PF04983; PF05000; PF04998	RNA_pol_Rpb1_1; RNA_pol_Rpb1_2; RNA_pol_Rpb1_3; RNA_pol_Rpb1_4; RNA_pol_Rpb1_5	IPR000722; IPR006592; IPR007080; IPR007066; IPR007083; IPR007081; IPR012758	RNA_pol_asu; RNA_pol_N; RNA_pol_Rpb1_1; RNA_pol_Rpb1_3; RNA_pol_Rpb1_4; RNA_pol_Rpb1_5; RpoA1
7	P. horikoshii	14590232	O58052	valyl-tRNA synthetase	K01873	valyl-tRNA synthetase	Amino Acid Metabolism; Translation	Valine, leucine and isoleucine biosynthesis; Aminoacyl-tRNA biosynthesis	arCOG00808	Valyl-tRNA synthetase	Translation; ribosomal structure and biogenesis	PF08264; PF00133	Anticodon_1; tRNA-synt_1	IPR001412; IPR002300; IPR014729; IPR013155; IPR002303; IPR019754	aa-tRNA-synth_I_CS; aa-tRNA-synth_Ia; Rossmann-like_a/b/a_fold; V/L/I-tRNA-synth_anticodon-bd; Val-tRNA_synth_Ia; Val-tRNA_synth_Ia_N
7	P. abyssi	14521851	Q9UY55	valyl-tRNA synthetase	K01873	valyl-tRNA synthetase	Amino Acid Metabolism; Translation	Valine, leucine and isoleucine biosynthesis; Aminoacyl-tRNA biosynthesis	arCOG00808	Valyl-tRNA synthetase	Translation; ribosomal structure and biogenesis	PF08264; PF00133	Anticodon_1; tRNA-synt_1	IPR001412; IPR002300; IPR014729; IPR013155; IPR002303; IPR019754	aa-tRNA-synth_I_CS; aa-tRNA-synth_Ia; Rossmann-like_a/b/a_fold; V/L/I-tRNA-synth_anticodon-bd; Val-tRNA_synth_Ia; Val-tRNA_synth_Ia_N
7	P. furiosus	18976662	Q8U409	valyl-tRNA synthetase	K01873	valyl-tRNA synthetase	Amino Acid Metabolism; Translation	Valine, leucine and isoleucine biosynthesis; Aminoacyl-tRNA biosynthesis	arCOG00808	Valyl-tRNA synthetase	Translation; ribosomal structure and biogenesis	PF08264; PF00133	Anticodon_1; tRNA-synt_1	IPR001412; IPR002300; IPR014729; IPR013155; IPR002303; IPR019754	aa-tRNA-synth_I_CS; aa-tRNA-synth_Ia; Rossmann-like_a/b/a_fold; V/L/I-tRNA-synth_anticodon-bd; Val-tRNA_synth_Ia; Val-tRNA_synth_Ia_N
7	T. onnurineus	212223825	B6YV86	valyl-tRNA synthetase	K01873	valyl-tRNA synthetase	Amino Acid Metabolism; Translation	Valine, leucine and isoleucine biosynthesis; Aminoacyl-tRNA biosynthesis	-	-	-	PF08264; PF00133	Anticodon_1; tRNA-synt_1	IPR001412; IPR002300; IPR014729; IPR013155; IPR002303; IPR019754	aa-tRNA-synth_I_CS; aa-tRNA-synth_Ia; Rossmann-like_a/b/a_fold; V/L/I-tRNA-synth_anticodon-bd; Val-tRNA_synth_Ia; Val-tRNA_synth_Ia_N
8	T. onnurineus	212223874	B6YVD5	putative HTH transcription regulator	-	DEAD/DEAH box RNA helicase	-	-	-	-	-	PF00270; PF00271	DEAD; Helicase_C	IPR014001; IPR001650; IPR011545; IPR014021	DEAD-like_N; DNA/RNA_helicase_C; DNA/RNA_helicase_DEAD/DEAH_N; Helicase_SF1/SF2_ATP-bd
8	P. horikoshii	14590845	O58731	helicase	-	helicase	-	-	arCOG00555	Distinct helicase family with a unique C-terminal domain including a metal-binding cysteine cluster	General function prediction only	PF00270; PF00271	DEAD; Helicase_C	IPR014001; IPR001650; IPR011545; IPR014021	DEAD-like_N; DNA/RNA_helicase_C; DNA/RNA_helicase_DEAD/DEAH_N; Helicase_SF1/SF2_ATP-bd
8	P. abyssi	14521181	Q9V019	DNA helicases	-	DNA helicases	-	-	arCOG00555	Distinct helicase family with a unique C-terminal domain including a metal-binding cysteine cluster	General function prediction only	PF00270; PF00271	DEAD; Helicase_C	IPR014001; IPR001650; IPR011545; IPR014021	DEAD-like_N; DNA/RNA_helicase_C; DNA/RNA_helicase_DEAD/DEAH_N; Helicase_SF1/SF2_ATP-bd
8	P. furiosus	18976964	Q8U379	ATP-dependent RNA helicase, putative	-	ATP-dependent RNA helicase, putative	-	-	arCOG00555	Distinct helicase family with a unique C-terminal domain including a metal-binding cysteine cluster	General function prediction only	PF00270; PF00271	DEAD; Helicase_C	IPR014001; IPR001650; IPR011545; IPR014021	DEAD-like_N; DNA/RNA_helicase_C; DNA/RNA_helicase_DEAD/DEAH_N; Helicase_SF1/SF2_ATP-bd
9	P. abyssi	14520271	Q9V2M1	ATP-dependent RNA helicase, putative	K03725	ATP-dependent RNA helicase, putative	Replication and Repair	Other replication, recombination and repair proteins	arCOG00554	Superfamily II helicase; archaea-specific	General function prediction only	PF00270; PF00271	DEAD; Helicase_C	IPR014001; IPR001650; IPR011545; IPR014021	DEAD-like_N; DNA/RNA_helicase_C; DNA/RNA_helicase_DEAD/DEAH_N; Helicase_SF1/SF2_ATP-bd
9	P. horikoshii	14589999	O57819	ATP-dependent RNA helicase, putative	K03725	hypothetical protein	Replication and Repair	Other replication, recombination and repair proteins	arCOG00554	Superfamily II helicase; archaea-specific	General function prediction only	PF00270; PF00271	DEAD; Helicase_C	IPR014001; IPR001650; IPR011545; IPR014021	DEAD-like_N; DNA/RNA_helicase_C; DNA/RNA_helicase_DEAD/DEAH_N; Helicase_SF1/SF2_ATP-bd
9	T. onnurineus	212224128	B6YWK4	ATP-dependent RNA helicase, putative	-	DEAD/DEAH box RNA helicase	-	-	-	-	-	PF00270; PF00271	DEAD; Helicase_C	IPR014001; IPR001650; IPR011545; IPR014021; IPR014014	DEAD-like_N; DNA/RNA_helicase_C; DNA/RNA_helicase_DEAD/DEAH_N; Helicase_SF1/SF2_ATP-bd; RNA_helicase_DEAD_Q_motif
9	P. furiosus	18976425	Q8U4M8	putative ATP dependent RNA helicase	K03725	putative ATP dependent RNA helicase	Replication and Repair	Other replication, recombination and repair proteins	arCOG00554	Superfamily II helicase; archaea-specific	General function prediction only	PF00270; PF00271	DEAD; Helicase_C	IPR014001; IPR001650; IPR011545; IPR014021; IPR014014	DEAD-like_N; DNA/RNA_helicase_C; DNA/RNA_helicase_DEAD/DEAH_N; Helicase_SF1/SF2_ATP-bd; RNA_helicase_DEAD_Q_motif
10	P. furiosus	18977907	Q8U0Q0	alpha-glucan phosphorylase	K00688	alpha-glucan phosphorylase	Carbohydrate Metabolism	Starch and sucrose metabolism	-	-	-	PF00343	Phosphorylase	IPR011834; IPR000811	Agluc_phsphrylas; Glyco_trans_35
10	P. horikoshii	14591294	O59181	alpha-glucan phosphorylase	K00688	hypothetical protein	Carbohydrate Metabolism	Starch and sucrose metabolism	-	-	-	PF00343	Phosphorylase	IPR011834; IPR000811	Agluc_phsphrylas; Glyco_trans_35
10	P. abyssi	14520864	Q9V0Y2	Alpha-glucan phosphorylase	K00688	alpha-glucan phosphorylase	Carbohydrate Metabolism	Starch and sucrose metabolism	-	-	-	PF00343	Phosphorylase	IPR011834; IPR000811	Agluc_phsphrylas; Glyco_trans_35
10	T. onnurineus	212223337	B6YSY9	maltodextrin phosphorylase	K00688	maltodextrin phosphorylase	Carbohydrate Metabolism	Starch and sucrose metabolism	-	-	-	PF00343	Phosphorylase	IPR011834; IPR000811; IPR002345	Agluc_phsphrylas; Glyco_trans_35; Lipocalin
11	P. horikoshii	14590043	O57830	phosphoenolpyruvate synthase	K01007	phosphoenolpyruvate synthase	Carbohydrate Metabolism; Energy Metabolism	Pyruvate metabolism; Reductive carboxylate cycle (CO2 fixation)	arCOG01111	Phosphoenolpyruvate synthase/pyruvate phosphate dikinase	Carbohydrate transport and metabolism	PF00391; PF02896; PF01326	PEP-utilizers; PEP-utilizers_C; PPDK_N	IPR013815; IPR008279; IPR018274; IPR006318; IPR006319; IPR000121; IPR002192; IPR015813	ATP_grasp_subdomain_1; PEP_mobile; PEP_mobile_CS; PEP_P_trans; PEP_synth; PEP_utilizers; PPDK_PEP_bd; Pyrv/PenolPyrv_Kinase_cat
11	P. abyssi	14520315	Q9V2H7	phosphoenolpyruvate synthase	K01007	phosphoenolpyruvate synthase	Carbohydrate Metabolism; Energy Metabolism	Pyruvate metabolism; Reductive carboxylate cycle (CO2 fixation)	arCOG01111	Phosphoenolpyruvate synthase/pyruvate phosphate dikinase	Carbohydrate transport and metabolism	PF00391; PF02896; PF01326	PEP-utilizers; PEP-utilizers_C; PPDK_N	IPR013815; IPR008279; IPR018274; IPR006318; IPR006319; IPR000121; IPR002192; IPR015813	ATP_grasp_subdomain_1; PEP_mobile; PEP_mobile_CS; PEP_P_trans; PEP_synth; PEP_utilizers; PPDK_PEP_bd; Pyrv/PenolPyrv_Kinase_cat
11	P. furiosus	18976415	P42850	phosphoenolpyruvate synthase	K01007	phosphoenolpyruvate synthase	Carbohydrate Metabolism; Energy Metabolism	Pyruvate metabolism; Reductive carboxylate cycle (CO2 fixation)	arCOG01111	Phosphoenolpyruvate synthase/pyruvate phosphate dikinase	Carbohydrate transport and metabolism	PF00391; PF02896; PF01326	PEP-utilizers; PEP-utilizers_C; PPDK_N	IPR013815; IPR008279; IPR018274; IPR006318; IPR006319; IPR000121; IPR002192; IPR015813	ATP_grasp_subdomain_1; PEP_mobile; PEP_mobile_CS; PEP_P_trans; PEP_synth; PEP_utilizers; PPDK_PEP_bd; Pyrv/PenolPyrv_Kinase_cat
11	T. onnurineus	212223457	B6YTA9	phosphoenolpyruvate synthetase	K01007	phosphoenolpyruvate synthetase	Carbohydrate Metabolism; Energy Metabolism	Pyruvate metabolism; Reductive carboxylate cycle (CO2 fixation)	-	-	-	PF00391; PF02896; PF01326	PEP-utilizers; PEP-utilizers_C; PPDK_N	IPR013815; IPR013816; IPR008279; IPR018274; IPR006318; IPR006319; IPR000121; IPR002192; IPR015813	ATP_grasp_subdomain_1; ATP_grasp_subdomain_2; PEP_mobile; PEP_mobile_CS; PEP_P_trans; PEP_synth; PEP_utilizers; PPDK_PEP_bd; Pyrv/PenolPyrv_Kinase_cat
12	P. abyssi	14521475	Q9UZ78	phosphohexomutase	-	hypothetical protein	-	-	arCOG01951	Predicted P-loop ATPase fused to an acetyltransferase	General function prediction only	PF00583; PF08351; PF05127	Acetyltransf_1; DUF1726; DUF699	IPR013562; IPR007807; IPR000182; IPR005829	DUF1726; DUF699_ATPase; GCN5-rel_AcTrfase; Sugar_transporter_CS
12	P. horikoshii	14590657	O58518	phosphohexomutase	-	hypothetical protein	-	-	arCOG01951	Predicted P-loop ATPase fused to an acetyltransferase	General function prediction only	PF00583; PF08351; PF05127	Acetyltransf_1; DUF1726; DUF699	IPR013562; IPR007807; IPR000182; IPR005829	DUF1726; DUF699_ATPase; GCN5-rel_AcTrfase; Sugar_transporter_CS
12	P. furiosus	18976876	Q8U3G4	DNA helicase	-	DNA helicase	-	-	arCOG01951	Predicted P-loop ATPase fused to an acetyltransferase	General function prediction only	PF00583; PF08351; PF05127	Acetyltransf_1; DUF1726; DUF699	IPR013562; IPR007807; IPR000182; IPR005829	DUF1726; DUF699_ATPase; GCN5-rel_AcTrfase; Sugar_transporter_CS
12	T. onnurineus	212224117	B6YWJ3	Hypothetical ATPase	-	hypothetical ATPase	-	-	-	-	-	PF00583; PF08351; PF05127	Acetyltransf_1; DUF1726; DUF699	IPR013562; IPR007807; IPR000182	DUF1726; DUF699_ATPase; GCN5-rel_AcTrfase
13	T. onnurineus	212223432	B6YT84	hydrogenase maturation protein HypF	K04656	hydrogenase maturation protein HypF	Folding, Sorting and Degradation	Protein folding and associated processing	-	-	-	PF00708; PF01300; PF07503	Acylphosphatase; Sua5_yciO_yrdC; zf-HYPF	IPR001792; IPR017945; IPR004421; IPR006070; IPR011125	Acylphosphatase; DHBP_synth_RibB-like_a/b_dom; Hyd_matr_HypF; Sua5/yciO/yrdC_N; Znf_HypF
13	P. furiosus	18976931	Q8U3B1	hydrogenase maturation protein HypF	K04656	hydrogenase expression/formation regulatory protein	Folding, Sorting and Degradation	Protein folding and associated processing	arCOG01187	Hydrogenase maturation factor	Posttranslational modification; protein turnover; chaperones	PF00708; PF01300; PF07503	Acylphosphatase; Sua5_yciO_yrdC; zf-HYPF	IPR001792; IPR017945; IPR004421; IPR006070; IPR011125	Acylphosphatase; DHBP_synth_RibB-like_a/b_dom; Hyd_matr_HypF; Sua5/yciO/yrdC_N; Znf_HypF
13	P. abyssi	14521439	Q9UZB4	hydrogenase maturation protein HypF	K04656	hydrogenase expression/formation regulatory protein	Folding, Sorting and Degradation	Protein folding and associated processing	arCOG01187	Hydrogenase maturation factor	Posttranslational modification; protein turnover; chaperones	PF00708; PF01300; PF07503	Acylphosphatase; Sua5_yciO_yrdC; zf-HYPF	IPR001792; IPR017945; IPR004421; IPR006070; IPR011125	Acylphosphatase; DHBP_synth_RibB-like_a/b_dom; Hyd_matr_HypF; Sua5/yciO/yrdC_N; Znf_HypF
13	P. horikoshii	14590753	O58636	transcriptional regulatory protein hypF	K04656	transcriptional regulatory protein HypF	Folding, Sorting and Degradation	Protein folding and associated processing	arCOG01187	Hydrogenase maturation factor	Posttranslational modification; protein turnover; chaperones	PF00708; PF01300; PF07503	Acylphosphatase; Sua5_yciO_yrdC; zf-HYPF	IPR001792; IPR017945; IPR004421; IPR006070; IPR011125	Acylphosphatase; DHBP_synth_RibB-like_a/b_dom; Hyd_matr_HypF; Sua5/yciO/yrdC_N; Znf_HypF
14	T. onnurineus	212224218	B6YWU4	helicase-associated endonuclease for fork-structured DNA	K10896	helicase-associated endonuclease for fork-structured DNA	-	-	-	-	-	PF00270; PF02732; PF00271; PF00633	DEAD; ERCC4; Helicase_C; HHH	IPR014001; IPR001650; IPR011545; IPR006166; IPR014021; IPR003583; IPR000445	DEAD-like_N; DNA/RNA_helicase_C; DNA/RNA_helicase_DEAD/DEAH_N; DNA_repair_nuc_XPF/helicase; Helicase_SF1/SF2_ATP-bd; HHH1_DNA-bd_CS; HhH_motif
14	P. furiosus	18978387	Q8TZH8	Hef nuclease	K10896	Hef nuclease	-	-	arCOG00872	ERCC4-like helicase	Replication; recombination and repair	PF00270; PF02732; PF00271; PF00633	DEAD; ERCC4; Helicase_C; HHH	IPR014001; IPR001650; IPR011545; IPR002464; IPR006166; IPR014021; IPR003583; IPR000445	DEAD-like_N; DNA/RNA_helicase_C; DNA/RNA_helicase_DEAD/DEAH_N; DNA/RNA_helicase_DEAH_CS; DNA_repair_nuc_XPF/helicase; Helicase_SF1/SF2_ATP-bd; HHH1_DNA-bd_CS; HhH_motif
14	P. abyssi	14520497	Q9V1Z5	Hef nuclease	K10896	Hef nuclease	-	-	arCOG00872	ERCC4-like helicase	Replication; recombination and repair	PF00270; PF02732; PF00271; PF00633	DEAD; ERCC4; Helicase_C; HHH	IPR014001; IPR001650; IPR011545; IPR006166; IPR014021; IPR003583; IPR000445	DEAD-like_N; DNA/RNA_helicase_C; DNA/RNA_helicase_DEAD/DEAH_N; DNA_repair_nuc_XPF/helicase; Helicase_SF1/SF2_ATP-bd; HHH1_DNA-bd_CS; HhH_motif
14	P. horikoshii	14591755	-	Hef nuclease	K10896	Hef nuclease	-	-	arCOG00872	ERCC4-like helicase	Replication; recombination and repair	-	-	-	-
15	P. horikoshii	14590211	O58025	histidyl-tRNA synthetase	-	hypothetical protein	-	-	arCOG02174	Predicted exporter of the RND superfamily	General function prediction only	PF02460	Patched	IPR004707; IPR004767; IPR003392; IPR000731	ActII; HAE3; Patched; SSD_5TM
15	T. onnurineus	212224777	B6YUD1	Hypothetical membrane protein	-	hypothetical membrane protein	-	-	-	-	-	PF02355	SecD_SecF	IPR004767; IPR003335; IPR000731	HAE3; SecD_SecF; SSD_5TM
15	P. furiosus	18976634	Q8U433	MFS family transporter	-	MFS family transporter	-	-	arCOG02174	Predicted exporter of the RND superfamily	General function prediction only	PF02460	Patched	IPR004767; IPR003392; IPR000731	HAE3; Patched; SSD_5TM
15	P. abyssi	14521877	Q9UY29	transport protein	-	transport protein	-	-	arCOG02174	Predicted exporter of the RND superfamily	General function prediction only	PF02460	Patched	IPR004707; IPR004767; IPR003392; IPR000731	ActII; HAE3; Patched; SSD_5TM
16	T. onnurineus	212223151	B6YSF8	RecJ-like exonuclease	K07463	RecJ-like exonuclease	Replication and Repair	Other replication, recombination and repair proteins	-	-	-	PF01368; PF00575; PF01336	DHH; S1; tRNA_anti	IPR015609; IPR001305; IPR012340; IPR004365; IPR001667; IPR003029	Hsp40/DnaJ_Rel; HSP_DnaJ_cys-rich; NA-bd_OB-fold; NA_bd_OB_tRNA-helicase; Pesterase_RecJ; S1_RNA-bd
16	P. abyssi	14521821	Q9UY85	RecJ-like exonuclease	K07463	hypothetical protein	Replication and Repair	Other replication, recombination and repair proteins	arCOG00429	Archaea-specific RecJ-like exonuclease; contains DnaJ-type Zn finger domain	Replication; recombination and repair	PF01368; PF00575; PF01336	DHH; S1; tRNA_anti	IPR001305; IPR012340; IPR004365; IPR001667; IPR011805; IPR003029	HSP_DnaJ_cys-rich; NA-bd_OB-fold; NA_bd_OB_tRNA-helicase; Pesterase_RecJ; RNase_R_bac; S1_RNA-bd
16	P. horikoshii	14590254	O58078	RecJ-like exonuclease	K07463	hypothetical protein	Replication and Repair	Other replication, recombination and repair proteins	arCOG00429	Archaea-specific RecJ-like exonuclease; contains DnaJ-type Zn finger domain	Replication; recombination and repair	PF01368; PF00575; PF01336	DHH; S1; tRNA_anti	IPR015609; IPR001305; IPR012340; IPR004365; IPR001667; IPR003029	Hsp40/DnaJ_Rel; HSP_DnaJ_cys-rich; NA-bd_OB-fold; NA_bd_OB_tRNA-helicase; Pesterase_RecJ; S1_RNA-bd
16	P. furiosus	18976771	Q8U3Q7	RecJ-like exonuclease	K07463	s1p family ribosomal protein	Replication and Repair	Other replication, recombination and repair proteins	arCOG00429	Archaea-specific RecJ-like exonuclease; contains DnaJ-type Zn finger domain	Replication; recombination and repair	PF01368; PF00575; PF01336	DHH; S1; tRNA_anti	IPR001305; IPR012340; IPR004365; IPR001667; IPR011805; IPR003029	HSP_DnaJ_cys-rich; NA-bd_OB-fold; NA_bd_OB_tRNA-helicase; Pesterase_RecJ; RNase_R_bac; S1_RNA-bd
17	P. horikoshii	14591642	O59521	glutamate dehydrogenase	K03234	elongation factor EF-2	-	-	arCOG01559	Translation elongation factor G; EF-G (GTPase)	Translation; ribosomal structure and biogenesis	PF00679; PF03764; PF00009; PF03144	EFG_C; EFG_IV; GTP_EFTU; GTP_EFTU_D2	IPR000795; IPR014721; IPR005225; IPR004543; IPR000640; IPR005517; IPR004161	ProtSyn_GTP_bd; Ribosomal_S5_D2-type_fold; Small_GTP_bd; Transl_elong_EFG/EF2_arc; Transl_elong_EFG/EF2_C; Transl_elong_EFG/EF2_IV; Transl_elong_EFTu/EF1A_2
17	P. abyssi	14520494	Q9V1Z8	glutamate dehydrogenase	K03234	elongation factor EF-2	-	-	arCOG01559	Translation elongation factor G; EF-G (GTPase)	Translation; ribosomal structure and biogenesis	PF00679; PF03764; PF00009; PF03144	EFG_C; EFG_IV; GTP_EFTU; GTP_EFTU_D2	IPR000795; IPR014721; IPR005225; IPR004543; IPR000640; IPR005517; IPR004161	ProtSyn_GTP_bd; Ribosomal_S5_D2-type_fold; Small_GTP_bd; Transl_elong_EFG/EF2_arc; Transl_elong_EFG/EF2_C; Transl_elong_EFG/EF2_IV; Transl_elong_EFTu/EF1A_2
17	P. furiosus	18978384	P61877	glutamate dehydrogenase	K03234	elongation factor EF-2	-	-	arCOG01559	Translation elongation factor G; EF-G (GTPase)	Translation; ribosomal structure and biogenesis	PF00679; PF03764; PF00009; PF03144	EFG_C; EFG_IV; GTP_EFTU; GTP_EFTU_D2	IPR000795; IPR014721; IPR005225; IPR004543; IPR000640; IPR005517; IPR004161	ProtSyn_GTP_bd; Ribosomal_S5_D2-type_fold; Small_GTP_bd; Transl_elong_EFG/EF2_arc; Transl_elong_EFG/EF2_C; Transl_elong_EFG/EF2_IV; Transl_elong_EFTu/EF1A_2
17	T. onnurineus	212223904	B6YVG5	glutamate dehydrogenase	K03234	translation elongation factor EF-2	-	-	-	-	-	PF00679; PF03764; PF00009; PF03144	EFG_C; EFG_IV; GTP_EFTU; GTP_EFTU_D2	IPR000795; IPR014721; IPR005225; IPR004543; IPR000640; IPR005517; IPR004161	ProtSyn_GTP_bd; Ribosomal_S5_D2-type_fold; Small_GTP_bd; Transl_elong_EFG/EF2_arc; Transl_elong_EFG/EF2_C; Transl_elong_EFG/EF2_IV; Transl_elong_EFTu/EF1A_2
18	T. onnurineus	212223727	B6YUN0	methionyl-tRNA synthetase	K01874	methionyl-tRNA synthetase	Amino Acid Metabolism; Metabolism of Other Amino Acids; Translation	Methionine metabolism; Selenoamino acid metabolism; Aminoacyl-tRNA biosynthesis	-	-	-	PF09334; PF01588	tRNA-synt_1g; tRNA_bind	IPR015413; IPR001412; IPR002304; IPR004495; IPR012340; IPR014729; IPR014758; IPR002547	aa-tRNA-synt_I; aa-tRNA-synth_I_CS; Met-tRNA-synth_Ia; Met-tRNA-synth_Ia_bsu_C; NA-bd_OB-fold; Rossmann-like_a/b/a_fold; tRNA-synt_met_N; tRNA_bd
18	P. furiosus	18977402	Q8U221	methionyl-tRNA synthetase	K01874	methionyl-tRNA synthetase	Amino Acid Metabolism; Metabolism of Other Amino Acids; Translation	Methionine metabolism; Selenoamino acid metabolism; Aminoacyl-tRNA biosynthesis	arCOG00810	Methionyl-tRNA synthetase	Translation; ribosomal structure and biogenesis	PF09334; PF01588	tRNA-synt_1g; tRNA_bind	IPR015413; IPR001412; IPR002304; IPR004495; IPR012340; IPR014729; IPR014758; IPR002547	aa-tRNA-synt_I; aa-tRNA-synth_I_CS; Met-tRNA-synth_Ia; Met-tRNA-synth_Ia_bsu_C; NA-bd_OB-fold; Rossmann-like_a/b/a_fold; tRNA-synt_met_N; tRNA_bd
18	P. horikoshii	14590837	O58721	methionyl-tRNA synthetase	K01874	methionyl-tRNA synthetase	Amino Acid Metabolism; Metabolism of Other Amino Acids; Translation	Methionine metabolism; Selenoamino acid metabolism; Aminoacyl-tRNA biosynthesis	arCOG00810	Methionyl-tRNA synthetase	Translation; ribosomal structure and biogenesis	PF09334; PF01588	tRNA-synt_1g; tRNA_bind	IPR015413; IPR001412; IPR002304; IPR004495; IPR012340; IPR014729; IPR014758; IPR002547	aa-tRNA-synt_I; aa-tRNA-synth_I_CS; Met-tRNA-synth_Ia; Met-tRNA-synth_Ia_bsu_C; NA-bd_OB-fold; Rossmann-like_a/b/a_fold; tRNA-synt_met_N; tRNA_bd
18	P. abyssi	14521189	Q9V011	methionyl-tRNA synthetase	K01874	methionyl-tRNA synthetase	Amino Acid Metabolism; Metabolism of Other Amino Acids; Translation	Methionine metabolism; Selenoamino acid metabolism; Aminoacyl-tRNA biosynthesis	arCOG00810	Methionyl-tRNA synthetase	Translation; ribosomal structure and biogenesis	PF09334; PF01588	tRNA-synt_1g; tRNA_bind	IPR015413; IPR001412; IPR002304; IPR004495; IPR012340; IPR014729; IPR014758; IPR002547	aa-tRNA-synt_I; aa-tRNA-synth_I_CS; Met-tRNA-synth_Ia; Met-tRNA-synth_Ia_bsu_C; NA-bd_OB-fold; Rossmann-like_a/b/a_fold; tRNA-synt_met_N; tRNA_bd
19	T. onnurineus	212224494	B6YXM0	DNA helicase	K03726	DNA helicase	Replication and Repair	Other replication, recombination and repair proteins	-	-	-	PF00270; PF00271	DEAD; Helicase_C	IPR014001; IPR001650; IPR011545; IPR014021; IPR003583; IPR014014	DEAD-like_N; DNA/RNA_helicase_C; DNA/RNA_helicase_DEAD/DEAH_N; Helicase_SF1/SF2_ATP-bd; HHH1_DNA-bd_CS; RNA_helicase_DEAD_Q_motif
19	P. furiosus	18977049	O73946	DNA helicase	K03726	ski2-like helicase	Replication and Repair	Other replication, recombination and repair proteins	arCOG00553	Replicative SFII helicase	Replication; recombination and repair	PF00270; PF00271; PF00633	DEAD; Helicase_C; HHH	IPR014001; IPR001650; IPR011545; IPR014021; IPR003583; IPR000445	DEAD-like_N; DNA/RNA_helicase_C; DNA/RNA_helicase_DEAD/DEAH_N; Helicase_SF1/SF2_ATP-bd; HHH1_DNA-bd_CS; HhH_motif
19	P. abyssi	14521089	Q9V0A9	DNA helicase	K03726	ski2-like helicase	Replication and Repair	Other replication, recombination and repair proteins	arCOG00553	Replicative SFII helicase	Replication; recombination and repair	PF00270; PF00271; PF00633	DEAD; Helicase_C; HHH	IPR014001; IPR001650; IPR011545; IPR014021; IPR003583; IPR000445; IPR014014	DEAD-like_N; DNA/RNA_helicase_C; DNA/RNA_helicase_DEAD/DEAH_N; Helicase_SF1/SF2_ATP-bd; HHH1_DNA-bd_CS; HhH_motif; RNA_helicase_DEAD_Q_motif
19	P. horikoshii	14591093	O59025	DNA helicase	K03726	ski2-like helicase	Replication and Repair	Other replication, recombination and repair proteins	arCOG00553	Replicative SFII helicase	Replication; recombination and repair	PF00270; PF00271; PF00633	DEAD; Helicase_C; HHH	IPR014001; IPR001650; IPR011545; IPR014021; IPR003583; IPR000445; IPR014014	DEAD-like_N; DNA/RNA_helicase_C; DNA/RNA_helicase_DEAD/DEAH_N; Helicase_SF1/SF2_ATP-bd; HHH1_DNA-bd_CS; HhH_motif; RNA_helicase_DEAD_Q_motif
20	T. onnurineus	212224189	B6YWR5	isoleucyl-tRNA synthetase	K10844	ERCC2/XPD/RAD3-related DNA repair helicase	Replication and Repair	Nucleotide excision repair	-	-	-	PF06733; PF04851	DEAD_2; ResIII	IPR014001; IPR010614; IPR013020; IPR014013; IPR006555; IPR006935	DEAD-like_N; DEAD_2; DNA_helicase_DNA-repair_Rad3; Helic_SF1/SF2_ATP-bd_DinG/Rad3; Helicase_ATP-dep_c2; Restrct_endonuc_I_R/III_Res
20	P. horikoshii	14590576	O58428	isoleucyl-tRNA synthetase	K10844	hypothetical protein	Replication and Repair	Nucleotide excision repair	arCOG00770	Rad3-related DNA helicase	Transcription	PF06733	DEAD_2	IPR014001; IPR010614; IPR013020; IPR014013; IPR006555	DEAD-like_N; DEAD_2; DNA_helicase_DNA-repair_Rad3; Helic_SF1/SF2_ATP-bd_DinG/Rad3; Helicase_ATP-dep_c2
20	P. abyssi	14521544	Q9UZ12	isoleucyl-tRNA synthetase	K10844	DNA repair helicase rad3	Replication and Repair	Nucleotide excision repair	arCOG00770	Rad3-related DNA helicase	Transcription	PF06733	DEAD_2	IPR014001; IPR010614; IPR013020; IPR014013; IPR006555	DEAD-like_N; DEAD_2; DNA_helicase_DNA-repair_Rad3; Helic_SF1/SF2_ATP-bd_DinG/Rad3; Helicase_ATP-dep_c2
20	P. furiosus	18977305	Q8U2A6	isoleucyl-tRNA synthetase	K10844	DNA repair helicase rad3, putative	Replication and Repair	Nucleotide excision repair	arCOG00770	Rad3-related DNA helicase	Transcription	PF06733	DEAD_2	IPR014001; IPR010614; IPR013020; IPR014013; IPR006555	DEAD-like_N; DEAD_2; DNA_helicase_DNA-repair_Rad3; Helic_SF1/SF2_ATP-bd_DinG/Rad3; Helicase_ATP-dep_c2
21	P. horikoshii	14590512	O58354	isopentenyl pyrophosphate isomerase	K09150	hypothetical protein	-	-	arCOG04219	Possible nuclease of RNase H fold; RuvC/YqgF family	General function prediction only	PF04312	DUF460	IPR007408	DUF460
21	P. furiosus	18976865	Q8U3H3	isopentenyl pyrophosphate isomerase	K09150	hypothetical protein	-	-	arCOG04219	Possible nuclease of RNase H fold; RuvC/YqgF family	General function prediction only	PF04312	DUF460	IPR007408	DUF460
21	T. onnurineus	212224842	B6YUJ6	isopentenyl pyrophosphate isomerase	K09150	hypothetical protein	-	-	-	-	-	PF04312	DUF460	IPR007408	DUF460
21	P. abyssi	14521629	Q9UYS7	isopentenyl pyrophosphate isomerase	K09150	hypothetical protein	-	-	arCOG04219	Possible nuclease of RNase H fold; RuvC/YqgF family	General function prediction only	PF04312	DUF460	IPR007408	DUF460
22	P. furiosus	18976549	Q8U4B1	V-type ATP synthase subunit I	K02123	V-type ATP synthase subunit I	Energy Metabolism	Oxidative phosphorylation	arCOG04138	Archaeal/vacuolar-type H+ATPase subunit I	Energy production and conversion	PF01496	V_ATPase_I	IPR002490	ATPase_V0/A0-cplx_su-116kDa
22	P. abyssi	14521965	Q9UXU2	V-type ATP synthase subunit I	K02123	V-type ATP synthase subunit I	Energy Metabolism	Oxidative phosphorylation	arCOG04138	Archaeal/vacuolar-type H+ATPase subunit I	Energy production and conversion	PF01496	V_ATPase_I	IPR002490	ATPase_V0/A0-cplx_su-116kDa
22	P. horikoshii	14591717	O57721	V-type ATP synthase subunit I	K02123	V-type ATP synthase subunit I	Energy Metabolism	Oxidative phosphorylation	arCOG04138	Archaeal/vacuolar-type H+ATPase subunit I	Energy production and conversion	PF01496	V_ATPase_I	IPR002490	ATPase_V0/A0-cplx_su-116kDa
22	T. onnurineus	212224898	B6YV09	V-type ATP synthase subunit I	K02123	archaeal/vacuolar-type H+ATPase, subunit I	Energy Metabolism	Oxidative phosphorylation	-	-	-	PF01496	V_ATPase_I	IPR002490	ATPase_V0/A0-cplx_su-116kDa
23	P. furiosus	18977229	Q8U2H8	ferrous iron transport protein b	K04759	ferrous iron transport protein B	Membrane Transport	Other transporters	arCOG00359	Fe2 transport system protein B	Inorganic ion transport and metabolism	PF07664; PF02421; PF07670; PF01926	FeoB_C; FeoB_N; Gate; MMR_HSR1	IPR003373; IPR011640; IPR011619; IPR011642; IPR006073; IPR002917; IPR005225	Fe2_transport_prot_B; Fe2_transport_prot_B_C; Fe2_transport_prot_B_N; Gate; GTP1_OBG; MMR_HSR1_GTP_bd; Small_GTP_bd
23	P. abyssi	14521269	Q9UZT1	ferrous iron transport protein b - like	K04759	ferrous iron transport protein B - like	Membrane Transport	Other transporters	arCOG00359	Fe2 transport system protein B	Inorganic ion transport and metabolism	PF07664; PF02421; PF07670; PF01926	FeoB_C; FeoB_N; Gate; MMR_HSR1	IPR003373; IPR011640; IPR011619; IPR011642; IPR006073; IPR002917; IPR005225	Fe2_transport_prot_B; Fe2_transport_prot_B_C; Fe2_transport_prot_B_N; Gate; GTP1_OBG; MMR_HSR1_GTP_bd; Small_GTP_bd
23	P. horikoshii	14591027	O58977	ferrous iron transport protein B	K04759	ferrous iron transport protein B	Membrane Transport	Other transporters	arCOG00359	Fe2 transport system protein B	Inorganic ion transport and metabolism	PF07664; PF02421; PF07670; PF01926	FeoB_C; FeoB_N; Gate; MMR_HSR1	IPR003373; IPR011640; IPR011619; IPR011642; IPR006073; IPR005289; IPR002917; IPR005225	Fe2_transport_prot_B; Fe2_transport_prot_B_C; Fe2_transport_prot_B_N; Gate; GTP1_OBG; GTP_bd; MMR_HSR1_GTP_bd; Small_GTP_bd
23	T. onnurineus	212223805	B6YUV8	ferrous iron transport protein B	K04759	iron transport protein B	Membrane Transport	Other transporters	-	-	-	PF07664; PF02421; PF07670; PF01926	FeoB_C; FeoB_N; Gate; MMR_HSR1	IPR003373; IPR011640; IPR011619; IPR011642; IPR006073; IPR002917; IPR005225	Fe2_transport_prot_B; Fe2_transport_prot_B_C; Fe2_transport_prot_B_N; Gate; GTP1_OBG; MMR_HSR1_GTP_bd; Small_GTP_bd
24	T. onnurineus	212225034	B6YVP9	DNA helicase	-	DNA helicase	-	-	-	-	-	-	-	IPR003593; IPR004483	ATPase_AAA_core; DNA_helicase_put
24	P. horikoshii	14590762	O58624	DNA-binding protein	-	DNA-binding protein	-	-	arCOG00792	Superfamily I DNA/RNA helicase	Replication; recombination and repair	-	-	IPR004483	DNA_helicase_put
24	P. furiosus	18976944	Q8U398	DNA-binding protein	-	dna2-nam7 helicase family protein	-	-	arCOG00792	Superfamily I DNA/RNA helicase	Replication; recombination and repair	-	-	IPR014001; IPR004483	DEAD-like_N; DNA_helicase_put
24	P. abyssi	14521437	Q9UZB6	DNA helicase, putative	-	DNA helicase, putative	-	-	arCOG00792	Superfamily I DNA/RNA helicase	Replication; recombination and repair	-	-	IPR004483	DNA_helicase_put
25	P. abyssi	14520240	Q9V2Q2	anaerobic ribonucleoside triphosphate reductase	K00527	anaerobic ribonucleoside triphosphate reductase	Nucleotide Metabolism	Purine metabolism; Pyrimidine metabolism	arCOG04889	Oxygen-sensitive ribonucleoside-triphosphate reductase	Nucleotide transport and metabolism	-	-	IPR012833	NrdD
25	T. onnurineus	212225022	B6YVN7	nrdD anaerobic ribonucleoside triphosphate reductase	K00527	NrdD anaerobic ribonucleoside triphosphate reductase	Nucleotide Metabolism	Purine metabolism; Pyrimidine metabolism	-	-	-	-	-	IPR012833	NrdD
25	P. horikoshii	14589982	O57759	anaerobic ribonucleoside triphosphate reductase	K00527	anaerobic ribonucleoside triphosphate reductase	Nucleotide Metabolism	Purine metabolism; Pyrimidine metabolism	arCOG04889	Oxygen-sensitive ribonucleoside-triphosphate reductase	Nucleotide transport and metabolism	-	-	IPR012833	NrdD
25	P. furiosus	18978343	Q8TZL9	anaerobic ribonucleoside triphosphate reductase	K00527	anaerobic ribonucleoside triphosphate reductase	Nucleotide Metabolism	Purine metabolism; Pyrimidine metabolism	arCOG04889	Oxygen-sensitive ribonucleoside-triphosphate reductase	Nucleotide transport and metabolism	-	-	IPR012833	NrdD
26	P. furiosus	18976644	P49067	alpha-amylase	K07405	alpha-amylase	Carbohydrate Metabolism	Starch and sucrose metabolism	arCOG03280	Glycosyl hydrolase family 57	Carbohydrate transport and metabolism	PF09094; PF09095; PF03065	DUF1925; DUF1926; Glyco_hydro_57	IPR015179; IPR015178; IPR004300	a-amylase/a-glucanoTrfase_prok; DUF1925; Glyco_hydro_57_core
26	P. abyssi	14520394	Q9V298	alpha-amylase	K07405	alpha-amylase	Carbohydrate Metabolism	Starch and sucrose metabolism	arCOG03280	Glycosyl hydrolase family 57	Carbohydrate transport and metabolism	PF09094; PF09095; PF03065	DUF1925; DUF1926; Glyco_hydro_57	IPR015179; IPR015178; IPR004300	a-amylase/a-glucanoTrfase_prok; DUF1925; Glyco_hydro_57_core
26	T. onnurineus	212224867	B6YUX8	alpha-amylase	-	4-alpha-glucanotransferase	-	-	-	-	-	PF09094; PF09095; PF03065	DUF1925; DUF1926; Glyco_hydro_57	IPR015179; IPR015178; IPR004300	a-amylase/a-glucanoTrfase_prok; DUF1925; Glyco_hydro_57_core
26	P. horikoshii	14590128	O57932	alpha-amylase	K07405	alpha-amylase	Carbohydrate Metabolism	Starch and sucrose metabolism	arCOG03280	Glycosyl hydrolase family 57	Carbohydrate transport and metabolism	PF09094; PF09095; PF03065	DUF1925; DUF1926; Glyco_hydro_57	IPR015179; IPR015178; IPR004300	a-amylase/a-glucanoTrfase_prok; DUF1925; Glyco_hydro_57_core
27	P. abyssi	14521778	Q9UYC8	acyl carrier protein synthase	K11389	glyceraldehyde-3-phosphate: ferredoxin oxidoreductase	Carbohydrate Metabolism	Glycolysis / Gluconeogenesis	arCOG05072	Aldehyde:ferredoxin oxidoreductase	Energy production and conversion	PF01314; PF02730	AFOR_C; AFOR_N	IPR013984; IPR013983; IPR001203	Ald_Fedxn_OxRdtase_2; Ald_Fedxn_OxRdtase_N; OxRdtase_Ald_Fedxn_C
27	P. horikoshii	14590368	O58218	acyl carrier protein synthase	K11389	hypothetical protein	Carbohydrate Metabolism	Glycolysis / Gluconeogenesis	arCOG05072	Aldehyde:ferredoxin oxidoreductase	Energy production and conversion	PF02730	AFOR_N	IPR013984; IPR013983	Ald_Fedxn_OxRdtase_2; Ald_Fedxn_OxRdtase_N
27	P. furiosus	18976836	Q8U3K2	acyl carrier protein synthase	K11389	glyceraldehyde-3-phosphate:ferredoxin oxidoreductase	Carbohydrate Metabolism	Glycolysis / Gluconeogenesis	arCOG05072	Aldehyde:ferredoxin oxidoreductase	Energy production and conversion	PF01314; PF02730	AFOR_C; AFOR_N	IPR013984; IPR013983; IPR001203	Ald_Fedxn_OxRdtase_2; Ald_Fedxn_OxRdtase_N; OxRdtase_Ald_Fedxn_C
27	T. onnurineus	212224649	B6YTP7	acyl carrier protein synthase	K11389	tungsten-containing glyceraldehyde-3-phosphate:ferredoxin oxidoreductase	Carbohydrate Metabolism	Glycolysis / Gluconeogenesis	-	-	-	PF01314; PF02730	AFOR_C; AFOR_N	IPR013984; IPR013983; IPR001203	Ald_Fedxn_OxRdtase_2; Ald_Fedxn_OxRdtase_N; OxRdtase_Ald_Fedxn_C
28	P. abyssi	14520957	Q9V0P0	tRNA-modifying enzyme	-	mRNA 3'-end processing factor, putative	-	-	arCOG00543	Predicted metal-dependent RNase; consists of a metallo-beta-lactamase domain and an RNA-binding KH domain	General function prediction only	PF00753; PF07521	Lactamase_B; RMMBL	IPR001279; IPR004087; IPR011108	Blactmase-like; KH; RMMBL
28	P. horikoshii	14591202	O50112	tRNA-modifying enzyme	-	mRNA 3'-end processing factor, putative	-	-	arCOG00543	Predicted metal-dependent RNase; consists of a metallo-beta-lactamase domain and an RNA-binding KH domain	General function prediction only	PF00753; PF07521	Lactamase_B; RMMBL	IPR001279; IPR004087; IPR011108	Blactmase-like; KH; RMMBL
28	P. furiosus	18977777	Q8U124	cleavage and polyadenylation specifity factor protein	-	cleavage and polyadenylation specifity factor protein	-	-	arCOG00543	Predicted metal-dependent RNase; consists of a metallo-beta-lactamase domain and an RNA-binding KH domain	General function prediction only	PF00753; PF07521	Lactamase_B; RMMBL	IPR001279; IPR004087; IPR011108	Blactmase-like; KH; RMMBL
28	T. onnurineus	212223311	B6YSW3	cleavage and polyadenylation specficity factor subunit-like protein	-	cleavage and polyadenylation specficity factor subunit-like protein	-	-	-	-	-	PF00753; PF07521	Lactamase_B; RMMBL	IPR001279; IPR004087; IPR011108	Blactmase-like; KH; RMMBL
29	P. horikoshii	14591254	O59134	NaMN:DMB phosphoribosyltransferase	-	hypothetical protein	-	-	arCOG01695	Predicted RNA-binding protein homologous to eukaryotic snRNP	Transcription	PF05670; PF05833	DUF814; FbpA	IPR008532; IPR008616	DUF814; Fibro_bd_N
29	P. abyssi	14520906	Q9V0U1	NaMN:DMB phosphoribosyltransferase	-	hypothetical protein	-	-	arCOG01695	Predicted RNA-binding protein homologous to eukaryotic snRNP	Transcription	PF05670; PF05833	DUF814; FbpA	IPR008532; IPR008616	DUF814; Fibro_bd_N
29	P. furiosus	18977764	Q8U137	NaMN:DMB phosphoribosyltransferase	-	hypothetical protein	-	-	arCOG01695	Predicted RNA-binding protein homologous to eukaryotic snRNP	Transcription	PF05670; PF05833	DUF814; FbpA	IPR008532; IPR008616	DUF814; Fibro_bd_N
29	T. onnurineus	212223298	B6YSV0	predicted fibronectin-binding protein	-	predicted fibronectin-binding protein	-	-	-	-	-	PF05670; PF05833	DUF814; FbpA	IPR008532; IPR008616	DUF814; Fibro_bd_N
30	P. abyssi	14521496	Q9UZ57	indolepyruvate ferredoxin oxidoreductase, subunit alpha	K00179	indolepyruvate ferredoxin oxidoreductase, subunit alpha	Energy Metabolism	Pyruvate/Oxoglutarate oxidoreductases	arCOG01609	Indolepyruvate ferredoxin oxidoreductase; alpha and beta subunit	Energy production and conversion	PF00037; PF01855; PF02775	Fer4; POR_N; TPP_enzyme_C	IPR017896; IPR001450; IPR017900; IPR017721; IPR002880; IPR011766	4Fe4S_Fe-S-bd; 4Fe4S_Fe_S_bd_subgr; 4Fe4S_Fe_S_CS; Indolepyruvate_Fd_OxRdtase_asu; Pyrv_Fd/Flavodoxin_OxRdtase_N; TPP_enzyme_bd_C
30	P. horikoshii	14590634	O58495	indolepyruvate ferredoxin oxidoreductase alpha subunit	K00179	indolepyruvate ferredoxin oxidoreductase alpha subunit	Energy Metabolism	Pyruvate/Oxoglutarate oxidoreductases	arCOG01609	Indolepyruvate ferredoxin oxidoreductase; alpha and beta subunit	Energy production and conversion	PF00037; PF01855; PF02775	Fer4; POR_N; TPP_enzyme_C	IPR017896; IPR001450; IPR017900; IPR017721; IPR002880; IPR011766	4Fe4S_Fe-S-bd; 4Fe4S_Fe_S_bd_subgr; 4Fe4S_Fe_S_CS; Indolepyruvate_Fd_OxRdtase_asu; Pyrv_Fd/Flavodoxin_OxRdtase_N; TPP_enzyme_bd_C
30	T. onnurineus	212224463	B6YXI9	indolepyruvate: ferredoxin oxidoreductase, alpha subunit	K00179	indolepyruvate: ferredoxin oxidoreductase, alpha subunit	Energy Metabolism	Pyruvate/Oxoglutarate oxidoreductases	-	-	-	PF00037; PF01855; PF02775	Fer4; POR_N; TPP_enzyme_C	IPR017896; IPR001450; IPR017900; IPR017721; IPR002880; IPR011766	4Fe4S_Fe-S-bd; 4Fe4S_Fe_S_bd_subgr; 4Fe4S_Fe_S_CS; Indolepyruvate_Fd_OxRdtase_asu; Pyrv_Fd/Flavodoxin_OxRdtase_N; TPP_enzyme_bd_C
30	P. furiosus	18976905	Q8U3D5	indolepyruvate ferredoxin oxidoreductase subunit a	K00179	indolepyruvate ferredoxin oxidoreductase subunit A	Energy Metabolism	Pyruvate/Oxoglutarate oxidoreductases	arCOG01609	Indolepyruvate ferredoxin oxidoreductase; alpha and beta subunit	Energy production and conversion	PF00037; PF01855; PF02775	Fer4; POR_N; TPP_enzyme_C	IPR017896; IPR001450; IPR017900; IPR017721; IPR002880; IPR011766	4Fe4S_Fe-S-bd; 4Fe4S_Fe_S_bd_subgr; 4Fe4S_Fe_S_CS; Indolepyruvate_Fd_OxRdtase_asu; Pyrv_Fd/Flavodoxin_OxRdtase_N; TPP_enzyme_bd_C
31	T. onnurineus	212223653	B6YU50	arginyl-tRNA synthetase	K01887	arginyl-tRNA synthetase	Amino Acid Metabolism; Translation	Arginine and proline metabolism; Aminoacyl-tRNA biosynthesis	-	-	-	PF03485; PF05746; PF00750	Arg_tRNA_synt_N; DALR_1; tRNA-synt_1d	IPR001412; IPR001278; IPR015945; IPR005148; IPR008909; IPR000167; IPR014729	aa-tRNA-synth_I_CS; Arg-tRNA-synth_Ic; Arg-tRNA-synth_Ic_core; Arg-tRNA-synth_Ic_N; DALR_anticod_bd; Dehydrin; Rossmann-like_a/b/a_fold
31	P. horikoshii	14591265	O59147	arginyl-tRNA synthetase	K01887	arginyl-tRNA synthetase	Amino Acid Metabolism; Translation	Arginine and proline metabolism; Aminoacyl-tRNA biosynthesis	arCOG00487	Arginyl-tRNA synthetase	Translation; ribosomal structure and biogenesis	PF03485; PF05746; PF00750	Arg_tRNA_synt_N; DALR_1; tRNA-synt_1d	IPR001412; IPR001278; IPR015945; IPR005148; IPR008909; IPR014729	aa-tRNA-synth_I_CS; Arg-tRNA-synth_Ic; Arg-tRNA-synth_Ic_core; Arg-tRNA-synth_Ic_N; DALR_anticod_bd; Rossmann-like_a/b/a_fold
31	P. furiosus	18977752	Q8U149	arginyl-tRNA synthetase	K01887	arginyl-tRNA synthetase	Amino Acid Metabolism; Translation	Arginine and proline metabolism; Aminoacyl-tRNA biosynthesis	arCOG00487	Arginyl-tRNA synthetase	Translation; ribosomal structure and biogenesis	PF03485; PF05746; PF00750	Arg_tRNA_synt_N; DALR_1; tRNA-synt_1d	IPR001412; IPR001278; IPR015945; IPR005148; IPR008909; IPR014729	aa-tRNA-synth_I_CS; Arg-tRNA-synth_Ic; Arg-tRNA-synth_Ic_core; Arg-tRNA-synth_Ic_N; DALR_anticod_bd; Rossmann-like_a/b/a_fold
31	P. abyssi	14520895	Q9V0V2	arginyl-tRNA synthetase	K01887	arginyl-tRNA synthetase	Amino Acid Metabolism; Translation	Arginine and proline metabolism; Aminoacyl-tRNA biosynthesis	arCOG00487	Arginyl-tRNA synthetase	Translation; ribosomal structure and biogenesis	PF03485; PF05746; PF00750	Arg_tRNA_synt_N; DALR_1; tRNA-synt_1d	IPR001412; IPR001278; IPR015945; IPR005148; IPR008909; IPR014729	aa-tRNA-synth_I_CS; Arg-tRNA-synth_Ic; Arg-tRNA-synth_Ic_core; Arg-tRNA-synth_Ic_N; DALR_anticod_bd; Rossmann-like_a/b/a_fold
32	P. furiosus	18977614	Q8U1G6	dehydrogenase subunit alpha	-	dehydrogenase subunit alpha	-	-	arCOG01491	Anaerobic dehydrogenase	Energy production and conversion	PF04879; PF00384; PF01568	Molybdop_Fe4S4; Molybdopterin; Molydop_binding	IPR009010; IPR006656; IPR006963; IPR006657	Asp_de-COase-like_fold; Mopterin_OxRdtase; Mopterin_OxRdtase_Fe4S4; MPT_dinuc_bd
32	P. horikoshii	14591165	O59084	dehydrogenase subunit alpha	-	hypothetical protein	-	-	arCOG01491	Anaerobic dehydrogenase	Energy production and conversion	PF04879; PF00384; PF01568	Molybdop_Fe4S4; Molybdopterin; Molydop_binding	IPR009010; IPR006656; IPR006963; IPR006655; IPR006657	Asp_de-COase-like_fold; Mopterin_OxRdtase; Mopterin_OxRdtase_Fe4S4; Mopterin_OxRdtase_prok_CS; MPT_dinuc_bd
32	P. abyssi	14520995	Q9V0K2	putative formate dehydrogenase	-	putative formate dehydrogenase	-	-	arCOG01491	Anaerobic dehydrogenase	Energy production and conversion	PF04879; PF00384; PF01568	Molybdop_Fe4S4; Molybdopterin; Molydop_binding	IPR009010; IPR006656; IPR006963; IPR006657	Asp_de-COase-like_fold; Mopterin_OxRdtase; Mopterin_OxRdtase_Fe4S4; MPT_dinuc_bd
32	T. onnurineus	212223977	B6YVZ3	molybdopterin oxidoreductase, molybdopterin-binding subunit	-	molybdopterin oxidoreductase, molybdopterin-binding subunit	-	-	-	-	-	PF04879; PF00384; PF01568	Molybdop_Fe4S4; Molybdopterin; Molydop_binding	IPR009010; IPR006656; IPR006963; IPR006657	Asp_de-COase-like_fold; Mopterin_OxRdtase; Mopterin_OxRdtase_Fe4S4; MPT_dinuc_bd
33	P. furiosus	18978324	Q8TZN5	GHMP kinase	K00390	hypothetical protein	Energy Metabolism	Sulfur metabolism	arCOG00073	PAPS reductase related enzyme fused to RNA-binding PUA domain and ferredoxin domain	Amino acid transport and metabolism	PF00037; PF01507; PF01472	Fer4; PAPS_reduct; PUA	IPR017896; IPR001450; IPR017900; IPR002500; IPR002478; IPR014729; IPR004521	4Fe4S_Fe-S-bd; 4Fe4S_Fe_S_bd_subgr; 4Fe4S_Fe_S_CS; PAPS_reduct; PUA; Rossmann-like_a/b/a_fold; Unchar_dom_2
33	P. abyssi	14520463	Q9V229	GHMP kinase	K00390	hypothetical protein	Energy Metabolism	Sulfur metabolism	arCOG00073	PAPS reductase related enzyme fused to RNA-binding PUA domain and ferredoxin domain	Amino acid transport and metabolism	PF00037; PF01507; PF01472	Fer4; PAPS_reduct; PUA	IPR017896; IPR001450; IPR017900; IPR000875; IPR002500; IPR002478; IPR014729; IPR004521	4Fe4S_Fe-S-bd; 4Fe4S_Fe_S_bd_subgr; 4Fe4S_Fe_S_CS; Cecropin; PAPS_reduct; PUA; Rossmann-like_a/b/a_fold; Unchar_dom_2
33	P. horikoshii	14590194	O58006	GHMP kinase	K00390	hypothetical protein	Energy Metabolism	Sulfur metabolism	arCOG00073	PAPS reductase related enzyme fused to RNA-binding PUA domain and ferredoxin domain	Amino acid transport and metabolism	PF00037; PF01507; PF01472	Fer4; PAPS_reduct; PUA	IPR017896; IPR001450; IPR017900; IPR002500; IPR002478; IPR014729; IPR004521	4Fe4S_Fe-S-bd; 4Fe4S_Fe_S_bd_subgr; 4Fe4S_Fe_S_CS; PAPS_reduct; PUA; Rossmann-like_a/b/a_fold; Unchar_dom_2
33	T. onnurineus	212224106	B6YWI2	GHMP kinase	K00390	3'-phosphoadenosine 5'-phosphosulfate reductase	Energy Metabolism	Sulfur metabolism	-	-	-	PF00037; PF01507; PF01472	Fer4; PAPS_reduct; PUA	IPR017896; IPR001450; IPR017900; IPR002500; IPR002478; IPR014729; IPR004521	4Fe4S_Fe-S-bd; 4Fe4S_Fe_S_bd_subgr; 4Fe4S_Fe_S_CS; PAPS_reduct; PUA; Rossmann-like_a/b/a_fold; Unchar_dom_2
34	T. onnurineus	212223754	B6YUQ7	ABC-type transporter, ATPase component	-	ABC-type transporter, ATPase component	-	-	-	-	-	PF00005; PF00583	ABC_tran; Acetyltransf_1	IPR003439; IPR003593; IPR000182	ABC_transporter-like; ATPase_AAA_core; GCN5-rel_AcTrfase
34	P. abyssi	14520869	Q9V0X7	ABC transporter ATP-binding protein	-	ABC transporter ATP-binding protein	-	-	arCOG04297	ABC-type ATPase fused to a predicted acetyltransferase domain	General function prediction only	PF00005; PF00583	ABC_tran; Acetyltransf_1	IPR003439; IPR003593; IPR000182	ABC_transporter-like; ATPase_AAA_core; GCN5-rel_AcTrfase
34	P. horikoshii	14591290	O59176	ABC transporter ATP-binding protein	-	hypothetical protein	-	-	arCOG04297	ABC-type ATPase fused to a predicted acetyltransferase domain	General function prediction only	PF00005; PF00583	ABC_tran; Acetyltransf_1	IPR003439; IPR003593; IPR000182	ABC_transporter-like; ATPase_AAA_core; GCN5-rel_AcTrfase
34	P. furiosus	18977610	Q8U1H0	putative ABC transporter	-	putative ABC transporter	-	-	arCOG04297	ABC-type ATPase fused to a predicted acetyltransferase domain	General function prediction only	PF00005; PF00583	ABC_tran; Acetyltransf_1	IPR003439; IPR003593; IPR000182	ABC_transporter-like; ATPase_AAA_core; GCN5-rel_AcTrfase
35	P. abyssi	14520925	Q9V0S2	permease	-	hypothetical protein	-	-	arCOG01937	Archaeal serine protease	General function prediction only	PF05362	Lon_C	IPR008269; IPR001984	Pept_S16_C; Peptidase_S16_C
35	P. horikoshii	14591233	O59112	ATP-dependent proteinase La	-	ATP-dependent proteinase La	-	-	arCOG01937	Archaeal serine protease	General function prediction only	PF05362	Lon_C	IPR008269; IPR001984	Pept_S16_C; Peptidase_S16_C
35	T. onnurineus	212224611	B6YXY7	archaeal serine protease	-	archaeal serine protease	-	-	-	-	-	PF05362	Lon_C	IPR008269	Pept_S16_C
35	P. furiosus	18977810	Q8U0Z2	archaeal serine protease	-	hypothetical protein	-	-	arCOG01937	Archaeal serine protease	General function prediction only	PF05362	Lon_C	IPR008269	Pept_S16_C
36	P. furiosus	18978273	Q8TZT2	oxygen-independent coproporphyrinogen III oxidase	K07739	oxygen-independent coproporphyrinogen III oxidase	-	-	arCOG01361	Histone acetyltransferase	Transcription	PF00583; PF04055	Acetyltransf_1; Radical_SAM	IPR006638; IPR000182; IPR005910; IPR007197	Elp3/MiaB/NifB; GCN5-rel_AcTrfase; Hist_AcTrfase_ELP3; Radical_SAM
36	P. horikoshii	14591614	O59553	oxygen-independent coproporphyrinogen III oxidase	K07739	hypothetical protein	-	-	arCOG01361	Histone acetyltransferase	Transcription	PF00583; PF04055	Acetyltransf_1; Radical_SAM	IPR006638; IPR000182; IPR005910; IPR007197	Elp3/MiaB/NifB; GCN5-rel_AcTrfase; Hist_AcTrfase_ELP3; Radical_SAM
36	T. onnurineus	212224884	B6YUZ5	oxygen-independent coproporphyrinogen III oxidase	K07739	hypothetical histone acetyltransferase Elp3	-	-	-	-	-	PF00583; PF04055	Acetyltransf_1; Radical_SAM	IPR006638; IPR000182; IPR005910; IPR007197	Elp3/MiaB/NifB; GCN5-rel_AcTrfase; Hist_AcTrfase_ELP3; Radical_SAM
36	P. abyssi	14521922	Q9UXY5	oxygen-independent coproporphyrinogen III oxidase	K07739	hypothetical protein	-	-	arCOG01361	Histone acetyltransferase	Transcription	PF00583; PF04055	Acetyltransf_1; Radical_SAM	IPR006638; IPR000182; IPR005910; IPR007197	Elp3/MiaB/NifB; GCN5-rel_AcTrfase; Hist_AcTrfase_ELP3; Radical_SAM
37	T. onnurineus	212223165	B6YSH2	indolepyruvate: ferredoxin oxidoreductase, alpha subunit	K00179	indolepyruvate: ferredoxin oxidoreductase, alpha subunit	Energy Metabolism	Pyruvate/Oxoglutarate oxidoreductases	-	-	-	PF00037; PF01855; PF02775	Fer4; POR_N; TPP_enzyme_C	IPR017896; IPR001450; IPR017900; IPR017721; IPR002880; IPR011766	4Fe4S_Fe-S-bd; 4Fe4S_Fe_S_bd_subgr; 4Fe4S_Fe_S_CS; Indolepyruvate_Fd_OxRdtase_asu; Pyrv_Fd/Flavodoxin_OxRdtase_N; TPP_enzyme_bd_C
37	P. furiosus	18977217	Q8U2I9	indolepyruvate: ferredoxin oxidoreductase, alpha subunit	K00179	2-keto acid:ferredoxin oxidoreductase subunit alpha	Energy Metabolism	Pyruvate/Oxoglutarate oxidoreductases	arCOG01609	Indolepyruvate ferredoxin oxidoreductase; alpha and beta subunit	Energy production and conversion	PF00037; PF01855; PF02775	Fer4; POR_N; TPP_enzyme_C	IPR017896; IPR001450; IPR017900; IPR017721; IPR002880; IPR011766	4Fe4S_Fe-S-bd; 4Fe4S_Fe_S_bd_subgr; 4Fe4S_Fe_S_CS; Indolepyruvate_Fd_OxRdtase_asu; Pyrv_Fd/Flavodoxin_OxRdtase_N; TPP_enzyme_bd_C
37	P. horikoshii	14590966	O58865	indolepyruvate ferredoxin oxidoreductase alpha subunit	K00179	indolepyruvate ferredoxin oxidoreductase alpha subunit	Energy Metabolism	Pyruvate/Oxoglutarate oxidoreductases	arCOG01609	Indolepyruvate ferredoxin oxidoreductase; alpha and beta subunit	Energy production and conversion	PF00037; PF01855; PF02775	Fer4; POR_N; TPP_enzyme_C	IPR017896; IPR001450; IPR017900; IPR017721; IPR002880; IPR011766	4Fe4S_Fe-S-bd; 4Fe4S_Fe_S_bd_subgr; 4Fe4S_Fe_S_CS; Indolepyruvate_Fd_OxRdtase_asu; Pyrv_Fd/Flavodoxin_OxRdtase_N; TPP_enzyme_bd_C
37	P. abyssi	14521282	Q9UZR8	indolepyruvate ferredoxin oxidoreductase, subunit alpha	K00179	indolepyruvate ferredoxin oxidoreductase, subunit alpha	Energy Metabolism	Pyruvate/Oxoglutarate oxidoreductases	arCOG01609	Indolepyruvate ferredoxin oxidoreductase; alpha and beta subunit	Energy production and conversion	PF00037; PF01855; PF02775	Fer4; POR_N; TPP_enzyme_C	IPR017896; IPR001450; IPR017900; IPR017721; IPR002880; IPR011766	4Fe4S_Fe-S-bd; 4Fe4S_Fe_S_bd_subgr; 4Fe4S_Fe_S_CS; Indolepyruvate_Fd_OxRdtase_asu; Pyrv_Fd/Flavodoxin_OxRdtase_N; TPP_enzyme_bd_C
38	P. horikoshii	14591253	O59133	endonuclease IV	K03330	glutamyl-tRNA amidotransferase subunit E	Amino Acid Metabolism; Translation	Glutamate metabolism; Aminoacyl-tRNA biosynthesis	arCOG01719	Archaeal Glu-tRNAGln amidotransferase subunit E (contains GAD domain)	Translation; ribosomal structure and biogenesis	PF02938; PF01162; PF02934; PF02637	GAD; GatB; GatB_N; GatB_Yqey	IPR017959; IPR018027; IPR004115; IPR004414; IPR006107; IPR006075; IPR017958	Asn/Gln-tRNA_amidoTrfase_suB/E; Asn/Gln_amidotransferase; GAD; Gln-tRNA_amidoTrfase_esu; Gln-tRNA_amidoTrfase_suB/E_cen; Gln-tRNA_amidoTrfase_suB/E_N; Gln-tRNA_amidoTrfase_suB_CS
38	P. abyssi	14520907	Q9V0U0	endonuclease IV	K03330	glutamyl-tRNA amidotransferase subunit E	Amino Acid Metabolism; Translation	Glutamate metabolism; Aminoacyl-tRNA biosynthesis	arCOG01719	Archaeal Glu-tRNAGln amidotransferase subunit E (contains GAD domain)	Translation; ribosomal structure and biogenesis	PF02938; PF01162; PF02934; PF02637	GAD; GatB; GatB_N; GatB_Yqey	IPR017959; IPR018027; IPR004115; IPR004414; IPR006107; IPR006075; IPR017958	Asn/Gln-tRNA_amidoTrfase_suB/E; Asn/Gln_amidotransferase; GAD; Gln-tRNA_amidoTrfase_esu; Gln-tRNA_amidoTrfase_suB/E_cen; Gln-tRNA_amidoTrfase_suB/E_N; Gln-tRNA_amidoTrfase_suB_CS
38	T. onnurineus	212223548	B6YTK0	endonuclease IV	K03330	archaeal Glu-tRNA amidotransferase, subunit E containing GAD domain	Amino Acid Metabolism; Translation	Glutamate metabolism; Aminoacyl-tRNA biosynthesis	-	-	-	PF02938; PF01162; PF02934; PF02637	GAD; GatB; GatB_N; GatB_Yqey	IPR017959; IPR018027; IPR004115; IPR004414; IPR006107; IPR006075; IPR017958	Asn/Gln-tRNA_amidoTrfase_suB/E; Asn/Gln_amidotransferase; GAD; Gln-tRNA_amidoTrfase_esu; Gln-tRNA_amidoTrfase_suB/E_cen; Gln-tRNA_amidoTrfase_suB/E_N; Gln-tRNA_amidoTrfase_suB_CS
38	P. furiosus	18977834	Q8U0W9	endonuclease IV	K03330	glutamyl-tRNA amidotransferase subunit E	Amino Acid Metabolism; Translation	Glutamate metabolism; Aminoacyl-tRNA biosynthesis	arCOG01719	Archaeal Glu-tRNAGln amidotransferase subunit E (contains GAD domain)	Translation; ribosomal structure and biogenesis	PF02938; PF01162; PF02934; PF02637	GAD; GatB; GatB_N; GatB_Yqey	IPR017959; IPR018027; IPR004115; IPR004414; IPR006107; IPR006075; IPR017958	Asn/Gln-tRNA_amidoTrfase_suB/E; Asn/Gln_amidotransferase; GAD; Gln-tRNA_amidoTrfase_esu; Gln-tRNA_amidoTrfase_suB/E_cen; Gln-tRNA_amidoTrfase_suB/E_N; Gln-tRNA_amidoTrfase_suB_CS
39	P. abyssi	14521648	Q9UYQ8	peptidase	-	peptidase	-	-	arCOG01646	Dipeptidyl aminopeptidase/acylaminoacyl-peptidase	Amino acid transport and metabolism	PF00326	Peptidase_S9	IPR011042; IPR001375	6-blade_b-propeller_TolB-like; Peptidase_S9
39	T. onnurineus	212224694	B6YTU2	acylamino acid-releasing enzyme	-	acylamino acid-releasing enzyme	-	-	-	-	-	PF00326	Peptidase_S9	IPR011042; IPR001375	6-blade_b-propeller_TolB-like; Peptidase_S9
39	P. horikoshii	14590490	O58323	acylamino acid-releasing enzyme	-	hypothetical protein	-	-	arCOG01646	Dipeptidyl aminopeptidase/acylaminoacyl-peptidase	Amino acid transport and metabolism	PF00326	Peptidase_S9	IPR011042; IPR001375	6-blade_b-propeller_TolB-like; Peptidase_S9
39	P. furiosus	18976690	Q8U3Y3	acylaminoacyl-peptidase	-	acylaminoacyl-peptidase	-	-	arCOG01646	Dipeptidyl aminopeptidase/acylaminoacyl-peptidase	Amino acid transport and metabolism	PF07676; PF00326	PD40; Peptidase_S9	IPR011042; IPR011659; IPR001375	6-blade_b-propeller_TolB-like; PD40; Peptidase_S9
40	P. furiosus	18977765	Q8U136	leucyl-tRNA synthetase	-	hypothetical protein	-	-	arCOG03281	Glycosyl hydrolase family 57	Carbohydrate transport and metabolism	PF09210; PF03065	DUF1957; Glyco_hydro_57	IPR015293; IPR004300; IPR003583	DUF1957; Glyco_hydro_57_core; HHH1_DNA-bd_CS
40	P. abyssi	14520970	Q9V0M7	leucyl-tRNA synthetase	-	hypothetical protein	-	-	arCOG03281	Glycosyl hydrolase family 57	Carbohydrate transport and metabolism	PF09210; PF03065	DUF1957; Glyco_hydro_57	IPR018170; IPR015293; IPR004300; IPR003583	Aldo/ket_reductase_CS; DUF1957; Glyco_hydro_57_core; HHH1_DNA-bd_CS
40	T. onnurineus	212223299	B6YSV1	hypothetical alpha-amylase	-	hypothetical alpha-amylase	-	-	-	-	-	PF09210; PF03065	DUF1957; Glyco_hydro_57	IPR015293; IPR004300	DUF1957; Glyco_hydro_57_core
40	P. horikoshii	14591189	O50094	hypothetical alpha-amylase	-	hypothetical protein	-	-	arCOG03281	Glycosyl hydrolase family 57	Carbohydrate transport and metabolism	PF09210; PF03065	DUF1957; Glyco_hydro_57	IPR015293; IPR004300	DUF1957; Glyco_hydro_57_core
41	P. furiosus	18977575	Q8U1K3	formaldehyde:ferredoxin oxidoreductase	K03738	formaldehyde:ferredoxin oxidoreductase	Carbohydrate Metabolism; Energy Metabolism	Glycolysis / Gluconeogenesis; Pentose phosphate pathway; Pyruvate/Oxoglutarate oxidoreductases	arCOG00707	Aldehyde:ferredoxin oxidoreductase	Energy production and conversion	PF01314; PF02730	AFOR_C; AFOR_N	IPR013985; IPR013983; IPR001203	Ald_Fedxn_OxRdtase_3; Ald_Fedxn_OxRdtase_N; OxRdtase_Ald_Fedxn_C
41	P. horikoshii	14591089	O74007	formaldehyde:ferredoxin oxidoreductase	K03738	formaldehyde:ferredoxin oxidoreductase	Carbohydrate Metabolism; Energy Metabolism	Glycolysis / Gluconeogenesis; Pentose phosphate pathway; Pyruvate/Oxoglutarate oxidoreductases	arCOG00707	Aldehyde:ferredoxin oxidoreductase	Energy production and conversion	PF01314; PF02730	AFOR_C; AFOR_N	IPR013985; IPR013983; IPR001203	Ald_Fedxn_OxRdtase_3; Ald_Fedxn_OxRdtase_N; OxRdtase_Ald_Fedxn_C
41	P. abyssi	14521404	Q9UZE9	formaldehyde:ferredoxin oxidoreductase	K03738	formaldehyde:ferredoxin oxidoreductase	Carbohydrate Metabolism; Energy Metabolism	Glycolysis / Gluconeogenesis; Pentose phosphate pathway; Pyruvate/Oxoglutarate oxidoreductases	arCOG00707	Aldehyde:ferredoxin oxidoreductase	Energy production and conversion	PF01314; PF02730	AFOR_C; AFOR_N	IPR013985; IPR013983; IPR001203	Ald_Fedxn_OxRdtase_3; Ald_Fedxn_OxRdtase_N; OxRdtase_Ald_Fedxn_C
41	T. onnurineus	212223898	B6YVF9	formaldehyde:ferredoxin oxidoreductase	K03738	formaldehyde:ferredoxin oxidoreductase	Carbohydrate Metabolism; Energy Metabolism	Glycolysis / Gluconeogenesis; Pentose phosphate pathway; Pyruvate/Oxoglutarate oxidoreductases	-	-	-	PF01314; PF02730	AFOR_C; AFOR_N	IPR013985; IPR013983; IPR001203	Ald_Fedxn_OxRdtase_3; Ald_Fedxn_OxRdtase_N; OxRdtase_Ald_Fedxn_C
42	T. onnurineus	212223522	B6YTH4	Threonyl-tRNA synthetase	K01868	threonyl-tRNA synthetase	Amino Acid Metabolism; Translation	Glycine, serine and threonine metabolism; Aminoacyl-tRNA biosynthesis	-	-	-	PF03129; PF00587; PF08915	HGTP_anticodon; tRNA-synt_2b; tRNA-Thr_ED	IPR002314; IPR006195; IPR004154; IPR002320; IPR018158; IPR015011	aa-tRNA-synt_IIb_cons-reg; aa-tRNA-synth_II_cons-reg; Anticodon_bd; Thr-tRNA-synth_IIa; Thr-tRNA-synth_IIa_cons-reg; Threonyl-tRNA_syntase_arc
42	P. abyssi	14521542	Q9UZ14	threonyl-tRNA synthetase	K01868	threonyl-tRNA synthetase	Amino Acid Metabolism; Translation	Glycine, serine and threonine metabolism; Aminoacyl-tRNA biosynthesis	arCOG00401	Threonyl-tRNA synthetase	Translation; ribosomal structure and biogenesis	PF03129; PF00587; PF08915	HGTP_anticodon; tRNA-synt_2b; tRNA-Thr_ED	IPR002314; IPR006195; IPR004154; IPR002320; IPR018158; IPR015011	aa-tRNA-synt_IIb_cons-reg; aa-tRNA-synth_II_cons-reg; Anticodon_bd; Thr-tRNA-synth_IIa; Thr-tRNA-synth_IIa_cons-reg; Threonyl-tRNA_syntase_arc
42	P. horikoshii	14590578	O58430	threonyl-tRNA synthetase	K01868	threonyl-tRNA synthetase	Amino Acid Metabolism; Translation	Glycine, serine and threonine metabolism; Aminoacyl-tRNA biosynthesis	arCOG00401	Threonyl-tRNA synthetase	Translation; ribosomal structure and biogenesis	PF03129; PF00587; PF08915	HGTP_anticodon; tRNA-synt_2b; tRNA-Thr_ED	IPR002314; IPR006195; IPR004154; IPR002320; IPR018158; IPR015011	aa-tRNA-synt_IIb_cons-reg; aa-tRNA-synth_II_cons-reg; Anticodon_bd; Thr-tRNA-synth_IIa; Thr-tRNA-synth_IIa_cons-reg; Threonyl-tRNA_syntase_arc
42	P. furiosus	18977723	Q8U176	threonyl-tRNA synthetase	K01868	threonyl-tRNA synthetase	Amino Acid Metabolism; Translation	Glycine, serine and threonine metabolism; Aminoacyl-tRNA biosynthesis	arCOG00401	Threonyl-tRNA synthetase	Translation; ribosomal structure and biogenesis	PF03129; PF00587; PF08915	HGTP_anticodon; tRNA-synt_2b; tRNA-Thr_ED	IPR002314; IPR006195; IPR004154; IPR002320; IPR018158; IPR015011	aa-tRNA-synt_IIb_cons-reg; aa-tRNA-synth_II_cons-reg; Anticodon_bd; Thr-tRNA-synth_IIa; Thr-tRNA-synth_IIa_cons-reg; Threonyl-tRNA_syntase_arc
43	T. onnurineus	212223338	B6YSZ0	acetylglutamate kinase, putative	K01596	phosphoenolpyruvate carboxykinase	Carbohydrate Metabolism	Glycolysis / Gluconeogenesis; Citrate cycle (TCA cycle); Pyruvate metabolism	-	-	-	PF00821	PEPCK	IPR018091; IPR013035; IPR008209; IPR008210	PEP_carboxykin_GTP_CS; PEP_carboxykinase_C; PEP_carboxykinase_GTP; PEP_carboxykinase_N
43	P. furiosus	18976661	Q8U410	phosphoenolpyruvate carboxykinase	K01596	phosphoenolpyruvate carboxykinase	Carbohydrate Metabolism	Glycolysis / Gluconeogenesis; Citrate cycle (TCA cycle); Pyruvate metabolism	arCOG05865	Phosphoenolpyruvate carboxykinase (GTP)	Energy production and conversion	PF00821	PEPCK	IPR018091; IPR013035; IPR008209; IPR008210	PEP_carboxykin_GTP_CS; PEP_carboxykinase_C; PEP_carboxykinase_GTP; PEP_carboxykinase_N
43	P. horikoshii	14590231	O58050	phosphoenolpyruvate carboxykinase	K01596	phosphoenolpyruvate carboxykinase	Carbohydrate Metabolism	Glycolysis / Gluconeogenesis; Citrate cycle (TCA cycle); Pyruvate metabolism	arCOG05865	Phosphoenolpyruvate carboxykinase (GTP)	Energy production and conversion	PF00821	PEPCK	IPR018091; IPR013035; IPR008209; IPR008210	PEP_carboxykin_GTP_CS; PEP_carboxykinase_C; PEP_carboxykinase_GTP; PEP_carboxykinase_N
43	P. abyssi	14521853	Q9UY53	phosphoenolpyruvate carboxykinase	K01596	phosphoenolpyruvate carboxykinase	Carbohydrate Metabolism	Glycolysis / Gluconeogenesis; Citrate cycle (TCA cycle); Pyruvate metabolism	arCOG05865	Phosphoenolpyruvate carboxykinase (GTP)	Energy production and conversion	PF00821	PEPCK	IPR018091; IPR013035; IPR008209; IPR008210	PEP_carboxykin_GTP_CS; PEP_carboxykinase_C; PEP_carboxykinase_GTP; PEP_carboxykinase_N
44	P. abyssi	14520250	Q9V2P2	aldehyde ferredoxin oxidoreductase	K03738	aldehyde ferredoxin oxidoreductase	Carbohydrate Metabolism; Energy Metabolism	Glycolysis / Gluconeogenesis; Pentose phosphate pathway; Pyruvate/Oxoglutarate oxidoreductases	arCOG00709	Aldehyde:ferredoxin oxidoreductase	Energy production and conversion	PF01314; PF02730	AFOR_C; AFOR_N	IPR013985; IPR013983; IPR001203	Ald_Fedxn_OxRdtase_3; Ald_Fedxn_OxRdtase_N; OxRdtase_Ald_Fedxn_C
44	P. furiosus	18978333	O93736	aldehyde ferredoxin oxidoreductase	K03738	tungsten-containing formaldehyde ferredoxin oxidoreductase wor4	Carbohydrate Metabolism; Energy Metabolism	Glycolysis / Gluconeogenesis; Pentose phosphate pathway; Pyruvate/Oxoglutarate oxidoreductases	arCOG00709	Aldehyde:ferredoxin oxidoreductase	Energy production and conversion	PF01314; PF02730	AFOR_C; AFOR_N	IPR013984; IPR013983; IPR001203	Ald_Fedxn_OxRdtase_2; Ald_Fedxn_OxRdtase_N; OxRdtase_Ald_Fedxn_C
44	P. horikoshii	14589989	O57750	aldehyde:ferredoxin oxidoreductase	K03738	aldehyde:ferredoxin oxidoreductase	Carbohydrate Metabolism; Energy Metabolism	Glycolysis / Gluconeogenesis; Pentose phosphate pathway; Pyruvate/Oxoglutarate oxidoreductases	arCOG00709	Aldehyde:ferredoxin oxidoreductase	Energy production and conversion	PF01314; PF02730	AFOR_C; AFOR_N	IPR013984; IPR013983; IPR001203	Ald_Fedxn_OxRdtase_2; Ald_Fedxn_OxRdtase_N; OxRdtase_Ald_Fedxn_C
44	T. onnurineus	212223590	B6YTP2	tungsten-containing oxidoreductase	K03738	tungsten-containing oxidoreductase	Carbohydrate Metabolism; Energy Metabolism	Glycolysis / Gluconeogenesis; Pentose phosphate pathway; Pyruvate/Oxoglutarate oxidoreductases	-	-	-	PF01314; PF02730	AFOR_C; AFOR_N	IPR013984; IPR013983; IPR001203	Ald_Fedxn_OxRdtase_2; Ald_Fedxn_OxRdtase_N; OxRdtase_Ald_Fedxn_C
45	T. onnurineus	212223638	B6YU35	Hypothetical ATPase	K00342	hypothetical protein	Energy Metabolism	Oxidative phosphorylation	-	-	-	PF00361	Oxidored_q1	IPR000362; IPR001750	Fumarate_lyase; Oxidored_q1
45	P. abyssi	14520918	Q9V0S9	NADH dehydrogenase subunit M	K00342	NADH dehydrogenase subunit M	Energy Metabolism	Oxidative phosphorylation	arCOG01537	NADH:ubiquinone oxidoreductase subunit 4 (chain M)	Energy production and conversion	PF00361	Oxidored_q1	IPR003918; IPR001750	NADHub_OxRdtase_4; Oxidored_q1
45	P. furiosus	18977818	Q8U0Y5	NADH dehydrogenase subunit M	K00342	NADH dehydrogenase subunit M	Energy Metabolism	Oxidative phosphorylation	arCOG01537	NADH:ubiquinone oxidoreductase subunit 4 (chain M)	Energy production and conversion	PF00361	Oxidored_q1	IPR001750	Oxidored_q1
45	P. horikoshii	14591241	O59120	NADH dehydrogenase subunit M	K00342	NADH dehydrogenase subunit M	Energy Metabolism	Oxidative phosphorylation	arCOG01537	NADH:ubiquinone oxidoreductase subunit 4 (chain M)	Energy production and conversion	PF00361	Oxidored_q1	IPR003918; IPR001750	NADHub_OxRdtase_4; Oxidored_q1
46	P. furiosus	18977413	Q8U211	ATPase	-	ATPase	-	-	arCOG04116	ATPase (PilT family)	General function prediction only	PF03029; PF00013; PF01850	ATP_bind_1; KH_1; PIN	IPR003593; IPR004130; IPR004087; IPR004088; IPR018111; IPR002716; IPR006596	ATPase_AAA_core; DUF_ATP_bd; KH; KH_type_1; KH_type_1_subgr; PilT_N; PINc_nuc_bd
46	P. abyssi	14521315	Q9UZN6	ATPase	-	ATPase	-	-	arCOG04116	ATPase (PilT family)	General function prediction only	PF03029; PF00013; PF01850	ATP_bind_1; KH_1; PIN	IPR003593; IPR004130; IPR004087; IPR004088; IPR018111; IPR002716; IPR006596	ATPase_AAA_core; DUF_ATP_bd; KH; KH_type_1; KH_type_1_subgr; PilT_N; PINc_nuc_bd
46	P. horikoshii	14590952	O58850	ATPase	-	ATPase	-	-	arCOG04116	ATPase (PilT family)	General function prediction only	PF03029; PF00013; PF01850	ATP_bind_1; KH_1; PIN	IPR003593; IPR004130; IPR004087; IPR004088; IPR018111; IPR002716; IPR006596	ATPase_AAA_core; DUF_ATP_bd; KH; KH_type_1; KH_type_1_subgr; PilT_N; PINc_nuc_bd
46	T. onnurineus	212224229	B6YWV5	Hypothetical ATPase	-	hypothetical ATPase	-	-	-	-	-	PF01850	PIN	IPR004087; IPR002716; IPR006596	KH; PilT_N; PINc_nuc_bd
47	P. horikoshii	14591079	O58991	prolyl endopeptidase	K01322	prolyl endopeptidase	-	-	arCOG01647	Serine protease of the peptidase family S9A	Amino acid transport and metabolism	PF00326	Peptidase_S9	IPR001375; IPR002470	Peptidase_S9; Peptidase_S9A
47	P. furiosus	18977197	Q8U2K9	prolyl endopeptidase	K01322	prolyl endopeptidase	-	-	arCOG01647	Serine protease of the peptidase family S9A	Amino acid transport and metabolism	PF00326; PF02897	Peptidase_S9; Peptidase_S9_N	IPR001375; IPR002470; IPR004106	Peptidase_S9; Peptidase_S9A; Peptidase_S9A_N
47	T. onnurineus	212223759	B6YUR2	prolyl endopeptidase	K01322	prolyl endopeptidase	-	-	-	-	-	PF00326; PF02897	Peptidase_S9; Peptidase_S9_N	IPR001375; IPR002470; IPR004106	Peptidase_S9; Peptidase_S9A; Peptidase_S9A_N
47	P. abyssi	14521352	Q9UZJ9	prolyl endopeptidase	K01322	prolyl endopeptidase	-	-	arCOG01647	Serine protease of the peptidase family S9A	Amino acid transport and metabolism	PF00326; PF02897	Peptidase_S9; Peptidase_S9_N	IPR001375; IPR002470; IPR004106	Peptidase_S9; Peptidase_S9A; Peptidase_S9A_N
48	P. abyssi	14521165	Q9V035	tungsten-containing aldehyde ferredoxin oxidoreductase	K03738	tungsten-containing aldehyde ferredoxin oxidoreductase	Carbohydrate Metabolism; Energy Metabolism	Glycolysis / Gluconeogenesis; Pentose phosphate pathway; Pyruvate/Oxoglutarate oxidoreductases	arCOG00706	Aldehyde:ferredoxin oxidoreductase	Energy production and conversion	PF01314; PF02730	AFOR_C; AFOR_N	IPR013985; IPR013983; IPR001203	Ald_Fedxn_OxRdtase_3; Ald_Fedxn_OxRdtase_N; OxRdtase_Ald_Fedxn_C
48	P. horikoshii	14590859	O58778	aldehyde:ferredoxin oxidoreductase	K03738	aldehyde:ferredoxin oxidoreductase	Carbohydrate Metabolism; Energy Metabolism	Glycolysis / Gluconeogenesis; Pentose phosphate pathway; Pyruvate/Oxoglutarate oxidoreductases	arCOG00706	Aldehyde:ferredoxin oxidoreductase	Energy production and conversion	PF01314; PF02730	AFOR_C; AFOR_N	IPR013985; IPR013983; IPR001203	Ald_Fedxn_OxRdtase_3; Ald_Fedxn_OxRdtase_N; OxRdtase_Ald_Fedxn_C
48	P. furiosus	18976718	Q51739	aldehyde:ferredoxin oxidoreductase	K03738	aldehyde:ferredoxin oxidoreductase	Carbohydrate Metabolism; Energy Metabolism	Glycolysis / Gluconeogenesis; Pentose phosphate pathway; Pyruvate/Oxoglutarate oxidoreductases	arCOG00706	Aldehyde:ferredoxin oxidoreductase	Energy production and conversion	PF01314; PF02730	AFOR_C; AFOR_N	IPR013985; IPR013983; IPR001203	Ald_Fedxn_OxRdtase_3; Ald_Fedxn_OxRdtase_N; OxRdtase_Ald_Fedxn_C
48	T. onnurineus	212224505	B6YXN1	aldehyde:ferredoxin oxidoreductase	K03738	aor-2 tungsten-containing aldehyde ferredoxin oxidoreductase	Carbohydrate Metabolism; Energy Metabolism	Glycolysis / Gluconeogenesis; Pentose phosphate pathway; Pyruvate/Oxoglutarate oxidoreductases	-	-	-	PF01314; PF02730	AFOR_C; AFOR_N	IPR013985; IPR013983; IPR001203	Ald_Fedxn_OxRdtase_3; Ald_Fedxn_OxRdtase_N; OxRdtase_Ald_Fedxn_C
49	T. onnurineus	212223923	B6YVT9	cobalamin synthase	K00820	glucosamine-fructose-6-phosphate aminotransferase	Carbohydrate Metabolism; Amino Acid Metabolism	Aminosugars metabolism; Glutamate metabolism	-	-	-	PF00310; PF01380	GATase_2; SIS	IPR000583; IPR017932; IPR005855; IPR001347	GATase_2; GATase_II; GlmS_trans; SIS
49	P. horikoshii	14590174	O57981	cobalamin synthase	K00820	D-fructose-6-phosphate amidotransferase	Carbohydrate Metabolism; Amino Acid Metabolism	Aminosugars metabolism; Glutamate metabolism	arCOG00057	Glucosamine 6-phosphate synthetase	Cell wall/membrane/envelope biogenesis	PF00310; PF01380	GATase_2; SIS	IPR000583; IPR017932; IPR005855; IPR001347	GATase_2; GATase_II; GlmS_trans; SIS
49	P. abyssi	14520443	Q9V249	cobalamin synthase	K00820	D-fructose-6-phosphate amidotransferase	Carbohydrate Metabolism; Amino Acid Metabolism	Aminosugars metabolism; Glutamate metabolism	arCOG00057	Glucosamine 6-phosphate synthetase	Cell wall/membrane/envelope biogenesis	PF00310; PF01380	GATase_2; SIS	IPR000583; IPR017932; IPR005855; IPR001347	GATase_2; GATase_II; GlmS_trans; SIS
49	P. furiosus	18976529	Q8U4D1	cobalamin synthase	K00820	D-fructose-6-phosphate amidotransferase	Carbohydrate Metabolism; Amino Acid Metabolism	Aminosugars metabolism; Glutamate metabolism	arCOG00057	Glucosamine 6-phosphate synthetase	Cell wall/membrane/envelope biogenesis	PF00310; PF01380	GATase_2; SIS	IPR000583; IPR017932; IPR005855; IPR001347	GATase_2; GATase_II; GlmS_trans; SIS
50	P. horikoshii	14590862	O58774	alanyl-tRNA synthetase	-	hypothetical protein	-	-	arCOG03282	Glycosyl hydrolase family 57	Carbohydrate transport and metabolism	PF03065	Glyco_hydro_57	IPR004300	Glyco_hydro_57_core
50	P. abyssi	14521162	Q9V038	alanyl-tRNA synthetase	-	hypothetical protein	-	-	arCOG03282	Glycosyl hydrolase family 57	Carbohydrate transport and metabolism	PF03065	Glyco_hydro_57	IPR004300	Glyco_hydro_57_core
50	P. furiosus	18977242	Q8U2G5	alanyl-tRNA synthetase	-	hypothetical protein	-	-	arCOG03282	Glycosyl hydrolase family 57	Carbohydrate transport and metabolism	PF03065	Glyco_hydro_57	IPR004300	Glyco_hydro_57_core
50	T. onnurineus	212224962	B6YVH7	alanyl-tRNA synthetase	-	hypothetical protein	-	-	-	-	-	-	-	-	-
51	P. abyssi	14521449	Q9UZA4	putative ATPase RIL	K06174	putative ATPase RIL	-	-	arCOG00187	Predicted ATPase; RNase L inhibitor (RLI) homolog	General function prediction only	PF00005; PF00037; PF04068	ABC_tran; Fer4; RLI	IPR017896; IPR001450; IPR017900; IPR013283; IPR003439; IPR017871; IPR003593; IPR007209	4Fe4S_Fe-S-bd; 4Fe4S_Fe_S_bd_subgr; 4Fe4S_Fe_S_CS; ABC_E; ABC_transporter-like; ABC_transporter_CS; ATPase_AAA_core; RLI_metal_bd
51	T. onnurineus	212223876	B6YVD7	Hypothetical ATPase	K06174	hypothetical ATPase	-	-	-	-	-	PF00005; PF00037; PF04068	ABC_tran; Fer4; RLI	IPR017896; IPR001450; IPR017900; IPR013283; IPR003439; IPR017871; IPR003593; IPR007209	4Fe4S_Fe-S-bd; 4Fe4S_Fe_S_bd_subgr; 4Fe4S_Fe_S_CS; ABC_E; ABC_transporter-like; ABC_transporter_CS; ATPase_AAA_core; RLI_metal_bd
51	P. horikoshii	14590719	O58589	putative ATPase RIL	K06174	putative ATPase RIL	-	-	arCOG00187	Predicted ATPase; RNase L inhibitor (RLI) homolog	General function prediction only	PF00005; PF00037; PF04068	ABC_tran; Fer4; RLI	IPR017896; IPR001450; IPR017900; IPR013283; IPR003439; IPR017871; IPR003593; IPR007209	4Fe4S_Fe-S-bd; 4Fe4S_Fe_S_bd_subgr; 4Fe4S_Fe_S_CS; ABC_E; ABC_transporter-like; ABC_transporter_CS; ATPase_AAA_core; RLI_metal_bd
51	P. furiosus	18977042	Q8U306	putative ATPase RIL	K06174	putative ATPase RIL	-	-	arCOG00187	Predicted ATPase; RNase L inhibitor (RLI) homolog	General function prediction only	PF00005; PF00037; PF04068	ABC_tran; Fer4; RLI	IPR017896; IPR001450; IPR017900; IPR013283; IPR003439; IPR017871; IPR003593; IPR007209	4Fe4S_Fe-S-bd; 4Fe4S_Fe_S_bd_subgr; 4Fe4S_Fe_S_CS; ABC_E; ABC_transporter-like; ABC_transporter_CS; ATPase_AAA_core; RLI_metal_bd
52	T. onnurineus	212224571	B6YXU7	bipolar DNA helicase	-	bipolar DNA helicase	-	-	-	-	-	PF01935; PF09378	DUF87; HAS-barrel	IPR002789; IPR018538	DUF87; HAS-barrel
52	P. horikoshii	14590784	O58683	bipolar DNA helicase	-	hypothetical protein	-	-	arCOG00280	HerA helicase	Replication; recombination and repair	PF01935; PF09378	DUF87; HAS-barrel	IPR002789; IPR018538	DUF87; HAS-barrel
52	P. furiosus	18977537	Q8U1P0	bipolar DNA helicase	-	hypothetical protein	-	-	arCOG00280	HerA helicase	Replication; recombination and repair	PF01935; PF09378	DUF87; HAS-barrel	IPR002789; IPR018538	DUF87; HAS-barrel
52	P. abyssi	14521423	Q9UZD0	bipolar DNA helicase	-	hypothetical protein	-	-	arCOG00280	HerA helicase	Replication; recombination and repair	PF01935; PF09378	DUF87; HAS-barrel	IPR002789; IPR018538	DUF87; HAS-barrel
53	P. furiosus	18977418	Q8TH08	exonuclease sbcd related	K00773; K07398	7-cyano-7-deazaguanine tRNA-ribosyltransferase	Translation	Other translation proteins Genetic Information Processing	arCOG00989	Queuine/archaeosine tRNA-ribosyltransferase	Translation; ribosomal structure and biogenesis	PF01472; PF01702	PUA; TGT	IPR004804; IPR002478; IPR002616; IPR004521	Arc_tRNA_RibTrfase; PUA; tRNA_ribo_trans; Unchar_dom_2
53	P. abyssi	14521321	Q9UZN0	exonuclease sbcd related	K00773; K07398	7-cyano-7-deazaguanine tRNA-ribosyltransferase	Translation	Other translation proteins Genetic Information Processing	arCOG00989	Queuine/archaeosine tRNA-ribosyltransferase	Translation; ribosomal structure and biogenesis	PF01472; PF01702	PUA; TGT	IPR004804; IPR002478; IPR002616; IPR004521	Arc_tRNA_RibTrfase; PUA; tRNA_ribo_trans; Unchar_dom_2
53	P. horikoshii	14590946	O58843	exonuclease sbcd related	K00773; K07398	7-cyano-7-deazaguanine tRNA-ribosyltransferase	Translation	Other translation proteins Genetic Information Processing	arCOG00989	Queuine/archaeosine tRNA-ribosyltransferase	Translation; ribosomal structure and biogenesis	PF01472; PF01702	PUA; TGT	IPR004804; IPR002478; IPR002616; IPR004521	Arc_tRNA_RibTrfase; PUA; tRNA_ribo_trans; Unchar_dom_2
53	T. onnurineus	212223765	B6YUR8	archaeosine tRNA-guanine transglycosylase	K00773; K07398	archaeosine tRNA-guanine transglycosylase	Translation	Other translation proteins Genetic Information Processing	-	-	-	PF01472; PF01702	PUA; TGT	IPR004804; IPR002478; IPR002616; IPR004521	Arc_tRNA_RibTrfase; PUA; tRNA_ribo_trans; Unchar_dom_2
54	P. abyssi	14520317	Q9V2H5	Hypothetical transcription regulator	-	hypothetical protein	-	-	arCOG01359	Radical SAM superfamily enzyme	Energy production and conversion	PF04055	Radical_SAM	IPR006638; IPR007197; IPR005839	Elp3/MiaB/NifB; Radical_SAM; UPF0004
54	T. onnurineus	212223557	B6YTK9	Hypothetical transcription regulator	-	hypothetical protein	-	-	-	-	-	PF04055	Radical_SAM	IPR006638; IPR007197; IPR005839	Elp3/MiaB/NifB; Radical_SAM; UPF0004
54	P. horikoshii	14590045	O57828	Hypothetical transcription regulator	-	hypothetical protein	-	-	arCOG01359	Radical SAM superfamily enzyme	Energy production and conversion	PF04055	Radical_SAM	IPR006638; IPR007197; IPR005839	Elp3/MiaB/NifB; Radical_SAM; UPF0004
54	P. furiosus	18976413	Q8U4N9	putative oxidative cyclase	-	putative oxidative cyclase	-	-	arCOG01359	Radical SAM superfamily enzyme	Energy production and conversion	PF04055	Radical_SAM	IPR006638; IPR007197; IPR005839	Elp3/MiaB/NifB; Radical_SAM; UPF0004
55	P. furiosus	18978125	Q8U064	glutamyl-tRNA synthetase	K01885	glutamyl-tRNA synthetase	Amino Acid Metabolism; Metabolism of Cofactors and Vitamins; Translation	Glutamate metabolism; Porphyrin and chlorophyll metabolism; Aminoacyl-tRNA biosynthesis	arCOG04302	Glutamyl- or glutaminyl-tRNA synthetase	Translation; ribosomal structure and biogenesis	PF00749; PF03950	tRNA-synt_1c; tRNA-synt_1c_C	IPR001412; IPR004526; IPR000924	aa-tRNA-synth_I_CS; Glu-tRNA-synth_Ic_arc/euk; Glu/Gln-tRNA-synth_Ic
55	T. onnurineus	212223335	B6YSY7	glutamyl-tRNA synthetase	K01885	glutamyl-tRNA synthetase	Amino Acid Metabolism; Metabolism of Cofactors and Vitamins; Translation	Glutamate metabolism; Porphyrin and chlorophyll metabolism; Aminoacyl-tRNA biosynthesis	-	-	-	PF00749; PF03950	tRNA-synt_1c; tRNA-synt_1c_C	IPR001412; IPR004526; IPR000924; IPR014729	aa-tRNA-synth_I_CS; Glu-tRNA-synth_Ic_arc/euk; Glu/Gln-tRNA-synth_Ic; Rossmann-like_a/b/a_fold
55	P. abyssi	14520700	Q9V1E3	glutamyl-tRNA synthetase	K01885	glutamyl-tRNA synthetase	Amino Acid Metabolism; Metabolism of Cofactors and Vitamins; Translation	Glutamate metabolism; Porphyrin and chlorophyll metabolism; Aminoacyl-tRNA biosynthesis	arCOG04302	Glutamyl- or glutaminyl-tRNA synthetase	Translation; ribosomal structure and biogenesis	PF00749; PF03950	tRNA-synt_1c; tRNA-synt_1c_C	IPR001412; IPR004526; IPR000924; IPR014729	aa-tRNA-synth_I_CS; Glu-tRNA-synth_Ic_arc/euk; Glu/Gln-tRNA-synth_Ic; Rossmann-like_a/b/a_fold
55	P. horikoshii	14591450	O59314	glutamyl-tRNA synthetase	K01885	glutamyl-tRNA synthetase	Amino Acid Metabolism; Metabolism of Cofactors and Vitamins; Translation	Glutamate metabolism; Porphyrin and chlorophyll metabolism; Aminoacyl-tRNA biosynthesis	arCOG04302	Glutamyl- or glutaminyl-tRNA synthetase	Translation; ribosomal structure and biogenesis	PF00749; PF03950	tRNA-synt_1c; tRNA-synt_1c_C	IPR001412; IPR004526; IPR000924	aa-tRNA-synth_I_CS; Glu-tRNA-synth_Ic_arc/euk; Glu/Gln-tRNA-synth_Ic
56	P. furiosus	18977626	Q8U1F4	putative sodium dependent transporter	-	putative sodium dependent transporter	-	-	arCOG04466	Na+dependent transporter of the SNF family	General function prediction only	PF00209	SNF	IPR000175	Na/ntran_symport
56	P. abyssi	14520984	Q9V0L3	sodium-and chloride-dependent transporter	-	sodium-and chloride-dependent transporter	-	-	arCOG04466	Na+dependent transporter of the SNF family	General function prediction only	PF00209	SNF	IPR000175	Na/ntran_symport
56	T. onnurineus	212223302	B6YSV4	hypothetical sodium-dependent transporter	-	hypothetical sodium-dependent transporter	-	-	-	-	-	PF00209	SNF	IPR000175	Na/ntran_symport
56	P. horikoshii	14591175	O50080	sodium-dependent transporter	-	sodium-dependent transporter	-	-	arCOG04466	Na+dependent transporter of the SNF family	General function prediction only	PF00209	SNF	IPR000175	Na/ntran_symport
57	T. onnurineus	212223860	B6YVC1	MutS-like DNA mismatch repair ATPase	-	MutS-like DNA mismatch repair ATPase	-	-	-	-	-	-	-	IPR000432	DNA_mismatch_repair_MutS_C
57	P. abyssi	14521789	Q9UYB7	DNA mismatch recognition protein MutS	-	DNA mismatch recognition protein MutS	-	-	arCOG02895	DNA structure-specific ATPase involved in suppression of recombination; MutS family	Replication; recombination and repair	-	-	IPR012401; IPR000432	DNA_mismatch_repair_arc; DNA_mismatch_repair_MutS_C
57	P. furiosus	18976846	Q8U3J2	DNA mismatch repair protein	-	DNA mismatch repair protein	-	-	arCOG02895	DNA structure-specific ATPase involved in suppression of recombination; MutS family	Replication; recombination and repair	PF00488	MutS_V	IPR012401; IPR000432	DNA_mismatch_repair_arc; DNA_mismatch_repair_MutS_C
57	P. horikoshii	14590357	O58183	DNA mismatch repair protein	-	hypothetical protein	-	-	arCOG02895	DNA structure-specific ATPase involved in suppression of recombination; MutS family	Replication; recombination and repair	-	-	IPR012401; IPR000432	DNA_mismatch_repair_arc; DNA_mismatch_repair_MutS_C
58	T. onnurineus	212224327	B6YX53	archaeal flagella-related membrane protein J	K07333	archaeal flagella-related membrane protein J	-	-	-	-	-	PF00482	GSPII_F	IPR018076	T2SS_F
58	P. horikoshii	14590458	O58294	flagellar assembly protein J	K07333	flagellar assembly protein J	-	-	arCOG01809	Archaeal flagella assembly protein J	Cell motility	PF00482	GSPII_F	IPR018076	T2SS_F
58	P. abyssi	14521685	Q9UYM1	flagellar assembly protein J	K07333	flagellar assembly protein J	-	-	arCOG01809	Archaeal flagella assembly protein J	Cell motility	PF00482	GSPII_F	IPR018076	T2SS_F
58	P. furiosus	18976702	Q8U3X1	flagellar assembly protein J	K07333	flagellar assembly protein J	-	-	arCOG01809	Archaeal flagella assembly protein J	Cell motility	PF00482	GSPII_F	IPR018076	T2SS_F
59	T. onnurineus	212223541	B6YTJ3	phenylalanyl-tRNA synthetase, beta subunit	K01890	phenylalanyl-tRNA synthetase, beta subunit	Amino Acid Metabolism; Translation	Phenylalanine, tyrosine and tryptophan biosynthesis; Aminoacyl-tRNA biosynthesis	-	-	-	PF03483; PF03484	B3_4; B5	IPR005146; IPR005147; IPR004531	B3/B4_tRNA-bd; B5; Phe-tRNA-synth_IIc_bsu_arc
59	P. abyssi	14521584	Q9UYX2	phenylalanyl-tRNA synthetase subunit beta	K01890	phenylalanyl-tRNA synthetase subunit beta	Amino Acid Metabolism; Translation	Phenylalanine, tyrosine and tryptophan biosynthesis; Aminoacyl-tRNA biosynthesis	arCOG00412	Phenylalanyl-tRNA synthetase beta subunit	Translation; ribosomal structure and biogenesis	PF03483; PF03484	B3_4; B5	IPR005146; IPR005147; IPR004531	B3/B4_tRNA-bd; B5; Phe-tRNA-synth_IIc_bsu_arc
59	P. horikoshii	14590543	O73984	phenylalanyl-tRNA synthetase subunit beta	K01890	phenylalanyl-tRNA synthetase subunit beta	Amino Acid Metabolism; Translation	Phenylalanine, tyrosine and tryptophan biosynthesis; Aminoacyl-tRNA biosynthesis	arCOG00412	Phenylalanyl-tRNA synthetase beta subunit	Translation; ribosomal structure and biogenesis	PF03483; PF03484	B3_4; B5	IPR005146; IPR005147; IPR004531	B3/B4_tRNA-bd; B5; Phe-tRNA-synth_IIc_bsu_arc
59	P. furiosus	18977362	Q8U260	phenylalanyl-tRNA synthetase subunit beta	K01890	phenylalanyl-tRNA synthetase subunit beta	Amino Acid Metabolism; Translation	Phenylalanine, tyrosine and tryptophan biosynthesis; Aminoacyl-tRNA biosynthesis	arCOG00412	Phenylalanyl-tRNA synthetase beta subunit	Translation; ribosomal structure and biogenesis	PF03483; PF03484	B3_4; B5	IPR005146; IPR005147; IPR004531	B3/B4_tRNA-bd; B5; Phe-tRNA-synth_IIc_bsu_arc
60	P. abyssi	14520768	Q9V176	glycyl-tRNA synthetase	K01880	glycyl-tRNA synthetase	Amino Acid Metabolism; Translation	Glycine, serine and threonine metabolism; Aminoacyl-tRNA biosynthesis	arCOG00405	Glycyl-tRNA synthetase (class II)	Translation; ribosomal structure and biogenesis	PF03129; PF00587	HGTP_anticodon; tRNA-synt_2b	IPR002314; IPR006195; IPR004154; IPR002315; IPR018160	aa-tRNA-synt_IIb_cons-reg; aa-tRNA-synth_II_cons-reg; Anticodon_bd; tRNA-synt_gly; tRNA-synth_gly_a2dimer_C
60	P. horikoshii	14591389	O59235	glycyl-tRNA synthetase	K01880	glycyl-tRNA synthetase	Amino Acid Metabolism; Translation	Glycine, serine and threonine metabolism; Aminoacyl-tRNA biosynthesis	arCOG00405	Glycyl-tRNA synthetase (class II)	Translation; ribosomal structure and biogenesis	PF03129; PF00587	HGTP_anticodon; tRNA-synt_2b	IPR002314; IPR006195; IPR004154; IPR002315; IPR018160	aa-tRNA-synt_IIb_cons-reg; aa-tRNA-synth_II_cons-reg; Anticodon_bd; tRNA-synt_gly; tRNA-synth_gly_a2dimer_C
60	P. furiosus	18977999	Q8U0G2	glycyl-tRNA synthetase	K01880	glycyl-tRNA synthetase	Amino Acid Metabolism; Translation	Glycine, serine and threonine metabolism; Aminoacyl-tRNA biosynthesis	arCOG00405	Glycyl-tRNA synthetase (class II)	Translation; ribosomal structure and biogenesis	PF03129; PF00587	HGTP_anticodon; tRNA-synt_2b	IPR002314; IPR006195; IPR004154; IPR002315; IPR018160	aa-tRNA-synt_IIb_cons-reg; aa-tRNA-synth_II_cons-reg; Anticodon_bd; tRNA-synt_gly; tRNA-synth_gly_a2dimer_C
60	T. onnurineus	212223791	B6YUU4	glycyl-tRNA synthetase	K01880	glycyl-tRNA synthetase	Amino Acid Metabolism; Translation	Glycine, serine and threonine metabolism; Aminoacyl-tRNA biosynthesis	-	-	-	PF03129; PF00587	HGTP_anticodon; tRNA-synt_2b	IPR002314; IPR006195; IPR004154; IPR002315; IPR018160	aa-tRNA-synt_IIb_cons-reg; aa-tRNA-synth_II_cons-reg; Anticodon_bd; tRNA-synt_gly; tRNA-synth_gly_a2dimer_C
61	P. abyssi	14520350	Q9V2E2	hydrogenase related, subunit	K07557	hypothetical protein	Translation	Other translation proteins	arCOG00990	Queuine tRNA-ribosyltransferase; contain PUA domain	Translation; ribosomal structure and biogenesis	PF01472	PUA	IPR002478; IPR004521	PUA; Unchar_dom_2
61	P. horikoshii	14590078	O57875	hydrogenase related, subunit	K07557	hypothetical protein	Translation	Other translation proteins	arCOG00990	Queuine tRNA-ribosyltransferase; contain PUA domain	Translation; ribosomal structure and biogenesis	PF01472	PUA	IPR002478; IPR004521	PUA; Unchar_dom_2
61	P. furiosus	18976443	Q8U4L1	hydrogenase related, subunit	K07557	hypothetical protein	Translation	Other translation proteins	arCOG00990	Queuine tRNA-ribosyltransferase; contain PUA domain	Translation; ribosomal structure and biogenesis	PF01472	PUA	IPR002478; IPR004521	PUA; Unchar_dom_2
61	T. onnurineus	212224656	B6YTQ4	RNA-binding protein	-	RNA-binding protein	-	-	-	-	-	PF01472	PUA	IPR002478; IPR004521	PUA; Unchar_dom_2
62	P. furiosus	18977951	Q8U0K8	DNA topoisomerase VI subunit B	K03167	DNA topoisomerase VI subunit B	-	-	arCOG01165	DNA topoisomerase VI; subunit B	Replication; recombination and repair	PF02518; PF09239	HATPase_c; Topo-VIb_trans	IPR003594; IPR014721; IPR005734; IPR015320	ATP_bd_ATPase; Ribosomal_S5_D2-type_fold; TopoVI_B; TopoVI_B_transducer
62	P. abyssi	14520810	Q9V135	DNA topoisomerase VI subunit B	K03167	DNA topoisomerase VI subunit B	-	-	arCOG01165	DNA topoisomerase VI; subunit B	Replication; recombination and repair	PF02518; PF09239	HATPase_c; Topo-VIb_trans	IPR003594; IPR014721; IPR005734; IPR015320	ATP_bd_ATPase; Ribosomal_S5_D2-type_fold; TopoVI_B; TopoVI_B_transducer
62	P. horikoshii	14591346	O74020	DNA topoisomerase VI subunit B	K03167	DNA topoisomerase VI subunit B	-	-	arCOG01165	DNA topoisomerase VI; subunit B	Replication; recombination and repair	PF02518; PF09239	HATPase_c; Topo-VIb_trans	IPR003594; IPR014721; IPR005734; IPR015320	ATP_bd_ATPase; Ribosomal_S5_D2-type_fold; TopoVI_B; TopoVI_B_transducer
62	T. onnurineus	212223913	B6YVS9	type II DNA topoisomerase VI, subunit B	K03167	type II DNA topoisomerase VI, subunit B	-	-	-	-	-	PF02518; PF09239	HATPase_c; Topo-VIb_trans	IPR003594; IPR014721; IPR005734; IPR015320	ATP_bd_ATPase; Ribosomal_S5_D2-type_fold; TopoVI_B; TopoVI_B_transducer
63	P. horikoshii	14590003	O57813	Hypothetical transcription regulator	-	hypothetical protein	-	-	arCOG02959	Predicted aminopeptidase	General function prediction only	PF02225; PF04389	PA; Peptidase_M28	IPR003137; IPR007484	PA; Peptidase_M28
63	T. onnurineus	212225071	B6YW44	Hypothetical leucine aminopeptidase	-	hypothetical leucine aminopeptidase	-	-	-	-	-	PF02225; PF04389	PA; Peptidase_M28	IPR003137; IPR007484	PA; Peptidase_M28
63	P. abyssi	14520275	Q9V2L7	Hypothetical leucine aminopeptidase	-	hypothetical protein	-	-	arCOG02959	Predicted aminopeptidase	General function prediction only	PF02225; PF04389	PA; Peptidase_M28	IPR003137; IPR007484	PA; Peptidase_M28
63	P. furiosus	18976429	Q8U4M4	Hypothetical leucine aminopeptidase	-	hypothetical protein	-	-	arCOG02959	Predicted aminopeptidase	General function prediction only	PF02225; PF04389	PA; Peptidase_M28	IPR003137; IPR007484	PA; Peptidase_M28
64	P. horikoshii	14591116	O74009	methylmalonyl-CoA mutase	K01848	methylmalonyl-CoA mutase	Carbohydrate Metabolism; Amino Acid Metabolism	Propanoate metabolism; Valine, leucine and isoleucine degradation	arCOG04232	Methylmalonyl-CoA mutase	Lipid transport and metabolism	PF01642	MM_CoA_mutase	IPR014348; IPR006099; IPR006098	Cbl-dep_enz_cat-sub; MMCoA_mutase_a/b_cat; MMCoA_mutase_a_cat
64	P. abyssi	14521050	Q9V0E8	methylmalonyl-CoA mutase, subunit alpha, N-terminus	K01848	methylmalonyl-CoA mutase, subunit alpha, N-terminus	Carbohydrate Metabolism; Amino Acid Metabolism	Propanoate metabolism; Valine, leucine and isoleucine degradation	arCOG04232	Methylmalonyl-CoA mutase	Lipid transport and metabolism	PF01642	MM_CoA_mutase	IPR014348; IPR006099; IPR006098	Cbl-dep_enz_cat-sub; MMCoA_mutase_a/b_cat; MMCoA_mutase_a_cat
64	P. furiosus	18977849	Q8U0V4	methylmalonyl-CoA mutase	K01848	methylmalonyl-CoA mutase	Carbohydrate Metabolism; Amino Acid Metabolism	Propanoate metabolism; Valine, leucine and isoleucine degradation	arCOG04232	Methylmalonyl-CoA mutase	Lipid transport and metabolism	PF01642	MM_CoA_mutase	IPR014348; IPR006099; IPR006098	Cbl-dep_enz_cat-sub; MMCoA_mutase_a/b_cat; MMCoA_mutase_a_cat
64	T. onnurineus	212224259	B6YWY5	methylmalonyl-CoA mutase, N-terminus of large subunit	K01848	methylmalonyl-CoA mutase, N-terminus of large subunit	Carbohydrate Metabolism; Amino Acid Metabolism	Propanoate metabolism; Valine, leucine and isoleucine degradation	-	-	-	PF01642	MM_CoA_mutase	IPR014348; IPR006099; IPR006098	Cbl-dep_enz_cat-sub; MMCoA_mutase_a/b_cat; MMCoA_mutase_a_cat
65	T. onnurineus	212224666	B6YTR4	thermostable DNA ligase	K10747	thermostable DNA ligase	Replication and Repair	DNA replication; Base excision repair; Nucleotide excision repair; Mismatch repair	-	-	-	PF04679; PF01068; PF04675	DNA_ligase_A_C; DNA_ligase_A_M; DNA_ligase_A_N	IPR000977; IPR012309; IPR012310; IPR012308; IPR016059; IPR012340	DNA_ligase; DNA_ligase_A_C; DNA_ligase_A_M; DNA_ligase_A_N; DNA_ligase_CS; NA-bd_OB-fold
65	P. furiosus	18978007	P56709	ATP-dependent DNA ligase	K10747	ATP-dependent DNA ligase	Replication and Repair	DNA replication; Base excision repair; Nucleotide excision repair; Mismatch repair	arCOG01347	ATP-dependent DNA ligase	Replication; recombination and repair	PF04679; PF01068; PF04675	DNA_ligase_A_C; DNA_ligase_A_M; DNA_ligase_A_N	IPR000977; IPR012309; IPR012310; IPR012308; IPR016059; IPR012340	DNA_ligase; DNA_ligase_A_C; DNA_ligase_A_M; DNA_ligase_A_N; DNA_ligase_CS; NA-bd_OB-fold
65	P. abyssi	14520759	Q9V185	ATP-dependent DNA ligase	K10747	ATP-dependent DNA ligase	Replication and Repair	DNA replication; Base excision repair; Nucleotide excision repair; Mismatch repair	arCOG01347	ATP-dependent DNA ligase	Replication; recombination and repair	PF04679; PF01068; PF04675	DNA_ligase_A_C; DNA_ligase_A_M; DNA_ligase_A_N	IPR000977; IPR012309; IPR012310; IPR012308; IPR016059; IPR012340	DNA_ligase; DNA_ligase_A_C; DNA_ligase_A_M; DNA_ligase_A_N; DNA_ligase_CS; NA-bd_OB-fold
65	P. horikoshii	14591397	O59288	ATP-dependent DNA ligase	K10747	ATP-dependent DNA ligase	Replication and Repair	DNA replication; Base excision repair; Nucleotide excision repair; Mismatch repair	arCOG01347	ATP-dependent DNA ligase	Replication; recombination and repair	PF04679; PF01068; PF04675	DNA_ligase_A_C; DNA_ligase_A_M; DNA_ligase_A_N	IPR000977; IPR012309; IPR012310; IPR012308; IPR016059; IPR012340	DNA_ligase; DNA_ligase_A_C; DNA_ligase_A_M; DNA_ligase_A_N; DNA_ligase_CS; NA-bd_OB-fold
66	P. horikoshii	14591158	O59077	pyruvoyl-dependent arginine decarboxylase	K02063	hypothetical protein	Membrane Transport	ABC transporters	arCOG00163	ABC-type Fe3 transport system; permease component	Inorganic ion transport and metabolism	PF00528	BPD_transp_1	IPR000515	BPD_transp
66	T. onnurineus	212225112	B6YW85	pyruvoyl-dependent arginine decarboxylase	K02063	ABC-type iron transport system, permease component	Membrane Transport	ABC transporters	-	-	-	PF00528	BPD_transp_1	IPR000515; IPR019793	BPD_transp; Peroxidases_heam-ligand_BS
66	P. abyssi	14521005	Q9V0J2	ABC transporter membrane protein	K02063	ABC transporter membrane protein	Membrane Transport	ABC transporters	arCOG00163	ABC-type Fe3 transport system; permease component	Inorganic ion transport and metabolism	PF00528	BPD_transp_1	IPR000515	BPD_transp
66	P. furiosus	18977892	Q8U0R4	ABC transporter integral membrane protein	K02063	ABC transporter integral membrane protein	Membrane Transport	ABC transporters	arCOG00163	ABC-type Fe3 transport system; permease component	Inorganic ion transport and metabolism	PF00528	BPD_transp_1	IPR000515; IPR001220	BPD_transp; Lectin_legB
67	T. onnurineus	212224328	B6YX54	archaeal flagella-related protein I	K07332	archaeal flagella-related protein I	-	-	-	-	-	PF00437	GSPII_E	IPR001482	T2SS_protein-E
67	P. abyssi	14521686	Q9UYM0	putative flagella-related protein i	K07332	putative flagella-related protein I	-	-	arCOG01817	Type IV secretory pathway; VirB11 component; or related ATPase involved in archaeal flagella biosynthesis	Cell motility	PF00437	GSPII_E	IPR001482	T2SS_protein-E
67	P. horikoshii	14590457	O58292	putative flagella-related protein i	K07332	hypothetical protein	-	-	arCOG01817	Type IV secretory pathway; VirB11 component; or related ATPase involved in archaeal flagella biosynthesis	Cell motility	PF00437	GSPII_E	IPR001482	T2SS_protein-E
67	P. furiosus	18976703	Q8U3X0	putative type II secretion system protein	K07332	putative type II secretion system protein	-	-	arCOG01817	Type IV secretory pathway; VirB11 component; or related ATPase involved in archaeal flagella biosynthesis	Cell motility	PF00437	GSPII_E	IPR001482	T2SS_protein-E
68	P. abyssi	14520571	Q9V1S2	CTP synthetase	K01937	CTP synthetase	Nucleotide Metabolism	Pyrimidine metabolism	arCOG00063	CTP synthase (UTP-ammonia lyase)	Nucleotide transport and metabolism	PF06418; PF00117	CTP_synth_N; GATase	IPR004468; IPR017456; IPR017926; IPR000991	CTP_synthase; CTP_synthase_N; GATASE_1; GATase_class1_C
68	P. horikoshii	161350000	O59456	CTP synthetase	K01937	CTP synthetase	Nucleotide Metabolism	Pyrimidine metabolism	-	-	-	PF06418; PF00117	CTP_synth_N; GATase	IPR004468; IPR017456; IPR017926; IPR000991	CTP_synthase; CTP_synthase_N; GATASE_1; GATase_class1_C
68	P. furiosus	161484706	Q8TZY6	CTP synthetase	K01937	CTP synthetase	Nucleotide Metabolism	Pyrimidine metabolism	-	-	-	PF06418; PF00117	CTP_synth_N; GATase	IPR004468; IPR017456; IPR017926; IPR000991	CTP_synthase; CTP_synthase_N; GATASE_1; GATase_class1_C
68	T. onnurineus	212223498	B6YTF0	CTP synthase	K01937	CTP synthase	Nucleotide Metabolism	Pyrimidine metabolism	-	-	-	PF06418; PF00117	CTP_synth_N; GATase	IPR004468; IPR017456; IPR017926; IPR000991	CTP_synthase; CTP_synthase_N; GATASE_1; GATase_class1_C
69	P. furiosus	18977504	Q8U1S3	putative carbamoyl transferase	K00612	putative carbamoyl transferase	Folding, Sorting and Degradation	Protein folding and associated processing	arCOG01188	Predicted carbamoyl transferase; NodU family	Posttranslational modification; protein turnover; chaperones	PF02543	CmcH_NodU	IPR003696	Carbtransf
69	P. abyssi	14521346	Q9UZK5	carbamoyl transferase related protein	K00612	carbamoyl transferase related protein	Folding, Sorting and Degradation	Protein folding and associated processing	arCOG01188	Predicted carbamoyl transferase; NodU family	Posttranslational modification; protein turnover; chaperones	PF02543	CmcH_NodU	IPR003696	Carbtransf
69	P. horikoshii	14591071	O58930	nodulation protein	K00612	nodulation protein	Folding, Sorting and Degradation	Protein folding and associated processing	arCOG01188	Predicted carbamoyl transferase; NodU family	Posttranslational modification; protein turnover; chaperones	PF02543	CmcH_NodU	IPR003696	Carbtransf
69	T. onnurineus	212223714	B6YUL7	carbamoyl transferase	K00612	carbamoyl transferase	Folding, Sorting and Degradation	Protein folding and associated processing	-	-	-	PF02543	CmcH_NodU	IPR003696	Carbtransf
70	T. onnurineus	212224740	B6YTY8	membrane bound hydrogenase, MbhH subunit	K05568	membrane bound hydrogenase, MbhH subunit	Membrane Transport	Other ion-coupled transporters	-	-	-	PF00361; PF00662	Oxidored_q1; Oxidored_q1_N	IPR003916; IPR001750; IPR001516	NADHub_OxRdtase_5; Oxidored_q1; OxRdtase_q1_N
70	P. abyssi	14520933	Q9V0R4	membrane bound hydrogenase, MbhH subunit	K05568	putative monovalent cation/H antiporter subunit D	Membrane Transport	Other ion-coupled transporters	arCOG01537	NADH:ubiquinone oxidoreductase subunit 4 (chain M)	Energy production and conversion	PF00361; PF00662	Oxidored_q1; Oxidored_q1_N	IPR003916; IPR001750; IPR001516	NADHub_OxRdtase_5; Oxidored_q1; OxRdtase_q1_N
70	P. horikoshii	14591225	O59101	membrane bound hydrogenase, MbhH subunit	K05568	putative monovalent cation/H antiporter subunit D	Membrane Transport	Other ion-coupled transporters	arCOG01537	NADH:ubiquinone oxidoreductase subunit 4 (chain M)	Energy production and conversion	PF00361; PF00662	Oxidored_q1; Oxidored_q1_N	IPR003916; IPR001750; IPR001516	NADHub_OxRdtase_5; Oxidored_q1; OxRdtase_q1_N
70	P. furiosus	18977802	Q8U100	membrane bound hydrogenase, MbhH subunit	K05568	putative monovalent cation/H antiporter subunit D	Membrane Transport	Other ion-coupled transporters	arCOG01537	NADH:ubiquinone oxidoreductase subunit 4 (chain M)	Energy production and conversion	PF00361; PF00662	Oxidored_q1; Oxidored_q1_N	IPR003916; IPR001750; IPR001516	NADHub_OxRdtase_5; Oxidored_q1; OxRdtase_q1_N
71	P. abyssi	14520422	Q9V270	lysyl-tRNA synthetase	K04566	lysyl-tRNA synthetase	Amino Acid Metabolism; Translation	Lysine biosynthesis; Aminoacyl-tRNA biosynthesis	arCOG00485	Lysyl-tRNA synthetase (class I)	Translation; ribosomal structure and biogenesis	PF01921	tRNA-synt_1f	IPR008925; IPR001412; IPR002904; IPR014729	aa-tRNA-synth_I_codon-bd; aa-tRNA-synth_I_CS; Lys-tRNA-synth_Ic_arc-type; Rossmann-like_a/b/a_fold
71	T. onnurineus	212224548	B6YXS4	lysyl-tRNA synthetase	K04566	lysyl-tRNA synthetase	Amino Acid Metabolism; Translation	Lysine biosynthesis; Aminoacyl-tRNA biosynthesis	-	-	-	PF01921	tRNA-synt_1f	IPR008925; IPR001412; IPR002904; IPR014729	aa-tRNA-synth_I_codon-bd; aa-tRNA-synth_I_CS; Lys-tRNA-synth_Ic_arc-type; Rossmann-like_a/b/a_fold
71	P. horikoshii	14590155	O57963	lysyl-tRNA synthetase	K04566	lysyl-tRNA synthetase	Amino Acid Metabolism; Translation	Lysine biosynthesis; Aminoacyl-tRNA biosynthesis	arCOG00485	Lysyl-tRNA synthetase (class I)	Translation; ribosomal structure and biogenesis	PF01921	tRNA-synt_1f	IPR008925; IPR001412; IPR000924; IPR002904; IPR014729	aa-tRNA-synth_I_codon-bd; aa-tRNA-synth_I_CS; Glu/Gln-tRNA-synth_Ic; Lys-tRNA-synth_Ic_arc-type; Rossmann-like_a/b/a_fold
71	P. furiosus	18976507	Q8U4F3	lysyl-tRNA synthetase	K04566	lysyl-tRNA synthetase	Amino Acid Metabolism; Translation	Lysine biosynthesis; Aminoacyl-tRNA biosynthesis	arCOG00485	Lysyl-tRNA synthetase (class I)	Translation; ribosomal structure and biogenesis	PF01921	tRNA-synt_1f	IPR008925; IPR001412; IPR002904; IPR014729	aa-tRNA-synth_I_codon-bd; aa-tRNA-synth_I_CS; Lys-tRNA-synth_Ic_arc-type; Rossmann-like_a/b/a_fold
72	T. onnurineus	212224092	B6YWG8	Pterin-binding protein	-	pterin-binding protein	-	-	-	-	-	PF00809	Pterin_bind	IPR000489; IPR005236	Dhdropt_synth; Dihydropt_synth
72	P. horikoshii	14590204	O58018	Pterin-binding protein	-	hypothetical protein	-	-	arCOG01978	Dihydropteroate synthase or related enzyme	Coenzyme transport and metabolism	PF00809	Pterin_bind	IPR000489; IPR005236	Dhdropt_synth; Dihydropt_synth
72	P. furiosus	18978313	Q8TZP6	dihydropteroate synthase	-	dihydropteroate synthase	-	-	arCOG01978	Dihydropteroate synthase or related enzyme	Coenzyme transport and metabolism	PF00809	Pterin_bind	IPR000489; IPR005236	Dhdropt_synth; Dihydropt_synth
72	P. abyssi	14520472	Q9V220	dihydropteroate synthase	-	dihydropteroate synthase	-	-	arCOG01978	Dihydropteroate synthase or related enzyme	Coenzyme transport and metabolism	PF00809	Pterin_bind	IPR000489; IPR005236	Dhdropt_synth; Dihydropt_synth
73	P. abyssi	14521095	Q9V0A4	methylmalonyl-CoA decarboxylase, subunit alpha	K01604	methylmalonyl-CoA decarboxylase, subunit alpha	Carbohydrate Metabolism	Propanoate metabolism	arCOG02705	Acetyl-CoA carboxylase; carboxyltransferase component	Lipid transport and metabolism	PF01039	Carboxyl_trans	IPR000022; IPR011763; IPR011762; IPR005783	Carboxyl_trans; COA_CT_C; COA_CT_N; MemalonylCoA_decase_suA
73	P. horikoshii	14591099	O59018	methylmalonyl-CoA decarboxylase alpha chain	K01604	methylmalonyl-CoA decarboxylase alpha chain	Carbohydrate Metabolism	Propanoate metabolism	arCOG02705	Acetyl-CoA carboxylase; carboxyltransferase component	Lipid transport and metabolism	PF01039	Carboxyl_trans	IPR000022; IPR011763; IPR011762; IPR005783	Carboxyl_trans; COA_CT_C; COA_CT_N; MemalonylCoA_decase_suA
73	P. furiosus	18977043	Q8U305	methylmalonyl-coadecarboxylase, subunit alpha	K01604	methylmalonyl-coadecarboxylase, subunit alpha	Carbohydrate Metabolism	Propanoate metabolism	arCOG02705	Acetyl-CoA carboxylase; carboxyltransferase component	Lipid transport and metabolism	PF01039	Carboxyl_trans	IPR000022; IPR011763; IPR011762; IPR005783	Carboxyl_trans; COA_CT_C; COA_CT_N; MemalonylCoA_decase_suA
73	T. onnurineus	212223186	B6YSI8	methylmalonyl-CoA decarboxylase, alpha subunit	K01966	methylmalonyl-CoA decarboxylase, alpha subunit	Carbohydrate Metabolism; Amino Acid Metabolism	Propanoate metabolism; Valine, leucine and isoleucine degradation	-	-	-	PF01039	Carboxyl_trans	IPR000022; IPR011763; IPR011762	Carboxyl_trans; COA_CT_C; COA_CT_N
74	P. horikoshii	14590377	O58210	thermostable carboxypeptidase	K01299	thermostable carboxypeptidase	-	-	arCOG04247	Zn-dependent carboxypeptidase	Amino acid transport and metabolism	PF02074	Peptidase_M32	IPR001333	Peptidase_M32
74	P. abyssi	14521769	Q9UYD7	thermostable carboxypeptidase	K01299	thermostable carboxypeptidase	-	-	arCOG04247	Zn-dependent carboxypeptidase	Amino acid transport and metabolism	PF02074	Peptidase_M32	IPR001333	Peptidase_M32
74	P. furiosus	18976828	Q8U3L0	thermostable carboxypeptidase	K01299	carboxypeptidase 1	-	-	arCOG04247	Zn-dependent carboxypeptidase	Amino acid transport and metabolism	PF02074	Peptidase_M32	IPR001333	Peptidase_M32
74	T. onnurineus	212224838	B6YUJ2	carboxypeptidase	K01299	carboxypeptidase	-	-	-	-	-	PF02074	Peptidase_M32	IPR001333	Peptidase_M32
75	T. onnurineus	212223743	B6YUP6	ABC-type transport system, ATPase component	-	ABC-type transport system, ATPase component	-	-	-	-	-	PF00005	ABC_tran	IPR003439; IPR017871; IPR003593	ABC_transporter-like; ABC_transporter_CS; ATPase_AAA_core
75	P. furiosus	18978068	Q8U0A3	putative ABC sugar transporter	K02056	putative ABC sugar transporter	-	-	arCOG00186	ABC-type uncharacterized transport system; ATPase component	General function prediction only	PF00005	ABC_tran	IPR003439; IPR017871; IPR003593	ABC_transporter-like; ABC_transporter_CS; ATPase_AAA_core
75	P. abyssi	14520669	Q9V1H4	ribose ABC transporter, ATP-binding protein	K02056	ribose ABC transporter, ATP-binding protein	-	-	arCOG00186	ABC-type uncharacterized transport system; ATPase component	General function prediction only	PF00005	ABC_tran	IPR003439; IPR017871; IPR003593	ABC_transporter-like; ABC_transporter_CS; ATPase_AAA_core
75	P. horikoshii	14591476	O59404	sugar transport ATP-binding protein	K02056	sugar transport ATP-binding protein	-	-	arCOG00186	ABC-type uncharacterized transport system; ATPase component	General function prediction only	PF00005	ABC_tran	IPR003439; IPR017871; IPR003593	ABC_transporter-like; ABC_transporter_CS; ATPase_AAA_core
76	P. abyssi	14520781	Q9V163	thymidine phosphorylase	K00758	thymidine phosphorylase	Nucleotide Metabolism; Xenobiotics Biodegradation and Metabolism	Pyrimidine metabolism; Drug metabolism - other enzymes	arCOG02013	Thymidine phosphorylase	Nucleotide transport and metabolism	PF02885; PF00591; PF07831	Glycos_trans_3N; Glycos_transf_3; PYNP_C	IPR017713; IPR000312; IPR017459; IPR013102; IPR000053; IPR017872; IPR013466	AMP_phosphorylase; Glyco_trans_3; Glyco_trans_3_N; PYNP_C; Pyrmidine_PPase; Pyrmidine_PPase_CS; Thym_Pase_rel
76	P. horikoshii	14591375	O59251	thymidine phosphorylase	K00758	thymidine phosphorylase	Nucleotide Metabolism; Xenobiotics Biodegradation and Metabolism	Pyrimidine metabolism; Drug metabolism - other enzymes	arCOG02013	Thymidine phosphorylase	Nucleotide transport and metabolism	PF02885; PF00591; PF07831	Glycos_trans_3N; Glycos_transf_3; PYNP_C	IPR017713; IPR000312; IPR017459; IPR013102; IPR000053; IPR017872; IPR013466	AMP_phosphorylase; Glyco_trans_3; Glyco_trans_3_N; PYNP_C; Pyrmidine_PPase; Pyrmidine_PPase_CS; Thym_Pase_rel
76	P. furiosus	18977979	Q8U0I2	thymidine phosphorylase	K00758	thymidine phosphorylase	Nucleotide Metabolism; Xenobiotics Biodegradation and Metabolism	Pyrimidine metabolism; Drug metabolism - other enzymes	arCOG02013	Thymidine phosphorylase	Nucleotide transport and metabolism	PF02885; PF00591; PF07831	Glycos_trans_3N; Glycos_transf_3; PYNP_C	IPR017713; IPR000312; IPR017459; IPR013102; IPR000053; IPR017872; IPR013466	AMP_phosphorylase; Glyco_trans_3; Glyco_trans_3_N; PYNP_C; Pyrmidine_PPase; Pyrmidine_PPase_CS; Thym_Pase_rel
76	T. onnurineus	212224211	B6YWT7	Thymidine phosphorylase	K00758	thymidine phosphorylase	Nucleotide Metabolism; Xenobiotics Biodegradation and Metabolism	Pyrimidine metabolism; Drug metabolism - other enzymes	-	-	-	PF02885; PF00591; PF07831	Glycos_trans_3N; Glycos_transf_3; PYNP_C	IPR017713; IPR000312; IPR017459; IPR013102; IPR000053; IPR017872; IPR013466	AMP_phosphorylase; Glyco_trans_3; Glyco_trans_3_N; PYNP_C; Pyrmidine_PPase; Pyrmidine_PPase_CS; Thym_Pase_rel
77	P. abyssi	14521968	Q9UXT9	preprotein translocase subunit SecD	K03072	preprotein translocase subunit SecD	Folding, Sorting and Degradation	Protein export	-	-	-	PF07549; PF02355	Sec_GG; SecD_SecF	IPR003335; IPR000897	SecD_SecF; Signal_recog_part_SRP54_GTPase
77	P. horikoshii	14591720	O57718	preprotein translocase subunit SecD	K03072	preprotein translocase subunit SecD	Folding, Sorting and Degradation	Protein export	-	-	-	PF07549; PF02355	Sec_GG; SecD_SecF	IPR003335; IPR000897	SecD_SecF; Signal_recog_part_SRP54_GTPase
77	T. onnurineus	212224895	B6YV06	protein-export membrane protein SecD	K03072	protein-export membrane protein SecD	Folding, Sorting and Degradation	Protein export	-	-	-	PF07549; PF02355	Sec_GG; SecD_SecF	IPR003335	SecD_SecF
77	P. furiosus	18976546	Q8U4B4	preprotein translocase subunit SecD	K03072	preprotein translocase subunit SecD	Folding, Sorting and Degradation	Protein export	-	-	-	PF07549; PF02355	Sec_GG; SecD_SecF	IPR003335; IPR000897	SecD_SecF; Signal_recog_part_SRP54_GTPase
78	P. abyssi	14520324	Q9V2G8	lacZ expression regulatory protein	-	LacZ expression regulatory protein	-	-	arCOG01153	Predicted phosphohydrolase	General function prediction only	PF00149	Metallophos	IPR004843	M-pesterase
78	P. horikoshii	14590054	O57844	lacZ expression regulatory protein	-	hypothetical protein	-	-	arCOG01153	Predicted phosphohydrolase	General function prediction only	PF00149	Metallophos	IPR004843	M-pesterase
78	T. onnurineus	212223890	B6YVF1	metallophosphoesterase	-	metallophosphoesterase	-	-	-	-	-	PF00149	Metallophos	IPR004843	M-pesterase
78	P. furiosus	18976460	Q8U4J7	icc related protein	-	Icc related protein	-	-	arCOG01153	Predicted phosphohydrolase	General function prediction only	PF00149	Metallophos	IPR004843	M-pesterase
79	P. furiosus	18978228	Q8TZW9	trk system potassium uptake protein	-	trk system potassium uptake protein	-	-	arCOG04145	Trk-type K transport system; membrane component	Inorganic ion transport and metabolism	PF02386	TrkH	IPR003445; IPR004772	Cat_transpt; K_uptake_TrkH
79	P. horikoshii	14591566	O59477	TRK system potassium uptake protein	-	trk system potassium uptake protein	-	-	arCOG04145	Trk-type K transport system; membrane component	Inorganic ion transport and metabolism	PF02386	TrkH	IPR003445; IPR004772	Cat_transpt; K_uptake_TrkH
79	P. abyssi	14520588	Q9V1Q5	TRK potassium uptake system protein	K03498	trk potassium uptake system protein	Membrane Transport	Other ion-coupled transporters	arCOG04145	Trk-type K transport system; membrane component	Inorganic ion transport and metabolism	PF02386	TrkH	IPR003445; IPR004772	Cat_transpt; K_uptake_TrkH
79	T. onnurineus	212223509	B6YTG1	Trk-type pottasium transport system, membrane component	K03498	trk-type pottasium transport system, membrane component	Membrane Transport	Other ion-coupled transporters	-	-	-	PF02386	TrkH	IPR003445; IPR004772	Cat_transpt; K_uptake_TrkH
80	P. horikoshii	14590177	O57984	tldd protein	K03568	TldD protein	-	-	arCOG00321	Predicted Zn-dependent protease or their inactivated homolog	General function prediction only	PF01523	PmbA_TldD	IPR002510	Peptidase_U62
80	P. furiosus	18976532	Q8U4C8	TLDD - like protein	K03568	TldD - like protein	-	-	arCOG00321	Predicted Zn-dependent protease or their inactivated homolog	General function prediction only	PF01523	PmbA_TldD	IPR002510	Peptidase_U62
80	T. onnurineus	212224605	B6YXY1	zinc-dependent protease	K03568	zinc-dependent protease	-	-	-	-	-	PF01523	PmbA_TldD	IPR002510	Peptidase_U62
80	P. abyssi	14520446	Q9V246	tldd protein	K03568	TldD protein	-	-	arCOG00321	Predicted Zn-dependent protease or their inactivated homolog	General function prediction only	PF01523	PmbA_TldD	IPR002510	Peptidase_U62
81	P. abyssi	14521976	Q9UXT1	pyruvate:ferredoxin oxidoreductase, delta subunit	K00283	glycine dehydrogenase subunit 2	Amino Acid Metabolism	Glycine, serine and threonine metabolism	arCOG00076	Glycine cleavage system protein P (pyridoxal-binding); C-terminal domain	Amino acid transport and metabolism	PF02347	GDC-P	IPR003437; IPR015421	GDC-P; PyrdxlP-dep_Trfase_major_sub1
81	P. horikoshii	14591728	O57709	pyruvate:ferredoxin oxidoreductase, delta subunit	K00283	glycine dehydrogenase subunit 2	Amino Acid Metabolism	Glycine, serine and threonine metabolism	arCOG00076	Glycine cleavage system protein P (pyridoxal-binding); C-terminal domain	Amino acid transport and metabolism	PF02347	GDC-P	IPR003437; IPR015421	GDC-P; PyrdxlP-dep_Trfase_major_sub1
81	P. furiosus	18978372	Q8TZJ2	pyruvate:ferredoxin oxidoreductase, delta subunit	K00283	glycine dehydrogenase subunit 2	Amino Acid Metabolism	Glycine, serine and threonine metabolism	arCOG00076	Glycine cleavage system protein P (pyridoxal-binding); C-terminal domain	Amino acid transport and metabolism	PF02347	GDC-P	IPR003437; IPR015421	GDC-P; PyrdxlP-dep_Trfase_major_sub1
81	T. onnurineus	212223360	B6YT12	pyruvate:ferredoxin oxidoreductase, delta subunit	K00283	glycine cleavage system protein P, subunit 2	Amino Acid Metabolism	Glycine, serine and threonine metabolism	-	-	-	PF02347	GDC-P	IPR003437; IPR015421	GDC-P; PyrdxlP-dep_Trfase_major_sub1
82	P. abyssi	14521583	Q9UYX3	phenylalanyl-tRNA synthetase subunit alpha	K01889	phenylalanyl-tRNA synthetase subunit alpha	Amino Acid Metabolism; Translation	Phenylalanine, tyrosine and tryptophan biosynthesis; Aminoacyl-tRNA biosynthesis	arCOG00410	Phenylalanyl-tRNA synthetase alpha subunit	Translation; ribosomal structure and biogenesis	PF01047; PF01409	MarR; tRNA-synt_2d	IPR006195; IPR000835; IPR002319; IPR004529; IPR018157	aa-tRNA-synth_II_cons-reg; Bac_regulatory_prot_MarR; Phe-tRNA-synth_IIc-rel; Phe-tRNA-synth_IIc_asu; Phe-tRNA-synth_IIc_C
82	T. onnurineus	212223542	B6YTJ4	phenylalanyl-tRNA synthetase, alpha subunit	K01889	phenylalanyl-tRNA synthetase, alpha subunit	Amino Acid Metabolism; Translation	Phenylalanine, tyrosine and tryptophan biosynthesis; Aminoacyl-tRNA biosynthesis	-	-	-	PF01409	tRNA-synt_2d	IPR006195; IPR002319; IPR004529; IPR018157	aa-tRNA-synth_II_cons-reg; Phe-tRNA-synth_IIc-rel; Phe-tRNA-synth_IIc_asu; Phe-tRNA-synth_IIc_C
82	P. horikoshii	14590544	O58391	phenylalanyl-tRNA synthetase subunit alpha	K01889	phenylalanyl-tRNA synthetase subunit alpha	Amino Acid Metabolism; Translation	Phenylalanine, tyrosine and tryptophan biosynthesis; Aminoacyl-tRNA biosynthesis	arCOG00410	Phenylalanyl-tRNA synthetase alpha subunit	Translation; ribosomal structure and biogenesis	PF01409	tRNA-synt_2d	IPR006195; IPR002319; IPR004529; IPR018157	aa-tRNA-synth_II_cons-reg; Phe-tRNA-synth_IIc-rel; Phe-tRNA-synth_IIc_asu; Phe-tRNA-synth_IIc_C
82	P. furiosus	18977361	Q8U261	phenylalanyl-tRNA synthetase subunit alpha	K01889	phenylalanyl-tRNA synthetase subunit alpha	Amino Acid Metabolism; Translation	Phenylalanine, tyrosine and tryptophan biosynthesis; Aminoacyl-tRNA biosynthesis	arCOG00410	Phenylalanyl-tRNA synthetase alpha subunit	Translation; ribosomal structure and biogenesis	PF01409	tRNA-synt_2d	IPR006195; IPR002319; IPR004529; IPR018157	aa-tRNA-synth_II_cons-reg; Phe-tRNA-synth_IIc-rel; Phe-tRNA-synth_IIc_asu; Phe-tRNA-synth_IIc_C
83	T. onnurineus	212224564	B6YXU0	replication factor C, large subunit	K04800	replication factor C, large subunit	-	-	-	-	-	PF00004	AAA	IPR003593; IPR003959	ATPase_AAA_core; ATPase_AAA_core
83	P. abyssi	14520329	Q9V2G3	replication factor C large subunit	K04800	replication factor C large subunit	-	-	arCOG00470	ATPase involved in DNA replication HolB; large subunit	Replication; recombination and repair	PF00004	AAA	IPR003593; IPR003959	ATPase_AAA_core; ATPase_AAA_core
83	P. furiosus	18976464	Q9UWR2	replication factor C large subunit	K04800	replication factor C large subunit	-	-	arCOG00470	ATPase involved in DNA replication HolB; large subunit	Replication; recombination and repair	PF00004	AAA	IPR003593; IPR003959	ATPase_AAA_core; ATPase_AAA_core
83	P. horikoshii	14590059	O57853	replication factor C large subunit	K04800	replication factor C large subunit	-	-	arCOG00470	ATPase involved in DNA replication HolB; large subunit	Replication; recombination and repair	PF00004	AAA	IPR003593; IPR003959	ATPase_AAA_core; ATPase_AAA_core
84	P. abyssi	14520991	Q9V0K6	membrane bound hydrogenase, MbxB subunit	K00302	sarcosine oxidase, subunit alpha related , Nter fragment	Amino Acid Metabolism	Glycine, serine and threonine metabolism	arCOG01299	NAD(FAD)-dependent dehydrogenase	General function prediction only	PF04324; PF07992	Fer2_BFD; Pyr_redox_2	IPR007419; IPR013027	BFD_Fer2_bd; FAD_pyr_nucl-diS_OxRdtase
84	T. onnurineus	212224431	B6YXF7	sarcosine oxidase, alpha subunit	K00302	sarcosine oxidase, alpha subunit	Amino Acid Metabolism	Glycine, serine and threonine metabolism	-	-	-	PF04324; PF07992	Fer2_BFD; Pyr_redox_2	IPR007419; IPR013027; IPR000103	BFD_Fer2_bd; FAD_pyr_nucl-diS_OxRdtase; Pyridine_nuc-diS_OxRdtase_2
84	P. horikoshii	14591168	O59088	sarcosine oxidase, alpha subunit	K00302	hypothetical protein	Amino Acid Metabolism	Glycine, serine and threonine metabolism	arCOG01299	NAD(FAD)-dependent dehydrogenase	General function prediction only	PF04324; PF07992	Fer2_BFD; Pyr_redox_2	IPR007419; IPR013027; IPR000103	BFD_Fer2_bd; FAD_pyr_nucl-diS_OxRdtase; Pyridine_nuc-diS_OxRdtase_2
84	P. furiosus	18977617	Q8U1G3	d-nopaline dehydrogenase	K00302	D-nopaline dehydrogenase	Amino Acid Metabolism	Glycine, serine and threonine metabolism	arCOG01299	NAD(FAD)-dependent dehydrogenase	General function prediction only	PF04324; PF07992	Fer2_BFD; Pyr_redox_2	IPR007419; IPR013027	BFD_Fer2_bd; FAD_pyr_nucl-diS_OxRdtase
85	P. horikoshii	14591242	O59121	NADH dehydrogenase subunit N	K00343	NADH dehydrogenase subunit N	Energy Metabolism	Oxidative phosphorylation	arCOG01537	NADH:ubiquinone oxidoreductase subunit 4 (chain M)	Energy production and conversion	PF00361	Oxidored_q1	IPR003916; IPR001750	NADHub_OxRdtase_5; Oxidored_q1
85	T. onnurineus	212223639	B6YU36	membrane bound hydrogenase, MbxH subunit	K05568	membrane bound hydrogenase, MbxH subunit	Membrane Transport	Other ion-coupled transporters	-	-	-	PF00361	Oxidored_q1	IPR003916; IPR001750	NADHub_OxRdtase_5; Oxidored_q1
85	P. abyssi	14520917	Q9V0T0	NADH dehydrogenase subunit N	K00343	NADH dehydrogenase subunit N	Energy Metabolism	Oxidative phosphorylation	arCOG01537	NADH:ubiquinone oxidoreductase subunit 4 (chain M)	Energy production and conversion	PF00361	Oxidored_q1	IPR003916; IPR001750	NADHub_OxRdtase_5; Oxidored_q1
85	P. furiosus	18977819	Q8U0Y4	NADH dehydrogenase subunit N	K00343	NADH dehydrogenase subunit N	Energy Metabolism	Oxidative phosphorylation	arCOG01537	NADH:ubiquinone oxidoreductase subunit 4 (chain M)	Energy production and conversion	PF00361	Oxidored_q1	IPR003916; IPR001750	NADHub_OxRdtase_5; Oxidored_q1
86	P. horikoshii	14590153	O57961	Small nucleolar ribonucleoprotein	-	hypothetical protein	-	-	arCOG04132	Uncharacterized protein conserved in archaea	Function unknown	PF09910	DUF2139	IPR016675	UCP016666
86	P. furiosus	33359454	Q8U4F6	Small nucleolar ribonucleoprotein	-	hypothetical protein	-	-	arCOG04132	Uncharacterized protein conserved in archaea	Function unknown	PF09910	DUF2139	IPR016675	UCP016666
86	P. abyssi	14520420	Q9V272	Small nucleolar ribonucleoprotein	-	hypothetical protein	-	-	arCOG04132	Uncharacterized protein conserved in archaea	Function unknown	PF09910	DUF2139	IPR016675	UCP016666
86	T. onnurineus	212224673	B6YTS1	Small nucleolar ribonucleoprotein	-	hypothetical protein	-	-	-	-	-	PF09910	DUF2139	IPR016675	UCP016666
87	P. abyssi	14520471	Q9V221	pyruvate:ferredoxin oxidoreductase, beta subunit	-	hypothetical protein	-	-	arCOG01566	Exopolyphosphatase-related protein fused to TrkA-N domain	General function prediction only	PF01368; PF02272; PF02254	DHH; DHHA1; TrkA_N	IPR016040; IPR003156; IPR001667; IPR003148	NAD(P)-bd; Pesterase_DHHA1; Pesterase_RecJ; RCK_N
87	P. horikoshii	14590203	O58017	pyruvate:ferredoxin oxidoreductase, beta subunit	-	hypothetical protein	-	-	arCOG01566	Exopolyphosphatase-related protein fused to TrkA-N domain	General function prediction only	PF01368; PF02272; PF02254	DHH; DHHA1; TrkA_N	IPR016040; IPR003156; IPR001667; IPR003148	NAD(P)-bd; Pesterase_DHHA1; Pesterase_RecJ; RCK_N
87	P. furiosus	18978314	Q8TZP5	pyruvate:ferredoxin oxidoreductase, beta subunit	-	hypothetical protein	-	-	arCOG01566	Exopolyphosphatase-related protein fused to TrkA-N domain	General function prediction only	PF01368; PF02272; PF02254	DHH; DHHA1; TrkA_N	IPR016040; IPR003156; IPR001667; IPR003148	NAD(P)-bd; Pesterase_DHHA1; Pesterase_RecJ; RCK_N
87	T. onnurineus	212223702	B6YUK5	Hypothetical phosphoesterase	-	hypothetical phosphoesterase	-	-	-	-	-	PF01368; PF02272; PF02254	DHH; DHHA1; TrkA_N	IPR016040; IPR003156; IPR001667; IPR003148	NAD(P)-bd; Pesterase_DHHA1; Pesterase_RecJ; RCK_N
88	P. horikoshii	14590227	O58045	multicatalytic endopeptidase complex beta subunit	K00088	inositol-5-monophosphate dehydrogenase	Nucleotide Metabolism; Xenobiotics Biodegradation and Metabolism	Purine metabolism; Drug metabolism - other enzymes	arCOG00612	IMP dehydrogenase/GMP reductase	Nucleotide transport and metabolism	PF00571; PF00478	CBS; IMPDH	IPR013785; IPR000644; IPR015875; IPR005990; IPR001093; IPR018529	Aldolase_TIM; Cysta_beta_synth_core; IMP_DH/GMP_Rdtase_CS; IMP_DHase; IMP_DHase_GMPRtase; IMP_DHase_rel
88	T. onnurineus	212225036	B6YVQ1	multicatalytic endopeptidase complex beta subunit	K00088	inosine-5'-monophosphate dehydrogenase	Nucleotide Metabolism; Xenobiotics Biodegradation and Metabolism	Purine metabolism; Drug metabolism - other enzymes	-	-	-	PF00571; PF00478	CBS; IMPDH	IPR013785; IPR000644; IPR015875; IPR005990; IPR001093; IPR018529	Aldolase_TIM; Cysta_beta_synth_core; IMP_DH/GMP_Rdtase_CS; IMP_DHase; IMP_DHase_GMPRtase; IMP_DHase_rel
88	P. abyssi	14521857	Q9UY49	multicatalytic endopeptidase complex beta subunit	K00088	inositol-5-monophosphate dehydrogenase	Nucleotide Metabolism; Xenobiotics Biodegradation and Metabolism	Purine metabolism; Drug metabolism - other enzymes	arCOG00612	IMP dehydrogenase/GMP reductase	Nucleotide transport and metabolism	PF00571; PF00478	CBS; IMPDH	IPR013785; IPR000644; IPR015875; IPR005990; IPR001093; IPR018529	Aldolase_TIM; Cysta_beta_synth_core; IMP_DH/GMP_Rdtase_CS; IMP_DHase; IMP_DHase_GMPRtase; IMP_DHase_rel
88	P. furiosus	18976657	P42851	multicatalytic endopeptidase complex beta subunit	K00088	inositol-5-monophosphate dehydrogenase	Nucleotide Metabolism; Xenobiotics Biodegradation and Metabolism	Purine metabolism; Drug metabolism - other enzymes	arCOG00612	IMP dehydrogenase/GMP reductase	Nucleotide transport and metabolism	PF00571; PF00478	CBS; IMPDH	IPR013785; IPR000644; IPR015875; IPR005990; IPR001093; IPR018529	Aldolase_TIM; Cysta_beta_synth_core; IMP_DH/GMP_Rdtase_CS; IMP_DHase; IMP_DHase_GMPRtase; IMP_DHase_rel
89	T. onnurineus	212224917	B6YV28	transcription initiation factor IIB	K02034	ABC-type dipeptide/oligopeptide transport system, permease component	Membrane Transport	ABC transporters	-	-	-	PF00528	BPD_transp_1	IPR000515	BPD_transp
89	P. abyssi	14521948	Q9UXV9	oligopeptide ABC transporter, permease protein	K02034	oligopeptide ABC transporter, permease protein	Membrane Transport	ABC transporters	arCOG00749	ABC-type dipeptide/oligopeptide/nickel transport system; permease component	Amino acid transport and metabolism	PF00528	BPD_transp_1	IPR000515	BPD_transp
89	P. horikoshii	14591699	O59614	oligopeptide transport system permease protein appC	K02034	oligopeptide transport system permease protein AppC	Membrane Transport	ABC transporters	arCOG00749	ABC-type dipeptide/oligopeptide/nickel transport system; permease component	Amino acid transport and metabolism	PF00528	BPD_transp_1	IPR000515	BPD_transp
89	P. furiosus	18976564	Q8U497	oligopeptide transporter permease appc	K02034	oligopeptide transporter permease AppC	Membrane Transport	ABC transporters	arCOG00749	ABC-type dipeptide/oligopeptide/nickel transport system; permease component	Amino acid transport and metabolism	PF00528	BPD_transp_1	IPR000515	BPD_transp
90	P. abyssi	14521862	Q9UY44	putative ATP dependent RNA helicase	-	hypothetical protein	-	-	arCOG02231	Uncharacterized FAD-dependent dehydrogenase	General function prediction only	PF07992	Pyr_redox_2	IPR013027	FAD_pyr_nucl-diS_OxRdtase
90	P. horikoshii	14590224	O58041	putative ATP dependent RNA helicase	-	hypothetical protein	-	-	arCOG02231	Uncharacterized FAD-dependent dehydrogenase	General function prediction only	PF01946	Thi4	IPR002922	Thi4
90	T. onnurineus	212224869	B6YUY0	Hypothetical dehydrogenase	-	hypothetical dehydrogenase	-	-	-	-	-	PF01946	Thi4	IPR002922	Thi4
90	P. furiosus	18976648	Q8U421	oxidoreductase	-	oxidoreductase	-	-	arCOG02231	Uncharacterized FAD-dependent dehydrogenase	General function prediction only	PF07992	Pyr_redox_2	IPR013027	FAD_pyr_nucl-diS_OxRdtase
91	P. abyssi	14521940	Q9UXW7	aspartate aminotransferase	-	hypothetical protein	-	-	arCOG00018	Predicted sugar kinase	Carbohydrate transport and metabolism	PF01256; PF03853	Carb_kinase; YjeF_N	IPR017953; IPR000631; IPR004443	Carbohydrate_kinase_pred_CS; UPF_carb_kinase-rel; YjeF_N
91	P. horikoshii	14591691	O59623	aspartate aminotransferase	-	hypothetical protein	-	-	arCOG00018	Predicted sugar kinase	Carbohydrate transport and metabolism	PF01256; PF03853	Carb_kinase; YjeF_N	IPR017953; IPR000631; IPR004443	Carbohydrate_kinase_pred_CS; UPF_carb_kinase-rel; YjeF_N
91	P. furiosus	18976572	Q8U490	aspartate aminotransferase	-	hypothetical protein	-	-	arCOG00018	Predicted sugar kinase	Carbohydrate transport and metabolism	PF01256; PF03853	Carb_kinase; YjeF_N	IPR017953; IPR000631; IPR004443	Carbohydrate_kinase_pred_CS; UPF_carb_kinase-rel; YjeF_N
91	T. onnurineus	212224810	B6YUG4	Hypothetical YjeF-ralted carbohydrate kinase	-	hypothetical YjeF-ralted carbohydrate kinase	-	-	-	-	-	PF01256; PF03853	Carb_kinase; YjeF_N	IPR017953; IPR000631; IPR004443	Carbohydrate_kinase_pred_CS; UPF_carb_kinase-rel; YjeF_N
92	P. furiosus	18977396	Q8U227	cysteinyl-tRNA synthetase	K01883	cysteinyl-tRNA synthetase	Amino Acid Metabolism; Translation	Cysteine metabolism; Aminoacyl-tRNA biosynthesis	arCOG00486	Cysteinyl-tRNA synthetase	Translation; ribosomal structure and biogenesis	PF09190; PF01406	DALR_2; tRNA-synt_1e	IPR001412; IPR015804; IPR015273; IPR015803; IPR002308; IPR014729	aa-tRNA-synth_I_CS; Cys-tRNA-synt_Ia_C; Cys-tRNA-synt_Ia_DALR; Cys-tRNA-synt_Ia_N; Cys-tRNA-synth_1a; Rossmann-like_a/b/a_fold
92	P. abyssi	14521604	Q9UYV2	cysteinyl-tRNA synthetase	K01883	cysteinyl-tRNA synthetase	Amino Acid Metabolism; Translation	Cysteine metabolism; Aminoacyl-tRNA biosynthesis	arCOG00486	Cysteinyl-tRNA synthetase	Translation; ribosomal structure and biogenesis	PF09190; PF01406	DALR_2; tRNA-synt_1e	IPR001412; IPR015804; IPR015273; IPR015803; IPR002308; IPR014729	aa-tRNA-synth_I_CS; Cys-tRNA-synt_Ia_C; Cys-tRNA-synt_Ia_DALR; Cys-tRNA-synt_Ia_N; Cys-tRNA-synth_1a; Rossmann-like_a/b/a_fold
92	P. horikoshii	14590527	O58370	cysteinyl-tRNA synthetase	K01883	cysteinyl-tRNA synthetase	Amino Acid Metabolism; Translation	Cysteine metabolism; Aminoacyl-tRNA biosynthesis	arCOG00486	Cysteinyl-tRNA synthetase	Translation; ribosomal structure and biogenesis	PF09190; PF01406	DALR_2; tRNA-synt_1e	IPR001412; IPR015804; IPR015273; IPR015803; IPR002308; IPR014729	aa-tRNA-synth_I_CS; Cys-tRNA-synt_Ia_C; Cys-tRNA-synt_Ia_DALR; Cys-tRNA-synt_Ia_N; Cys-tRNA-synth_1a; Rossmann-like_a/b/a_fold
92	T. onnurineus	212223750	B6YUQ3	cysteinyl-tRNA synthetase	K01883	cysteinyl-tRNA synthetase	Amino Acid Metabolism; Translation	Cysteine metabolism; Aminoacyl-tRNA biosynthesis	-	-	-	PF09190; PF01406	DALR_2; tRNA-synt_1e	IPR001412; IPR015804; IPR015273; IPR015803; IPR002308; IPR014729	aa-tRNA-synth_I_CS; Cys-tRNA-synt_Ia_C; Cys-tRNA-synt_Ia_DALR; Cys-tRNA-synt_Ia_N; Cys-tRNA-synth_1a; Rossmann-like_a/b/a_fold
93	P. horikoshii	14591506	O59368	D-nopaline dehydrogenase	K00302	D-nopaline dehydrogenase	Amino Acid Metabolism	Glycine, serine and threonine metabolism	arCOG01294	NAD(FAD)-dependent dehydrogenase	General function prediction only	PF00070; PF07992	Pyr_redox; Pyr_redox_2	IPR006058; IPR013027; IPR001041; IPR001327	2Fe2S_fd_BS; FAD_pyr_nucl-diS_OxRdtase; Ferredoxin; Pyr_OxRdtase_NAD_bd
93	P. abyssi	14520528	Q9V1W4	sarcosine oxidase, subunit alpha	K00302	sarcosine oxidase, subunit alpha	Amino Acid Metabolism	Glycine, serine and threonine metabolism	arCOG01294	NAD(FAD)-dependent dehydrogenase	General function prediction only	PF00070; PF07992	Pyr_redox; Pyr_redox_2	IPR006058; IPR013027; IPR001041; IPR001327	2Fe2S_fd_BS; FAD_pyr_nucl-diS_OxRdtase; Ferredoxin; Pyr_OxRdtase_NAD_bd
93	T. onnurineus	212224414	B6YXE0	proline dehydrogenase, alpha subunit	K00302	proline dehydrogenase, alpha subunit	Amino Acid Metabolism	Glycine, serine and threonine metabolism	-	-	-	PF00070; PF07992	Pyr_redox; Pyr_redox_2	IPR006058; IPR013027; IPR001327	2Fe2S_fd_BS; FAD_pyr_nucl-diS_OxRdtase; Pyr_OxRdtase_NAD_bd
93	P. furiosus	18978167	Q8U025	sarcosine oxidase subunit alpha	K00302	sarcosine oxidase subunit alpha	Amino Acid Metabolism	Glycine, serine and threonine metabolism	arCOG01294	NAD(FAD)-dependent dehydrogenase	General function prediction only	PF00070; PF07992	Pyr_redox; Pyr_redox_2	IPR006058; IPR013027; IPR001041; IPR001327	2Fe2S_fd_BS; FAD_pyr_nucl-diS_OxRdtase; Ferredoxin; Pyr_OxRdtase_NAD_bd
94	T. onnurineus	212223716	B6YUL9	prolyl-tRNA synthetase	K01881	prolyl-tRNA synthetase	Amino Acid Metabolism; Translation	Arginine and proline metabolism; Aminoacyl-tRNA biosynthesis	-	-	-	PF03129; PF09180; PF00587	HGTP_anticodon; ProRS-C_1; tRNA-synt_2b	IPR002314; IPR006195; IPR004154; IPR002316; IPR004499; IPR016061	aa-tRNA-synt_IIb_cons-reg; aa-tRNA-synth_II_cons-reg; Anticodon_bd; Pro-tRNA-synth_IIa_cons-reg; Pro-tRNA-synth_IIa_pro-type; Pro-tRNA_synth_II_C
94	P. abyssi	14521178	Q9V022	prolyl-tRNA synthetase	K01881	prolyl-tRNA synthetase	Amino Acid Metabolism; Translation	Arginine and proline metabolism; Aminoacyl-tRNA biosynthesis	arCOG00402	Prolyl-tRNA synthetase	Translation; ribosomal structure and biogenesis	PF03129; PF09180; PF00587	HGTP_anticodon; ProRS-C_1; tRNA-synt_2b	IPR002314; IPR006195; IPR004154; IPR002316; IPR004499; IPR016061	aa-tRNA-synt_IIb_cons-reg; aa-tRNA-synth_II_cons-reg; Anticodon_bd; Pro-tRNA-synth_IIa_cons-reg; Pro-tRNA-synth_IIa_pro-type; Pro-tRNA_synth_II_C
94	P. horikoshii	14590847	O58734	prolyl-tRNA synthetase	K01881	prolyl-tRNA synthetase	Amino Acid Metabolism; Translation	Arginine and proline metabolism; Aminoacyl-tRNA biosynthesis	arCOG00402	Prolyl-tRNA synthetase	Translation; ribosomal structure and biogenesis	PF03129; PF09180; PF00587	HGTP_anticodon; ProRS-C_1; tRNA-synt_2b	IPR002314; IPR006195; IPR004154; IPR002316; IPR004499; IPR016061	aa-tRNA-synt_IIb_cons-reg; aa-tRNA-synth_II_cons-reg; Anticodon_bd; Pro-tRNA-synth_IIa_cons-reg; Pro-tRNA-synth_IIa_pro-type; Pro-tRNA_synth_II_C
94	P. furiosus	18977665	Q8U1C4	prolyl-tRNA synthetase	K01881	prolyl-tRNA synthetase	Amino Acid Metabolism; Translation	Arginine and proline metabolism; Aminoacyl-tRNA biosynthesis	arCOG00402	Prolyl-tRNA synthetase	Translation; ribosomal structure and biogenesis	PF03129; PF09180; PF00587	HGTP_anticodon; ProRS-C_1; tRNA-synt_2b	IPR002314; IPR006195; IPR004154; IPR002316; IPR004499; IPR016061	aa-tRNA-synt_IIb_cons-reg; aa-tRNA-synth_II_cons-reg; Anticodon_bd; Pro-tRNA-synth_IIa_cons-reg; Pro-tRNA-synth_IIa_pro-type; Pro-tRNA_synth_II_C
95	P. abyssi	14520284	Q9V2K8	putative ss-DNA-specific exonuclease recj related	K07463	putative ss-DNA-specific exonuclease RecJ related	Replication and Repair	Other replication, recombination and repair proteins	arCOG00427	Single-stranded DNA-specific exonuclease RecJ	Replication; recombination and repair	PF01368; PF02272	DHH; DHHA1	IPR003156; IPR001667	Pesterase_DHHA1; Pesterase_RecJ
95	P. horikoshii	14590012	O57804	putative ss-DNA-specific exonuclease recj related	K07463	hypothetical protein	Replication and Repair	Other replication, recombination and repair proteins	arCOG00427	Single-stranded DNA-specific exonuclease RecJ	Replication; recombination and repair	PF01368; PF02272	DHH; DHHA1	IPR003156; IPR001667	Pesterase_DHHA1; Pesterase_RecJ
95	P. furiosus	18978427	Q8TZE0	putative ss-DNA-specific exonuclease recj related	K07463	hypothetical protein	Replication and Repair	Other replication, recombination and repair proteins	arCOG00427	Single-stranded DNA-specific exonuclease RecJ	Replication; recombination and repair	PF01368; PF02272	DHH; DHHA1	IPR003156; IPR001667	Pesterase_DHHA1; Pesterase_RecJ
95	T. onnurineus	212223666	B6YU63	ssDNA-specific exonuclease	K07463	ssDNA-specific exonuclease	Replication and Repair	Other replication, recombination and repair proteins	-	-	-	PF01368; PF02272	DHH; DHHA1	IPR003156; IPR001667	Pesterase_DHHA1; Pesterase_RecJ
96	P. abyssi	14520333	Q9V2F9	ssDNA-specific exonuclease	-	hypothetical protein	-	-	arCOG04307	Ribonuclease G and E	Translation; ribosomal structure and biogenesis	PF04167	DUF402	IPR007295; IPR016730; IPR003029	DUF402; RNA-bd_FAU-1; S1_RNA-bd
96	P. horikoshii	14590063	O57857	ssDNA-specific exonuclease	-	hypothetical protein	-	-	arCOG04307	Ribonuclease G and E	Translation; ribosomal structure and biogenesis	PF04167	DUF402	IPR007295; IPR016730; IPR003029	DUF402; RNA-bd_FAU-1; S1_RNA-bd
96	T. onnurineus	212224559	B6YXT5	ssDNA-specific exonuclease	-	RNA-binding protein FAU-1	-	-	-	-	-	PF04167	DUF402	IPR016059; IPR007295; IPR016730; IPR003029	DNA_ligase_CS; DUF402; RNA-bd_FAU-1; S1_RNA-bd
96	P. furiosus	18976394	Q8U4Q7	putative RNase E	-	putative RNase E	-	-	arCOG04307	Ribonuclease G and E	Translation; ribosomal structure and biogenesis	PF04167	DUF402	IPR007295; IPR016730; IPR003029	DUF402; RNA-bd_FAU-1; S1_RNA-bd
97	P. abyssi	14520711	Q9V1D2	putative RNase E	-	hypothetical protein	-	-	arCOG03127	Ion channel fused to ion transporting domain	Inorganic ion transport and metabolism	PF07885	Ion_trans_2	IPR013099	Ion_trans_2
97	P. horikoshii	14591442	O59323	putative RNase E	-	hypothetical protein	-	-	arCOG03127	Ion channel fused to ion transporting domain	Inorganic ion transport and metabolism	PF07885	Ion_trans_2	IPR013099	Ion_trans_2
97	P. furiosus	18978131	Q8U058	putative RNase E	-	hypothetical protein	-	-	arCOG03127	Ion channel fused to ion transporting domain	Inorganic ion transport and metabolism	PF07885	Ion_trans_2	IPR013099	Ion_trans_2
97	T. onnurineus	212223437	B6YT89	hypothetical membrane protein, conserved	-	hypothetical membrane protein, conserved	-	-	-	-	-	PF07885	Ion_trans_2	IPR013099	Ion_trans_2
98	P. horikoshii	14590051	O74081	tRNA CCA-pyrophosphorylase	K07558	tRNA CCA-pyrophosphorylase	Translation	Other translation proteins	arCOG04249	tRNA nucleotidyltransferase (CCA-adding enzyme)	Translation; ribosomal structure and biogenesis	PF01909; PF09249	NTP_transf_2; tRNA_NucTransf2	IPR008229; IPR002934; IPR015329	CCA-adding_enz; Nucleotidyltransferase; tRNA_NucTransf2
98	T. onnurineus	212224963	B6YVH8	tRNA nucleotidyltransferase	K07558	tRNA nucleotidyltransferase	Translation	Other translation proteins	-	-	-	PF01909; PF09249	NTP_transf_2; tRNA_NucTransf2	IPR008229; IPR002934; IPR015329	CCA-adding_enz; Nucleotidyltransferase; tRNA_NucTransf2
98	P. furiosus	18976398	Q8TH22	tRNA CCA-pyrophosphorylase	K07558	tRNA CCA-pyrophosphorylase	Translation	Other translation proteins	arCOG04249	tRNA nucleotidyltransferase (CCA-adding enzyme)	Translation; ribosomal structure and biogenesis	PF01909; PF09249	NTP_transf_2; tRNA_NucTransf2	IPR008229; IPR002934; IPR015329	CCA-adding_enz; Nucleotidyltransferase; tRNA_NucTransf2
98	P. abyssi	14520321	Q9V2H1	tRNA CCA-pyrophosphorylase	K07558	tRNA CCA-pyrophosphorylase	Translation	Other translation proteins	arCOG04249	tRNA nucleotidyltransferase (CCA-adding enzyme)	Translation; ribosomal structure and biogenesis	PF01909; PF09249	NTP_transf_2; tRNA_NucTransf2	IPR008229; IPR002934; IPR015329	CCA-adding_enz; Nucleotidyltransferase; tRNA_NucTransf2
99	P. horikoshii	14590709	O58578	tRNA CCA-pyrophosphorylase	K03568	hypothetical protein	-	-	arCOG00321	Predicted Zn-dependent protease or their inactivated homolog	General function prediction only	PF01523	PmbA_TldD	IPR002510	Peptidase_U62
99	P. abyssi	14521458	Q9UZ95	tRNA CCA-pyrophosphorylase	K03568	hypothetical protein	-	-	arCOG00321	Predicted Zn-dependent protease or their inactivated homolog	General function prediction only	PF01523	PmbA_TldD	IPR002510	Peptidase_U62
99	P. furiosus	18977448	Q8U1X8	tRNA CCA-pyrophosphorylase	K03568	hypothetical protein	-	-	arCOG00321	Predicted Zn-dependent protease or their inactivated homolog	General function prediction only	PF01523	PmbA_TldD	IPR002510	Peptidase_U62
99	T. onnurineus	212223953	B6YVW9	zinc-dependent protease	K03568	zinc-dependent protease	-	-	-	-	-	PF01523	PmbA_TldD	IPR002510	Peptidase_U62
100	T. onnurineus	212223235	B6YSN7	preprotein translocase, Secy subunit	K03076	preprotein translocase, SecY subunit	Folding, Sorting and Degradation	Protein export	-	-	-	PF00344	SecY	IPR002208	SecY
100	P. abyssi	14520534	Q9V1V8	preprotein translocase subunit SecY	K03076	preprotein translocase subunit SecY	Folding, Sorting and Degradation	Protein export	arCOG04169	Preprotein translocase subunit SecY	Intracellular trafficking; secretion; and vesicular transport	PF00344	SecY	IPR002208	SecY
100	P. horikoshii	14591511	O59442	preprotein translocase subunit SecY	K03076	preprotein translocase subunit SecY	Folding, Sorting and Degradation	Protein export	arCOG04169	Preprotein translocase subunit SecY	Intracellular trafficking; secretion; and vesicular transport	PF00344	SecY	IPR002208	SecY
100	P. furiosus	18978173	Q8U019	preprotein translocase subunit SecY	K03076	preprotein translocase subunit SecY	Folding, Sorting and Degradation	Protein export	arCOG04169	Preprotein translocase subunit SecY	Intracellular trafficking; secretion; and vesicular transport	PF00344	SecY	IPR002208	SecY
101	P. abyssi	14521615	Q9UYU1	preprotein translocase subunit SecY	-	hypothetical protein	-	-	arCOG01229	Predicted GTPase	General function prediction only	PF02492	cobW	IPR003495	Cbl_biosynth_CobW-like
101	P. horikoshii	14590474	O58339	preprotein translocase subunit SecY	-	hypothetical protein	-	-	arCOG01229	Predicted GTPase	General function prediction only	-	-	-	-
101	P. furiosus	18976919	Q8U3C3	preprotein translocase subunit SecY	-	hypothetical protein	-	-	arCOG01229	Predicted GTPase	General function prediction only	PF02492	cobW	IPR003495	Cbl_biosynth_CobW-like
101	T. onnurineus	212224583	B6YXV9	preprotein translocase subunit SecY	-	hypothetical protein	-	-	-	-	-	-	-	-	-
102	P. horikoshii	14590933	O58829	asparagine synthetase	K01953	asparagine synthetase	Energy Metabolism; Amino Acid Metabolism	Nitrogen metabolism; Alanine and aspartate metabolism	arCOG00071	Asparagine synthase (glutamine-hydrolyzing)	Amino acid transport and metabolism	PF00733; PF00310	Asn_synthase; GATase_2	IPR006426; IPR001962; IPR000583; IPR017932; IPR014729	Asn_synth_AEB; Asn_synthase; GATase_2; GATase_II; Rossmann-like_a/b/a_fold
102	T. onnurineus	212224232	B6YWV8	asparagine synthase	K01953	asparagine synthase	Energy Metabolism; Amino Acid Metabolism	Nitrogen metabolism; Alanine and aspartate metabolism	-	-	-	PF00733; PF00310	Asn_synthase; GATase_2	IPR006426; IPR001962; IPR000583; IPR017932; IPR014729	Asn_synth_AEB; Asn_synthase; GATase_2; GATase_II; Rossmann-like_a/b/a_fold
102	P. abyssi	14521338	Q9UZL3	asparagine synthetase, putative	K01953	asparagine synthetase, putative	Energy Metabolism; Amino Acid Metabolism	Nitrogen metabolism; Alanine and aspartate metabolism	arCOG00071	Asparagine synthase (glutamine-hydrolyzing)	Amino acid transport and metabolism	PF00733; PF00310	Asn_synthase; GATase_2	IPR006426; IPR001962; IPR000583; IPR017932; IPR014729	Asn_synth_AEB; Asn_synthase; GATase_2; GATase_II; Rossmann-like_a/b/a_fold
102	P. furiosus	18977443	Q8U1Y3	asparagine synthetase	K01953	asparagine synthetase	Energy Metabolism; Amino Acid Metabolism	Nitrogen metabolism; Alanine and aspartate metabolism	arCOG00071	Asparagine synthase (glutamine-hydrolyzing)	Amino acid transport and metabolism	PF00733; PF00310	Asn_synthase; GATase_2	IPR006426; IPR001962; IPR000583; IPR017932; IPR014729	Asn_synth_AEB; Asn_synthase; GATase_2; GATase_II; Rossmann-like_a/b/a_fold
103	P. furiosus	18977560	Q8U1L8	pyruvate kinase	K00873	pyruvate kinase	Carbohydrate Metabolism; Energy Metabolism; Nucleotide Metabolism	Glycolysis / Gluconeogenesis; Pyruvate metabolism; Carbon fixation in photosynthetic organisms; Purine metabolism	arCOG04120	Pyruvate kinase	Carbohydrate transport and metabolism	PF00224; PF02887	PK; PK_C	IPR001697; IPR015813; IPR015794; IPR018209; IPR015793	Pyr_Knase; Pyrv/PenolPyrv_Kinase_cat; Pyrv_Knase_a/b; Pyrv_Knase_AS; Pyrv_Knase_brl
103	P. horikoshii	161350011	O73980	pyruvate kinase	K00873	pyruvate kinase	Carbohydrate Metabolism; Energy Metabolism; Nucleotide Metabolism	Glycolysis / Gluconeogenesis; Pyruvate metabolism; Carbon fixation in photosynthetic organisms; Purine metabolism	-	-	-	PF00224; PF02887	PK; PK_C	IPR001697; IPR015813; IPR015794; IPR015793	Pyr_Knase; Pyrv/PenolPyrv_Kinase_cat; Pyrv_Knase_a/b; Pyrv_Knase_brl
103	P. abyssi	161723319	Q9UYU6	pyruvate kinase	K00873	pyruvate kinase	Carbohydrate Metabolism; Energy Metabolism; Nucleotide Metabolism	Glycolysis / Gluconeogenesis; Pyruvate metabolism; Carbon fixation in photosynthetic organisms; Purine metabolism	-	-	-	PF00224; PF02887	PK; PK_C	IPR001697; IPR015813; IPR015794; IPR018209; IPR015793	Pyr_Knase; Pyrv/PenolPyrv_Kinase_cat; Pyrv_Knase_a/b; Pyrv_Knase_AS; Pyrv_Knase_brl
103	T. onnurineus	212223934	B6YVV0	pyruvate kinase	K00873	pyruvate kinase	Carbohydrate Metabolism; Energy Metabolism; Nucleotide Metabolism	Glycolysis / Gluconeogenesis; Pyruvate metabolism; Carbon fixation in photosynthetic organisms; Purine metabolism	-	-	-	PF00224; PF02887	PK; PK_C	IPR001697; IPR015813; IPR015794; IPR015793	Pyr_Knase; Pyrv/PenolPyrv_Kinase_cat; Pyrv_Knase_a/b; Pyrv_Knase_brl
104	T. onnurineus	212225037	B6YVQ2	Quinolinate synthetase B	K00278	quinolinate synthetase B	Amino Acid Metabolism; Metabolism of Cofactors and Vitamins	Alanine and aspartate metabolism; Nicotinate and nicotinamide metabolism	-	-	-	PF00890; PF02910	FAD_binding_2; Succ_DH_flav_C	IPR003953; IPR004112; IPR005288	FAD_bind2_N; Fum_Rdtase/Succ_DHase_flav_C; NadB
104	P. abyssi	14520232	Q9V2R0	L-aspartate oxidase	K00278	L-aspartate oxidase	Amino Acid Metabolism; Metabolism of Cofactors and Vitamins	Alanine and aspartate metabolism; Nicotinate and nicotinamide metabolism	arCOG00572	Aspartate oxidase	Coenzyme transport and metabolism	PF00890; PF02910	FAD_binding_2; Succ_DH_flav_C	IPR003953; IPR013027; IPR004112; IPR005288	FAD_bind2_N; FAD_pyr_nucl-diS_OxRdtase; Fum_Rdtase/Succ_DHase_flav_C; NadB
104	P. horikoshii	14589977	O57765	L-aspartate oxidase	K00278	L-aspartate oxidase	Amino Acid Metabolism; Metabolism of Cofactors and Vitamins	Alanine and aspartate metabolism; Nicotinate and nicotinamide metabolism	arCOG00572	Aspartate oxidase	Coenzyme transport and metabolism	PF00890; PF02910	FAD_binding_2; Succ_DH_flav_C	IPR003953; IPR013027; IPR004112; IPR005288	FAD_bind2_N; FAD_pyr_nucl-diS_OxRdtase; Fum_Rdtase/Succ_DHase_flav_C; NadB
104	P. furiosus	18978348	Q8TZL4	L-aspartate oxidase	K00278	L-aspartate oxidase	Amino Acid Metabolism; Metabolism of Cofactors and Vitamins	Alanine and aspartate metabolism; Nicotinate and nicotinamide metabolism	arCOG00572	Aspartate oxidase	Coenzyme transport and metabolism	PF00890; PF02910	FAD_binding_2; Succ_DH_flav_C	IPR003953; IPR013027; IPR004112; IPR005288	FAD_bind2_N; FAD_pyr_nucl-diS_OxRdtase; Fum_Rdtase/Succ_DHase_flav_C; NadB
105	P. abyssi	14521434	Q9UZB9	L-aspartate oxidase	K00971; K01809	mannose-6-phosphate isomerase/mannose-1-phosphate guanylyl transferase	Carbohydrate Metabolism	Fructose and mannose metabolism	arCOG02427	Mannose-1-phosphate guanylyltransferase fused to cupin domain	Cell wall/membrane/envelope biogenesis	PF01050; PF00483	MannoseP_isomer; NTP_transferase	IPR006375; IPR001538; IPR005835; IPR014710	Man1P_GuanlTrfase/Man6P_Isoase; Man6P_isomerase-2_C; NTP_transferase; RmlC-like_jellyroll
105	P. horikoshii	14590778	O58649	L-aspartate oxidase	K00971; K01809	mannose-1-phosphate guanylyl transferase	Carbohydrate Metabolism	Fructose and mannose metabolism	arCOG02427	Mannose-1-phosphate guanylyltransferase fused to cupin domain	Cell wall/membrane/envelope biogenesis	PF01050; PF00483	MannoseP_isomer; NTP_transferase	IPR006375; IPR001538; IPR005835; IPR014710	Man1P_GuanlTrfase/Man6P_Isoase; Man6P_isomerase-2_C; NTP_transferase; RmlC-like_jellyroll
105	P. furiosus	18976961	Q8U382	L-aspartate oxidase	K00971; K01809	mannose-6-phosphate isomerase/mannose-1-phosphate guanylyl transferase	Carbohydrate Metabolism	Fructose and mannose metabolism	arCOG02427	Mannose-1-phosphate guanylyltransferase fused to cupin domain	Cell wall/membrane/envelope biogenesis	PF01050; PF00483	MannoseP_isomer; NTP_transferase	IPR006375; IPR001538; IPR005835; IPR014710	Man1P_GuanlTrfase/Man6P_Isoase; Man6P_isomerase-2_C; NTP_transferase; RmlC-like_jellyroll
105	T. onnurineus	212223391	B6YT43	L-aspartate oxidase	K00971; K01809	bifunctional mannose-6-phosphate isomerase/mannose-1-phosphate guanylyl transferase	Carbohydrate Metabolism	Fructose and mannose metabolism	-	-	-	PF01050; PF00483	MannoseP_isomer; NTP_transferase	IPR006375; IPR001538; IPR005835; IPR014710	Man1P_GuanlTrfase/Man6P_Isoase; Man6P_isomerase-2_C; NTP_transferase; RmlC-like_jellyroll
106	P. abyssi	14521959	Q9UXU8	V-type ATP synthase subunit B	K02118	V-type ATP synthase subunit B	Energy Metabolism	Oxidative phosphorylation	arCOG00865	Archaeal/vacuolar-type H+ATPase subunit B	Energy production and conversion	PF00006; PF00306; PF02874	ATP-synt_ab; ATP-synt_ab_C; ATP-synt_ab_N	IPR005724; IPR000793; IPR004100; IPR000194	ATPase_A1-cplx_bsu; ATPase_F1/V1/A1-cplx_a/bsu_C; ATPase_F1/V1/A1-cplx_a/bsu_N; ATPase_F1/V1/A1_a/bsu_nucl-bd
106	P. horikoshii	14591711	O57729	V-type ATP synthase subunit B	K02118	V-type ATP synthase subunit B	Energy Metabolism	Oxidative phosphorylation	arCOG00865	Archaeal/vacuolar-type H+ATPase subunit B	Energy production and conversion	PF00006; PF00306; PF02874	ATP-synt_ab; ATP-synt_ab_C; ATP-synt_ab_N	IPR005724; IPR000793; IPR004100; IPR000194	ATPase_A1-cplx_bsu; ATPase_F1/V1/A1-cplx_a/bsu_C; ATPase_F1/V1/A1-cplx_a/bsu_N; ATPase_F1/V1/A1_a/bsu_nucl-bd
106	T. onnurineus	212224904	B6YV15	V-type ATP synthase subunit B	K02118	archaeal/vacuolar-type H+ATPase, subunit B	Energy Metabolism	Oxidative phosphorylation	-	-	-	PF00006; PF00306; PF02874	ATP-synt_ab; ATP-synt_ab_C; ATP-synt_ab_N	IPR005724; IPR000793; IPR004100; IPR000194	ATPase_A1-cplx_bsu; ATPase_F1/V1/A1-cplx_a/bsu_C; ATPase_F1/V1/A1-cplx_a/bsu_N; ATPase_F1/V1/A1_a/bsu_nucl-bd
106	P. furiosus	18976555	Q8U4A5	V-type ATP synthase subunit B	K02118	V-type ATP synthase subunit B	Energy Metabolism	Oxidative phosphorylation	arCOG00865	Archaeal/vacuolar-type H+ATPase subunit B	Energy production and conversion	PF00006; PF00306; PF09378	ATP-synt_ab; ATP-synt_ab_C; HAS-barrel	IPR005724; IPR000793; IPR000194; IPR018538	ATPase_A1-cplx_bsu; ATPase_F1/V1/A1-cplx_a/bsu_C; ATPase_F1/V1/A1_a/bsu_nucl-bd; HAS-barrel
107	T. onnurineus	212223334	B6YSY6	DnaG-related protein	-	DnaG-related protein	-	-	-	-	-	PF01751	Toprim	IPR006171; IPR006154	Toprim_dom; Toprim_sub
107	P. abyssi	14520691	Q9V1F2	DNA primase	-	DNA primase	-	-	arCOG04281	DNA primase (bacterial type)	Replication; recombination and repair	PF01751	Toprim	IPR006171; IPR006154	Toprim_dom; Toprim_sub
107	P. horikoshii	14591462	O59362	DNA primase	-	DNA primase	-	-	arCOG04281	DNA primase (bacterial type)	Replication; recombination and repair	PF01751	Toprim	IPR006171; IPR006154	Toprim_dom; Toprim_sub
107	P. furiosus	18978097	Q8U076	DNA primase	-	DNA primase	-	-	arCOG04281	DNA primase (bacterial type)	Replication; recombination and repair	PF01751	Toprim	IPR006171; IPR006154	Toprim_dom; Toprim_sub
108	P. abyssi	14520582	Q9V1R1	damage-inducible protein	-	damage-inducible protein	-	-	arCOG01731	Na+driven multidrug efflux pump	Defense mechanisms	PF01554	MatE	IPR002528	MatE
108	P. horikoshii	14591560	O59471	DNA damage-inducible protein	-	DNA damage-inducible protein	-	-	arCOG01731	Na+driven multidrug efflux pump	Defense mechanisms	PF01554	MatE	IPR002528	MatE
108	P. furiosus	18978222	Q8TZX5	damage-inducible protein DinF	-	damage-inducible protein DinF	-	-	arCOG01731	Na+driven multidrug efflux pump	Defense mechanisms	PF01554	MatE	IPR002528	MatE
108	T. onnurineus	212223794	B6YUU7	sodium-driven multidrug efflux pump protein	-	sodium-driven multidrug efflux pump protein	-	-	-	-	-	PF01554	MatE	IPR002528	MatE
109	P. horikoshii	14590588	O58441	seryl-tRNA synthetase	K01875	seryl-tRNA synthetase	Amino Acid Metabolism; Translation	Glycine, serine and threonine metabolism; Aminoacyl-tRNA biosynthesis	arCOG00403	Seryl-tRNA synthetase	Translation; ribosomal structure and biogenesis	PF02403; PF00587	Seryl_tRNA_N; tRNA-synt_2b	IPR002314; IPR006195; IPR002317; IPR018156; IPR015866	aa-tRNA-synt_IIb_cons-reg; aa-tRNA-synth_II_cons-reg; Ser-tRNA-synth_IIa; Ser-tRNA-synth_IIa_C; Ser-tRNA-synth_IIa_N
109	T. onnurineus	212224239	B6YWW5	Seryl-tRNA synthetase	K01875	seryl-tRNA synthetase	Amino Acid Metabolism; Translation	Glycine, serine and threonine metabolism; Aminoacyl-tRNA biosynthesis	-	-	-	PF02403; PF00587	Seryl_tRNA_N; tRNA-synt_2b	IPR002314; IPR006195; IPR002317; IPR018156; IPR015866	aa-tRNA-synt_IIb_cons-reg; aa-tRNA-synth_II_cons-reg; Ser-tRNA-synth_IIa; Ser-tRNA-synth_IIa_C; Ser-tRNA-synth_IIa_N
109	P. abyssi	14521535	Q9UZ21	seryl-tRNA synthetase	K01875	seryl-tRNA synthetase	Amino Acid Metabolism; Translation	Glycine, serine and threonine metabolism; Aminoacyl-tRNA biosynthesis	arCOG00403	Seryl-tRNA synthetase	Translation; ribosomal structure and biogenesis	PF02403; PF00587	Seryl_tRNA_N; tRNA-synt_2b	IPR002314; IPR006195; IPR002317; IPR018156; IPR015866	aa-tRNA-synt_IIb_cons-reg; aa-tRNA-synth_II_cons-reg; Ser-tRNA-synth_IIa; Ser-tRNA-synth_IIa_C; Ser-tRNA-synth_IIa_N
109	P. furiosus	18977576	Q8U1K2	seryl-tRNA synthetase	K01875	seryl-tRNA synthetase	Amino Acid Metabolism; Translation	Glycine, serine and threonine metabolism; Aminoacyl-tRNA biosynthesis	arCOG00403	Seryl-tRNA synthetase	Translation; ribosomal structure and biogenesis	PF02403; PF00587	Seryl_tRNA_N; tRNA-synt_2b	IPR002314; IPR006195; IPR002317; IPR018156; IPR015866	aa-tRNA-synt_IIb_cons-reg; aa-tRNA-synth_II_cons-reg; Ser-tRNA-synth_IIa; Ser-tRNA-synth_IIa_C; Ser-tRNA-synth_IIa_N
110	P. horikoshii	14591361	O59265	tryptophan synthase subunit beta	K06001	tryptophan synthase subunit beta	Amino Acid Metabolism	Phenylalanine, tyrosine and tryptophan biosynthesis	arCOG01432	Predicted alternative tryptophan synthase beta-subunit (paralog of TrpB)	General function prediction only	PF00291	PALP	IPR001926; IPR006653; IPR006316	PyrdxlP-dep_enz_bsu; Trp_synth_b_CS; Trp_synth_b_like
110	P. abyssi	14520795	Q9V150	tryptophan synthase subunit beta	K06001	tryptophan synthase subunit beta	Amino Acid Metabolism	Phenylalanine, tyrosine and tryptophan biosynthesis	arCOG01432	Predicted alternative tryptophan synthase beta-subunit (paralog of TrpB)	General function prediction only	PF00291	PALP	IPR001926; IPR006653; IPR006316	PyrdxlP-dep_enz_bsu; Trp_synth_b_CS; Trp_synth_b_like
110	P. furiosus	18977964	Q8U0J5	tryptophan synthase subunit beta	K06001	tryptophan synthase subunit beta	Amino Acid Metabolism	Phenylalanine, tyrosine and tryptophan biosynthesis	arCOG01432	Predicted alternative tryptophan synthase beta-subunit (paralog of TrpB)	General function prediction only	PF00291	PALP	IPR001926; IPR006653; IPR006316	PyrdxlP-dep_enz_bsu; Trp_synth_b_CS; Trp_synth_b_like
110	T. onnurineus	212223293	B6YSU5	tryptophan synthase beta subunit-related protein	K06001	tryptophan synthase beta subunit-related protein	Amino Acid Metabolism	Phenylalanine, tyrosine and tryptophan biosynthesis	-	-	-	PF00291	PALP	IPR001926; IPR006653; IPR006316	PyrdxlP-dep_enz_bsu; Trp_synth_b_CS; Trp_synth_b_like
111	T. onnurineus	212224161	B6YWN7	ADP-dependent phosphofructokinase	K00918	ADP-dependent phosphofructokinase	-	-	-	-	-	PF04587	ADP_PFK_GK	IPR007666; IPR015990; IPR011790	ADP_PFK/GK; ADP_PFK/GK_arc; ADP_PFK_arc
111	P. furiosus	18978156	Q9V2Z7	ADP-specific phosphofructokinase	K00918	ADP-specific phosphofructokinase	-	-	arCOG03370	Archaeal ADP-dependent phosphofructokinase/glucokinase	Carbohydrate transport and metabolism	PF04587	ADP_PFK_GK	IPR007666; IPR015990; IPR011790	ADP_PFK/GK; ADP_PFK/GK_arc; ADP_PFK_arc
111	P. abyssi	14520737	Q9V1A6	ADP-specific phosphofructokinase	K00918	ADP-specific phosphofructokinase	-	-	arCOG03370	Archaeal ADP-dependent phosphofructokinase/glucokinase	Carbohydrate transport and metabolism	PF04587	ADP_PFK_GK	IPR007666; IPR015990; IPR011790	ADP_PFK/GK; ADP_PFK/GK_arc; ADP_PFK_arc
111	P. horikoshii	14591415	O59355	ADP-specific phosphofructokinase	K00918	ADP-specific phosphofructokinase	-	-	arCOG03370	Archaeal ADP-dependent phosphofructokinase/glucokinase	Carbohydrate transport and metabolism	PF04587	ADP_PFK_GK	IPR007666; IPR015990; IPR011790	ADP_PFK/GK; ADP_PFK/GK_arc; ADP_PFK_arc
112	P. abyssi	14520816	Q9V129	tldd related protein	-	TldD related protein	-	-	arCOG00321	Predicted Zn-dependent protease or their inactivated homolog	General function prediction only	PF01523	PmbA_TldD	IPR002510	Peptidase_U62
112	P. horikoshii	14591340	O59215	tldd related protein	-	hypothetical protein	-	-	arCOG00321	Predicted Zn-dependent protease or their inactivated homolog	General function prediction only	PF01523	PmbA_TldD	IPR002510	Peptidase_U62
112	P. furiosus	18977945	Q8U0L4	tldd related protein	-	hypothetical protein	-	-	arCOG00321	Predicted Zn-dependent protease or their inactivated homolog	General function prediction only	PF01523	PmbA_TldD	IPR002510	Peptidase_U62
112	T. onnurineus	212223819	B6YV80	zinc-dependent protease	-	zinc-dependent protease	-	-	-	-	-	PF01523	PmbA_TldD	IPR002510	Peptidase_U62
113	T. onnurineus	212223539	B6YTJ1	zinc-dependent protease	-	hypothetical DNA/RNA repair helicase	-	-	-	-	-	PF00271; PF04851	Helicase_C; ResIII	IPR014001; IPR001650; IPR014021; IPR006935	DEAD-like_N; DNA/RNA_helicase_C; Helicase_SF1/SF2_ATP-bd; Restrct_endonuc_I_R/III_Res
113	P. abyssi	14520414	Q9V278	zinc-dependent protease	-	DNA repair protein RAD25	-	-	arCOG00876	DNA or RNA helicase of superfamily II	Transcription	PF00271; PF04851	Helicase_C; ResIII	IPR014001; IPR001650; IPR014021; IPR006935	DEAD-like_N; DNA/RNA_helicase_C; Helicase_SF1/SF2_ATP-bd; Restrct_endonuc_I_R/III_Res
113	P. horikoshii	14590143	O57949	zinc-dependent protease	-	hypothetical protein	-	-	arCOG00876	DNA or RNA helicase of superfamily II	Transcription	PF00271; PF04851	Helicase_C; ResIII	IPR014001; IPR001650; IPR014021; IPR006935	DEAD-like_N; DNA/RNA_helicase_C; Helicase_SF1/SF2_ATP-bd; Restrct_endonuc_I_R/III_Res
113	P. furiosus	18976498	Q8U4G2	zinc-dependent protease	-	DNA repair protein rad25	-	-	arCOG00876	DNA or RNA helicase of superfamily II	Transcription	PF00271; PF04851	Helicase_C; ResIII	IPR014001; IPR001650; IPR014021; IPR006935	DEAD-like_N; DNA/RNA_helicase_C; Helicase_SF1/SF2_ATP-bd; Restrct_endonuc_I_R/III_Res
114	P. horikoshii	14590485	O58328	ADP-specific phosphofructokinase	K08074	ADP-specific phosphofructokinase	-	-	arCOG03371	Archaeal ADP-dependent phosphofructokinase/glucokinase	Carbohydrate transport and metabolism	PF04587	ADP_PFK_GK	IPR007666; IPR015990	ADP_PFK/GK; ADP_PFK/GK_arc
114	P. furiosus	18976684	Q9V2Z6	ADP-specific phosphofructokinase	K08074	ADP-specific phosphofructokinase	-	-	arCOG03371	Archaeal ADP-dependent phosphofructokinase/glucokinase	Carbohydrate transport and metabolism	PF04587	ADP_PFK_GK	IPR007666; IPR015990	ADP_PFK/GK; ADP_PFK/GK_arc
114	T. onnurineus	212223392	B6YT44	ADP-dependent glucokinase	K08074	ADP-dependent glucokinase	-	-	-	-	-	PF04587	ADP_PFK_GK	IPR007666; IPR015990	ADP_PFK/GK; ADP_PFK/GK_arc
114	P. abyssi	14521653	Q9UYQ3	ADP-specific phosphofructokinase	K08074	ADP-specific phosphofructokinase	-	-	arCOG03371	Archaeal ADP-dependent phosphofructokinase/glucokinase	Carbohydrate transport and metabolism	PF04587	ADP_PFK_GK	IPR007666; IPR015990	ADP_PFK/GK; ADP_PFK/GK_arc
115	P. abyssi	14521435	Q9UZB8	ADP-specific phosphofructokinase	K01835; K01840	phosphomannomutase	Carbohydrate Metabolism	Glycolysis / Gluconeogenesis; Pentose phosphate pathway; Fructose and mannose metabolism; Galactose metabolism; Starch and sucrose metabolism	arCOG00767	Phosphomannomutase	Carbohydrate transport and metabolism	PF02878; PF02879; PF02880; PF00408	PGM_PMM_I; PGM_PMM_II; PGM_PMM_III; PGM_PMM_IV	IPR005844; IPR016055; IPR005845; IPR005846; IPR005843; IPR005841	A-D-PHexomutase_a/b/a-I; A-D-PHexomutase_a/b/a-I/II/III; A-D-PHexomutase_a/b/a-II; A-D-PHexomutase_a/b/a-III; A-D-PHexomutase_C; A-D-PHexomutase_N
115	P. horikoshii	14590777	O58651	phospho-sugar mutase	K01835; K01840	phospho-sugar mutase	Carbohydrate Metabolism	Glycolysis / Gluconeogenesis; Pentose phosphate pathway; Fructose and mannose metabolism; Galactose metabolism; Starch and sucrose metabolism	arCOG00767	Phosphomannomutase	Carbohydrate transport and metabolism	PF02878; PF02879; PF02880; PF00408	PGM_PMM_I; PGM_PMM_II; PGM_PMM_III; PGM_PMM_IV	IPR005844; IPR016055; IPR005845; IPR005846; IPR005843; IPR005841	A-D-PHexomutase_a/b/a-I; A-D-PHexomutase_a/b/a-I/II/III; A-D-PHexomutase_a/b/a-II; A-D-PHexomutase_a/b/a-III; A-D-PHexomutase_C; A-D-PHexomutase_N
115	P. furiosus	18976960	Q8U383	phospho-sugar mutase	K01835; K01840	phospho-sugar mutase	Carbohydrate Metabolism	Glycolysis / Gluconeogenesis; Pentose phosphate pathway; Fructose and mannose metabolism; Galactose metabolism; Starch and sucrose metabolism	arCOG00767	Phosphomannomutase	Carbohydrate transport and metabolism	PF02878; PF02879; PF02880; PF00408	PGM_PMM_I; PGM_PMM_II; PGM_PMM_III; PGM_PMM_IV	IPR005844; IPR016055; IPR005845; IPR005846; IPR005843; IPR005841	A-D-PHexomutase_a/b/a-I; A-D-PHexomutase_a/b/a-I/II/III; A-D-PHexomutase_a/b/a-II; A-D-PHexomutase_a/b/a-III; A-D-PHexomutase_C; A-D-PHexomutase_N
115	T. onnurineus	212223390	B6YT42	phosphohexomutase	K01835; K01840	phosphohexomutase	Carbohydrate Metabolism	Glycolysis / Gluconeogenesis; Pentose phosphate pathway; Fructose and mannose metabolism; Galactose metabolism; Starch and sucrose metabolism	-	-	-	PF02878; PF02879; PF02880; PF00408	PGM_PMM_I; PGM_PMM_II; PGM_PMM_III; PGM_PMM_IV	IPR005844; IPR016055; IPR005845; IPR005846; IPR005843; IPR005841	A-D-PHexomutase_a/b/a-I; A-D-PHexomutase_a/b/a-I/II/III; A-D-PHexomutase_a/b/a-II; A-D-PHexomutase_a/b/a-III; A-D-PHexomutase_C; A-D-PHexomutase_N
116	P. horikoshii	14590023	O57794	phosphohexomutase	-	hypothetical protein	-	-	arCOG01420	Glycogen synthase	Carbohydrate transport and metabolism	PF08323; PF00534	Glyco_transf_5; Glycos_transf_1	IPR011835; IPR001296; IPR013534	GlgA; Glyco_trans_1; Glyco_transf_5
116	P. furiosus	18978416	Q8TZF1	glycogen synthase	K00703	glycogen synthase	Carbohydrate Metabolism	Starch and sucrose metabolism	arCOG01420	Glycogen synthase	Carbohydrate transport and metabolism	PF08323; PF00534	Glyco_transf_5; Glycos_transf_1	IPR011835; IPR001296; IPR013534	GlgA; Glyco_trans_1; Glyco_transf_5
116	T. onnurineus	212224949	B6YV60	glycogen synthase	-	glycogen synthase	-	-	-	-	-	PF08323; PF00534	Glyco_transf_5; Glycos_transf_1	IPR011835; IPR001296; IPR013534	GlgA; Glyco_trans_1; Glyco_transf_5
116	P. abyssi	14520294	Q9V2J8	glycogen synthase	K00703	glycogen synthase	Carbohydrate Metabolism	Starch and sucrose metabolism	arCOG01420	Glycogen synthase	Carbohydrate transport and metabolism	PF08323; PF00534	Glyco_transf_5; Glycos_transf_1	IPR011835; IPR001296; IPR013534	GlgA; Glyco_trans_1; Glyco_transf_5
117	T. onnurineus	212224572	B6YXU8	DNA repair exonuclease	-	DNA repair exonuclease	-	-	-	-	-	PF00149	Metallophos	IPR003701; IPR004843	DNA_repair; M-pesterase
117	P. furiosus	18977538	Q8U1N9	exonuclease putative	-	exonuclease putative	-	-	arCOG00397	DNA repair exonuclease; SbcD	Replication; recombination and repair	PF00149	Metallophos	IPR003701; IPR004843; IPR004593	DNA_repair; M-pesterase; SbcD
117	P. abyssi	14521424	Q9UZC9	exonuclease putative	-	DNA repair protein rad32	-	-	arCOG00397	DNA repair exonuclease; SbcD	Replication; recombination and repair	PF00149	Metallophos	IPR004843	M-pesterase
117	P. horikoshii	14590783	O58686	exonuclease putative	-	hypothetical protein	-	-	arCOG00397	DNA repair exonuclease; SbcD	Replication; recombination and repair	PF00149	Metallophos	IPR004843; IPR004593	M-pesterase; SbcD
118	P. abyssi	14520940	Q9V0Q7	exonuclease putative	K00823	4-aminobutyrate aminotransferase	Carbohydrate Metabolism; Amino Acid Metabolism; Metabolism of Other Amino Acids	Propanoate metabolism; Butanoate metabolism; Glutamate metabolism; Alanine and aspartate metabolism; beta-Alanine metabolism	arCOG00915	4-aminobutyrate aminotransferase or related aminotransferase	Amino acid transport and metabolism	PF00202	Aminotran_3	IPR005814; IPR015421	Aminotrans_3; PyrdxlP-dep_Trfase_major_sub1
118	P. horikoshii	14591218	O50131	exonuclease putative	K00823	4-aminobutyrate aminotransferase	Carbohydrate Metabolism; Amino Acid Metabolism; Metabolism of Other Amino Acids	Propanoate metabolism; Butanoate metabolism; Glutamate metabolism; Alanine and aspartate metabolism; beta-Alanine metabolism	arCOG00915	4-aminobutyrate aminotransferase or related aminotransferase	Amino acid transport and metabolism	PF00202	Aminotran_3	IPR005814; IPR015421	Aminotrans_3; PyrdxlP-dep_Trfase_major_sub1
118	P. furiosus	18977793	Q8U109	exonuclease putative	K00823	4-aminobutyrate aminotransferase	Carbohydrate Metabolism; Amino Acid Metabolism; Metabolism of Other Amino Acids	Propanoate metabolism; Butanoate metabolism; Glutamate metabolism; Alanine and aspartate metabolism; beta-Alanine metabolism	arCOG00915	4-aminobutyrate aminotransferase or related aminotransferase	Amino acid transport and metabolism	PF00202	Aminotran_3	IPR005814; IPR015421	Aminotrans_3; PyrdxlP-dep_Trfase_major_sub1
118	T. onnurineus	212224756	B6YUB0	aminotransferase	-	aminotransferase	-	-	-	-	-	PF00202	Aminotran_3	IPR005814; IPR015421	Aminotrans_3; PyrdxlP-dep_Trfase_major_sub1
119	P. horikoshii	14591031	O58973	phospho-sugar mutase	K03431	phospho-sugar mutase	Carbohydrate Metabolism	Aminosugars metabolism	arCOG00767	Phosphomannomutase	Carbohydrate transport and metabolism	PF02878; PF02879; PF02880; PF00408	PGM_PMM_I; PGM_PMM_II; PGM_PMM_III; PGM_PMM_IV	IPR005844; IPR016055; IPR005845; IPR005846; IPR005843; IPR016066; IPR005841	A-D-PHexomutase_a/b/a-I; A-D-PHexomutase_a/b/a-I/II/III; A-D-PHexomutase_a/b/a-II; A-D-PHexomutase_a/b/a-III; A-D-PHexomutase_C; A-D-PHexomutase_CS; A-D-PHexomutase_N
119	P. furiosus	18977233	Q8U2H4	phospho-sugar mutase	K03431	phospho-sugar mutase	Carbohydrate Metabolism	Aminosugars metabolism	arCOG00767	Phosphomannomutase	Carbohydrate transport and metabolism	PF02878; PF02879; PF02880; PF00408	PGM_PMM_I; PGM_PMM_II; PGM_PMM_III; PGM_PMM_IV	IPR005844; IPR016055; IPR005845; IPR005846; IPR005843; IPR016066; IPR005841	A-D-PHexomutase_a/b/a-I; A-D-PHexomutase_a/b/a-I/II/III; A-D-PHexomutase_a/b/a-II; A-D-PHexomutase_a/b/a-III; A-D-PHexomutase_C; A-D-PHexomutase_CS; A-D-PHexomutase_N
119	P. abyssi	14521265	Q9UZT5	phospho-sugar mutase	K03431	phospho-sugar mutase	Carbohydrate Metabolism	Aminosugars metabolism	arCOG00767	Phosphomannomutase	Carbohydrate transport and metabolism	PF02878; PF02879; PF02880; PF00408	PGM_PMM_I; PGM_PMM_II; PGM_PMM_III; PGM_PMM_IV	IPR005844; IPR016055; IPR005845; IPR005846; IPR005843; IPR016066; IPR005841	A-D-PHexomutase_a/b/a-I; A-D-PHexomutase_a/b/a-I/II/III; A-D-PHexomutase_a/b/a-II; A-D-PHexomutase_a/b/a-III; A-D-PHexomutase_C; A-D-PHexomutase_CS; A-D-PHexomutase_N
119	T. onnurineus	212224596	B6YXX2	phosphohexomutase	K03431	phosphohexomutase	Carbohydrate Metabolism	Aminosugars metabolism	-	-	-	PF02878; PF02879; PF02880; PF00408	PGM_PMM_I; PGM_PMM_II; PGM_PMM_III; PGM_PMM_IV	IPR005844; IPR016055; IPR005845; IPR005846; IPR005843; IPR016066; IPR005841	A-D-PHexomutase_a/b/a-I; A-D-PHexomutase_a/b/a-I/II/III; A-D-PHexomutase_a/b/a-II; A-D-PHexomutase_a/b/a-III; A-D-PHexomutase_C; A-D-PHexomutase_CS; A-D-PHexomutase_N
120	P. furiosus	18977038	Q8U310	Hypothetical ATPase	-	nol1-nop2-sun family putative nucleolar protein IV	-	-	arCOG00974	tRNA or rRNA cytosine-C5-methylase	Translation; ribosomal structure and biogenesis	PF01189	Nol1_Nop2_Fmu	IPR001678; IPR011023	Fmu/NOL1/Nop2p
120	P. horikoshii	14590712	O58581	fmu protein	-	fmu protein	-	-	arCOG00974	tRNA or rRNA cytosine-C5-methylase	Translation; ribosomal structure and biogenesis	PF01189	Nol1_Nop2_Fmu	IPR001678; IPR011023	Fmu/NOL1/Nop2p
120	P. abyssi	14521455	Q9UZ98	fmu protein	-	proliferating-cell nucleolar antigen P120, putative	-	-	arCOG00974	tRNA or rRNA cytosine-C5-methylase	Translation; ribosomal structure and biogenesis	PF01189	Nol1_Nop2_Fmu	IPR001678; IPR011023	Fmu/NOL1/Nop2p
120	T. onnurineus	212225090	B6YW63	fmu protein	K03500	tRNA/rRNA cytosine-C5-methylase	Translation	Other translation proteins	-	-	-	PF01189	Nol1_Nop2_Fmu	IPR001678; IPR011023	Fmu/NOL1/Nop2p
121	P. abyssi	14521123	Q9V076	fmu protein	-	hypothetical protein	-	-	arCOG00546	mRNA degradation ribonuclease J1/J2 (metallo-beta-lactamase superfamily)	Translation; ribosomal structure and biogenesis	PF00753; PF07521	Lactamase_B; RMMBL	IPR001279; IPR004613; IPR011108; IPR001587	Blactmase-like; Ribonuclease-J; RMMBL; RNase-J_CS
121	P. horikoshii	14590907	O58798	fmu protein	-	hypothetical protein	-	-	arCOG00546	mRNA degradation ribonuclease J1/J2 (metallo-beta-lactamase superfamily)	Translation; ribosomal structure and biogenesis	PF00753; PF07521	Lactamase_B; RMMBL	IPR001279; IPR004613; IPR011108; IPR001587	Blactmase-like; Ribonuclease-J; RMMBL; RNase-J_CS
121	T. onnurineus	212223282	B6YST4	hydrolase	-	hydrolase	-	-	-	-	-	PF00753; PF07521	Lactamase_B; RMMBL	IPR001279; IPR011108; IPR001587	Blactmase-like; RMMBL; RNase-J_CS
121	P. furiosus	18977473	Q8U1V4	hydrolase	-	hypothetical protein	-	-	arCOG00546	mRNA degradation ribonuclease J1/J2 (metallo-beta-lactamase superfamily)	Translation; ribosomal structure and biogenesis	PF00753; PF07521	Lactamase_B; RMMBL	IPR001279; IPR004613; IPR011108; IPR001587	Blactmase-like; Ribonuclease-J; RMMBL; RNase-J_CS
122	T. onnurineus	212224078	B6YWF4	adenylosuccinate lyase	K01756	adenylosuccinate lyase	Nucleotide Metabolism; Amino Acid Metabolism	Purine metabolism; Alanine and aspartate metabolism	-	-	-	PF00206	Lyase_1	IPR003031; IPR000362; IPR004769	D_crystallin; Fumarate_lyase; Pur_lyase
122	P. abyssi	14521454	Q9UZ99	adenylosuccinate lyase	K01756	adenylosuccinate lyase	Nucleotide Metabolism; Amino Acid Metabolism	Purine metabolism; Alanine and aspartate metabolism	arCOG01747	Adenylosuccinate lyase	Nucleotide transport and metabolism	PF00206	Lyase_1	IPR003031; IPR000362; IPR004769	D_crystallin; Fumarate_lyase; Pur_lyase
122	P. horikoshii	14590713	O58582	adenylosuccinate lyase	K01756	adenylosuccinate lyase	Nucleotide Metabolism; Amino Acid Metabolism	Purine metabolism; Alanine and aspartate metabolism	arCOG01747	Adenylosuccinate lyase	Nucleotide transport and metabolism	PF00206	Lyase_1	IPR003031; IPR000362; IPR004769	D_crystallin; Fumarate_lyase; Pur_lyase
122	P. furiosus	18977039	Q8U309	adenylosuccinate lyase	K01756	adenylosuccinate lyase	Nucleotide Metabolism; Amino Acid Metabolism	Purine metabolism; Alanine and aspartate metabolism	arCOG01747	Adenylosuccinate lyase	Nucleotide transport and metabolism	PF00206	Lyase_1	IPR003031; IPR000362; IPR004769	D_crystallin; Fumarate_lyase; Pur_lyase
123	P. abyssi	14521110	Q9V089	adenylosuccinate lyase	K03500	SUN protein	Translation	Other translation proteins	arCOG00975	tRNA or rRNA cytosine-C5-methylase	Translation; ribosomal structure and biogenesis	PF01189; PF01029	Nol1_Nop2_Fmu; NusB	IPR001678; IPR006027	Fmu/NOL1/Nop2p; NusB_RsmB_TIM44
123	P. horikoshii	14590913	O58805	fmu protein	-	fmu protein	-	-	arCOG00975	tRNA or rRNA cytosine-C5-methylase	Translation; ribosomal structure and biogenesis	PF01189; PF01029	Nol1_Nop2_Fmu; NusB	IPR001678; IPR006027	Fmu/NOL1/Nop2p; NusB_RsmB_TIM44
123	P. furiosus	18977637	Q8U1E3	fmu protein	K03500	nol1-nop2-sun family nucleolar protein II	Translation	Other translation proteins	arCOG00975	tRNA or rRNA cytosine-C5-methylase	Translation; ribosomal structure and biogenesis	PF01189; PF01029	Nol1_Nop2_Fmu; NusB	IPR001678; IPR006027	Fmu/NOL1/Nop2p; NusB_RsmB_TIM44
123	T. onnurineus	212225119	B6YW92	fmu protein	K03500	tRNA/rRNA cytosine-C5-methylase	Translation	Other translation proteins	-	-	-	PF01189; PF01029	Nol1_Nop2_Fmu; NusB	IPR001678; IPR006027	Fmu/NOL1/Nop2p; NusB_RsmB_TIM44
124	P. furiosus	18976396	Q8U4Q5	putative glycerate kinase	-	putative glycerate kinase	-	-	arCOG04170	Putative glycerate kinase	Carbohydrate transport and metabolism	PF05161	MOFRL	IPR007835	MOFRL
124	P. horikoshii	14590403	O58231	putative glycerate kinase	-	hypothetical protein	-	-	arCOG04170	Putative glycerate kinase	Carbohydrate transport and metabolism	PF05161	MOFRL	IPR007835	MOFRL
124	T. onnurineus	212224377	B6YXA3	Hypothetical glycerate kinase	K00050	hypothetical glycerate kinase	Carbohydrate Metabolism; Amino Acid Metabolism	Glyoxylate and dicarboxylate metabolism; Glycine, serine and threonine metabolism	-	-	-	PF05161	MOFRL	IPR007835	MOFRL
124	P. abyssi	14521745	Q9UYG1	Hypothetical glycerate kinase	-	hypothetical protein	-	-	arCOG04170	Putative glycerate kinase	Carbohydrate transport and metabolism	PF05161	MOFRL	IPR007835	MOFRL
125	P. abyssi	14521977	Q9UXT0	Hypothetical glycerate kinase	K00282	glycine dehydrogenase subunit 1	Amino Acid Metabolism	Glycine, serine and threonine metabolism	arCOG00077	Glycine cleavage system protein P (pyridoxal-binding); N-terminal domain	Amino acid transport and metabolism	PF02347	GDC-P	IPR003437; IPR015421	GDC-P; PyrdxlP-dep_Trfase_major_sub1
125	P. horikoshii	14591729	O57708	Hypothetical glycerate kinase	K00282	glycine dehydrogenase subunit 1	Amino Acid Metabolism	Glycine, serine and threonine metabolism	arCOG00077	Glycine cleavage system protein P (pyridoxal-binding); N-terminal domain	Amino acid transport and metabolism	PF02347	GDC-P	IPR003437; IPR015421	GDC-P; PyrdxlP-dep_Trfase_major_sub1
125	P. furiosus	18978371	Q8TZJ3	Hypothetical glycerate kinase	K00282	glycine dehydrogenase subunit 1	Amino Acid Metabolism	Glycine, serine and threonine metabolism	arCOG00077	Glycine cleavage system protein P (pyridoxal-binding); N-terminal domain	Amino acid transport and metabolism	PF02347	GDC-P	IPR003437; IPR015421	GDC-P; PyrdxlP-dep_Trfase_major_sub1
125	T. onnurineus	212223359	B6YT11	Hypothetical glycerate kinase	K00282	glycine cleavage system protein P, subunit 1	Amino Acid Metabolism	Glycine, serine and threonine metabolism	-	-	-	PF02347	GDC-P	IPR003437; IPR015421	GDC-P; PyrdxlP-dep_Trfase_major_sub1
126	P. furiosus	18976561	Q8U4A0	dihydroorotase	K01465	dihydroorotase	Nucleotide Metabolism	Pyrimidine metabolism	arCOG00689	Dihydroorotase or related cyclic amidohydrolase	Nucleotide transport and metabolism	PF01979	Amidohydro_1	IPR006680; IPR004722; IPR002195	Amidohydro_1; DHOmult; Dihydroorotase_CS
126	P. horikoshii	14591702	O57740	dihydroorotase	K01465	dihydroorotase	Nucleotide Metabolism	Pyrimidine metabolism	arCOG00689	Dihydroorotase or related cyclic amidohydrolase	Nucleotide transport and metabolism	PF01979	Amidohydro_1	IPR006680; IPR004722; IPR002195	Amidohydro_1; DHOmult; Dihydroorotase_CS
126	T. onnurineus	212224914	B6YV25	dihydroorotase	K01465	dihydroorotase	Nucleotide Metabolism	Pyrimidine metabolism	-	-	-	PF01979	Amidohydro_1	IPR006680; IPR004722; IPR002195	Amidohydro_1; DHOmult; Dihydroorotase_CS
126	P. abyssi	14521951	Q9UXV6	dihydroorotase	K01465	dihydroorotase	Nucleotide Metabolism	Pyrimidine metabolism	arCOG00689	Dihydroorotase or related cyclic amidohydrolase	Nucleotide transport and metabolism	PF01979	Amidohydro_1	IPR006680; IPR004722; IPR002195	Amidohydro_1; DHOmult; Dihydroorotase_CS
127	P. abyssi	14520815	Q9V130	dihydroorotase	-	antibiotic/peptide maturation related protein	-	-	arCOG00322	Predicted Zn-dependent protease or their inactivated homolog	General function prediction only	PF01523	PmbA_TldD	IPR002510	Peptidase_U62
127	P. horikoshii	14591341	O59214	dihydroorotase	-	hypothetical protein	-	-	arCOG00322	Predicted Zn-dependent protease or their inactivated homolog	General function prediction only	PF01523	PmbA_TldD	IPR002510	Peptidase_U62
127	P. furiosus	18977946	Q8U0L3	dihydroorotase	-	hypothetical protein	-	-	arCOG00322	Predicted Zn-dependent protease or their inactivated homolog	General function prediction only	PF01523	PmbA_TldD	IPR009081; IPR002510	Acyl_carrier_prot-like; Peptidase_U62
127	T. onnurineus	212223820	B6YV81	zinc-dependent protease	K03592	zinc-dependent protease	-	-	-	-	-	PF01523	PmbA_TldD	IPR002510	Peptidase_U62
128	T. onnurineus	212223269	B6YSS1	zinc-dependent protease	K03106	signal recognition particle, SRP54 subunit	Folding, Sorting and Degradation	Protein export	-	-	-	PF00448; PF02881; PF02978	SRP54; SRP54_N; SRP_SPB	IPR003593; IPR000897; IPR013822; IPR004125	ATPase_AAA_core; Signal_recog_part_SRP54_GTPase; Signal_recog_particl_SRP54_hlx; Signal_recog_particle_SRP54_M
128	P. horikoshii	14591457	O59307	zinc-dependent protease	K03106	signal recognition particle protein SRP54	Folding, Sorting and Degradation	Protein export	arCOG01228	Signal recognition particle GTPase	Intracellular trafficking; secretion; and vesicular transport	PF00448; PF02881; PF02978	SRP54; SRP54_N; SRP_SPB	IPR003593; IPR000897; IPR013822; IPR004125	ATPase_AAA_core; Signal_recog_part_SRP54_GTPase; Signal_recog_particl_SRP54_hlx; Signal_recog_particle_SRP54_M
128	P. abyssi	14520695	Q9V1E8	zinc-dependent protease	K03106	signal recognition particle protein SRP54	Folding, Sorting and Degradation	Protein export	arCOG01228	Signal recognition particle GTPase	Intracellular trafficking; secretion; and vesicular transport	PF00448; PF02881; PF02978	SRP54; SRP54_N; SRP_SPB	IPR003593; IPR000897; IPR013822; IPR004125	ATPase_AAA_core; Signal_recog_part_SRP54_GTPase; Signal_recog_particl_SRP54_hlx; Signal_recog_particle_SRP54_M
128	P. furiosus	18978103	Q8U070	zinc-dependent protease	K03106	signal recognition particle protein SRP54	Folding, Sorting and Degradation	Protein export	arCOG01228	Signal recognition particle GTPase	Intracellular trafficking; secretion; and vesicular transport	PF00448; PF02881; PF02978	SRP54; SRP54_N; SRP_SPB	IPR003593; IPR000897; IPR013822; IPR004125	ATPase_AAA_core; Signal_recog_part_SRP54_GTPase; Signal_recog_particl_SRP54_hlx; Signal_recog_particle_SRP54_M
129	P. furiosus	18977905	Q8U0Q2	nodulation protein nfeD	K07403	nodulation protein NfeD	Folding, Sorting and Degradation	Protein folding and associated processing	arCOG01910	Short-chain alcohol dehydrogenase	Posttranslational modification; protein turnover; chaperones	PF00574; PF01957	CLP_protease; NfeD	IPR002810; IPR001907	Nod_effciency; Pept_S14_ClpP
129	P. horikoshii	14591292	O59179	nfeD protein	K07403	NfeD protein	Folding, Sorting and Degradation	Protein folding and associated processing	arCOG01910	Short-chain alcohol dehydrogenase	Posttranslational modification; protein turnover; chaperones	PF00574; PF01957	CLP_protease; NfeD	IPR002810; IPR001907	Nod_effciency; Pept_S14_ClpP
129	T. onnurineus	212224206	B6YWT2	nodulation protein nfeD	K07403	nodulation protein NfeD	Folding, Sorting and Degradation	Protein folding and associated processing	-	-	-	PF00574; PF01957	CLP_protease; NfeD	IPR002810; IPR001907	Nod_effciency; Pept_S14_ClpP
129	P. abyssi	14520866	Q9V0Y0	nodulation protein nfed	K07403	nodulation protein NfeD	Folding, Sorting and Degradation	Protein folding and associated processing	arCOG01910	Short-chain alcohol dehydrogenase	Posttranslational modification; protein turnover; chaperones	PF00574; PF01957	CLP_protease; NfeD	IPR002810; IPR001907	Nod_effciency; Pept_S14_ClpP
130	P. abyssi	14521611	Q9UYU5	transcriptional regulatory protein hypF	K00359	NADH oxidase	-	-	arCOG01069	CoA-dependent NAD(P)H Sulfur Oxidoreductase	General function prediction only	PF00070; PF07992; PF02852	Pyr_redox; Pyr_redox_2; Pyr_redox_dim	IPR017758; IPR013027; IPR004099; IPR001327	CoA_disulphide_reductase; FAD_pyr_nucl-diS_OxRdtase; Pyr_nucl-diS_OxRdtase_dimer; Pyr_OxRdtase_NAD_bd
130	P. horikoshii	14590470	O58308	NADH oxidase	K00359	NADH oxidase	-	-	arCOG01069	CoA-dependent NAD(P)H Sulfur Oxidoreductase	General function prediction only	PF00070; PF07992; PF02852	Pyr_redox; Pyr_redox_2; Pyr_redox_dim	IPR017758; IPR013027; IPR004099; IPR001327	CoA_disulphide_reductase; FAD_pyr_nucl-diS_OxRdtase; Pyr_nucl-diS_OxRdtase_dimer; Pyr_OxRdtase_NAD_bd
130	P. furiosus	18977558	Q8U1M0	NADH oxidase	K00359	NADH oxidase	-	-	arCOG01069	CoA-dependent NAD(P)H Sulfur Oxidoreductase	General function prediction only	PF00070; PF07992; PF02852	Pyr_redox; Pyr_redox_2; Pyr_redox_dim	IPR017758; IPR013027; IPR004099; IPR001327	CoA_disulphide_reductase; FAD_pyr_nucl-diS_OxRdtase; Pyr_nucl-diS_OxRdtase_dimer; Pyr_OxRdtase_NAD_bd
130	T. onnurineus	212223451	B6YTA3	NADH oxidase	-	NADH oxidase	-	-	-	-	-	PF00070; PF07992; PF02852	Pyr_redox; Pyr_redox_2; Pyr_redox_dim	IPR017758; IPR013027; IPR004099; IPR001327	CoA_disulphide_reductase; FAD_pyr_nucl-diS_OxRdtase; Pyr_nucl-diS_OxRdtase_dimer; Pyr_OxRdtase_NAD_bd
131	P. furiosus	18977778	Q8U123	threonine synthase	K01733	threonine synthase	Amino Acid Metabolism; Metabolism of Cofactors and Vitamins	Glycine, serine and threonine metabolism; Vitamin B6 metabolism	arCOG01434	Threonine synthase	Amino acid transport and metabolism	PF01022; PF00291	HTH_5; PALP	IPR001845; IPR001926; IPR004450; IPR011991	Bac_reg_prot_ArsR; PyrdxlP-dep_enz_bsu; Thr_synthase; Wing_hlx_DNA_bd
131	T. onnurineus	212223312	B6YSW4	Pyridoxal phosphate dependent enzyme	K01733	pyridoxal phosphate dependent enzyme	Amino Acid Metabolism; Metabolism of Cofactors and Vitamins	Glycine, serine and threonine metabolism; Vitamin B6 metabolism	-	-	-	PF03551; PF00291	PadR; PALP	IPR001845; IPR001926; IPR004450; IPR005149; IPR011991	Bac_reg_prot_ArsR; PyrdxlP-dep_enz_bsu; Thr_synthase; Tscrpt_regulator_PadR_N-like; Wing_hlx_DNA_bd
131	P. horikoshii	14591203	O50114	threonine synthase	K01733	threonine synthase	Amino Acid Metabolism; Metabolism of Cofactors and Vitamins	Glycine, serine and threonine metabolism; Vitamin B6 metabolism	arCOG01434	Threonine synthase	Amino acid transport and metabolism	PF03551; PF00291	PadR; PALP	IPR001845; IPR001926; IPR004450; IPR005149; IPR011991	Bac_reg_prot_ArsR; PyrdxlP-dep_enz_bsu; Thr_synthase; Tscrpt_regulator_PadR_N-like; Wing_hlx_DNA_bd
131	P. abyssi	14520956	Q9V0P1	threonine synthase	K01733	threonine synthase	Amino Acid Metabolism; Metabolism of Cofactors and Vitamins	Glycine, serine and threonine metabolism; Vitamin B6 metabolism	arCOG01434	Threonine synthase	Amino acid transport and metabolism	PF01022; PF00291	HTH_5; PALP	IPR001845; IPR001926; IPR004450; IPR011991	Bac_reg_prot_ArsR; PyrdxlP-dep_enz_bsu; Thr_synthase; Wing_hlx_DNA_bd
132	T. onnurineus	212225110	B6YW83	threonine synthase	K06901	xanthine/uracilpermease	-	-	-	-	-	PF00860	Xan_ur_permease	IPR006043	Xant/urac/vitC
132	P. horikoshii	14590989	O58872	threonine synthase	K06901	hypothetical protein	-	-	arCOG02807	Xanthine/uracil/vitamin C permease	Nucleotide transport and metabolism	PF00860	Xan_ur_permease	IPR006043	Xant/urac/vitC
132	P. furiosus	18977224	Q8U2I2	threonine synthase	K06901	hypothetical protein	-	-	arCOG02807	Xanthine/uracil/vitamin C permease	Nucleotide transport and metabolism	PF00860	Xan_ur_permease	IPR006043	Xant/urac/vitC
132	P. abyssi	14521278	Q9UZS2	threonine synthase	K06901	hypothetical protein	-	-	arCOG02807	Xanthine/uracil/vitamin C permease	Nucleotide transport and metabolism	PF00860	Xan_ur_permease	IPR006043	Xant/urac/vitC
133	P. abyssi	14521457	Q9UZ96	threonine synthase	K03592	hypothetical protein	-	-	arCOG00322	Predicted Zn-dependent protease or their inactivated homolog	General function prediction only	PF01523	PmbA_TldD	IPR002510	Peptidase_U62
133	P. horikoshii	14590710	O58579	threonine synthase	K03592	hypothetical protein	-	-	arCOG00322	Predicted Zn-dependent protease or their inactivated homolog	General function prediction only	PF01523	PmbA_TldD	IPR002510	Peptidase_U62
133	P. furiosus	18977449	Q8U1X7	threonine synthase	K03592	hypothetical protein	-	-	arCOG00322	Predicted Zn-dependent protease or their inactivated homolog	General function prediction only	PF01523	PmbA_TldD	IPR002510	Peptidase_U62
133	T. onnurineus	212223954	B6YVX0	zinc-dependent protease	K03592	zinc-dependent protease	-	-	-	-	-	PF01523	PmbA_TldD	IPR002510	Peptidase_U62
134	P. horikoshii	14590269	O58097	glutamine synthetase	K01915	glutamine synthetase	Energy Metabolism; Amino Acid Metabolism; Glycan Biosynthesis and Metabolism; Signal Transduction	Nitrogen metabolism; Glutamate metabolism; Peptidoglycan biosynthesis; Two-component system	arCOG01909	Glutamine synthetase	Amino acid transport and metabolism	PF00120; PF03951	Gln-synt_C; Gln-synt_N	IPR008147; IPR014746; IPR008146; IPR004809	Gln_synt_beta; Gln_synth/guanido_kin_cat; Gln_synth_cat; Gln_synth_I
134	T. onnurineus	212224923	B6YV34	glnA glutamine synthetase	K01915	GlnA glutamine synthetase	Energy Metabolism; Amino Acid Metabolism; Glycan Biosynthesis and Metabolism; Signal Transduction	Nitrogen metabolism; Glutamate metabolism; Peptidoglycan biosynthesis; Two-component system	-	-	-	PF00120; PF03951	Gln-synt_C; Gln-synt_N	IPR008147; IPR014746; IPR008146; IPR004809	Gln_synt_beta; Gln_synth/guanido_kin_cat; Gln_synth_cat; Gln_synth_I
134	P. abyssi	14521807	Q9UY99	glutamine synthetase	K01915	glutamine synthetase	Energy Metabolism; Amino Acid Metabolism; Glycan Biosynthesis and Metabolism; Signal Transduction	Nitrogen metabolism; Glutamate metabolism; Peptidoglycan biosynthesis; Two-component system	arCOG01909	Glutamine synthetase	Amino acid transport and metabolism	PF00120; PF03951	Gln-synt_C; Gln-synt_N	IPR008147; IPR014746; IPR008146; IPR004809	Gln_synt_beta; Gln_synth/guanido_kin_cat; Gln_synth_cat; Gln_synth_I
134	P. furiosus	18976822	Q05907	glutamine synthetase i	K01915	glutamine synthetase I	Energy Metabolism; Amino Acid Metabolism; Glycan Biosynthesis and Metabolism; Signal Transduction	Nitrogen metabolism; Glutamate metabolism; Peptidoglycan biosynthesis; Two-component system	arCOG01909	Glutamine synthetase	Amino acid transport and metabolism	PF00120; PF03951	Gln-synt_C; Gln-synt_N	IPR008147; IPR014746; IPR008146; IPR004809	Gln_synt_beta; Gln_synth/guanido_kin_cat; Gln_synth_cat; Gln_synth_I
135	P. furiosus	18977604	Q8U1H6	glutamine synthetase i	K00823	4-aminobutyrate aminotransferase	Carbohydrate Metabolism; Amino Acid Metabolism; Metabolism of Other Amino Acids	Propanoate metabolism; Butanoate metabolism; Glutamate metabolism; Alanine and aspartate metabolism; beta-Alanine metabolism	arCOG00916	4-aminobutyrate aminotransferase or related aminotransferase	Amino acid transport and metabolism	PF00202	Aminotran_3	IPR005814; IPR015421	Aminotrans_3; PyrdxlP-dep_Trfase_major_sub1
135	T. onnurineus	212223630	B6YU27	aminotransferase	-	aminotransferase	-	-	-	-	-	PF00202	Aminotran_3	IPR005814; IPR015421	Aminotrans_3; PyrdxlP-dep_Trfase_major_sub1
135	P. horikoshii	14591285	O59170	aminotransferase	K00823	4-aminobutyrate aminotransferase	Carbohydrate Metabolism; Amino Acid Metabolism; Metabolism of Other Amino Acids	Propanoate metabolism; Butanoate metabolism; Glutamate metabolism; Alanine and aspartate metabolism; beta-Alanine metabolism	arCOG00916	4-aminobutyrate aminotransferase or related aminotransferase	Amino acid transport and metabolism	PF00202	Aminotran_3	IPR005814; IPR015421	Aminotrans_3; PyrdxlP-dep_Trfase_major_sub1
135	P. abyssi	14520878	Q9V0W8	aminotransferase	K00823	4-aminobutyrate aminotransferase	Carbohydrate Metabolism; Amino Acid Metabolism; Metabolism of Other Amino Acids	Propanoate metabolism; Butanoate metabolism; Glutamate metabolism; Alanine and aspartate metabolism; beta-Alanine metabolism	arCOG00916	4-aminobutyrate aminotransferase or related aminotransferase	Amino acid transport and metabolism	PF00202	Aminotran_3	IPR005814; IPR015421	Aminotrans_3; PyrdxlP-dep_Trfase_major_sub1
136	T. onnurineus	212223489	B6YTE1	aspartyl-tRNA synthetase	K01876	aspartyl-tRNA synthetase	Amino Acid Metabolism; Translation	Alanine and aspartate metabolism; Aminoacyl-tRNA biosynthesis	-	-	-	PF00152; PF01336	tRNA-synt_2; tRNA_anti	IPR004364; IPR018150; IPR006195; IPR002312; IPR004523; IPR012340; IPR004365	aa-tRNA-synt_II; aa-tRNA-synt_II-like; aa-tRNA-synth_II_cons-reg; Asp-tRNA-synth_IIb; Asp-tRNA-synth_IIb_arc/euk; NA-bd_OB-fold; NA_bd_OB_tRNA-helicase
136	P. abyssi	14521164	Q9V036	aspartyl-tRNA synthetase	K01876	aspartyl-tRNA synthetase	Amino Acid Metabolism; Translation	Alanine and aspartate metabolism; Aminoacyl-tRNA biosynthesis	arCOG00406	Aspartyl/asparaginyl-tRNA synthetase	Translation; ribosomal structure and biogenesis	PF00152; PF01336	tRNA-synt_2; tRNA_anti	IPR004364; IPR018150; IPR006195; IPR002312; IPR004523; IPR012340; IPR004365	aa-tRNA-synt_II; aa-tRNA-synt_II-like; aa-tRNA-synth_II_cons-reg; Asp-tRNA-synth_IIb; Asp-tRNA-synth_IIb_arc/euk; NA-bd_OB-fold; NA_bd_OB_tRNA-helicase
136	P. horikoshii	14590860	O58776	aspartyl-tRNA synthetase	K01876	aspartyl-tRNA synthetase	Amino Acid Metabolism; Translation	Alanine and aspartate metabolism; Aminoacyl-tRNA biosynthesis	arCOG00406	Aspartyl/asparaginyl-tRNA synthetase	Translation; ribosomal structure and biogenesis	PF00152; PF01336	tRNA-synt_2; tRNA_anti	IPR004364; IPR018150; IPR006195; IPR002312; IPR004523; IPR012340; IPR004365	aa-tRNA-synt_II; aa-tRNA-synt_II-like; aa-tRNA-synth_II_cons-reg; Asp-tRNA-synth_IIb; Asp-tRNA-synth_IIb_arc/euk; NA-bd_OB-fold; NA_bd_OB_tRNA-helicase
136	P. furiosus	18977241	Q8U2G6	aspartyl-tRNA synthetase	K01876	aspartyl-tRNA synthetase	Amino Acid Metabolism; Translation	Alanine and aspartate metabolism; Aminoacyl-tRNA biosynthesis	arCOG00406	Aspartyl/asparaginyl-tRNA synthetase	Translation; ribosomal structure and biogenesis	PF00152; PF01336	tRNA-synt_2; tRNA_anti	IPR004364; IPR018150; IPR006195; IPR002312; IPR004523; IPR012340; IPR004365	aa-tRNA-synt_II; aa-tRNA-synt_II-like; aa-tRNA-synth_II_cons-reg; Asp-tRNA-synth_IIb; Asp-tRNA-synth_IIb_arc/euk; NA-bd_OB-fold; NA_bd_OB_tRNA-helicase
137	T. onnurineus	212223778	B6YUT1	hypothetical membrane protein, conserved	-	hypothetical membrane protein, conserved	-	-	-	-	-	-	-	-	-
137	P. abyssi	14521341	Q9UZL0	hypothetical membrane protein, conserved	-	hypothetical protein	-	-	arCOG05822	Uncharacterized conserved protein	Function unknown	-	-	-	-
137	P. furiosus	33359536	Q8U1Y1	hypothetical membrane protein, conserved	-	hypothetical protein	-	-	arCOG05822	Uncharacterized conserved protein	Function unknown	-	-	-	-
137	P. horikoshii	14590931	O58827	hypothetical membrane protein, conserved	-	hypothetical protein	-	-	arCOG05822	Uncharacterized conserved protein	Function unknown	-	-	-	-
138	T. onnurineus	212224332	B6YX58	archaeal flagella-related protein D	K07327	archaeal flagella-related protein D	-	-	-	-	-	PF04659	Arch_fla_DE	IPR006752; IPR016682	Arch_fla_DE; FlaD_prd_arc
138	P. abyssi	14521690	Q9UYL6	putative flagella-related protein d or e	K07327	putative flagella-related protein D or E	-	-	arCOG02965	Putative archaeal flagellar protein D/E	Cell motility	PF04659	Arch_fla_DE	IPR006752; IPR016682	Arch_fla_DE; FlaD_prd_arc
138	P. furiosus	18976707	Q8U3W6	flagella-related protein d, putative	K07327	flagella-related protein D, putative	-	-	arCOG02965	Putative archaeal flagellar protein D/E	Cell motility	PF04659	Arch_fla_DE	IPR006752; IPR016682	Arch_fla_DE; FlaD_prd_arc
138	P. horikoshii	14590453	O58288	flagella-related protein d, putative	K07327	hypothetical protein	-	-	arCOG02965	Putative archaeal flagellar protein D/E	Cell motility	PF04659	Arch_fla_DE	IPR006752; IPR016682	Arch_fla_DE; FlaD_prd_arc
139	P. abyssi	14521625	Q9UYT1	flagella-related protein d, putative	-	hypothetical protein	-	-	arCOG01340	Acyl-CoA synthetase (NDP forming)	Energy production and conversion	PF02629	CoA_binding	IPR003781; IPR016102	CoA_bd; Succinyl-CoA_synth-like
139	P. furiosus	18977457	Q8U1W9	flagella-related protein d, putative	-	hypothetical protein	-	-	arCOG01340	Acyl-CoA synthetase (NDP forming)	Energy production and conversion	PF02629	CoA_binding	IPR003781; IPR016102	CoA_bd; Succinyl-CoA_synth-like
139	P. horikoshii	14590516	O58359	flagella-related protein d, putative	-	hypothetical protein	-	-	arCOG01340	Acyl-CoA synthetase (NDP forming)	Energy production and conversion	PF02629	CoA_binding	IPR003781; IPR016102	CoA_bd; Succinyl-CoA_synth-like
139	T. onnurineus	212224787	B6YUE1	flagella-related protein d, putative	-	acyl-CoA synthetase , large subunit	-	-	-	-	-	PF02629	CoA_binding	IPR003781; IPR016040; IPR016102	CoA_bd; NAD(P)-bd; Succinyl-CoA_synth-like
140	P. abyssi	14520579	Q9V1R4	Hef nuclease	K07472	TBP-interacting protein TIP49	Replication and Repair	Other replication, recombination and repair proteins	arCOG04081	DNA helicase TIP49; TBP-interacting protein	Transcription	PF00004; PF06068	AAA; TIP49	IPR003593; IPR003959; IPR010339	ATPase_AAA_core; ATPase_AAA_core; TIP49_C
140	P. horikoshii	14591557	O59468	Hef nuclease	K07472	hypothetical protein	Replication and Repair	Other replication, recombination and repair proteins	arCOG04081	DNA helicase TIP49; TBP-interacting protein	Transcription	PF00004; PF06068	AAA; TIP49	IPR003593; IPR003959; IPR010339	ATPase_AAA_core; ATPase_AAA_core; TIP49_C
140	P. furiosus	18978219	Q8TZX8	Hef nuclease	K07472	tbp-interacting protein TIP49	Replication and Repair	Other replication, recombination and repair proteins	arCOG04081	DNA helicase TIP49; TBP-interacting protein	Transcription	PF00004; PF06068	AAA; TIP49	IPR003593; IPR003959; IPR010339	ATPase_AAA_core; ATPase_AAA_core; TIP49_C
140	T. onnurineus	212223608	B6YU05	TBP-interacting protein	K07472	TBP-interacting protein	Replication and Repair	Other replication, recombination and repair proteins	-	-	-	PF00004; PF06068	AAA; TIP49	IPR003593; IPR003959; IPR010339	ATPase_AAA_core; ATPase_AAA_core; TIP49_C
141	P. abyssi	14520867	Q9V0X9	TBP-interacting protein	K03885	NADH oxidase	Energy Metabolism	Oxidative phosphorylation	arCOG01069	CoA-dependent NAD(P)H Sulfur Oxidoreductase	General function prediction only	PF00070; PF07992; PF02852	Pyr_redox; Pyr_redox_2; Pyr_redox_dim	IPR013027; IPR004099; IPR001327	FAD_pyr_nucl-diS_OxRdtase; Pyr_nucl-diS_OxRdtase_dimer; Pyr_OxRdtase_NAD_bd
141	P. horikoshii	14591291	O59178	NADH oxidase	K03885	NADH oxidase	Energy Metabolism	Oxidative phosphorylation	arCOG01069	CoA-dependent NAD(P)H Sulfur Oxidoreductase	General function prediction only	PF00070; PF07992; PF02852	Pyr_redox; Pyr_redox_2; Pyr_redox_dim	IPR013027; IPR004099; IPR001327	FAD_pyr_nucl-diS_OxRdtase; Pyr_nucl-diS_OxRdtase_dimer; Pyr_OxRdtase_NAD_bd
141	T. onnurineus	212224420	B6YXE6	NADH oxidase	K03885	NADH oxidase	Energy Metabolism	Oxidative phosphorylation	-	-	-	PF00070; PF07992; PF02852	Pyr_redox; Pyr_redox_2; Pyr_redox_dim	IPR013027; IPR004099; IPR001327	FAD_pyr_nucl-diS_OxRdtase; Pyr_nucl-diS_OxRdtase_dimer; Pyr_OxRdtase_NAD_bd
141	P. furiosus	18977904	Q8U0Q3	NADH oxidase	K03885	NADH oxidase	Energy Metabolism	Oxidative phosphorylation	arCOG01069	CoA-dependent NAD(P)H Sulfur Oxidoreductase	General function prediction only	PF00070; PF07992; PF02852	Pyr_redox; Pyr_redox_2; Pyr_redox_dim	IPR013027; IPR004099; IPR001327	FAD_pyr_nucl-diS_OxRdtase; Pyr_nucl-diS_OxRdtase_dimer; Pyr_OxRdtase_NAD_bd
142	T. onnurineus	212223262	B6YSR4	NADH oxidase	-	hypothetical protein	-	-	-	-	-	PF01943	Polysacc_synt	IPR002797; IPR005829	Polysacc_synt; Sugar_transporter_CS
142	P. horikoshii	33359353	-	NADH oxidase	-	hypothetical protein	-	-	arCOG05806	Uncharacterized conserved protein	Function unknown	-	-	-	-
142	P. abyssi	14521179	Q9V021	NADH oxidase	-	hypothetical protein	-	-	arCOG05806	Uncharacterized conserved protein	Function unknown	-	-	-	-
142	P. furiosus	18977664	Q8U1C5	NADH oxidase	-	hypothetical protein	-	-	arCOG05806	Uncharacterized conserved protein	Function unknown	-	-	-	-
143	T. onnurineus	212223549	B6YTK1	hypothetical L-asparaginase	K09482	hypothetical L-asparaginase	Amino Acid Metabolism; Translation	Glutamate metabolism; Aminoacyl-tRNA biosynthesis	-	-	-	PF00710	Asparaginase	IPR006033; IPR006034; IPR011878	AsnASEI; Asp/Glutamnse; GatD_arch
143	P. abyssi	14520908	Q9V0T9	hypothetical L-asparaginase	K09482	glutamyl-tRNA amidotransferase subunit D	Amino Acid Metabolism; Translation	Glutamate metabolism; Aminoacyl-tRNA biosynthesis	arCOG01924	L-asparaginase/archaeal Glu-tRNAGln amidotransferase subunit D	Amino acid transport and metabolism	PF00710	Asparaginase	IPR006033; IPR006034; IPR011878	AsnASEI; Asp/Glutamnse; GatD_arch
143	P. horikoshii	14591252	O59132	hypothetical L-asparaginase	K09482	glutamyl-tRNA amidotransferase subunit D	Amino Acid Metabolism; Translation	Glutamate metabolism; Aminoacyl-tRNA biosynthesis	arCOG01924	L-asparaginase/archaeal Glu-tRNAGln amidotransferase subunit D	Amino acid transport and metabolism	PF00710	Asparaginase	IPR006033; IPR006034; IPR011878	AsnASEI; Asp/Glutamnse; GatD_arch
143	P. furiosus	18977833	Q8U0X0	hypothetical L-asparaginase	K09482	glutamyl-tRNA amidotransferase subunit D	Amino Acid Metabolism; Translation	Glutamate metabolism; Aminoacyl-tRNA biosynthesis	arCOG01924	L-asparaginase/archaeal Glu-tRNAGln amidotransferase subunit D	Amino acid transport and metabolism	PF00710	Asparaginase	IPR006033; IPR006034; IPR011878	AsnASEI; Asp/Glutamnse; GatD_arch
144	P. horikoshii	14590068	O57864	hypothetical L-asparaginase	K10725	cell division control protein 6	-	-	arCOG00467	Cdc6-related protein; AAA superfamily ATPase	Replication; recombination and repair	PF00004; PF09079	AAA; Cdc6_C	IPR003593; IPR003959; IPR015163; IPR014277; IPR011991	ATPase_AAA_core; ATPase_AAA_core; Cdc6_C; Cdc6_rel_arc; Wing_hlx_DNA_bd
144	P. abyssi	14520340	Q9V2F2	hypothetical L-asparaginase	K10725	cell division control protein 6	-	-	arCOG00467	Cdc6-related protein; AAA superfamily ATPase	Replication; recombination and repair	PF00004; PF09079	AAA; Cdc6_C	IPR003593; IPR003959; IPR015163; IPR014277; IPR011991	ATPase_AAA_core; ATPase_AAA_core; Cdc6_C; Cdc6_rel_arc; Wing_hlx_DNA_bd
144	P. furiosus	18976389	P81413	hypothetical L-asparaginase	K10725	cell division control protein 6	-	-	arCOG00467	Cdc6-related protein; AAA superfamily ATPase	Replication; recombination and repair	PF00004; PF09079	AAA; Cdc6_C	IPR003593; IPR003959; IPR015163; IPR014277; IPR011991	ATPase_AAA_core; ATPase_AAA_core; Cdc6_C; Cdc6_rel_arc; Wing_hlx_DNA_bd
144	T. onnurineus	212224795	B6YUE9	hypothetical L-asparaginase	K10725	hypothetical cell division control protein 6	-	-	-	-	-	PF00004; PF09079	AAA; Cdc6_C	IPR003593; IPR003959; IPR015163; IPR014277; IPR011991	ATPase_AAA_core; ATPase_AAA_core; Cdc6_C; Cdc6_rel_arc; Wing_hlx_DNA_bd
145	P. furiosus	18976527	Q8U4D3	asparaginyl-tRNA synthetase	K01893	asparaginyl-tRNA synthetase	Amino Acid Metabolism; Translation	Alanine and aspartate metabolism; Aminoacyl-tRNA biosynthesis	arCOG00407	Aspartyl/asparaginyl-tRNA synthetase	Translation; ribosomal structure and biogenesis	PF00152; PF01336	tRNA-synt_2; tRNA_anti	IPR004364; IPR018150; IPR006195; IPR004522; IPR002312; IPR012340; IPR004365	aa-tRNA-synt_II; aa-tRNA-synt_II-like; aa-tRNA-synth_II_cons-reg; Asn-tRNA-synth_IIb; Asp-tRNA-synth_IIb; NA-bd_OB-fold; NA_bd_OB_tRNA-helicase
145	P. abyssi	14520441	Q9V251	asparaginyl-tRNA synthetase	K01893	asparaginyl-tRNA synthetase	Amino Acid Metabolism; Translation	Alanine and aspartate metabolism; Aminoacyl-tRNA biosynthesis	arCOG00407	Aspartyl/asparaginyl-tRNA synthetase	Translation; ribosomal structure and biogenesis	PF00152; PF01336	tRNA-synt_2; tRNA_anti	IPR004364; IPR018150; IPR006195; IPR004522; IPR002312; IPR012340; IPR004365	aa-tRNA-synt_II; aa-tRNA-synt_II-like; aa-tRNA-synth_II_cons-reg; Asn-tRNA-synth_IIb; Asp-tRNA-synth_IIb; NA-bd_OB-fold; NA_bd_OB_tRNA-helicase
145	P. horikoshii	14590172	O57980	asparaginyl-tRNA synthetase	K01893	asparaginyl-tRNA synthetase	Amino Acid Metabolism; Translation	Alanine and aspartate metabolism; Aminoacyl-tRNA biosynthesis	arCOG00407	Aspartyl/asparaginyl-tRNA synthetase	Translation; ribosomal structure and biogenesis	PF00152; PF01336	tRNA-synt_2; tRNA_anti	IPR004364; IPR018150; IPR006195; IPR004522; IPR002312; IPR012340; IPR004365	aa-tRNA-synt_II; aa-tRNA-synt_II-like; aa-tRNA-synth_II_cons-reg; Asn-tRNA-synth_IIb; Asp-tRNA-synth_IIb; NA-bd_OB-fold; NA_bd_OB_tRNA-helicase
145	T. onnurineus	212224110	B6YWI6	asparaginyl-tRNA synthetase	K01893	asparaginyl-tRNA synthetase	Amino Acid Metabolism; Translation	Alanine and aspartate metabolism; Aminoacyl-tRNA biosynthesis	-	-	-	PF00152; PF01336	tRNA-synt_2; tRNA_anti	IPR004364; IPR018150; IPR006195; IPR004522; IPR002312; IPR012340; IPR004365	aa-tRNA-synt_II; aa-tRNA-synt_II-like; aa-tRNA-synth_II_cons-reg; Asn-tRNA-synth_IIb; Asp-tRNA-synth_IIb; NA-bd_OB-fold; NA_bd_OB_tRNA-helicase
146	T. onnurineus	212224873	B6YUY4	histidyl-tRNA synthetase	K01892	histidyl-tRNA synthetase	Amino Acid Metabolism; Translation	Histidine metabolism; Aminoacyl-tRNA biosynthesis	-	-	-	PF03129; PF00587	HGTP_anticodon; tRNA-synt_2b	IPR002314; IPR006195; IPR004154; IPR015807; IPR004516	aa-tRNA-synt_IIb_cons-reg; aa-tRNA-synth_II_cons-reg; Anticodon_bd; His-tRNA-synth_IIa_sub; His-tRNA_synth_IIA
146	P. furiosus	18976636	Q8U431	histidyl-tRNA synthetase	K01892	histidyl-tRNA synthetase	Amino Acid Metabolism; Translation	Histidine metabolism; Aminoacyl-tRNA biosynthesis	arCOG00404	Histidyl-tRNA synthetase	Translation; ribosomal structure and biogenesis	PF03129; PF00587	HGTP_anticodon; tRNA-synt_2b	IPR002314; IPR006195; IPR004154; IPR015807; IPR004516	aa-tRNA-synt_IIb_cons-reg; aa-tRNA-synth_II_cons-reg; Anticodon_bd; His-tRNA-synth_IIa_sub; His-tRNA_synth_IIA
146	P. abyssi	14521875	Q9UY31	histidyl-tRNA synthetase	K01892	histidyl-tRNA synthetase	Amino Acid Metabolism; Translation	Histidine metabolism; Aminoacyl-tRNA biosynthesis	arCOG00404	Histidyl-tRNA synthetase	Translation; ribosomal structure and biogenesis	PF03129; PF00587	HGTP_anticodon; tRNA-synt_2b	IPR002314; IPR006195; IPR004154; IPR015807; IPR004516	aa-tRNA-synt_IIb_cons-reg; aa-tRNA-synth_II_cons-reg; Anticodon_bd; His-tRNA-synth_IIa_sub; His-tRNA_synth_IIA
146	P. horikoshii	14590213	O58028	histidyl-tRNA synthetase	K01892	histidyl-tRNA synthetase	Amino Acid Metabolism; Translation	Histidine metabolism; Aminoacyl-tRNA biosynthesis	arCOG00404	Histidyl-tRNA synthetase	Translation; ribosomal structure and biogenesis	PF03129; PF00587	HGTP_anticodon; tRNA-synt_2b	IPR002314; IPR006195; IPR004154; IPR015807; IPR004516	aa-tRNA-synt_IIb_cons-reg; aa-tRNA-synth_II_cons-reg; Anticodon_bd; His-tRNA-synth_IIa_sub; His-tRNA_synth_IIA
147	P. horikoshii	33359260	-	histidyl-tRNA synthetase	K05716	cyclic 2,3-diphosphoglycerate synthase	-	-	arCOG01230	Predicted GTPase	General function prediction only	-	-	-	-
147	T. onnurineus	212223892	B6YVF3	histidyl-tRNA synthetase	K05716	cyclic 2,3-diphospoglycerate synthetase	-	-	-	-	-	-	-	IPR016557	Cyc_diphosphoglycerate_synth
147	P. abyssi	14520367	Q9V2C5	histidyl-tRNA synthetase	K05716	hypothetical protein	-	-	arCOG01230	Predicted GTPase	General function prediction only	-	-	IPR016557	Cyc_diphosphoglycerate_synth
147	P. furiosus	18976451	Q8U4K6	histidyl-tRNA synthetase	K05716	cyclic 2,3-diphospoglycerate-synthetase	-	-	arCOG01230	Predicted GTPase	General function prediction only	-	-	IPR016557	Cyc_diphosphoglycerate_synth
148	T. onnurineus	212224835	B6YUI9	histidyl-tRNA synthetase	-	hypothetical protein	-	-	-	-	-	PF01882	DUF58	IPR002881; IPR002035	DUF58; VWF_A
148	P. abyssi	14521487	Q9UZ66	histidyl-tRNA synthetase	-	hypothetical protein	-	-	arCOG02742	Uncharacterized conserved protein; DUF58 family; contains vWF domain	General function prediction only	PF01882	DUF58	IPR002881	DUF58
148	P. horikoshii	14590643	O58486	histidyl-tRNA synthetase	-	hypothetical protein	-	-	arCOG02742	Uncharacterized conserved protein; DUF58 family; contains vWF domain	General function prediction only	PF01882	DUF58	IPR002881	DUF58
148	P. furiosus	18976890	Q8U3F0	histidyl-tRNA synthetase	-	hypothetical protein	-	-	arCOG02742	Uncharacterized conserved protein; DUF58 family; contains vWF domain	General function prediction only	PF01882	DUF58	IPR002881	DUF58
149	P. furiosus	18977809	Q8U0Z3	histidyl-tRNA synthetase	-	hypothetical protein	-	-	arCOG00072	3'-phosphoadenosine 5'-phosphosulfate sulfotransferase (PAPS reductase)/FAD synthetase or related enzyme	Amino acid transport and metabolism	PF01507	PAPS_reduct	IPR002500; IPR014729	PAPS_reduct; Rossmann-like_a/b/a_fold
149	P. abyssi	14520926	Q9V0S1	histidyl-tRNA synthetase	-	hypothetical protein	-	-	arCOG00072	3'-phosphoadenosine 5'-phosphosulfate sulfotransferase (PAPS reductase)/FAD synthetase or related enzyme	Amino acid transport and metabolism	PF01507	PAPS_reduct	IPR002500; IPR014729	PAPS_reduct; Rossmann-like_a/b/a_fold
149	P. horikoshii	14591232	O59111	histidyl-tRNA synthetase	-	hypothetical protein	-	-	arCOG00072	3'-phosphoadenosine 5'-phosphosulfate sulfotransferase (PAPS reductase)/FAD synthetase or related enzyme	Amino acid transport and metabolism	PF01507	PAPS_reduct	IPR002500; IPR014729	PAPS_reduct; Rossmann-like_a/b/a_fold
149	T. onnurineus	212224612	B6YXY8	histidyl-tRNA synthetase	-	3'-phosphoadenosine 5'-phosphosulfate reductase	-	-	-	-	-	PF01507	PAPS_reduct	IPR002500; IPR014729	PAPS_reduct; Rossmann-like_a/b/a_fold
150	P. furiosus	18978003	Q8U0F8	NDP-sugar dehydrogenase	K02472	NDP-sugar dehydrogenase	Carbohydrate Metabolism	Aminosugars metabolism	arCOG00252	UDP-N-acetyl-D-mannosaminuronate dehydrogenase	Cell wall/membrane/envelope biogenesis	PF00984; PF03720; PF03721	UDPG_MGDP_dh; UDPG_MGDP_dh_C; UDPG_MGDP_dh_N	IPR016040; IPR017476; IPR014027; IPR014026; IPR014028; IPR001732	NAD(P)-bd; Nucleotide_sugar_DH; UDP-Glc/GDP-Man_DHase_C; UDP-Glc/GDP-Man_DHase_dimer; UDP-Glc/GDP-Man_DHase_dimer-bd; UDP-Glc/GDP-Man_DHase_N
150	T. onnurineus	212223649	B6YU46	UDP-N-acetyl-D-mannosaminuronate dehydrogenase	K02472	UDP-N-acetyl-D-mannosaminuronate dehydrogenase	Carbohydrate Metabolism	Aminosugars metabolism	-	-	-	PF00984; PF03720; PF03721	UDPG_MGDP_dh; UDPG_MGDP_dh_C; UDPG_MGDP_dh_N	IPR016040; IPR017476; IPR014027; IPR014026; IPR014028; IPR001732	NAD(P)-bd; Nucleotide_sugar_DH; UDP-Glc/GDP-Man_DHase_C; UDP-Glc/GDP-Man_DHase_dimer; UDP-Glc/GDP-Man_DHase_dimer-bd; UDP-Glc/GDP-Man_DHase_N
150	P. abyssi	14520764	Q9V180	udp-n-acetyl-d-mannosaminuronic acid dehydrogenase	K02472	UDP-N-acetyl-D-mannosaminuronic acid dehydrogenase	Carbohydrate Metabolism	Aminosugars metabolism	arCOG00252	UDP-N-acetyl-D-mannosaminuronate dehydrogenase	Cell wall/membrane/envelope biogenesis	PF00984; PF03720; PF03721	UDPG_MGDP_dh; UDPG_MGDP_dh_C; UDPG_MGDP_dh_N	IPR016040; IPR017476; IPR014027; IPR014026; IPR014028; IPR001732	NAD(P)-bd; Nucleotide_sugar_DH; UDP-Glc/GDP-Man_DHase_C; UDP-Glc/GDP-Man_DHase_dimer; UDP-Glc/GDP-Man_DHase_dimer-bd; UDP-Glc/GDP-Man_DHase_N
150	P. horikoshii	14591393	O59284	UDP-N-acetyl-D-mannosaminuronic acid dehydrogenase	K02472	UDP-N-acetyl-D-mannosaminuronic acid dehydrogenase	Carbohydrate Metabolism	Aminosugars metabolism	arCOG00252	UDP-N-acetyl-D-mannosaminuronate dehydrogenase	Cell wall/membrane/envelope biogenesis	PF00984; PF03720; PF03721	UDPG_MGDP_dh; UDPG_MGDP_dh_C; UDPG_MGDP_dh_N	IPR016040; IPR017476; IPR014027; IPR014026; IPR014028; IPR001732	NAD(P)-bd; Nucleotide_sugar_DH; UDP-Glc/GDP-Man_DHase_C; UDP-Glc/GDP-Man_DHase_dimer; UDP-Glc/GDP-Man_DHase_dimer-bd; UDP-Glc/GDP-Man_DHase_N
151	P. horikoshii	14591622	O59545	UDP-N-acetyl-D-mannosaminuronic acid dehydrogenase	-	hypothetical protein	-	-	arCOG01358	2-methylthioadenine synthetase	Translation; ribosomal structure and biogenesis	PF04055; PF01938; PF00919	Radical_SAM; TRAM; UPF0004	IPR013785; IPR006638; IPR006466; IPR007197; IPR002792; IPR005839; IPR013848	Aldolase_TIM; Elp3/MiaB/NifB; MiaB_like_B; Radical_SAM; TRAM; UPF0004; UPF0004_N
151	P. abyssi	14521928	Q9UXX9	UDP-N-acetyl-D-mannosaminuronic acid dehydrogenase	-	hypothetical protein	-	-	arCOG01358	2-methylthioadenine synthetase	Translation; ribosomal structure and biogenesis	PF04055; PF01938; PF00919	Radical_SAM; TRAM; UPF0004	IPR013785; IPR006638; IPR006466; IPR007197; IPR002792; IPR005839; IPR013848	Aldolase_TIM; Elp3/MiaB/NifB; MiaB_like_B; Radical_SAM; TRAM; UPF0004; UPF0004_N
151	P. furiosus	18978284	Q8TZS2	UDP-N-acetyl-D-mannosaminuronic acid dehydrogenase	-	hypothetical protein	-	-	arCOG01358	2-methylthioadenine synthetase	Translation; ribosomal structure and biogenesis	PF04055; PF01938; PF00919	Radical_SAM; TRAM; UPF0004	IPR013785; IPR006638; IPR006466; IPR007197; IPR002792; IPR005839; IPR013848	Aldolase_TIM; Elp3/MiaB/NifB; MiaB_like_B; Radical_SAM; TRAM; UPF0004; UPF0004_N
151	T. onnurineus	212224708	B6YTV6	UDP-N-acetyl-D-mannosaminuronic acid dehydrogenase	-	hypothetical 2-methylthioadenine synthetase	-	-	-	-	-	PF04055; PF01938; PF00919	Radical_SAM; TRAM; UPF0004	IPR013785; IPR006638; IPR006466; IPR007197; IPR002792; IPR005839; IPR013848	Aldolase_TIM; Elp3/MiaB/NifB; MiaB_like_B; Radical_SAM; TRAM; UPF0004; UPF0004_N
152	P. furiosus	18977549	Q8U1M9	UDP-N-acetyl-D-mannosaminuronic acid dehydrogenase	K03665	gtp1/obg family GTP-binding protein	-	-	arCOG00353	GTP-binding protein protease modulator	General function prediction only	PF01926	MMR_HSR1	IPR016496; IPR006073; IPR002917; IPR005225	GTP-bd_HflX; GTP1_OBG; MMR_HSR1_GTP_bd; Small_GTP_bd
152	T. onnurineus	212224625	B6YY01	HflX-related GTP-binding protein	K03665	HflX-related GTP-binding protein	-	-	-	-	-	PF01926	MMR_HSR1	IPR016496; IPR006073; IPR002917; IPR005225	GTP-bd_HflX; GTP1_OBG; MMR_HSR1_GTP_bd; Small_GTP_bd
152	P. horikoshii	14590961	O58859	GTP-binding protein hflX	K03665	GTP-binding protein HflX	-	-	arCOG00353	GTP-binding protein protease modulator	General function prediction only	PF01926	MMR_HSR1	IPR016496; IPR006073; IPR002917; IPR005225	GTP-bd_HflX; GTP1_OBG; MMR_HSR1_GTP_bd; Small_GTP_bd
152	P. abyssi	14521287	Q9UZR3	GTP-binding protein hflx	K03665	GTP-binding protein HflX	-	-	arCOG00353	GTP-binding protein protease modulator	General function prediction only	PF01926	MMR_HSR1	IPR016496; IPR006073; IPR002917; IPR005225	GTP-bd_HflX; GTP1_OBG; MMR_HSR1_GTP_bd; Small_GTP_bd
153	P. abyssi	14521916	Q9UXZ0	phosphopyruvate hydratase	K01689	phosphopyruvate hydratase	Carbohydrate Metabolism	Glycolysis / Gluconeogenesis	arCOG01169	Enolase	Carbohydrate transport and metabolism	PF00113; PF03952	Enolase_C; Enolase_N	IPR000941	Enolase
153	P. furiosus	18976587	Q8U477	phosphopyruvate hydratase	K01689	phosphopyruvate hydratase	Carbohydrate Metabolism	Glycolysis / Gluconeogenesis	arCOG01169	Enolase	Carbohydrate transport and metabolism	PF00113; PF03952	Enolase_C; Enolase_N	IPR000941	Enolase
153	T. onnurineus	212224764	B6YUB8	enolase	K01689	enolase	Carbohydrate Metabolism	Glycolysis / Gluconeogenesis	-	-	-	PF00113; PF03952	Enolase_C; Enolase_N	IPR000941	Enolase
153	P. horikoshii	14591684	O59605	phosphopyruvate hydratase	K01689	phosphopyruvate hydratase	Carbohydrate Metabolism	Glycolysis / Gluconeogenesis	arCOG01169	Enolase	Carbohydrate transport and metabolism	PF00113; PF03952	Enolase_C; Enolase_N	IPR000941	Enolase
154	P. furiosus	18977430	Q8U1Z6	phosphopyruvate hydratase	-	hypothetical protein	-	-	arCOG00673	Predicted sugar nucleotidyltransferase	Cell wall/membrane/envelope biogenesis	PF01066; PF00483	CDP-OH_P_transf; NTP_transferase	IPR000462; IPR005835	CDP-OH_P_trans; NTP_transferase
154	T. onnurineus	212224397	B6YXC3	phosphopyruvate hydratase	-	bifunctional sugar nucleotidyltransferase/CDP-alcohol phosphatidyltransferase synthase	-	-	-	-	-	PF01066; PF01128	CDP-OH_P_transf; IspD	IPR000462; IPR001228	CDP-OH_P_trans; ISPD_synthase
154	P. abyssi	14521239	Q9UZW1	phosphopyruvate hydratase	-	glucose-1-phosphate thymidylyltransferase related protein	-	-	arCOG00673	Predicted sugar nucleotidyltransferase	Cell wall/membrane/envelope biogenesis	PF01066; PF00483	CDP-OH_P_transf; NTP_transferase	IPR000462; IPR005835	CDP-OH_P_trans; NTP_transferase
154	P. horikoshii	14591039	O58964	phosphopyruvate hydratase	-	hypothetical protein	-	-	arCOG00673	Predicted sugar nucleotidyltransferase	Cell wall/membrane/envelope biogenesis	PF01066; PF00483	CDP-OH_P_transf; NTP_transferase	IPR000462; IPR005835	CDP-OH_P_trans; NTP_transferase
155	P. horikoshii	14591104	O59011	phosphopyruvate hydratase	-	cytochrome-c3 hydrogenase alpha chain	-	-	arCOG01549	Coenzyme F420-reducing hydrogenase; alpha subunit	Energy production and conversion	PF00374	NiFeSe_Hases	IPR001501; IPR018194	Ni-dep_hyd_lsu; Ni-dep_hyd_lsu_Ni_BS
155	T. onnurineus	212223682	B6YU79	cytosolic NiFe-hydrogenase, alpha subunit	-	cytosolic NiFe-hydrogenase, alpha subunit	-	-	-	-	-	PF00374	NiFeSe_Hases	IPR001501; IPR018194	Ni-dep_hyd_lsu; Ni-dep_hyd_lsu_Ni_BS
155	P. abyssi	14521073	Q9V0C5	cytosolic NiFe-hydrogenase, alpha subunit	-	cytochrome-c3 hydrogenase alpha chain	-	-	arCOG01549	Coenzyme F420-reducing hydrogenase; alpha subunit	Energy production and conversion	PF00374	NiFeSe_Hases	IPR001501; IPR018194	Ni-dep_hyd_lsu; Ni-dep_hyd_lsu_Ni_BS
155	P. furiosus	18977266	Q59670	sulfhydrogenase alpha subunit	-	sulfhydrogenase alpha subunit	-	-	arCOG01549	Coenzyme F420-reducing hydrogenase; alpha subunit	Energy production and conversion	PF00374	NiFeSe_Hases	IPR001501; IPR018194	Ni-dep_hyd_lsu; Ni-dep_hyd_lsu_Ni_BS
156	P. abyssi	14520890	Q9V0V7	sulfhydrogenase alpha subunit	K03231	elongation factor 1-alpha	-	-	arCOG01561	Translation elongation factor EF-1alpha (GTPase)	Translation; ribosomal structure and biogenesis	PF00009; PF03144; PF03143	GTP_EFTU; GTP_EFTU_D2; GTP_EFTU_D3	IPR000795; IPR005225; IPR004539; IPR004161; IPR004160	ProtSyn_GTP_bd; Small_GTP_bd; Transl_elong_EF1A_euk/arc; Transl_elong_EFTu/EF1A_2; Transl_elong_EFTu/EF1A_C
156	P. horikoshii	14591270	O59153	sulfhydrogenase alpha subunit	K03231	elongation factor 1-alpha	-	-	arCOG01561	Translation elongation factor EF-1alpha (GTPase)	Translation; ribosomal structure and biogenesis	PF00009; PF03144; PF03143	GTP_EFTU; GTP_EFTU_D2; GTP_EFTU_D3	IPR000795; IPR005225; IPR004539; IPR004161; IPR004160	ProtSyn_GTP_bd; Small_GTP_bd; Transl_elong_EF1A_euk/arc; Transl_elong_EFTu/EF1A_2; Transl_elong_EFTu/EF1A_C
156	P. furiosus	18977747	Q8U152	sulfhydrogenase alpha subunit	K03231	elongation factor 1-alpha	-	-	arCOG01561	Translation elongation factor EF-1alpha (GTPase)	Translation; ribosomal structure and biogenesis	PF00009; PF03144; PF03143	GTP_EFTU; GTP_EFTU_D2; GTP_EFTU_D3	IPR000795; IPR005225; IPR004539; IPR004161; IPR004160	ProtSyn_GTP_bd; Small_GTP_bd; Transl_elong_EF1A_euk/arc; Transl_elong_EFTu/EF1A_2; Transl_elong_EFTu/EF1A_C
156	T. onnurineus	212223901	B6YVG2	sulfhydrogenase alpha subunit	K03231	hypothetical protein	-	-	-	-	-	PF00009; PF03144; PF03143	GTP_EFTU; GTP_EFTU_D2; GTP_EFTU_D3	IPR000795; IPR005225; IPR004539; IPR004161; IPR004160	ProtSyn_GTP_bd; Small_GTP_bd; Transl_elong_EF1A_euk/arc; Transl_elong_EFTu/EF1A_2; Transl_elong_EFTu/EF1A_C
157	P. horikoshii	14590140	O57946	sulfhydrogenase alpha subunit	-	hypothetical protein	-	-	arCOG00492	Transcriptional regulators containing a DNA-binding HTH domain and an aminotransferase domain (MocR family)	Transcription	PF00155	Aminotran_1_2	IPR004839; IPR015421	Aminotrans_I/II; PyrdxlP-dep_Trfase_major_sub1
157	T. onnurineus	212224445	B6YXH1	multiple substrate aminotransferase	-	multiple substrate aminotransferase	-	-	-	-	-	PF00155	Aminotran_1_2	IPR004839; IPR015421; IPR015422	Aminotrans_I/II; PyrdxlP-dep_Trfase_major_sub1; PyrdxlP-dep_Trfase_major_sub2
157	P. furiosus	18976493	Q8U4G7	putative aspartate aminotransferase	-	putative aspartate aminotransferase	-	-	arCOG00492	Transcriptional regulators containing a DNA-binding HTH domain and an aminotransferase domain (MocR family)	Transcription	PF00155	Aminotran_1_2	IPR004839; IPR015421	Aminotrans_I/II; PyrdxlP-dep_Trfase_major_sub1
157	P. abyssi	14520410	Q9V282	aminotransferase	-	aminotransferase	-	-	arCOG00492	Transcriptional regulators containing a DNA-binding HTH domain and an aminotransferase domain (MocR family)	Transcription	PF00155	Aminotran_1_2	IPR004839; IPR015421	Aminotrans_I/II; PyrdxlP-dep_Trfase_major_sub1
158	P. horikoshii	14591464	O59360	aminotransferase	-	hypothetical protein	-	-	arCOG01356	Radical SAM superfamily enzyme	Energy production and conversion	PF02310; PF04055	B12-binding; Radical_SAM	IPR013785; IPR006158; IPR006638; IPR007197; IPR005839	Aldolase_TIM; Cobalamin-bd; Elp3/MiaB/NifB; Radical_SAM; UPF0004
158	P. abyssi	14520689	Q9V1F4	aminotransferase	-	hypothetical protein	-	-	arCOG01356	Radical SAM superfamily enzyme	Energy production and conversion	PF02310; PF04055	B12-binding; Radical_SAM	IPR013785; IPR006158; IPR006638; IPR007197; IPR005839	Aldolase_TIM; Cobalamin-bd; Elp3/MiaB/NifB; Radical_SAM; UPF0004
158	P. furiosus	18978095	Q8U078	aminotransferase	-	hypothetical protein	-	-	arCOG01356	Radical SAM superfamily enzyme	Energy production and conversion	PF02310; PF04055	B12-binding; Radical_SAM	IPR013785; IPR006158; IPR006638; IPR007197; IPR005839	Aldolase_TIM; Cobalamin-bd; Elp3/MiaB/NifB; Radical_SAM; UPF0004
158	T. onnurineus	212223332	B6YSY4	aminotransferase	-	hypothetical protein	-	-	-	-	-	PF02310; PF04055	B12-binding; Radical_SAM	IPR013785; IPR006158; IPR006638; IPR007197; IPR005839	Aldolase_TIM; Cobalamin-bd; Elp3/MiaB/NifB; Radical_SAM; UPF0004
159	P. abyssi	14520731	Q9V1B2	serine hydroxymethyltransferase	K00600	serine hydroxymethyltransferase	Energy Metabolism; Amino Acid Metabolism; Metabolism of Other Amino Acids; Metabolism of Cofactors and Vitamins	Methane metabolism; Glycine, serine and threonine metabolism; Cyanoamino acid metabolism; One carbon pool by folate	arCOG00070	Glycine/serine hydroxymethyltransferase	Amino acid transport and metabolism	PF00464	SHMT	IPR001085; IPR015421	Gly_HO-MeTrfase; PyrdxlP-dep_Trfase_major_sub1
159	P. horikoshii	14591423	O59347	serine hydroxymethyltransferase	K00600	serine hydroxymethyltransferase	Energy Metabolism; Amino Acid Metabolism; Metabolism of Other Amino Acids; Metabolism of Cofactors and Vitamins	Methane metabolism; Glycine, serine and threonine metabolism; Cyanoamino acid metabolism; One carbon pool by folate	arCOG00070	Glycine/serine hydroxymethyltransferase	Amino acid transport and metabolism	PF00464	SHMT	IPR001085; IPR015421	Gly_HO-MeTrfase; PyrdxlP-dep_Trfase_major_sub1
159	P. furiosus	18978150	Q8U039	serine hydroxymethyltransferase	K00600	serine hydroxymethyltransferase	Energy Metabolism; Amino Acid Metabolism; Metabolism of Other Amino Acids; Metabolism of Cofactors and Vitamins	Methane metabolism; Glycine, serine and threonine metabolism; Cyanoamino acid metabolism; One carbon pool by folate	arCOG00070	Glycine/serine hydroxymethyltransferase	Amino acid transport and metabolism	PF00464	SHMT	IPR001085; IPR015421	Gly_HO-MeTrfase; PyrdxlP-dep_Trfase_major_sub1
159	T. onnurineus	212223970	B6YVY6	serine hydroxymethyltransferase	K00600	serine hydroxymethyltransferase	Energy Metabolism; Amino Acid Metabolism; Metabolism of Other Amino Acids; Metabolism of Cofactors and Vitamins	Methane metabolism; Glycine, serine and threonine metabolism; Cyanoamino acid metabolism; One carbon pool by folate	-	-	-	PF00464	SHMT	IPR001085; IPR015421	Gly_HO-MeTrfase; PyrdxlP-dep_Trfase_major_sub1
160	P. horikoshii	14591229	O59107	NADH-ubiquinone oxidoreductase subunit	-	NADH-ubiquinone oxidoreductase subunit	-	-	arCOG01547	Ni;Fe-hydrogenase III large subunit and subunit G	Energy production and conversion	PF00346; PF00374	Complex1_49kDa; NiFeSe_Hases	IPR001135; IPR001501	NADH_UbQ_OxRdtase_49kDa; Ni-dep_hyd_lsu
160	P. furiosus	18977806	Q8U0Z6	NADH-ubiquinone oxidoreductase subunit	-	mbh12 membrane bound hydrogenase alpha	-	-	arCOG01547	Ni;Fe-hydrogenase III large subunit and subunit G	Energy production and conversion	PF00346; PF00374	Complex1_49kDa; NiFeSe_Hases	IPR001135; IPR001501	NADH_UbQ_OxRdtase_49kDa; Ni-dep_hyd_lsu
160	P. abyssi	14520929	Q9V0R8	CO-induced hydrogenase related, subunit H	-	CO-induced hydrogenase related, subunit H	-	-	arCOG01547	Ni;Fe-hydrogenase III large subunit and subunit G	Energy production and conversion	PF00346; PF00374	Complex1_49kDa; NiFeSe_Hases	IPR001135; IPR001501	NADH_UbQ_OxRdtase_49kDa; Ni-dep_hyd_lsu
160	T. onnurineus	212224744	B6YU98	CO-induced hydrogenase related, subunit H	-	membrane bound hydrogenase, NiFe-hydrogenase large subunit 2	-	-	-	-	-	PF00346; PF00374	Complex1_49kDa; NiFeSe_Hases	IPR001135; IPR001501	NADH_UbQ_OxRdtase_49kDa; Ni-dep_hyd_lsu
161	T. onnurineus	212223848	B6YVA9	nucleic acid-binding protein	-	nucleic acid-binding protein	-	-	-	-	-	PF08489; PF01336	DUF1743; tRNA_anti	IPR013696; IPR004365	DUF1743; NA_bd_OB_tRNA-helicase
161	P. horikoshii	14591565	O59476	nucleic acid-binding protein	-	hypothetical protein	-	-	arCOG01115	Predicted DNA-binding protein containing a Zn-ribbon domain	General function prediction only	PF08489; PF01336	DUF1743; tRNA_anti	IPR013696; IPR004365	DUF1743; NA_bd_OB_tRNA-helicase
161	P. furiosus	18978227	Q8TZX0	putative transcription-associated protein TFIIS	-	putative transcription-associated protein TFIIS	-	-	arCOG01115	Predicted DNA-binding protein containing a Zn-ribbon domain	General function prediction only	PF08489; PF01336	DUF1743; tRNA_anti	IPR013696; IPR004365	DUF1743; NA_bd_OB_tRNA-helicase
161	P. abyssi	14520587	Q9V1Q6	putative transcription-associated protein TFIIS	-	hypothetical protein	-	-	arCOG01115	Predicted DNA-binding protein containing a Zn-ribbon domain	General function prediction only	PF08489; PF01336	DUF1743; tRNA_anti	IPR013696; IPR004365	DUF1743; NA_bd_OB_tRNA-helicase
162	P. furiosus	18977841	Q8U0W2	putative transcription-associated protein TFIIS	-	glutamate/aspartate transport protein	-	-	arCOG04335	Naﱿdicarboxylate symporter	Energy production and conversion	PF00375	SDF	IPR001991; IPR018107	Na-dicarboxylate_symporter; Na-dicarboxylate_symporter_CS
162	P. abyssi	14521051	Q9V0E7	amino acid transporter	-	amino acid transporter	-	-	arCOG04335	Naﱿdicarboxylate symporter	Energy production and conversion	PF00375	SDF	IPR001991; IPR018107	Na-dicarboxylate_symporter; Na-dicarboxylate_symporter_CS
162	P. horikoshii	14591106	O59010	proton glutamate symport protein	-	proton glutamate symport protein	-	-	arCOG04335	Naﱿdicarboxylate symporter	Energy production and conversion	PF00375	SDF	IPR001991; IPR018107	Na-dicarboxylate_symporter; Na-dicarboxylate_symporter_CS
162	T. onnurineus	212224050	B6YWC6	proton glutamate symport protein	-	proton/glutamate symporter	-	-	-	-	-	PF00375	SDF	IPR001991; IPR018107	Na-dicarboxylate_symporter; Na-dicarboxylate_symporter_CS
163	P. abyssi	14520861	Q9V0Y5	N-ethylammeline chlorohydrolase	K01564	N-ethylammeline chlorohydrolase	Xenobiotics Biodegradation and Metabolism	Atrazine degradation	arCOG00695	Cytosine deaminase or related metal-dependent hydrolase	Nucleotide transport and metabolism	PF01979	Amidohydro_1	IPR006680	Amidohydro_1
163	T. onnurineus	212224804	B6YUF8	Hypothetical guanine deaminase	K01564	hypothetical guanine deaminase	Xenobiotics Biodegradation and Metabolism	Atrazine degradation	-	-	-	PF01979	Amidohydro_1	IPR006680	Amidohydro_1
163	P. furiosus	18977910	Q8U0P7	N-ethylammeline chlorohydrolase	K01564	N-ethylammeline chlorohydrolase	Xenobiotics Biodegradation and Metabolism	Atrazine degradation	arCOG00695	Cytosine deaminase or related metal-dependent hydrolase	Nucleotide transport and metabolism	PF01979	Amidohydro_1	IPR006680	Amidohydro_1
163	P. horikoshii	14591297	O59184	N-ethylammeline chlorohydrolase	K01564	N-ethylammeline chlorohydrolase	Xenobiotics Biodegradation and Metabolism	Atrazine degradation	arCOG00695	Cytosine deaminase or related metal-dependent hydrolase	Nucleotide transport and metabolism	PF01979	Amidohydro_1	IPR006680	Amidohydro_1
164	P. horikoshii	14590441	O58275	S-adenosyl-L-homocysteine hydrolase	K01251	S-adenosyl-L-homocysteine hydrolase	Amino Acid Metabolism; Metabolism of Other Amino Acids	Methionine metabolism; Selenoamino acid metabolism	arCOG04137	S-adenosylhomocysteine hydrolase	Coenzyme transport and metabolism	PF05221; PF00670	AdoHcyase; AdoHcyase_NAD	IPR000043; IPR015878	Ad_hcy_hydrolase; Ado_hCys_hydrolase_NAD-bd
164	P. abyssi	14521701	Q9UYK5	S-adenosyl-L-homocysteine hydrolase	K01251	S-adenosyl-L-homocysteine hydrolase	Amino Acid Metabolism; Metabolism of Other Amino Acids	Methionine metabolism; Selenoamino acid metabolism	arCOG04137	S-adenosylhomocysteine hydrolase	Coenzyme transport and metabolism	PF05221; PF00670	AdoHcyase; AdoHcyase_NAD	IPR000043; IPR015878	Ad_hcy_hydrolase; Ado_hCys_hydrolase_NAD-bd
164	P. furiosus	18976715	P50251	S-adenosyl-L-homocysteine hydrolase	K01251	S-adenosyl-L-homocysteine hydrolase	Amino Acid Metabolism; Metabolism of Other Amino Acids	Methionine metabolism; Selenoamino acid metabolism	arCOG04137	S-adenosylhomocysteine hydrolase	Coenzyme transport and metabolism	PF05221; PF00670	AdoHcyase; AdoHcyase_NAD	IPR000043; IPR015878	Ad_hcy_hydrolase; Ado_hCys_hydrolase_NAD-bd
164	T. onnurineus	212224361	B6YX87	S-adenosyl-L-homocysteine hydrolase	K01251	S-adenosyl-L-homocysteine hydrolase	Amino Acid Metabolism; Metabolism of Other Amino Acids	Methionine metabolism; Selenoamino acid metabolism	-	-	-	PF05221; PF00670	AdoHcyase; AdoHcyase_NAD	IPR000043; IPR015878	Ad_hcy_hydrolase; Ado_hCys_hydrolase_NAD-bd
165	P. horikoshii	14591380	O59244	S-adenosyl-L-homocysteine hydrolase	K01858	hypothetical protein	Carbohydrate Metabolism	Inositol phosphate metabolism	arCOG04213	Myo-inositol-1-phosphate synthase	Lipid transport and metabolism	PF01658; PF07994	Inos-1-P_synth; NAD_binding_5	IPR002587; IPR013021; IPR016040	Myo-inos-1-P_Synthase; Myo-inos-1-P_Synthase_GAPDH; NAD(P)-bd
165	P. abyssi	14520775	Q9V169	S-adenosyl-L-homocysteine hydrolase	K01858	myo-inositol-1-phosphate synthase related	Carbohydrate Metabolism	Inositol phosphate metabolism	arCOG04213	Myo-inositol-1-phosphate synthase	Lipid transport and metabolism	PF01658; PF07994	Inos-1-P_synth; NAD_binding_5	IPR002587; IPR013021; IPR016040	Myo-inos-1-P_Synthase; Myo-inos-1-P_Synthase_GAPDH; NAD(P)-bd
165	P. furiosus	18977988	Q8U0H3	S-adenosyl-L-homocysteine hydrolase	K01858	myo-inositol-1-phosphate synthase	Carbohydrate Metabolism	Inositol phosphate metabolism	arCOG04213	Myo-inositol-1-phosphate synthase	Lipid transport and metabolism	PF01658; PF07994	Inos-1-P_synth; NAD_binding_5	IPR002587; IPR013021; IPR016040	Myo-inos-1-P_Synthase; Myo-inos-1-P_Synthase_GAPDH; NAD(P)-bd
165	T. onnurineus	212224398	B6YXC4	S-adenosyl-L-homocysteine hydrolase	K01858	myo-inositol-1-phosphate synthase	Carbohydrate Metabolism	Inositol phosphate metabolism	-	-	-	PF01658; PF07994	Inos-1-P_synth; NAD_binding_5	IPR002587; IPR013021; IPR016040	Myo-inos-1-P_Synthase; Myo-inos-1-P_Synthase_GAPDH; NAD(P)-bd
166	P. furiosus	18976681	Q8U3Z1	ABC transporter	K09696	ABC transporter	Membrane Transport; Signal Transduction	ABC transporters; Two-component system	arCOG01462	ABC-type Na efflux pump; permease component	Energy production and conversion	PF01061	ABC2_membrane	IPR000412; IPR013525	ABC_2; ABC_2_trans
166	T. onnurineus	212224498	B6YXM4	ABC-type sodium efflux pump system, permease component	K09696	ABC-type sodium efflux pump system, permease component	Membrane Transport; Signal Transduction	ABC transporters; Two-component system	-	-	-	PF01061	ABC2_membrane	IPR000412; IPR013525	ABC_2; ABC_2_trans
166	P. abyssi	14520847	Q9V0Z8	ABC-type sodium efflux pump system, permease component	K09696	hypothetical protein	Membrane Transport; Signal Transduction	ABC transporters; Two-component system	arCOG01462	ABC-type Na efflux pump; permease component	Energy production and conversion	PF01061	ABC2_membrane	IPR000412; IPR013525	ABC_2; ABC_2_trans
166	P. horikoshii	14591313	O59200	ABC-type sodium efflux pump system, permease component	K09696	hypothetical protein	Membrane Transport; Signal Transduction	ABC transporters; Two-component system	arCOG01462	ABC-type Na efflux pump; permease component	Energy production and conversion	PF01061	ABC2_membrane	IPR000412; IPR013525	ABC_2; ABC_2_trans
167	P. horikoshii	14590811	O58701	ABC-type sodium efflux pump system, permease component	-	hypothetical protein	-	-	arCOG01671	3-polyprenyl-4-hydroxybenzoate decarboxylase or related decarboxylase	Coenzyme transport and metabolism	PF01977	UbiD	IPR002830	Carboxylyase-rel
167	T. onnurineus	212223538	B6YTJ0	ABC-type sodium efflux pump system, permease component	-	3-octaprenyl-4-hydroxybenzoate decarboxylyase	-	-	-	-	-	PF01977	UbiD	IPR002830	Carboxylyase-rel
167	P. abyssi	14521052	Q9V0E6	ABC-type sodium efflux pump system, permease component	-	hypothetical protein	-	-	arCOG01671	3-polyprenyl-4-hydroxybenzoate decarboxylase or related decarboxylase	Coenzyme transport and metabolism	PF01977	UbiD	IPR002830	Carboxylyase-rel
167	P. furiosus	18977510	Q8U1R7	ABC-type sodium efflux pump system, permease component	-	hypothetical protein	-	-	arCOG01671	3-polyprenyl-4-hydroxybenzoate decarboxylase or related decarboxylase	Coenzyme transport and metabolism	PF01977	UbiD	IPR002830	Carboxylyase-rel
168	P. furiosus	18977923	Q8U0N5	ABC-type sodium efflux pump system, permease component	-	hypothetical protein	-	-	arCOG04881	PHP family phosphoesterase with a Zn ribbon	General function prediction only	PF02811	PHP	IPR005287; IPR004013; IPR018527	CHP00375; PHP_C; Rubredoxin_Fe_BS
168	T. onnurineus	212223567	B6YTL9	phosphohydrolase	-	phosphohydrolase	-	-	-	-	-	PF02811	PHP	IPR005287; IPR004013	CHP00375; PHP_C
168	P. horikoshii	14591317	O59204	phosphohydrolase	-	hypothetical protein	-	-	arCOG04881	PHP family phosphoesterase with a Zn ribbon	General function prediction only	PF02811	PHP	IPR005287; IPR004013	CHP00375; PHP_C
168	P. abyssi	14520841	Q9V104	phosphohydrolase	-	hypothetical protein	-	-	arCOG04881	PHP family phosphoesterase with a Zn ribbon	General function prediction only	PF02811	PHP	IPR005287; IPR004013	CHP00375; PHP_C
169	P. horikoshii	14591371	O52310	glutamate dehydrogenase	K00261	glutamate dehydrogenase	Energy Metabolism; Amino Acid Metabolism; Metabolism of Other Amino Acids	Nitrogen metabolism; Glutamate metabolism; Arginine and proline metabolism; D-Glutamine and D-glutamate metabolism	arCOG01352	Glutamate dehydrogenase/leucine dehydrogenase	Amino acid transport and metabolism	PF00208; PF02812	ELFV_dehydrog; ELFV_dehydrog_N	IPR006095; IPR006096; IPR006097; IPR014362; IPR016040	Glu/Leu/Phe/Val_DHase; Glu/Leu/Phe/Val_DHase_C; Glu/Leu/Phe/Val_DHase_dimer; Glu_DHase; NAD(P)-bd
169	P. abyssi	14520785	Q47950	glutamate dehydrogenase	K00261	glutamate dehydrogenase )	Energy Metabolism; Amino Acid Metabolism; Metabolism of Other Amino Acids	Nitrogen metabolism; Glutamate metabolism; Arginine and proline metabolism; D-Glutamine and D-glutamate metabolism	arCOG01352	Glutamate dehydrogenase/leucine dehydrogenase	Amino acid transport and metabolism	PF00208; PF02812	ELFV_dehydrog; ELFV_dehydrog_N	IPR006095; IPR006096; IPR006097; IPR014362; IPR016040	Glu/Leu/Phe/Val_DHase; Glu/Leu/Phe/Val_DHase_C; Glu/Leu/Phe/Val_DHase_dimer; Glu_DHase; NAD(P)-bd
169	P. furiosus	18977974	P80319	glutamate dehydrogenase	K00261	glutamate dehydrogenase	Energy Metabolism; Amino Acid Metabolism; Metabolism of Other Amino Acids	Nitrogen metabolism; Glutamate metabolism; Arginine and proline metabolism; D-Glutamine and D-glutamate metabolism	arCOG01352	Glutamate dehydrogenase/leucine dehydrogenase	Amino acid transport and metabolism	PF00208; PF02812	ELFV_dehydrog; ELFV_dehydrog_N	IPR006095; IPR006096; IPR006097; IPR014362; IPR016040	Glu/Leu/Phe/Val_DHase; Glu/Leu/Phe/Val_DHase_C; Glu/Leu/Phe/Val_DHase_dimer; Glu_DHase; NAD(P)-bd
169	T. onnurineus	212223303	B6YSV5	glutamate dehydrogenase	K00261	glutamate dehydrogenase	Energy Metabolism; Amino Acid Metabolism; Metabolism of Other Amino Acids	Nitrogen metabolism; Glutamate metabolism; Arginine and proline metabolism; D-Glutamine and D-glutamate metabolism	-	-	-	PF00208; PF02812	ELFV_dehydrog; ELFV_dehydrog_N	IPR006095; IPR006096; IPR006097; IPR014362; IPR016040	Glu/Leu/Phe/Val_DHase; Glu/Leu/Phe/Val_DHase_C; Glu/Leu/Phe/Val_DHase_dimer; Glu_DHase; NAD(P)-bd
170	T. onnurineus	212223373	B6YT25	glutamate dehydrogenase	-	hypothetical protein	-	-	-	-	-	PF04894; PF04895	DUF650; DUF651	IPR006978; IPR006979	DUF650_arc_N; DUF651_arc_C
170	P. horikoshii	14591602	O59500	glutamate dehydrogenase	-	hypothetical protein	-	-	arCOG04269	Uncharacterized conserved protein	Function unknown	PF04894; PF04895	DUF650; DUF651	IPR006978; IPR006979	DUF650_arc_N; DUF651_arc_C
170	P. abyssi	14520643	Q9V1K0	glutamate dehydrogenase	-	hypothetical protein	-	-	arCOG04269	Uncharacterized conserved protein	Function unknown	PF04894; PF04895	DUF650; DUF651	IPR006978; IPR006979	DUF650_arc_N; DUF651_arc_C
170	P. furiosus	18978264	Q8TZU1	glutamate dehydrogenase	-	hypothetical protein	-	-	arCOG04269	Uncharacterized conserved protein	Function unknown	PF04894; PF04895	DUF650; DUF651	IPR006978; IPR006979	DUF650_arc_N; DUF651_arc_C
171	P. horikoshii	14591390	O59234	glutamate dehydrogenase	-	hypothetical protein	-	-	arCOG00951	Radical SAM superfamily enzyme	General function prediction only	PF04055	Radical_SAM	IPR006638; IPR007197; IPR002792	Elp3/MiaB/NifB; Radical_SAM; TRAM
171	P. abyssi	14520767	Q9V177	molybdenum cofactor biosynthesis protein a related	-	molybdenum cofactor biosynthesis protein A related	-	-	arCOG00951	Radical SAM superfamily enzyme	General function prediction only	PF04055	Radical_SAM	IPR006638; IPR007197; IPR002792	Elp3/MiaB/NifB; Radical_SAM; TRAM
171	P. furiosus	18978000	Q8U0G1	molybdenum cofactor biosynthesis protein A	-	molybdenum cofactor biosynthesis protein A	-	-	arCOG00951	Radical SAM superfamily enzyme	General function prediction only	PF04055	Radical_SAM	IPR006638; IPR007197; IPR002792	Elp3/MiaB/NifB; Radical_SAM; TRAM
171	T. onnurineus	212223647	B6YU44	Hypothetical molybdenum cofactor biosynthesis protein A	-	hypothetical molybdenum cofactor biosynthesis protein A	-	-	-	-	-	PF04055	Radical_SAM	IPR006638; IPR007197; IPR002792	Elp3/MiaB/NifB; Radical_SAM; TRAM
172	P. furiosus	18976607	Q8U459	Hypothetical molybdenum cofactor biosynthesis protein A	K04042	glucose-1-phosphate thymidylyltransferase	Carbohydrate Metabolism	Aminosugars metabolism	arCOG00666	Nucleoside-diphosphate-sugar pyrophosphorylase involved in lipopolysaccharide biosynthesis/translation initiation factor 2B; gamma/epsilon subunit	Cell wall/membrane/envelope biogenesis	PF00132; PF00483	Hexapep; NTP_transferase	IPR001451; IPR005835	Hexapep_transf; NTP_transferase
172	P. abyssi	14521899	Q9UY07	Hypothetical molybdenum cofactor biosynthesis protein A	K04042	glucose-1-phosphate thymidylyltransferase	Carbohydrate Metabolism	Aminosugars metabolism	arCOG00666	Nucleoside-diphosphate-sugar pyrophosphorylase involved in lipopolysaccharide biosynthesis/translation initiation factor 2B; gamma/epsilon subunit	Cell wall/membrane/envelope biogenesis	PF00132; PF00483	Hexapep; NTP_transferase	IPR001451; IPR005835	Hexapep_transf; NTP_transferase
172	P. horikoshii	14591669	O59588	Hypothetical molybdenum cofactor biosynthesis protein A	K04042	glucose-1-phosphate thymidylyltransferase	Carbohydrate Metabolism	Aminosugars metabolism	arCOG00666	Nucleoside-diphosphate-sugar pyrophosphorylase involved in lipopolysaccharide biosynthesis/translation initiation factor 2B; gamma/epsilon subunit	Cell wall/membrane/envelope biogenesis	PF00132; PF00483	Hexapep; NTP_transferase	IPR001451; IPR005835	Hexapep_transf; NTP_transferase
172	T. onnurineus	212223505	B6YTF7	sugar-phosphate nucleotydyltransferase	K04042	sugar-phosphate nucleotydyltransferase	Carbohydrate Metabolism	Aminosugars metabolism	-	-	-	PF00132; PF00483	Hexapep; NTP_transferase	IPR001451; IPR005835	Hexapep_transf; NTP_transferase
173	P. furiosus	18977965	Q8U0J4	sugar-phosphate nucleotydyltransferase	K03265	peptide chain release factor 1	-	-	arCOG01742	Peptide chain release factor 1 (eRF1)	Translation; ribosomal structure and biogenesis	PF03463; PF03464; PF03465	eRF1_1; eRF1_2; eRF1_3	IPR004403; IPR005140; IPR005141; IPR005142	eRF1; eRF1_1; eRF1_2; eRF1_3
173	P. abyssi	14520794	Q9V151	sugar-phosphate nucleotydyltransferase	K03265	peptide chain release factor 1	-	-	arCOG01742	Peptide chain release factor 1 (eRF1)	Translation; ribosomal structure and biogenesis	PF03463; PF03464; PF03465	eRF1_1; eRF1_2; eRF1_3	IPR004403; IPR005140; IPR005141; IPR005142	eRF1; eRF1_1; eRF1_2; eRF1_3
173	P. horikoshii	14591362	O59264	sugar-phosphate nucleotydyltransferase	K03265	peptide chain release factor 1	-	-	arCOG01742	Peptide chain release factor 1 (eRF1)	Translation; ribosomal structure and biogenesis	PF03463; PF03464; PF03465	eRF1_1; eRF1_2; eRF1_3	IPR004403; IPR005140; IPR005141; IPR005142	eRF1; eRF1_1; eRF1_2; eRF1_3
173	T. onnurineus	212223655	B6YU52	sugar-phosphate nucleotydyltransferase	K03265	peptide chain release factor eRF1	-	-	-	-	-	PF03463; PF03464; PF03465	eRF1_1; eRF1_2; eRF1_3	IPR004403; IPR005140; IPR005141; IPR005142	eRF1; eRF1_1; eRF1_2; eRF1_3
174	T. onnurineus	212224449	B6YXH5	snoRNP component	-	snoRNP component	-	-	-	-	-	PF01798; PF08060	Nop; NOSIC	IPR002687; IPR012976	Nop; NOSIC
174	P. abyssi	14520278	Q9V2L4	snoRNP component	-	hypothetical protein	-	-	arCOG01923	Protein implicated in ribosomal biogenesis; Nop56p homolog	Translation; ribosomal structure and biogenesis	PF01798; PF08060	Nop; NOSIC	IPR002687; IPR012976	Nop; NOSIC
174	P. horikoshii	14590006	O57810	snoRNP component	-	hypothetical protein	-	-	arCOG01923	Protein implicated in ribosomal biogenesis; Nop56p homolog	Translation; ribosomal structure and biogenesis	PF01798; PF08060	Nop; NOSIC	IPR002687; IPR012976	Nop; NOSIC
174	P. furiosus	18976432	Q8U4M1	snoRNP component	-	NOP5/NOP56 related protein	-	-	arCOG01923	Protein implicated in ribosomal biogenesis; Nop56p homolog	Translation; ribosomal structure and biogenesis	PF01798; PF08060	Nop; NOSIC	IPR002687; IPR012976	Nop; NOSIC
175	P. horikoshii	14590589	O58442	snoRNP component	-	hypothetical protein	-	-	arCOG00967	tRNA m(1)G methyltransferase	Translation; ribosomal structure and biogenesis	PF01746	tRNA_m1G_MT	IPR016009; IPR016742	tRNA_m1G_MeTrfase; tRNA_m1G_mtfrase_arc_prd
175	T. onnurineus	212223823	B6YV84	snoRNP component	-	tRNA m1G methyltransferase	-	-	-	-	-	PF01746	tRNA_m1G_MT	IPR016009; IPR016742	tRNA_m1G_MeTrfase; tRNA_m1G_mtfrase_arc_prd
175	P. furiosus	18977050	Q8U300	snoRNP component	-	hypothetical protein	-	-	arCOG00967	tRNA m(1)G methyltransferase	Translation; ribosomal structure and biogenesis	PF01746	tRNA_m1G_MT	IPR016009; IPR016742	tRNA_m1G_MeTrfase; tRNA_m1G_mtfrase_arc_prd
175	P. abyssi	14521534	Q9UZ22	snoRNP component	-	hypothetical protein	-	-	arCOG00967	tRNA m(1)G methyltransferase	Translation; ribosomal structure and biogenesis	PF01746	tRNA_m1G_MT	IPR016009; IPR016742	tRNA_m1G_MeTrfase; tRNA_m1G_mtfrase_arc_prd
176	P. abyssi	14520562	Q9V1T1	snoRNP component	-	hypothetical protein	-	-	arCOG04430	HD superfamily phosphohydrolase	General function prediction only	PF01966	HD	IPR003607; IPR006674	Met-dep_phosphohydro_HD; Met-dep_phosphohydro_HD_sub
176	T. onnurineus	212223845	B6YVA6	metal-dependent phosphohydrolase	-	metal-dependent phosphohydrolase	-	-	-	-	-	PF01966	HD	IPR003607; IPR006674	Met-dep_phosphohydro_HD; Met-dep_phosphohydro_HD_sub
176	P. furiosus	18978201	Q8TZZ4	nucleotidyltransferase	-	nucleotidyltransferase	-	-	arCOG04430	HD superfamily phosphohydrolase	General function prediction only	PF01966	HD	IPR003607; IPR006674	Met-dep_phosphohydro_HD; Met-dep_phosphohydro_HD_sub
176	P. horikoshii	14591539	O59446	nucleotidyltransferase	-	hypothetical protein	-	-	arCOG04430	HD superfamily phosphohydrolase	General function prediction only	PF01966	HD	IPR003607; IPR006674	Met-dep_phosphohydro_HD; Met-dep_phosphohydro_HD_sub
177	P. horikoshii	14591344	O59210	nucleotidyltransferase	K09724	hypothetical protein	-	-	arCOG03198	Uncharacterized protein conserved in archaea	Function unknown	PF04409	DUF530	IPR007503; IPR014496	DUF530; UCP018863
177	P. abyssi	14520812	Q9V133	nucleotidyltransferase	K09724	hypothetical protein	-	-	arCOG03198	Uncharacterized protein conserved in archaea	Function unknown	PF04409	DUF530	IPR007503; IPR014496	DUF530; UCP018863
177	P. furiosus	18977949	Q8U0L0	nucleotidyltransferase	K09724	hypothetical protein	-	-	arCOG03198	Uncharacterized protein conserved in archaea	Function unknown	PF04409	DUF530	IPR007503; IPR014496	DUF530; UCP018863
177	T. onnurineus	212223911	B6YVS7	nucleotidyltransferase	-	hypothetical protein	-	-	-	-	-	PF04409	DUF530	IPR007503; IPR014496	DUF530; UCP018863
178	P. furiosus	18976764	Q8U3R4	metalloprotease	-	metalloprotease	-	-	arCOG00609	Predicted membrane-associated Zn-dependent protease	Cell wall/membrane/envelope biogenesis	PF02163	Peptidase_M50	IPR008915	Peptidase_M50
178	T. onnurineus	212223660	B6YU57	membrane-associated metallopeptidase	-	membrane-associated metallopeptidase	-	-	-	-	-	PF02163	Peptidase_M50	IPR008915	Peptidase_M50
178	P. abyssi	14521814	Q9UY92	membrane-associated metallopeptidase	-	hypothetical protein	-	-	arCOG00609	Predicted membrane-associated Zn-dependent protease	Cell wall/membrane/envelope biogenesis	PF02163	Peptidase_M50	IPR008915	Peptidase_M50
178	P. horikoshii	14590262	O58089	membrane-associated metallopeptidase	-	hypothetical protein	-	-	arCOG00609	Predicted membrane-associated Zn-dependent protease	Cell wall/membrane/envelope biogenesis	PF02163	Peptidase_M50	IPR008915	Peptidase_M50
179	P. furiosus	18977353	Q8U268	efflux transport protein	-	efflux transport protein	-	-	arCOG00130	permease of the major facilitator superfamily	Carbohydrate transport and metabolism	PF07690	MFS_1	IPR011701	MFS_1
179	P. horikoshii	14590551	O58400	efflux transport protein	-	hypothetical protein	-	-	arCOG00130	permease of the major facilitator superfamily	Carbohydrate transport and metabolism	PF07690	MFS_1	IPR011701	MFS_1
179	T. onnurineus	212224428	B6YXF4	multidrug-efflux transporter	-	multidrug-efflux transporter	-	-	-	-	-	PF07690	MFS_1	IPR011701	MFS_1
179	P. abyssi	14521576	Q9UYY0	multidrug resistance protein	-	multidrug resistance protein	-	-	arCOG00130	permease of the major facilitator superfamily	Carbohydrate transport and metabolism	PF07690	MFS_1	IPR011701; IPR001958	MFS_1; Tet-R_TetA
180	P. furiosus	33359449	Q8U4H7	DNA primase large subunit	-	DNA primase large subunit	-	-	arCOG03013	Eukaryotic-type DNA primase; large subunit	Replication; recombination and repair	PF04104	DNA_primase_lrg	IPR007238	DNA_primase_lsu_euk/arc
180	P. horikoshii	33359264	O57935	DNA primase large subunit	K00992	DNA primase large subunit	-	-	arCOG03013	Eukaryotic-type DNA primase; large subunit	Replication; recombination and repair	PF04104	DNA_primase_lrg	IPR007238	DNA_primase_lsu_euk/arc
180	T. onnurineus	212224929	B6YV40	eukaryotic-type DNA primase, large subunit	-	eukaryotic-type DNA primase, large subunit	-	-	-	-	-	PF04104	DNA_primase_lrg	IPR007238	DNA_primase_lsu_euk/arc
180	P. abyssi	33356669	Q9V291	DNA primase large subunit	K00992	DNA primase large subunit	-	-	arCOG03013	Eukaryotic-type DNA primase; large subunit	Replication; recombination and repair	PF04104	DNA_primase_lrg	IPR007238	DNA_primase_lsu_euk/arc
181	P. horikoshii	14590861	O58775	sugar-phosphate nucleotydyl transferase	K00966	sugar-phosphate nucleotydyl transferase	Carbohydrate Metabolism	Fructose and mannose metabolism	arCOG00666	Nucleoside-diphosphate-sugar pyrophosphorylase involved in lipopolysaccharide biosynthesis/translation initiation factor 2B; gamma/epsilon subunit	Cell wall/membrane/envelope biogenesis	PF00132; PF00483	Hexapep; NTP_transferase	IPR001451; IPR005835; IPR000209	Hexapep_transf; NTP_transferase; Pept_S8_S53
181	P. abyssi	14521163	Q9V037	sugar-phosphate nucleotydyl transferase	K00966	sugar-phosphate nucleotydyl transferase	Carbohydrate Metabolism	Fructose and mannose metabolism	arCOG00666	Nucleoside-diphosphate-sugar pyrophosphorylase involved in lipopolysaccharide biosynthesis/translation initiation factor 2B; gamma/epsilon subunit	Cell wall/membrane/envelope biogenesis	PF00132; PF00483	Hexapep; NTP_transferase	IPR001451; IPR005835; IPR000209	Hexapep_transf; NTP_transferase; Pept_S8_S53
181	P. furiosus	18977240	Q8U2G7	NDP-sugar synthase	K00966	NDP-sugar synthase	Carbohydrate Metabolism	Fructose and mannose metabolism	arCOG00666	Nucleoside-diphosphate-sugar pyrophosphorylase involved in lipopolysaccharide biosynthesis/translation initiation factor 2B; gamma/epsilon subunit	Cell wall/membrane/envelope biogenesis	PF00132; PF00483	Hexapep; NTP_transferase	IPR001451; IPR005835; IPR000209	Hexapep_transf; NTP_transferase; Pept_S8_S53
181	T. onnurineus	212223807	B6YV68	sugar-phosphate nucleotidyltransferase	K00966	sugar-phosphate nucleotidyltransferase	Carbohydrate Metabolism	Fructose and mannose metabolism	-	-	-	PF00132; PF00483	Hexapep; NTP_transferase	IPR001451; IPR005835; IPR000209	Hexapep_transf; NTP_transferase; Pept_S8_S53
182	T. onnurineus	212223492	B6YTE4	tRNA pseudouridine synthase D	K06176	tRNA pseudouridine synthase D	Translation	Other translation proteins	-	-	-	PF01142	TruD	IPR001656; IPR011760	tRNA_psdUrid_synth_D; tRNA_psdUrid_synth_D_core
182	P. horikoshii	14591320	O59207	tRNA pseudouridine synthase D	K06176	tRNA pseudouridine synthase D	Translation	Other translation proteins	arCOG04252	tRNA pseudouridine synthase D	Translation; ribosomal structure and biogenesis	PF01142	TruD	IPR001656; IPR011760	tRNA_psdUrid_synth_D; tRNA_psdUrid_synth_D_core
182	P. furiosus	18977927	Q8U0N1	tRNA pseudouridine synthase D	K06176	tRNA pseudouridine synthase D	Translation	Other translation proteins	arCOG04252	tRNA pseudouridine synthase D	Translation; ribosomal structure and biogenesis	PF01142	TruD	IPR001656; IPR011760	tRNA_psdUrid_synth_D; tRNA_psdUrid_synth_D_core
182	P. abyssi	14520838	Q9V107	tRNA pseudouridine synthase D	K06176	tRNA pseudouridine synthase D	Translation	Other translation proteins	arCOG04252	tRNA pseudouridine synthase D	Translation; ribosomal structure and biogenesis	PF01142	TruD	IPR001656; IPR011760	tRNA_psdUrid_synth_D; tRNA_psdUrid_synth_D_core
183	P. furiosus	18977123	Q8U2S9	flavoprotein	-	flavoprotein	-	-	arCOG00509	Uncharacterized flavoprotein	Energy production and conversion	PF00258; PF00753	Flavodoxin_1; Lactamase_B	IPR001279; IPR008254; IPR016440	Blactmase-like; Flavodoxin/NO_synth; Rubredoxin-O_OxRdtase
183	P. horikoshii	14590919	O58812	flavoprotein	-	flavoprotein	-	-	arCOG00509	Uncharacterized flavoprotein	Energy production and conversion	PF00258; PF00753	Flavodoxin_1; Lactamase_B	IPR001279; IPR008254; IPR016440	Blactmase-like; Flavodoxin/NO_synth; Rubredoxin-O_OxRdtase
183	P. abyssi	14521096	Q9V0A3	flavoprotein	-	flavoprotein	-	-	arCOG00509	Uncharacterized flavoprotein	Energy production and conversion	PF00258; PF00753	Flavodoxin_1; Lactamase_B	IPR001279; IPR008254; IPR016440	Blactmase-like; Flavodoxin/NO_synth; Rubredoxin-O_OxRdtase
183	T. onnurineus	212224012	B6YW28	type A flavoprotein	-	type A flavoprotein	-	-	-	-	-	PF00258; PF00753	Flavodoxin_1; Lactamase_B	IPR001279; IPR008254; IPR016440	Blactmase-like; Flavodoxin/NO_synth; Rubredoxin-O_OxRdtase
184	T. onnurineus	212224139	B6YWL5	type A flavoprotein	K00927	3-phosphoglycerate kinase	Carbohydrate Metabolism; Energy Metabolism	Glycolysis / Gluconeogenesis; Carbon fixation in photosynthetic organisms	-	-	-	PF00162	PGK	IPR001576; IPR015901; IPR015911; IPR015824	Phosphoglycerate_kinase; Phosphoglycerate_kinase_C; Phosphoglycerate_kinase_CS; Phosphoglycerate_kinase_N
184	P. abyssi	14521240	Q9UZW0	phosphoglycerate kinase	K00927	phosphoglycerate kinase	Carbohydrate Metabolism; Energy Metabolism	Glycolysis / Gluconeogenesis; Carbon fixation in photosynthetic organisms	arCOG00496	3-phosphoglycerate kinase	Carbohydrate transport and metabolism	PF00162	PGK	IPR001576; IPR015901; IPR015911; IPR015824	Phosphoglycerate_kinase; Phosphoglycerate_kinase_C; Phosphoglycerate_kinase_CS; Phosphoglycerate_kinase_N
184	P. horikoshii	14591038	O58965	phosphoglycerate kinase	K00927	phosphoglycerate kinase	Carbohydrate Metabolism; Energy Metabolism	Glycolysis / Gluconeogenesis; Carbon fixation in photosynthetic organisms	arCOG00496	3-phosphoglycerate kinase	Carbohydrate transport and metabolism	PF00162	PGK	IPR001576; IPR015911; IPR015824	Phosphoglycerate_kinase; Phosphoglycerate_kinase_CS; Phosphoglycerate_kinase_N
184	P. furiosus	18977429	P61883	phosphoglycerate kinase	K00927	phosphoglycerate kinase	Carbohydrate Metabolism; Energy Metabolism	Glycolysis / Gluconeogenesis; Carbon fixation in photosynthetic organisms	arCOG00496	3-phosphoglycerate kinase	Carbohydrate transport and metabolism	PF00162	PGK	IPR001576; IPR015911; IPR015824	Phosphoglycerate_kinase; Phosphoglycerate_kinase_CS; Phosphoglycerate_kinase_N
185	P. horikoshii	14589995	O57742	cofactor-independent phosphoglycerate mutase	K01834	cofactor-independent phosphoglycerate mutase	Carbohydrate Metabolism	Glycolysis / Gluconeogenesis	arCOG01696	Predicted phosphoglycerate mutase; AP superfamily	Carbohydrate transport and metabolism	PF06415; PF01676	iPGM_N; Metalloenzyme	IPR004456; IPR011258; IPR006124	APGAM_arc; BPG-indep_PGM_N; Metalloenzyme
185	P. furiosus	18978331	P58814	cofactor-independent phosphoglycerate mutase	K01834	cofactor-independent phosphoglycerate mutase	Carbohydrate Metabolism	Glycolysis / Gluconeogenesis	arCOG01696	Predicted phosphoglycerate mutase; AP superfamily	Carbohydrate transport and metabolism	PF01676	Metalloenzyme	IPR004456; IPR006124	APGAM_arc; Metalloenzyme
185	P. abyssi	14520266	Q9V2M6	cofactor-independent phosphoglycerate mutase	K01834	cofactor-independent phosphoglycerate mutase	Carbohydrate Metabolism	Glycolysis / Gluconeogenesis	arCOG01696	Predicted phosphoglycerate mutase; AP superfamily	Carbohydrate transport and metabolism	PF01676	Metalloenzyme	IPR004456; IPR006124	APGAM_arc; Metalloenzyme
185	T. onnurineus	212223588	B6YTP0	cofactor-independent phosphoglycerate mutase	K01834	2,3-bisphosphoglycerate-independent phosphoglycerate mutase	Carbohydrate Metabolism	Glycolysis / Gluconeogenesis	-	-	-	PF01676	Metalloenzyme	IPR004456; IPR006124	APGAM_arc; Metalloenzyme
186	P. furiosus	18977392	Q8U230	putative phosphate transport protein pitb	K03306	putative phosphate transport protein pitb	Membrane Transport	Other ion-coupled transporters	-	-	-	PF01384	PHO4	IPR001204	Phos_transporter
186	P. horikoshii	14590530	O58374	phosphate permease	K03306	phosphate permease	Membrane Transport	Other ion-coupled transporters	-	-	-	PF01384	PHO4	IPR001204	Phos_transporter
186	T. onnurineus	212224703	B6YTV1	phosphate permease	K03306	sodium/phosphate symporter	Membrane Transport	Other ion-coupled transporters	-	-	-	PF01384	PHO4	IPR001204	Phos_transporter
186	P. abyssi	14521600	Q9UYV6	phosphate permease	K03306	phosphate permease	Membrane Transport	Other ion-coupled transporters	-	-	-	PF01384	PHO4	IPR001204	Phos_transporter
187	P. abyssi	14520580	Q9V1R3	phosphate permease	K00021	3-hydroxy-3-methylglutaryl-coenzyme A reductase	Lipid Metabolism	Biosynthesis of steroids	arCOG04260	Hydroxymethylglutaryl-CoA reductase	Lipid transport and metabolism	PF00368	HMG-CoA_red	IPR002202; IPR004554	HMG_CoA_Rdtase_cat; HMG_CoA_Rdtase_I_cat
187	P. furiosus	18978220	Q8TZX7	phosphate permease	K00021	3-hydroxy-3-methylglutaryl-coenzyme A reductase	Lipid Metabolism	Biosynthesis of steroids	arCOG04260	Hydroxymethylglutaryl-CoA reductase	Lipid transport and metabolism	PF00368	HMG-CoA_red	IPR002202; IPR004554	HMG_CoA_Rdtase_cat; HMG_CoA_Rdtase_I_cat
187	T. onnurineus	212223545	B6YTJ7	phosphate permease	K00021	3-hydroxy-3-methylglutaryl-CoA reductase	Lipid Metabolism	Biosynthesis of steroids	-	-	-	PF00368	HMG-CoA_red	IPR002202; IPR004554	HMG_CoA_Rdtase_cat; HMG_CoA_Rdtase_I_cat
187	P. horikoshii	228917965	B6YTJ7	phosphate permease	K00021	3-hydroxy-3-methylglutaryl-CoA reductase	Lipid Metabolism	Biosynthesis of steroids	-	-	-	-	-	-	-
188	P. abyssi	14520683	Q9V1G0	phosphate permease	K03242	translation initiation factor IF-2 subunit gamma	-	-	arCOG01563	Translation initiation factor 2; gamma subunit (eIF-2gamma; GTPase)	Translation; ribosomal structure and biogenesis	PF09173; PF00009; PF03144	eIF2_C; GTP_EFTU; GTP_EFTU_D2	IPR015256; IPR000795; IPR005225; IPR004161	eIF2_C; ProtSyn_GTP_bd; Small_GTP_bd; Transl_elong_EFTu/EF1A_2
188	P. horikoshii	14591470	O59410	phosphate permease	K03242	translation initiation factor IF-2 subunit gamma	-	-	arCOG01563	Translation initiation factor 2; gamma subunit (eIF-2gamma; GTPase)	Translation; ribosomal structure and biogenesis	PF09173; PF00009; PF03144	eIF2_C; GTP_EFTU; GTP_EFTU_D2	IPR015256; IPR000795; IPR005225; IPR004161	eIF2_C; ProtSyn_GTP_bd; Small_GTP_bd; Transl_elong_EFTu/EF1A_2
188	P. furiosus	18978089	Q8U082	phosphate permease	K03242	translation initiation factor IF-2 subunit gamma	-	-	arCOG01563	Translation initiation factor 2; gamma subunit (eIF-2gamma; GTPase)	Translation; ribosomal structure and biogenesis	PF09173; PF00009; PF03144	eIF2_C; GTP_EFTU; GTP_EFTU_D2	IPR015256; IPR000795; IPR005225; IPR004161	eIF2_C; ProtSyn_GTP_bd; Small_GTP_bd; Transl_elong_EFTu/EF1A_2
188	T. onnurineus	212225096	B6YW69	phosphate permease	K03242	translation initiation factor eIF-2, gamma subunit	-	-	-	-	-	PF09173; PF00009; PF03144	eIF2_C; GTP_EFTU; GTP_EFTU_D2	IPR015256; IPR000795; IPR005225; IPR004161	eIF2_C; ProtSyn_GTP_bd; Small_GTP_bd; Transl_elong_EFTu/EF1A_2
189	P. horikoshii	14590810	O73996	phosphate permease	K07583	hypothetical protein	-	-	arCOG01015	Predicted pseudouridylate synthase	Translation; ribosomal structure and biogenesis	PF02926	THUMP	IPR005912; IPR004114	CHP01213; THUMP
189	P. abyssi	14521053	Q9V0E5	phosphate permease	K07583	hypothetical protein	-	-	arCOG01015	Predicted pseudouridylate synthase	Translation; ribosomal structure and biogenesis	PF02926	THUMP	IPR005912; IPR004114	CHP01213; THUMP
189	P. furiosus	18977511	Q8U1R6	phosphate permease	K07583	hypothetical protein	-	-	arCOG01015	Predicted pseudouridylate synthase	Translation; ribosomal structure and biogenesis	PF02926	THUMP	IPR005912; IPR004114	CHP01213; THUMP
189	T. onnurineus	212223551	B6YTK3	RNA-binding protein	K07583	RNA-binding protein	-	-	-	-	-	PF02926	THUMP	IPR005912; IPR004114	CHP01213; THUMP
190	P. abyssi	14521955	Q9UXV2	DNA helicase	-	alanyl-tRNA synthetase related protein	-	-	arCOG01254	Predicted metal-dependent hydrolase related to alanyl-tRNA synthetase HxxxH domain	General function prediction only	PF02272; PF01411; PF07973	DHHA1; tRNA-synt_2c; tRNA_SAD	IPR018165; IPR018164; IPR003156; IPR012947	Ala-tRNA-synth_IIc_cons-reg; Ala-tRNA-synth_IIc_N; Pesterase_DHHA1; tRNA_SAD
190	P. horikoshii	14591706	O57734	alanyl-tRNA synthetase	-	alanyl-tRNA synthetase	-	-	arCOG01254	Predicted metal-dependent hydrolase related to alanyl-tRNA synthetase HxxxH domain	General function prediction only	PF02272; PF01411; PF07973	DHHA1; tRNA-synt_2c; tRNA_SAD	IPR018165; IPR018164; IPR003156; IPR012947	Ala-tRNA-synth_IIc_cons-reg; Ala-tRNA-synth_IIc_N; Pesterase_DHHA1; tRNA_SAD
190	P. furiosus	18976557	Q8U4A3	partial alanyl-tRNA synthetase matches COOH terminus half	-	partial alanyl-tRNA synthetase matches COOH terminus half	-	-	arCOG01254	Predicted metal-dependent hydrolase related to alanyl-tRNA synthetase HxxxH domain	General function prediction only	PF02272; PF01411; PF07973	DHHA1; tRNA-synt_2c; tRNA_SAD	IPR018165; IPR018164; IPR003156; IPR012947	Ala-tRNA-synth_IIc_cons-reg; Ala-tRNA-synth_IIc_N; Pesterase_DHHA1; tRNA_SAD
190	T. onnurineus	212224908	B6YV19	partial alanyl-tRNA synthetase matches COOH terminus half	-	alanyl-tRNA synthetase-related protein	-	-	-	-	-	PF01411; PF07973	tRNA-synt_2c; tRNA_SAD	IPR018165; IPR018164; IPR012947	Ala-tRNA-synth_IIc_cons-reg; Ala-tRNA-synth_IIc_N; tRNA_SAD
191	T. onnurineus	212223708	B6YUL1	S-adenosylmethionine synthetase	K00789	S-adenosylmethionine synthetase	Amino Acid Metabolism; Metabolism of Other Amino Acids	Methionine metabolism; Selenoamino acid metabolism	-	-	-	PF01941	AdoMet_Synthase	IPR002795	S-AdoMet_synthetase_arc
191	P. abyssi	14520596	Q9V1P7	S-adenosylmethionine synthetase	K00789	S-adenosylmethionine synthetase	Amino Acid Metabolism; Metabolism of Other Amino Acids	Methionine metabolism; Selenoamino acid metabolism	arCOG01678	Archaeal S-adenosylmethionine synthetase	Amino acid transport and metabolism	PF01941	AdoMet_Synthase	IPR002795	S-AdoMet_synthetase_arc
191	P. horikoshii	14591575	O59488	S-adenosylmethionine synthetase	K00789	S-adenosylmethionine synthetase	Amino Acid Metabolism; Metabolism of Other Amino Acids	Methionine metabolism; Selenoamino acid metabolism	arCOG01678	Archaeal S-adenosylmethionine synthetase	Amino acid transport and metabolism	PF01941	AdoMet_Synthase	IPR002795	S-AdoMet_synthetase_arc
191	P. furiosus	18978238	Q8TZW1	S-adenosylmethionine synthetase	K00789	S-adenosylmethionine synthetase	Amino Acid Metabolism; Metabolism of Other Amino Acids	Methionine metabolism; Selenoamino acid metabolism	arCOG01678	Archaeal S-adenosylmethionine synthetase	Amino acid transport and metabolism	PF01941	AdoMet_Synthase	IPR002795	S-AdoMet_synthetase_arc
192	T. onnurineus	212223947	B6YVW3	S-adenosylmethionine synthetase	K01598; K01922	phosphopantothenoylcysteine synthetase/decarboxylase	Metabolism of Cofactors and Vitamins	Pantothenate and CoA biosynthesis	-	-	-	PF04127; PF02441	DFP; Flavoprotein	IPR005252; IPR007085; IPR003382	Bifunc_COABC; DNA/pantothenate-metab_flavo_C; Flavoprotein
192	P. furiosus	18977812	Q8X250	S-adenosylmethionine synthetase	K01598; K01922	bifunctional phosphopantothenoylcysteine decarboxylase/phosphopantothenate synthase	Metabolism of Cofactors and Vitamins	Pantothenate and CoA biosynthesis	arCOG01704	Phosphopantothenoylcysteine synthetase/decarboxylase	Coenzyme transport and metabolism	PF04127; PF02441	DFP; Flavoprotein	IPR005252; IPR007085; IPR003382	Bifunc_COABC; DNA/pantothenate-metab_flavo_C; Flavoprotein
192	P. abyssi	14520924	Q9V0S3	S-adenosylmethionine synthetase	K01598; K01922	bifunctional phosphopantothenoylcysteine decarboxylase/phosphopantothenate synthase	Metabolism of Cofactors and Vitamins	Pantothenate and CoA biosynthesis	arCOG01704	Phosphopantothenoylcysteine synthetase/decarboxylase	Coenzyme transport and metabolism	PF04127; PF02441	DFP; Flavoprotein	IPR005252; IPR007085; IPR003382	Bifunc_COABC; DNA/pantothenate-metab_flavo_C; Flavoprotein
192	P. horikoshii	14591235	O59114	S-adenosylmethionine synthetase	K01598; K01922	bifunctional phosphopantothenoylcysteine decarboxylase/phosphopantothenate synthase	Metabolism of Cofactors and Vitamins	Pantothenate and CoA biosynthesis	arCOG01704	Phosphopantothenoylcysteine synthetase/decarboxylase	Coenzyme transport and metabolism	PF04127; PF02441	DFP; Flavoprotein	IPR005252; IPR007085; IPR003382	Bifunc_COABC; DNA/pantothenate-metab_flavo_C; Flavoprotein
193	P. furiosus	18977345	Q8U274	acetyl-CoA acetyltransferase	K00626	acetyl-CoA acetyltransferase	Carbohydrate Metabolism; Lipid Metabolism; Amino Acid Metabolism; Xenobiotics Biodegradation and Metabolism; Signal Transduction	Pyruvate metabolism; Propanoate metabolism; Butanoate metabolism; Fatty acid metabolism; Synthesis and degradation of ketone bodies Metabolism; Lysine degradation Metabolism; Benzoate degradation via CoA ligation; Two-component system	arCOG01278	Acetyl-CoA acetyltransferase	Lipid transport and metabolism	PF02803; PF00108	Thiolase_C; Thiolase_N	IPR002155; IPR016038	Thiolase; Thiolase-like_subgr
193	P. horikoshii	14590558	O58409	acetyl-CoA acetyltransferase	K00626	acetyl-CoA acetyltransferase	Carbohydrate Metabolism; Lipid Metabolism; Amino Acid Metabolism; Xenobiotics Biodegradation and Metabolism; Signal Transduction	Pyruvate metabolism; Propanoate metabolism; Butanoate metabolism; Fatty acid metabolism; Synthesis and degradation of ketone bodies Metabolism; Lysine degradation Metabolism; Benzoate degradation via CoA ligation; Two-component system	arCOG01278	Acetyl-CoA acetyltransferase	Lipid transport and metabolism	PF02803; PF00108	Thiolase_C; Thiolase_N	IPR002155; IPR016038	Thiolase; Thiolase-like_subgr
193	P. abyssi	14521569	Q9UYY7	acetyl-CoA acetyltransferase	K00626	acetyl-CoA acetyltransferase	Carbohydrate Metabolism; Lipid Metabolism; Amino Acid Metabolism; Xenobiotics Biodegradation and Metabolism; Signal Transduction	Pyruvate metabolism; Propanoate metabolism; Butanoate metabolism; Fatty acid metabolism; Synthesis and degradation of ketone bodies Metabolism; Lysine degradation Metabolism; Benzoate degradation via CoA ligation; Two-component system	arCOG01278	Acetyl-CoA acetyltransferase	Lipid transport and metabolism	PF02803; PF00108	Thiolase_C; Thiolase_N	IPR002155; IPR016038	Thiolase; Thiolase-like_subgr
193	T. onnurineus	212224452	B6YXH8	hypothetical acetyl CoA acetyl transferase	K00626	hypothetical acetyl CoA acetyl transferase	Carbohydrate Metabolism; Lipid Metabolism; Amino Acid Metabolism; Xenobiotics Biodegradation and Metabolism; Signal Transduction	Pyruvate metabolism; Propanoate metabolism; Butanoate metabolism; Fatty acid metabolism; Synthesis and degradation of ketone bodies Metabolism; Lysine degradation Metabolism; Benzoate degradation via CoA ligation; Two-component system	-	-	-	PF02803; PF00108	Thiolase_C; Thiolase_N	IPR002155; IPR016038	Thiolase; Thiolase-like_subgr
194	P. abyssi	14521620	Q9UYT6	molybdenum cofactor biosynthesis protein	K03750	molybdenum cofactor biosynthesis protein	-	-	arCOG00216	Molybdopterin biosynthesis enzyme	Coenzyme transport and metabolism	PF00994; PF03454; PF03453	MoCF_biosynth; MoeA_C; MoeA_N	IPR005111; IPR005110; IPR001453	MoeA_C_domain_IV; MoeA_N; Mopterin_bd
194	P. horikoshii	14590478	O58335	molybdopterin biosynthesis moea protein	K03750	molybdopterin biosynthesis MoeA protein	-	-	arCOG00216	Molybdopterin biosynthesis enzyme	Coenzyme transport and metabolism	PF00994; PF03454; PF03453	MoCF_biosynth; MoeA_C; MoeA_N	IPR005111; IPR005110; IPR001453	MoeA_C_domain_IV; MoeA_N; Mopterin_bd
194	P. furiosus	18976914	Q8U3C8	molybdenum cofactor biosynthesis protein	K03750	molybdenum cofactor biosynthesis protein	-	-	arCOG00216	Molybdopterin biosynthesis enzyme	Coenzyme transport and metabolism	PF00994; PF03454; PF03453	MoCF_biosynth; MoeA_C; MoeA_N	IPR005111; IPR005110; IPR001453	MoeA_C_domain_IV; MoeA_N; Mopterin_bd
194	T. onnurineus	212224240	B6YWW6	molybdenum cofactor biosynthesis protein MoeA	K03750	molybdenum cofactor biosynthesis protein MoeA	-	-	-	-	-	PF00994; PF03454; PF03453	MoCF_biosynth; MoeA_C; MoeA_N	IPR005111; IPR005110; IPR001453	MoeA_C_domain_IV; MoeA_N; Mopterin_bd
195	P. abyssi	14521489	Q9UZ64	hexuronate transporter related protein	-	hexuronate transporter related protein	-	-	arCOG05835	permease of the major facilitator superfamily	Carbohydrate transport and metabolism	PF07690	MFS_1	IPR011701	MFS_1
195	T. onnurineus	212224410	B6YXD6	Hypothetical permease	-	hypothetical permease	-	-	-	-	-	PF07690	MFS_1	IPR011701	MFS_1
195	P. horikoshii	14590641	O58488	Hypothetical permease	-	hypothetical protein	-	-	arCOG05835	permease of the major facilitator superfamily	Carbohydrate transport and metabolism	PF07690	MFS_1	IPR011701	MFS_1
195	P. furiosus	18976892	Q8U3E8	Hypothetical permease	-	hypothetical protein	-	-	arCOG05835	permease of the major facilitator superfamily	Carbohydrate transport and metabolism	PF07690	MFS_1	IPR011701	MFS_1
196	P. horikoshii	14590974	O58888	glycine cleavage system aminomethyltransferase T	K00605	glycine cleavage system aminomethyltransferase T	Energy Metabolism; Amino Acid Metabolism; Metabolism of Cofactors and Vitamins	Nitrogen metabolism; Glycine, serine and threonine metabolism; One carbon pool by folate	arCOG00756	Glycine cleavage system T protein (aminomethyltransferase)	Amino acid transport and metabolism	PF01571; PF08669	GCV_T; GCV_T_C	IPR013977; IPR006222; IPR006223	GCV_T_C; GCV_T_N; GcvT
196	P. abyssi	14521302	Q9UZP8	glycine cleavage system aminomethyltransferase T	K00605	glycine cleavage system aminomethyltransferase T	Energy Metabolism; Amino Acid Metabolism; Metabolism of Cofactors and Vitamins	Nitrogen metabolism; Glycine, serine and threonine metabolism; One carbon pool by folate	arCOG00756	Glycine cleavage system T protein (aminomethyltransferase)	Amino acid transport and metabolism	PF01571; PF08669	GCV_T; GCV_T_C	IPR013977; IPR006222; IPR006223	GCV_T_C; GCV_T_N; GcvT
196	P. furiosus	18977713	Q8U185	glycine cleavage system aminomethyltransferase T	K00605	glycine cleavage system aminomethyltransferase T	Energy Metabolism; Amino Acid Metabolism; Metabolism of Cofactors and Vitamins	Nitrogen metabolism; Glycine, serine and threonine metabolism; One carbon pool by folate	arCOG00756	Glycine cleavage system T protein (aminomethyltransferase)	Amino acid transport and metabolism	PF01571; PF08669	GCV_T; GCV_T_C	IPR013977; IPR006222; IPR006223	GCV_T_C; GCV_T_N; GcvT
196	T. onnurineus	212224645	B6YY21	glycine cleavage system protein T	K00605	glycine cleavage system protein T	Energy Metabolism; Amino Acid Metabolism; Metabolism of Cofactors and Vitamins	Nitrogen metabolism; Glycine, serine and threonine metabolism; One carbon pool by folate	-	-	-	PF01571; PF08669	GCV_T; GCV_T_C	IPR013977; IPR006222; IPR006223	GCV_T_C; GCV_T_N; GcvT
197	P. horikoshii	14591134	O59044	alanine aminotransferase	K10907	alanine aminotransferase	-	-	arCOG01131	Aspartate/tyrosine/aromatic aminotransferase	Amino acid transport and metabolism	PF00155	Aminotran_1_2	IPR001176; IPR004839; IPR015421; IPR015422	ACC_synthase; Aminotrans_I/II; PyrdxlP-dep_Trfase_major_sub1; PyrdxlP-dep_Trfase_major_sub2
197	T. onnurineus	212223377	B6YT29	alanine aminotransferase	K10907	alanine aminotransferase	-	-	-	-	-	PF00155	Aminotran_1_2	IPR001176; IPR004839; IPR015421	ACC_synthase; Aminotrans_I/II; PyrdxlP-dep_Trfase_major_sub1
197	P. abyssi	14521032	Q9V0G5	alanine aminotransferase	K10907	alanine aminotransferase	-	-	arCOG01131	Aspartate/tyrosine/aromatic aminotransferase	Amino acid transport and metabolism	PF00155	Aminotran_1_2	IPR001176; IPR004839; IPR015421; IPR015422	ACC_synthase; Aminotrans_I/II; PyrdxlP-dep_Trfase_major_sub1; PyrdxlP-dep_Trfase_major_sub2
197	P. furiosus	18977869	Q9P9M8	alanine aminotransferase	K10907	alanine aminotransferase	-	-	arCOG01131	Aspartate/tyrosine/aromatic aminotransferase	Amino acid transport and metabolism	PF00155	Aminotran_1_2	IPR001176; IPR004839; IPR015421; IPR015422	ACC_synthase; Aminotrans_I/II; PyrdxlP-dep_Trfase_major_sub1; PyrdxlP-dep_Trfase_major_sub2
198	T. onnurineus	212224751	B6YUA5	Hypothetical ATPase	-	hypothetical ATPase	-	-	-	-	-	-	-	-	-
198	P. furiosus	18976500	Q8U4G0	Hypothetical ATPase	-	hypothetical protein	-	-	arCOG00472	Predicted ATPase	General function prediction only	-	-	-	-
198	P. abyssi	14520416	Q9V276	Hypothetical ATPase	-	hypothetical protein	-	-	arCOG00472	Predicted ATPase	General function prediction only	-	-	-	-
198	P. horikoshii	14590145	O57951	Hypothetical ATPase	-	hypothetical protein	-	-	arCOG00472	Predicted ATPase	General function prediction only	-	-	-	-
199	P. abyssi	14521092	Q9V0A7	methylmalonyl-CoA decarboxylase, beta subunit	K01605	methylmalonyl-CoA decarboxylase, beta subunit	Carbohydrate Metabolism	Propanoate metabolism	arCOG04475	Na+transporting methylmalonyl-CoA/oxaloacetate decarboxylase; beta subunit	Energy production and conversion	PF03977	OAD_beta	IPR005661	OadB_MmdB
199	P. horikoshii	14591096	O59022	methylmalonyl-CoA decarboxylase beta chain	K01605	methylmalonyl-CoA decarboxylase beta chain	Carbohydrate Metabolism	Propanoate metabolism	arCOG04475	Na+transporting methylmalonyl-CoA/oxaloacetate decarboxylase; beta subunit	Energy production and conversion	PF03977	OAD_beta	IPR005661	OadB_MmdB
199	P. furiosus	18977046	Q8U302	ion gradient-generating decarboxylase subunit beta	K01605	ion gradient-generating decarboxylase subunit beta	Carbohydrate Metabolism	Propanoate metabolism	arCOG04475	Na+transporting methylmalonyl-CoA/oxaloacetate decarboxylase; beta subunit	Energy production and conversion	PF03977	OAD_beta	IPR005661	OadB_MmdB
199	T. onnurineus	212223183	B6YSI5	hypothetical methylmalonyl-CoA decarboxylase beta chain	K01572	hypothetical methylmalonyl-CoA decarboxylase beta chain	Carbohydrate Metabolism; Amino Acid Metabolism	Pyruvate metabolism; Arginine and proline metabolism	-	-	-	PF03977	OAD_beta	IPR005661	OadB_MmdB
200	P. furiosus	18976978	Q8U366	isoleucyl-tRNA synthetase	-	hypothetical protein	-	-	arCOG00130	permease of the major facilitator superfamily	Carbohydrate transport and metabolism	PF07690	MFS_1	IPR011701	MFS_1
200	P. horikoshii	14590595	O58449	isoleucyl-tRNA synthetase	-	hypothetical protein	-	-	arCOG00130	permease of the major facilitator superfamily	Carbohydrate transport and metabolism	PF07690	MFS_1	IPR011701	MFS_1
200	P. abyssi	14521528	Q9UZ28	major facilitator transporter	-	major facilitator transporter	-	-	arCOG00130	permease of the major facilitator superfamily	Carbohydrate transport and metabolism	PF07690	MFS_1	IPR011701	MFS_1
200	T. onnurineus	212223154	B6YSG1	Permease	-	permease	-	-	-	-	-	PF07690	MFS_1	IPR011701	MFS_1
201	P. abyssi	14520405	Q9V287	proteasome-activating nucleotidase	K03420	proteasome-activating nucleotidase	-	-	arCOG01306	ATP-dependent 26S proteasome regulatory subunit	Posttranslational modification; protein turnover; chaperones	PF00004	AAA	IPR005937; IPR003593; IPR003959; IPR003960	26S_Psome_P45; ATPase_AAA_core; ATPase_AAA_core; ATPase_AAA_CS
201	P. horikoshii	14590135	O57940	proteasome-activating nucleotidase	K03420	proteasome-activating nucleotidase	-	-	arCOG01306	ATP-dependent 26S proteasome regulatory subunit	Posttranslational modification; protein turnover; chaperones	PF00004	AAA	IPR005937; IPR003593; IPR003959; IPR003960	26S_Psome_P45; ATPase_AAA_core; ATPase_AAA_core; ATPase_AAA_CS
201	T. onnurineus	212224536	B6YXR2	proteasome-activating nucleotidase	K03420	proteasome-activating nucleotidase	-	-	-	-	-	PF00004	AAA	IPR005937; IPR003593; IPR003959; IPR003960	26S_Psome_P45; ATPase_AAA_core; ATPase_AAA_core; ATPase_AAA_CS
201	P. furiosus	18976487	Q8U4H3	proteasome-activating nucleotidase	K03420	proteasome-activating nucleotidase	-	-	arCOG01306	ATP-dependent 26S proteasome regulatory subunit	Posttranslational modification; protein turnover; chaperones	PF00004	AAA	IPR005937; IPR003593; IPR003959; IPR003960	26S_Psome_P45; ATPase_AAA_core; ATPase_AAA_core; ATPase_AAA_CS
202	P. abyssi	14521874	Q9UY32	proteasome-activating nucleotidase	K00639	2-amino-3-ketobutyrate coenzyme A ligase	Amino Acid Metabolism	Glycine, serine and threonine metabolism	arCOG00113	7-keto-8-aminopelargonate synthetase or related enzyme	Coenzyme transport and metabolism	PF00155	Aminotran_1_2	IPR004839; IPR001917; IPR010962; IPR015421	Aminotrans_I/II; Aminotrans_II_pyridoxalP_BS; PyrdxlP-dep_AcTrfase_put; PyrdxlP-dep_Trfase_major_sub1
202	P. horikoshii	14590214	O58030	proteasome-activating nucleotidase	K00639	2-amino-3-ketobutyrate coenzyme A ligase	Amino Acid Metabolism	Glycine, serine and threonine metabolism	arCOG00113	7-keto-8-aminopelargonate synthetase or related enzyme	Coenzyme transport and metabolism	PF00155	Aminotran_1_2	IPR004839; IPR001917; IPR010962; IPR015421	Aminotrans_I/II; Aminotrans_II_pyridoxalP_BS; PyrdxlP-dep_AcTrfase_put; PyrdxlP-dep_Trfase_major_sub1
202	P. furiosus	18976637	Q8U430	proteasome-activating nucleotidase	K00639	2-amino-3-ketobutyrate coenzyme A ligase	Amino Acid Metabolism	Glycine, serine and threonine metabolism	arCOG00113	7-keto-8-aminopelargonate synthetase or related enzyme	Coenzyme transport and metabolism	PF00155	Aminotran_1_2	IPR004839; IPR001917; IPR010962; IPR015421	Aminotrans_I/II; Aminotrans_II_pyridoxalP_BS; PyrdxlP-dep_AcTrfase_put; PyrdxlP-dep_Trfase_major_sub1
202	T. onnurineus	212224566	B6YXU2	proteasome-activating nucleotidase	K00639	2-amino-3-oxobutyrate coenzyme A ligase	Amino Acid Metabolism	Glycine, serine and threonine metabolism	-	-	-	PF00155	Aminotran_1_2	IPR004839; IPR001917; IPR010962; IPR015421	Aminotrans_I/II; Aminotrans_II_pyridoxalP_BS; PyrdxlP-dep_AcTrfase_put; PyrdxlP-dep_Trfase_major_sub1
203	P. furiosus	18976623	Q8U444	proteasome-activating nucleotidase	K06969	hypothetical protein	-	-	arCOG00032	SAM-dependent methyltransferase	General function prediction only	PF02475; PF01472	Met_10; PUA	IPR002478; IPR003402	PUA; Unk_Met10
203	P. abyssi	14521889	Q9UY17	proteasome-activating nucleotidase	K06969	hypothetical protein	-	-	arCOG00032	SAM-dependent methyltransferase	General function prediction only	PF02475; PF01472	Met_10; PUA	IPR002478; IPR003402	PUA; Unk_Met10
203	P. horikoshii	14591657	O59578	proteasome-activating nucleotidase	K06969	hypothetical protein	-	-	arCOG00032	SAM-dependent methyltransferase	General function prediction only	PF02475; PF01472	Met_10; PUA	IPR002478; IPR003402	PUA; Unk_Met10
203	T. onnurineus	212224934	B6YV45	proteasome-activating nucleotidase	K06969	hypothetical tRNA/rRNA methyltransferase	-	-	-	-	-	PF02475; PF01472	Met_10; PUA	IPR002478; IPR003402	PUA; Unk_Met10
204	P. abyssi	14520832	Q9V113	proteasome-activating nucleotidase	K03042	DNA-directed RNA polymerase subunit A''	Nucleotide Metabolism; Transcription	Purine metabolism; Pyrimidine metabolism; RNA polymerase	arCOG04256	DNA-directed RNA polymerase subunit A''	Transcription	PF04998	RNA_pol_Rpb1_5	IPR007081; IPR012757	RNA_pol_Rpb1_5; RpoA2
204	P. horikoshii	14591327	O93777	proteasome-activating nucleotidase	K03042	DNA-directed RNA polymerase subunit A''	Nucleotide Metabolism; Transcription	Purine metabolism; Pyrimidine metabolism; RNA polymerase	arCOG04256	DNA-directed RNA polymerase subunit A''	Transcription	PF04998	RNA_pol_Rpb1_5	IPR007081; IPR012757	RNA_pol_Rpb1_5; RpoA2
204	P. furiosus	18977934	Q8U0M5	proteasome-activating nucleotidase	K03042	DNA-directed RNA polymerase subunit A''	Nucleotide Metabolism; Transcription	Purine metabolism; Pyrimidine metabolism; RNA polymerase	arCOG04256	DNA-directed RNA polymerase subunit A''	Transcription	PF04998	RNA_pol_Rpb1_5	IPR007081; IPR012757	RNA_pol_Rpb1_5; RpoA2
204	T. onnurineus	212223365	B6YT17	proteasome-activating nucleotidase	K03042	DNA-directed RNA polymerase, subunit A''	Nucleotide Metabolism; Transcription	Purine metabolism; Pyrimidine metabolism; RNA polymerase	-	-	-	PF04998	RNA_pol_Rpb1_5	IPR007081; IPR012757	RNA_pol_Rpb1_5; RpoA2
205	P. abyssi	14521723	Q9UYI3	translation-associated GTPase	-	translation-associated GTPase	-	-	arCOG00357	Predicted GTPase; probable translation factor	Translation; ribosomal structure and biogenesis	PF01926; PF08438; PF02824	MMR_HSR1; MMR_HSR1_C; TGS	IPR006073; IPR013646; IPR002917; IPR004095	GTP1_OBG; MMR_HSR1_C; MMR_HSR1_GTP_bd; TGS
205	P. horikoshii	14590427	O58261	translation-associated GTPase	-	translation-associated GTPase	-	-	arCOG00357	Predicted GTPase; probable translation factor	Translation; ribosomal structure and biogenesis	PF01926; PF08438; PF02824	MMR_HSR1; MMR_HSR1_C; TGS	IPR006073; IPR013646; IPR002917; IPR004095	GTP1_OBG; MMR_HSR1_C; MMR_HSR1_GTP_bd; TGS
205	P. furiosus	18976746	Q8U3T1	translation-associated GTPase	-	translation-associated GTPase	-	-	arCOG00357	Predicted GTPase; probable translation factor	Translation; ribosomal structure and biogenesis	PF01926; PF08438; PF02824	MMR_HSR1; MMR_HSR1_C; TGS	IPR006073; IPR013646; IPR002917; IPR004095	GTP1_OBG; MMR_HSR1_C; MMR_HSR1_GTP_bd; TGS
205	T. onnurineus	212223814	B6YV75	Hypothetical GTPase	-	hypothetical GTPase	-	-	-	-	-	PF01926; PF08438; PF02824	MMR_HSR1; MMR_HSR1_C; TGS	IPR006073; IPR013646; IPR002917; IPR004095	GTP1_OBG; MMR_HSR1_C; MMR_HSR1_GTP_bd; TGS
206	P. horikoshii	14591417	O59354	molybdopterin biosynthesis moeA protein	-	molybdopterin biosynthesis MoeA protein	-	-	arCOG00216	Molybdopterin biosynthesis enzyme	Coenzyme transport and metabolism	PF00994; PF03454; PF03453	MoCF_biosynth; MoeA_C; MoeA_N	IPR005111; IPR005110; IPR001453	MoeA_C_domain_IV; MoeA_N; Mopterin_bd
206	T. onnurineus	212223840	B6YVA1	molybdenum cofactor biosynthesis protein MoeA	K03750	molybdenum cofactor biosynthesis protein MoeA	-	-	-	-	-	PF00994; PF03454; PF03453	MoCF_biosynth; MoeA_C; MoeA_N	IPR005111; IPR005110; IPR001453	MoeA_C_domain_IV; MoeA_N; Mopterin_bd
206	P. abyssi	14520736	Q9V1A7	molybdenum cofactor biosynthesis protein	-	molybdenum cofactor biosynthesis protein	-	-	arCOG00216	Molybdopterin biosynthesis enzyme	Coenzyme transport and metabolism	PF00994; PF03454; PF03453	MoCF_biosynth; MoeA_C; MoeA_N	IPR005111; IPR005110; IPR001453	MoeA_C_domain_IV; MoeA_N; Mopterin_bd
206	P. furiosus	18978155	Q8U034	molybdenum cofactor biosynthesis protein	-	molybdenum cofactor biosynthesis protein	-	-	arCOG00216	Molybdopterin biosynthesis enzyme	Coenzyme transport and metabolism	PF00994; PF03454; PF03453	MoCF_biosynth; MoeA_C; MoeA_N	IPR005111; IPR005110; IPR001453	MoeA_C_domain_IV; MoeA_N; Mopterin_bd
207	T. onnurineus	212223462	B6YTB4	geranylgeranyl hydrogenase	-	geranylgeranyl hydrogenase	-	-	-	-	-	PF01494	FAD_binding_3	IPR011777; IPR002938; IPR003042	GG_red_SF; mOase_FAD_bd; Rng_hydrolase-like
207	P. abyssi	14520382	Q9V2B0	geranylgeranyl hydrogenase	-	bacteriochlorophyll synthase 43 kDa subunit or geranylgeranyl hydrogenase	-	-	arCOG00570	Dehydrogenase (flavoprotein)	Energy production and conversion	PF01494	FAD_binding_3	IPR011777; IPR002938; IPR003042	GG_red_SF; mOase_FAD_bd; Rng_hydrolase-like
207	P. horikoshii	14590116	O57920	geranylgeranyl hydrogenase	-	hypothetical protein	-	-	arCOG00570	Dehydrogenase (flavoprotein)	Energy production and conversion	PF01494	FAD_binding_3	IPR011777; IPR002938; IPR003042	GG_red_SF; mOase_FAD_bd; Rng_hydrolase-like
207	P. furiosus	18976469	Q8U4J0	geranylgeranyl hydrogenase	-	43 kDa subunit bacteriochlorophyll synthase-like protein	-	-	arCOG00570	Dehydrogenase (flavoprotein)	Energy production and conversion	PF01494	FAD_binding_3	IPR011777; IPR002938; IPR003042	GG_red_SF; mOase_FAD_bd; Rng_hydrolase-like
208	P. abyssi	14520922	Q9V0S5	NADH dehydrogenase subunit D	K00333	NADH dehydrogenase subunit D	Energy Metabolism	Oxidative phosphorylation	arCOG01548	NADH dehydrogenase subunit D	Energy production and conversion	PF00346	Complex1_49kDa	IPR014029; IPR001135	NADH-UbQ_OxRdtase_49kDa_CS; NADH_UbQ_OxRdtase_49kDa
208	P. horikoshii	14591237	O59117	NADH dehydrogenase subunit D	K00333	NADH dehydrogenase subunit D	Energy Metabolism	Oxidative phosphorylation	arCOG01548	NADH dehydrogenase subunit D	Energy production and conversion	PF00346	Complex1_49kDa	IPR014029; IPR001135	NADH-UbQ_OxRdtase_49kDa_CS; NADH_UbQ_OxRdtase_49kDa
208	P. furiosus	18977814	Q8U0Y9	NADH dehydrogenase subunit D	K00333	NADH dehydrogenase subunit D	Energy Metabolism	Oxidative phosphorylation	arCOG01548	NADH dehydrogenase subunit D	Energy production and conversion	PF00346	Complex1_49kDa	IPR014029; IPR001135	NADH-UbQ_OxRdtase_49kDa_CS; NADH_UbQ_OxRdtase_49kDa
208	T. onnurineus	212223634	B6YU31	nuoD NADH dehydrogenase I, subunit D	K00333	NuoD NADH dehydrogenase I, subunit D	Energy Metabolism	Oxidative phosphorylation	-	-	-	PF00346	Complex1_49kDa	IPR014029; IPR001135	NADH-UbQ_OxRdtase_49kDa_CS; NADH_UbQ_OxRdtase_49kDa
209	P. furiosus	18977228	Q8U2H9	isopentenyl pyrophosphate isomerase	K01823	isopentenyl pyrophosphate isomerase	Lipid Metabolism; Biosynthesis of Secondary Metabolites	Biosynthesis of steroids; Terpenoid biosynthesis	arCOG00613	Isopentenyl diphosphate isomerase	Coenzyme transport and metabolism	PF01070	FMN_dh	IPR013785; IPR000262; IPR011179	Aldolase_TIM; FMN-dep_DHase; IPdP_isomerase
209	T. onnurineus	212223281	B6YST3	isopentenyl-diphosphate delta-isomerase	K01823	isopentenyl-diphosphate delta-isomerase	Lipid Metabolism; Biosynthesis of Secondary Metabolites	Biosynthesis of steroids; Terpenoid biosynthesis	-	-	-	PF01070	FMN_dh	IPR013785; IPR000262; IPR011179	Aldolase_TIM; FMN-dep_DHase; IPdP_isomerase
209	P. horikoshii	14591025	O58893	isopentenyl pyrophosphate isomerase	K01823	isopentenyl pyrophosphate isomerase	Lipid Metabolism; Biosynthesis of Secondary Metabolites	Biosynthesis of steroids; Terpenoid biosynthesis	arCOG00613	Isopentenyl diphosphate isomerase	Coenzyme transport and metabolism	PF01070	FMN_dh	IPR013785; IPR000262; IPR011179	Aldolase_TIM; FMN-dep_DHase; IPdP_isomerase
209	P. abyssi	14521271	Q9UZS9	isopentenyl pyrophosphate isomerase	K01823	isopentenyl pyrophosphate isomerase	Lipid Metabolism; Biosynthesis of Secondary Metabolites	Biosynthesis of steroids; Terpenoid biosynthesis	arCOG00613	Isopentenyl diphosphate isomerase	Coenzyme transport and metabolism	PF01070	FMN_dh	IPR013785; IPR000262; IPR011179	Aldolase_TIM; FMN-dep_DHase; IPdP_isomerase
210	T. onnurineus	212224542	B6YXR8	isopentenyl pyrophosphate isomerase	-	hypothetical protein	-	-	-	-	-	PF07690	MFS_1	IPR011701; IPR001958	MFS_1; Tet-R_TetA
210	P. abyssi	14520431	Q9V261	multidrug resistance protein	-	multidrug resistance protein	-	-	arCOG00130	permease of the major facilitator superfamily	Carbohydrate transport and metabolism	PF07690	MFS_1	IPR011701	MFS_1
210	P. horikoshii	14590164	O57972	multidrug resistance protein	-	hypothetical protein	-	-	arCOG00130	permease of the major facilitator superfamily	Carbohydrate transport and metabolism	PF07690	MFS_1	IPR011701	MFS_1
210	P. furiosus	18976515	Q8U4E5	quinolone resistance protein norA - like protein	-	quinolone resistance protein NorA - like protein	-	-	arCOG00130	permease of the major facilitator superfamily	Carbohydrate transport and metabolism	PF07690	MFS_1	IPR011701	MFS_1
211	P. furiosus	18977536	Q8U1P1	quinolone resistance protein norA - like protein	-	putative Naﱿ antiporter	-	-	arCOG01953	Kef-type K transport system; membrane component	Inorganic ion transport and metabolism	PF00999	Na_H_Exchanger	IPR006153	Cation/H_exchanger
211	T. onnurineus	212224862	B6YUX3	quinolone resistance protein norA - like protein	-	NapA-type sodium/hydrogen antiporter	-	-	-	-	-	PF00999	Na_H_Exchanger	IPR006153	Cation/H_exchanger
211	P. abyssi	14521422	Q9UZD1	quinolone resistance protein norA - like protein	-	Naﱿ antiporter	-	-	arCOG01953	Kef-type K transport system; membrane component	Inorganic ion transport and metabolism	PF00999	Na_H_Exchanger	IPR006153	Cation/H_exchanger
211	P. horikoshii	14590785	O58682	quinolone resistance protein norA - like protein	-	Na/H antiporter	-	-	arCOG01953	Kef-type K transport system; membrane component	Inorganic ion transport and metabolism	PF00999	Na_H_Exchanger	IPR006153	Cation/H_exchanger
212	P. abyssi	14521642	Q9UYR4	dehydrogenase	-	dehydrogenase	-	-	arCOG00601	CBS domain	General function prediction only	PF00571	CBS	IPR013785; IPR000644; IPR014651	Aldolase_TIM; Cysta_beta_synth_core; UCP036983_2CBS_MJ1404
212	P. horikoshii	14590496	O58317	dehydrogenase	-	hypothetical protein	-	-	arCOG00601	CBS domain	General function prediction only	PF00571	CBS	IPR013785; IPR000644; IPR014651	Aldolase_TIM; Cysta_beta_synth_core; UCP036983_2CBS_MJ1404
212	P. furiosus	18976693	Q8U3Y0	related to inosine monophosphate dehydrogenase	-	related to inosine monophosphate dehydrogenase	-	-	arCOG00601	CBS domain	General function prediction only	PF00571	CBS	IPR013785; IPR000644; IPR014651	Aldolase_TIM; Cysta_beta_synth_core; UCP036983_2CBS_MJ1404
212	T. onnurineus	212223507	B6YTF9	related to inosine monophosphate dehydrogenase	-	hypothetical protein	-	-	-	-	-	PF00571	CBS	IPR013785; IPR000644; IPR014651	Aldolase_TIM; Cysta_beta_synth_core; UCP036983_2CBS_MJ1404
213	P. horikoshii	14591615	O59552	nicotinate phosphoribosyltransferase	K00763	nicotinate phosphoribosyltransferase	Metabolism of Cofactors and Vitamins	Nicotinate and nicotinamide metabolism	arCOG01481	Nicotinic acid phosphoribosyltransferase	Coenzyme transport and metabolism	PF01729; PF02749	QRPTase_C; QRPTase_N	IPR007229; IPR002638	Nic_PRibTrfase-rel; Q_phspho_trans
213	P. abyssi	14521924	Q9UXY3	nicotinate phosphoribosyltransferase	K00763	nicotinate phosphoribosyltransferase	Metabolism of Cofactors and Vitamins	Nicotinate and nicotinamide metabolism	arCOG01481	Nicotinic acid phosphoribosyltransferase	Coenzyme transport and metabolism	PF01729; PF02749	QRPTase_C; QRPTase_N	IPR007229; IPR002638	Nic_PRibTrfase-rel; Q_phspho_trans
213	T. onnurineus	212224513	B6YXN9	Nicotinate-nucleotide pyrophosphorylase	K00763	nicotinate-nucleotide pyrophosphorylase	Metabolism of Cofactors and Vitamins	Nicotinate and nicotinamide metabolism	-	-	-	PF01729; PF02749	QRPTase_C; QRPTase_N	IPR007229; IPR002638	Nic_PRibTrfase-rel; Q_phspho_trans
213	P. furiosus	18978276	Q8TZS9	nicotinate phosphoribosyltransferase	K00763	nicotinate phosphoribosyltransferase	Metabolism of Cofactors and Vitamins	Nicotinate and nicotinamide metabolism	arCOG01481	Nicotinic acid phosphoribosyltransferase	Coenzyme transport and metabolism	PF01729; PF02749	QRPTase_C; QRPTase_N	IPR007229; IPR002638	Nic_PRibTrfase-rel; Q_phspho_trans
214	P. furiosus	18977431	Q8U1Z5	nicotinate phosphoribosyltransferase	-	hypothetical protein	-	-	arCOG05015	SAM-dependent methyltransferase	Secondary metabolites biosynthesis; transport and catabolism	PF08241	Methyltransf_11	IPR013216	Methyltransf_11
214	P. abyssi	14521234	Q9UZW6	nicotinate phosphoribosyltransferase	-	hypothetical protein	-	-	arCOG05015	SAM-dependent methyltransferase	Secondary metabolites biosynthesis; transport and catabolism	PF08241	Methyltransf_11	IPR013216	Methyltransf_11
214	P. horikoshii	14591043	O58959	nicotinate phosphoribosyltransferase	-	hypothetical protein	-	-	arCOG05015	SAM-dependent methyltransferase	Secondary metabolites biosynthesis; transport and catabolism	PF08241	Methyltransf_11	IPR013216	Methyltransf_11
214	T. onnurineus	212223921	B6YVT7	nicotinate phosphoribosyltransferase	-	hypothetical protein	-	-	-	-	-	PF08241	Methyltransf_11	IPR013216	Methyltransf_11
215	P. horikoshii	14590629	O58501	nicotinate phosphoribosyltransferase	-	hypothetical protein	-	-	arCOG04180	Archaeal fructose 1;6-bisphosphatase	Carbohydrate transport and metabolism	PF01950	FBPase_3	IPR002803	FBPase_V
215	P. abyssi	14521505	Q9UZ48	nicotinate phosphoribosyltransferase	-	hypothetical protein	-	-	arCOG04180	Archaeal fructose 1;6-bisphosphatase	Carbohydrate transport and metabolism	PF01950	FBPase_3	IPR002803	FBPase_V
215	P. furiosus	18976985	Q8U359	nicotinate phosphoribosyltransferase	-	hypothetical protein	-	-	arCOG04180	Archaeal fructose 1;6-bisphosphatase	Carbohydrate transport and metabolism	PF01950	FBPase_3	IPR002803	FBPase_V
215	T. onnurineus	212224648	B6YTP6	nicotinate phosphoribosyltransferase	-	thermophile-specific fructose-1,6-bisphosphatase	-	-	-	-	-	PF01950	FBPase_3	IPR000887; IPR002803	Aldlse_KDPG_KHG; FBPase_V
216	P. horikoshii	14590835	O58718	nicotinate phosphoribosyltransferase	K07562	hypothetical protein	Translation	Other translation proteins	arCOG04149	NMD protein affecting ribosome stability and mRNA decay	Translation; ribosomal structure and biogenesis	PF04981	NMD3	IPR012340; IPR007064	NA-bd_OB-fold; NMD3
216	P. furiosus	18977404	Q8U219	nicotinate phosphoribosyltransferase	K07562	hypothetical protein	Translation	Other translation proteins	arCOG04149	NMD protein affecting ribosome stability and mRNA decay	Translation; ribosomal structure and biogenesis	PF04981	NMD3	IPR007064	NMD3
216	T. onnurineus	212223452	B6YTA4	nonsense-mediated mRNA decay protein	K07562	nonsense-mediated mRNA decay protein	Translation	Other translation proteins	-	-	-	PF04981	NMD3	IPR012340; IPR007064	NA-bd_OB-fold; NMD3
216	P. abyssi	14521191	Q9V009	nonsense-mediated mRNA decay protein	K07562	hypothetical protein	Translation	Other translation proteins	arCOG04149	NMD protein affecting ribosome stability and mRNA decay	Translation; ribosomal structure and biogenesis	PF04981	NMD3	IPR007064	NMD3
217	P. horikoshii	14591725	O57712	nucleolar protein	-	nucleolar protein	-	-	-	-	-	PF01189; PF01472	Nol1_Nop2_Fmu; PUA	IPR001678; IPR011023; IPR002478; IPR004521	Fmu/NOL1/Nop2p; PUA; Unchar_dom_2
217	P. furiosus	18976541	Q8U4B9	nucleolar protein	-	nol1-nop2-sun family nucleolar protein III	-	-	-	-	-	PF01189; PF01472	Nol1_Nop2_Fmu; PUA	IPR001678; IPR011023; IPR002478	Fmu/NOL1/Nop2p; PUA
217	P. abyssi	14521973	Q9UXT4	nucleolar protein	-	proliferating-cell nucleolar antigen P120, putative	-	-	-	-	-	PF01189; PF01472	Nol1_Nop2_Fmu; PUA	IPR001678; IPR011023; IPR002478; IPR004521	Fmu/NOL1/Nop2p; PUA; Unchar_dom_2
217	T. onnurineus	212224781	B6YUD5	nucleolar protein	-	tRNA/rRNA cytosine-C5-methylase	-	-	-	-	-	PF01189; PF01472	Nol1_Nop2_Fmu; PUA	IPR001678; IPR011023; IPR002478	Fmu/NOL1/Nop2p; PUA
218	P. horikoshii	14590264	O58092	nucleolar protein	K09123	hypothetical protein	-	-	arCOG04278	Predicted aconitase	General function prediction only	PF04412	DUF521	IPR007506	DUF521
218	P. abyssi	14521812	Q9UY94	nucleolar protein	K09123	hypothetical protein	-	-	arCOG04278	Predicted aconitase	General function prediction only	PF04412	DUF521	IPR007506	DUF521
218	T. onnurineus	212223662	B6YU59	nucleolar protein	K09123	hypothetical protein	-	-	-	-	-	PF04412	DUF521	IPR007506	DUF521
218	P. furiosus	18976762	Q8U3R6	nucleolar protein	K09123	hypothetical protein	-	-	arCOG04278	Predicted aconitase	General function prediction only	PF04412	DUF521	IPR007506	DUF521
219	T. onnurineus	212224432	B6YXF8	Hypothetical GTPase	-	hypothetical GTPase	-	-	-	-	-	PF01926; PF02824	MMR_HSR1; TGS	IPR006073; IPR002917; IPR005225; IPR004095	GTP1_OBG; MMR_HSR1_GTP_bd; Small_GTP_bd; TGS
219	P. abyssi	14520715	Q9V1C8	GTP-binding protein	-	GTP-binding protein	-	-	arCOG00358	Predicted GTPase	General function prediction only	PF01926; PF02824	MMR_HSR1; TGS	IPR006073; IPR002917; IPR005225; IPR004095	GTP1_OBG; MMR_HSR1_GTP_bd; Small_GTP_bd; TGS
219	P. horikoshii	14591438	O59329	developmentally regulated GTP-binding protein	-	developmentally regulated GTP-binding protein	-	-	arCOG00358	Predicted GTPase	General function prediction only	PF01926; PF02824	MMR_HSR1; TGS	IPR006073; IPR002917; IPR005225; IPR004095	GTP1_OBG; MMR_HSR1_GTP_bd; Small_GTP_bd; TGS
219	P. furiosus	18978135	Q8U054	developmentally regulated GTP-binding protein	-	gtp1/obg family GTP-binding protein	-	-	arCOG00358	Predicted GTPase	General function prediction only	PF01926; PF02824	MMR_HSR1; TGS	IPR006073; IPR002917; IPR005225; IPR004095	GTP1_OBG; MMR_HSR1_GTP_bd; Small_GTP_bd; TGS
220	T. onnurineus	212224545	B6YXS1	Hypothetical permease	-	hypothetical permease	-	-	-	-	-	PF07690	MFS_1	IPR011701; IPR005829	MFS_1; Sugar_transporter_CS
220	P. furiosus	18976512	Q8U4E8	putative sugar transporter protein	-	putative sugar transporter protein	-	-	arCOG00132	permease of the major facilitator superfamily	Carbohydrate transport and metabolism	PF07690	MFS_1	IPR011701	MFS_1
220	P. horikoshii	14590161	O57969	putative sugar transporter protein	-	hypothetical protein	-	-	arCOG00132	permease of the major facilitator superfamily	Carbohydrate transport and metabolism	PF07690	MFS_1	IPR011701	MFS_1
220	P. abyssi	14520428	Q9V264	multidrug resistance protein	-	multidrug resistance protein	-	-	arCOG00132	permease of the major facilitator superfamily	Carbohydrate transport and metabolism	PF07690	MFS_1	IPR011701	MFS_1
221	T. onnurineus	212224621	B6YXZ7	multidrug resistance protein	-	NapA-type sodium/hydrogen antiporter	-	-	-	-	-	PF00999	Na_H_Exchanger	IPR006153	Cation/H_exchanger
221	P. furiosus	18976640	Q8U427	multidrug resistance protein	-	Naﱿ antiporter - like protein	-	-	arCOG01953	Kef-type K transport system; membrane component	Inorganic ion transport and metabolism	PF00999	Na_H_Exchanger	IPR006153; IPR018073	Cation/H_exchanger; Prot_inh_cystat_CS
221	P. abyssi	14520352	Q9V2E0	multidrug resistance protein	-	Naﱿ antiporter	-	-	arCOG01953	Kef-type K transport system; membrane component	Inorganic ion transport and metabolism	PF00999	Na_H_Exchanger	IPR006153	Cation/H_exchanger
221	P. horikoshii	14590079	O57876	multidrug resistance protein	-	Na/H antiporter	-	-	arCOG01953	Kef-type K transport system; membrane component	Inorganic ion transport and metabolism	PF00999	Na_H_Exchanger	IPR006153	Cation/H_exchanger
222	P. horikoshii	14591119	O59033	serine aminotransferase	K00839	serine aminotransferase	-	-	arCOG00082	Serine-pyruvate aminotransferase/archaeal aspartate aminotransferase	Amino acid transport and metabolism	PF00266	Aminotran_5	IPR000192; IPR015421	Aminotrans_V/Cys_dSase; PyrdxlP-dep_Trfase_major_sub1
222	T. onnurineus	212223206	B6YSK8	probable serine-glyoxylate aminotransferase, class V	K00839	probable serine-glyoxylate aminotransferase, class V	-	-	-	-	-	PF00266	Aminotran_5	IPR000192; IPR015421; IPR015422	Aminotrans_V/Cys_dSase; PyrdxlP-dep_Trfase_major_sub1; PyrdxlP-dep_Trfase_major_sub2
222	P. abyssi	14521047	Q9V0F0	serine--glyoxylate aminotransferase	K00839	serine--glyoxylate aminotransferase	-	-	arCOG00082	Serine-pyruvate aminotransferase/archaeal aspartate aminotransferase	Amino acid transport and metabolism	PF00266	Aminotran_5	IPR000192; IPR015421	Aminotrans_V/Cys_dSase; PyrdxlP-dep_Trfase_major_sub1
222	P. furiosus	18977844	Q8U0V9	serine--glyoxylate aminotransferase	K00839	aspartate/serine transaminase	-	-	arCOG00082	Serine-pyruvate aminotransferase/archaeal aspartate aminotransferase	Amino acid transport and metabolism	PF00266	Aminotran_5	IPR000192; IPR015421	Aminotrans_V/Cys_dSase; PyrdxlP-dep_Trfase_major_sub1
223	P. horikoshii	161349997	O59584	tryptophanyl-tRNA synthetase	K01867	tryptophanyl-tRNA synthetase	Amino Acid Metabolism; Translation	Tryptophan metabolism; Aminoacyl-tRNA biosynthesis	-	-	-	PF00579	tRNA-synt_1b	IPR001412; IPR002305; IPR014729; IPR002306	aa-tRNA-synth_I_CS; aa-tRNA-synth_Ib; Rossmann-like_a/b/a_fold; Trp-tRNA-synth_Ib
223	P. abyssi	14521895	Q9UY11	tryptophanyl-tRNA synthetase	K01867	tryptophanyl-tRNA synthetase	Amino Acid Metabolism; Translation	Tryptophan metabolism; Aminoacyl-tRNA biosynthesis	arCOG01887	Tryptophanyl-tRNA synthetase	Translation; ribosomal structure and biogenesis	PF00579	tRNA-synt_1b	IPR001412; IPR002305; IPR014729; IPR002306	aa-tRNA-synth_I_CS; aa-tRNA-synth_Ib; Rossmann-like_a/b/a_fold; Trp-tRNA-synth_Ib
223	P. furiosus	18976613	Q8U453	tryptophanyl-tRNA synthetase	K01867	tryptophanyl-tRNA synthetase	Amino Acid Metabolism; Translation	Tryptophan metabolism; Aminoacyl-tRNA biosynthesis	arCOG01887	Tryptophanyl-tRNA synthetase	Translation; ribosomal structure and biogenesis	PF00579	tRNA-synt_1b	IPR001412; IPR002305; IPR014729; IPR002306	aa-tRNA-synth_I_CS; aa-tRNA-synth_Ib; Rossmann-like_a/b/a_fold; Trp-tRNA-synth_Ib
223	T. onnurineus	212224817	B6YUH1	tryptophanyl-tRNA synthetase	K01867	tryptophanyl-tRNA synthetase	Amino Acid Metabolism; Translation	Tryptophan metabolism; Aminoacyl-tRNA biosynthesis	-	-	-	PF00579	tRNA-synt_1b	IPR001412; IPR002305; IPR014729; IPR002306	aa-tRNA-synth_I_CS; aa-tRNA-synth_Ib; Rossmann-like_a/b/a_fold; Trp-tRNA-synth_Ib
224	P. abyssi	14521418	Q9UZD5	L-tyrosine decarboxylase	K01592	L-tyrosine decarboxylase	Amino Acid Metabolism; Biosynthesis of Secondary Metabolites	Tyrosine metabolism; Alkaloid biosynthesis I	arCOG00027	Glutamate decarboxylase; L-tyrosine decarboxylase or related PLP-dependent protein	Amino acid transport and metabolism	PF00282	Pyridoxal_deC	IPR002129; IPR015421	PyrdxlP-dep_de-COase; PyrdxlP-dep_Trfase_major_sub1
224	P. horikoshii	14590789	O58679	L-tyrosine decarboxylase	K01592	L-tyrosine decarboxylase	Amino Acid Metabolism; Biosynthesis of Secondary Metabolites	Tyrosine metabolism; Alkaloid biosynthesis I	arCOG00027	Glutamate decarboxylase; L-tyrosine decarboxylase or related PLP-dependent protein	Amino acid transport and metabolism	PF00282	Pyridoxal_deC	IPR002129; IPR015421	PyrdxlP-dep_de-COase; PyrdxlP-dep_Trfase_major_sub1
224	T. onnurineus	212224861	B6YUX2	glutamate decarboxylase	-	glutamate decarboxylase	-	-	-	-	-	PF00282	Pyridoxal_deC	IPR002129; IPR015421	PyrdxlP-dep_de-COase; PyrdxlP-dep_Trfase_major_sub1
224	P. furiosus	18977531	Q8U1P6	L-tyrosine decarboxylase	K01592	L-tyrosine decarboxylase	Amino Acid Metabolism; Biosynthesis of Secondary Metabolites	Tyrosine metabolism; Alkaloid biosynthesis I	arCOG00027	Glutamate decarboxylase; L-tyrosine decarboxylase or related PLP-dependent protein	Amino acid transport and metabolism	PF00282	Pyridoxal_deC	IPR002129; IPR015421	PyrdxlP-dep_de-COase; PyrdxlP-dep_Trfase_major_sub1
225	P. abyssi	33356819	Q9UY27	L-tyrosine decarboxylase	K08975	hypothetical protein	-	-	arCOG04151	ABC-type multidrug transport system; permease component	General function prediction only	PF04123	DUF373	IPR007254	DUF373
225	T. onnurineus	212225116	B6YW89	hypothetical membrane protein, conserved	K08975	hypothetical membrane protein, conserved	-	-	-	-	-	PF04123	DUF373	IPR007254	DUF373
225	P. furiosus	18976632	Q8U435	hypothetical membrane protein, conserved	K08975	hypothetical protein	-	-	arCOG04151	ABC-type multidrug transport system; permease component	General function prediction only	PF04123	DUF373	IPR007254; IPR001202	DUF373; WW_Rsp5_WWP
225	P. horikoshii	14591648	O59566	hypothetical membrane protein, conserved	K08975	hypothetical protein	-	-	arCOG04151	ABC-type multidrug transport system; permease component	General function prediction only	PF04123	DUF373	IPR007254	DUF373
226	P. abyssi	14520600	Q9V1P3	hypothetical membrane protein, conserved	K00555	N,N-dimethylguanosine tRNA methyltransferase	Translation	Other translation proteins	arCOG01219	N2;N2-dimethylguanosine tRNA methyltransferase	Translation; ribosomal structure and biogenesis	PF02005	TRM	IPR002905	TRM_MeTrfase
226	P. horikoshii	14591578	O59493	hypothetical membrane protein, conserved	K00555	N,N-dimethylguanosine tRNA methyltransferase	Translation	Other translation proteins	arCOG01219	N2;N2-dimethylguanosine tRNA methyltransferase	Translation; ribosomal structure and biogenesis	PF02005	TRM	IPR002905	TRM_MeTrfase
226	P. furiosus	18978243	P81554	hypothetical membrane protein, conserved	K00555	N,N-dimethylguanosine tRNA methyltransferase	Translation	Other translation proteins	arCOG01219	N2;N2-dimethylguanosine tRNA methyltransferase	Translation; ribosomal structure and biogenesis	PF02005	TRM	IPR002905	TRM_MeTrfase
226	T. onnurineus	212223796	B6YUU9	hypothetical membrane protein, conserved	K00555	N2,N2-dimethylguanosine tRNA methyltransferase	Translation	Other translation proteins	-	-	-	PF02005	TRM	IPR002905	TRM_MeTrfase
227	P. abyssi	14521744	Q9UYG2	hypothetical membrane protein, conserved	K07468	hypothetical protein	Replication and Repair	Other replication, recombination and repair proteins	arCOG04218	ATP-dependent DNA ligase; homolog of eukaryotic ligase III	Replication; recombination and repair	PF01068	DNA_ligase_A_M	IPR012310; IPR001072	DNA_ligase_A_M; Y414
227	P. furiosus	33359472	Q8U3V2	hypothetical membrane protein, conserved	K07468	hypothetical protein	Replication and Repair	Other replication, recombination and repair proteins	arCOG04218	ATP-dependent DNA ligase; homolog of eukaryotic ligase III	Replication; recombination and repair	PF01068	DNA_ligase_A_M	IPR012310; IPR002345; IPR001072	DNA_ligase_A_M; Lipocalin; Y414
227	T. onnurineus	212223209	B6YSL1	hypothetical membrane protein, conserved	-	hypothetical protein, conserved, DUF135 family	-	-	-	-	-	PF01068	DNA_ligase_A_M	IPR012310; IPR001072	DNA_ligase_A_M; Y414
227	P. horikoshii	14590404	O58234	hypothetical membrane protein, conserved	K07468	hypothetical protein	Replication and Repair	Other replication, recombination and repair proteins	arCOG04218	ATP-dependent DNA ligase; homolog of eukaryotic ligase III	Replication; recombination and repair	PF01068	DNA_ligase_A_M	IPR012310; IPR001072	DNA_ligase_A_M; Y414
228	P. furiosus	18976983	Q8U361	hypothetical membrane protein, conserved	K09003	hypothetical protein	-	-	arCOG04253	Uncharacterized conserved protein	Function unknown	PF05559	DUF763	IPR008482	DUF763
228	T. onnurineus	212223767	B6YUS0	hypothetical membrane protein, conserved	K09003	hypothetical protein	-	-	-	-	-	PF05559	DUF763	IPR008482	DUF763
228	P. abyssi	14521507	Q9UZ46	hypothetical membrane protein, conserved	K09003	hypothetical protein	-	-	arCOG04253	Uncharacterized conserved protein	Function unknown	PF05559	DUF763	IPR008482	DUF763
228	P. horikoshii	14590618	O58515	hypothetical membrane protein, conserved	K09003	hypothetical protein	-	-	arCOG04253	Uncharacterized conserved protein	Function unknown	PF05559	DUF763	IPR008482	DUF763
229	T. onnurineus	212223322	B6YSX4	cell division GTPase	K03531	cell division GTPase	Cell Growth and Death	Cell division	-	-	-	PF00091; PF03953	Tubulin; Tubulin_C	IPR000158; IPR018316; IPR003008	Cell_division_FtsZ_N; Tubulin/FtsZ_2-layer-sand-dom; Tubulin_FtsZ_GTPase
229	P. abyssi	14520222	Q9V2S0	cell division protein FtsZ	K03531	cell division protein FtsZ	Cell Growth and Death	Cell division	arCOG02201	Cell division GTPase	Cell cycle control; cell division; chromosome partitioning	PF00091; PF03953	Tubulin; Tubulin_C	IPR000158; IPR018316; IPR003008	Cell_division_FtsZ_N; Tubulin/FtsZ_2-layer-sand-dom; Tubulin_FtsZ_GTPase
229	P. horikoshii	14589966	O57776	cell division protein FtsZ	K03531	cell division protein FtsZ	Cell Growth and Death	Cell division	arCOG02201	Cell division GTPase	Cell cycle control; cell division; chromosome partitioning	PF00091; PF03953	Tubulin; Tubulin_C	IPR000158; IPR000217; IPR018316; IPR003008	Cell_division_FtsZ_N; Tubulin; Tubulin/FtsZ_2-layer-sand-dom; Tubulin_FtsZ_GTPase
229	P. furiosus	18978360	Q8TZK3	cell division protein FtsZ	K03531	cell division protein FtsZ	Cell Growth and Death	Cell division	arCOG02201	Cell division GTPase	Cell cycle control; cell division; chromosome partitioning	PF00091; PF03953	Tubulin; Tubulin_C	IPR000158; IPR000217; IPR018316; IPR003008	Cell_division_FtsZ_N; Tubulin; Tubulin/FtsZ_2-layer-sand-dom; Tubulin_FtsZ_GTPase
230	P. abyssi	14521863	Q9UY43	ferrous iron transport protein B	-	Naﱿ antiporter	-	-	arCOG01953	Kef-type K transport system; membrane component	Inorganic ion transport and metabolism	PF00999	Na_H_Exchanger	IPR006153	Cation/H_exchanger
230	P. horikoshii	14590223	O58040	ferrous iron transport protein B	-	Na/H antiporter	-	-	arCOG01953	Kef-type K transport system; membrane component	Inorganic ion transport and metabolism	PF00999	Na_H_Exchanger	IPR006153	Cation/H_exchanger
230	T. onnurineus	212224871	B6YUY2	ferrous iron transport protein B	-	NapA-type sodium/hydrogen antiporter	-	-	-	-	-	PF00999	Na_H_Exchanger	IPR006153	Cation/H_exchanger
230	P. furiosus	18976647	Q8U422	ferrous iron transport protein B	-	Naﱿ antiporter	-	-	arCOG01953	Kef-type K transport system; membrane component	Inorganic ion transport and metabolism	PF00999	Na_H_Exchanger	IPR006153	Cation/H_exchanger
231	P. abyssi	14520712	Q9V1D1	ferrous iron transport protein B	-	hypothetical protein	-	-	arCOG01350	Predicted inorganic polyphosphate/ATP-NAD kinase	General function prediction only	PF01513	NAD_kinase	IPR002504; IPR011386	ATP_NADK; Kin_ATP-NAD
231	T. onnurineus	212223436	B6YT88	Hypothetical ATP-NAD kinase	-	hypothetical ATP-NAD kinase	-	-	-	-	-	PF01513	NAD_kinase	IPR002504; IPR011386	ATP_NADK; Kin_ATP-NAD
231	P. horikoshii	14591441	O59324	Hypothetical ATP-NAD kinase	-	hypothetical protein	-	-	arCOG01350	Predicted inorganic polyphosphate/ATP-NAD kinase	General function prediction only	PF01513	NAD_kinase	IPR002504; IPR011386	ATP_NADK; Kin_ATP-NAD
231	P. furiosus	18978132	Q8U057	Hypothetical ATP-NAD kinase	-	hypothetical protein	-	-	arCOG01350	Predicted inorganic polyphosphate/ATP-NAD kinase	General function prediction only	PF01513	NAD_kinase	IPR002504; IPR011386	ATP_NADK; Kin_ATP-NAD
232	T. onnurineus	212224845	B6YUJ9	membrane-associated metalloprotease	-	membrane-associated metalloprotease	-	-	-	-	-	PF00595; PF02163	PDZ; Peptidase_M50	IPR001478; IPR001193; IPR008915	PDZ/DHR/GLGF; Pept_M50_SREBP; Peptidase_M50
232	P. abyssi	14520453	Q9V239	serine protease htra related protein	-	serine protease HtrA related protein	-	-	arCOG04064	Predicted membrane-associated Zn-dependent protease	Cell wall/membrane/envelope biogenesis	PF00595; PF02163	PDZ; Peptidase_M50	IPR001478; IPR001193; IPR008915	PDZ/DHR/GLGF; Pept_M50_SREBP; Peptidase_M50
232	P. horikoshii	14590184	O57994	serine protease htra related protein	-	hypothetical protein	-	-	arCOG04064	Predicted membrane-associated Zn-dependent protease	Cell wall/membrane/envelope biogenesis	PF00595; PF02163	PDZ; Peptidase_M50	IPR001478; IPR001193; IPR008915	PDZ/DHR/GLGF; Pept_M50_SREBP; Peptidase_M50
232	P. furiosus	18976539	Q8U4C1	metalloprotease	-	metalloprotease	-	-	arCOG04064	Predicted membrane-associated Zn-dependent protease	Cell wall/membrane/envelope biogenesis	PF00595; PF02163	PDZ; Peptidase_M50	IPR001478; IPR001193; IPR008915	PDZ/DHR/GLGF; Pept_M50_SREBP; Peptidase_M50
233	T. onnurineus	212223402	B6YT54	metalloprotease	K02016	HemV-3 iron ABC transporter, ATP-binding protein	Membrane Transport	ABC transporters	-	-	-	PF01497	Peripla_BP_2	IPR002491	Periplasmic_BP
233	P. abyssi	14521212	Q9UZY8	metalloprotease	K02016	iron ABC transporter, ATP-binding protein	Membrane Transport	ABC transporters	arCOG03303	ABC-type Fe3+hydroxamate transport system; periplasmic component	Inorganic ion transport and metabolism	PF01497	Peripla_BP_2	IPR002491	Periplasmic_BP
233	P. horikoshii	14591056	O58946	metalloprotease	K02016	hypothetical protein	Membrane Transport	ABC transporters	arCOG03303	ABC-type Fe3+hydroxamate transport system; periplasmic component	Inorganic ion transport and metabolism	PF01497	Peripla_BP_2	IPR002491	Periplasmic_BP
233	P. furiosus	18977283	Q8U2C8	metalloprotease	K02016	iron ABC transporter	Membrane Transport	ABC transporters	arCOG03303	ABC-type Fe3+hydroxamate transport system; periplasmic component	Inorganic ion transport and metabolism	PF01497	Peripla_BP_2	IPR002491	Periplasmic_BP
234	P. furiosus	18976716	Q51741	tungsten-containing aldehyde ferredoxin oxidoreductase cofactor modifying protein	-	tungsten-containing aldehyde ferredoxin oxidoreductase cofactor modifying protein	-	-	arCOG00938	Radical SAM superfamily enzyme	General function prediction only	PF04055	Radical_SAM	IPR006638; IPR000385; IPR007197	Elp3/MiaB/NifB; MoaA_NifB_PqqE_Fe-S_bd_CS; Radical_SAM
234	T. onnurineus	212224504	B6YXN0	cmo tungsten-containing aldehyde ferredoxin oxidoreductase cofactor modifying protein	-	cmo tungsten-containing aldehyde ferredoxin oxidoreductase cofactor modifying protein	-	-	-	-	-	PF04055	Radical_SAM	IPR006638; IPR000385; IPR007197	Elp3/MiaB/NifB; MoaA_NifB_PqqE_Fe-S_bd_CS; Radical_SAM
234	P. abyssi	14521167	Q9V033	tungsten-containing aldehyde ferredoxin oxidoreductase cofactor modifying protein	-	tungsten-containing aldehyde ferredoxin oxidoreductase cofactor modifying protein	-	-	arCOG00938	Radical SAM superfamily enzyme	General function prediction only	PF04055	Radical_SAM	IPR006638; IPR007197	Elp3/MiaB/NifB; Radical_SAM
234	P. horikoshii	14590857	O73997	cofactor modifying protein	-	cofactor modifying protein	-	-	arCOG00938	Radical SAM superfamily enzyme	General function prediction only	PF04055	Radical_SAM	IPR001412; IPR006638; IPR007197	aa-tRNA-synth_I_CS; Elp3/MiaB/NifB; Radical_SAM
235	T. onnurineus	212224085	B6YWG1	Fe-containing alcohol dehydrogenase	-	Fe-containing alcohol dehydrogenase	-	-	-	-	-	PF00465	Fe-ADH	IPR001670	ADH_Fe
235	P. abyssi	14521510	Q9UZ43	alcohol dehydrogenase, iron-containing	-	alcohol dehydrogenase, iron-containing	-	-	arCOG00984	Alcohol dehydrogenase; class IV	Energy production and conversion	PF00465	Fe-ADH	IPR001670	ADH_Fe
235	P. horikoshii	14590616	O58517	alchol dehydrogenase	K00001	alchol dehydrogenase	Carbohydrate Metabolism; Lipid Metabolism; Metabolism of Cofactors and Vitamins; Xenobiotics Biodegradation and Metabolism	Glycolysis / Gluconeogenesis; Fatty acid metabolism; Bile acid biosynthesis Metabolism; Retinol metabolism Metabolism; 1- and 2-Methylnaphthalene degradation; Metabolism of xenobiotics by cytochrome P450 Metabolism	arCOG00984	Alcohol dehydrogenase; class IV	Energy production and conversion	PF00465	Fe-ADH	IPR001670	ADH_Fe
235	P. furiosus	18976980	Q8U364	alcohol dehydrogenase	K00001	alcohol dehydrogenase	Carbohydrate Metabolism; Lipid Metabolism; Metabolism of Cofactors and Vitamins; Xenobiotics Biodegradation and Metabolism	Glycolysis / Gluconeogenesis; Fatty acid metabolism; Bile acid biosynthesis Metabolism; Retinol metabolism Metabolism; 1- and 2-Methylnaphthalene degradation; Metabolism of xenobiotics by cytochrome P450 Metabolism	arCOG00984	Alcohol dehydrogenase; class IV	Energy production and conversion	PF00465	Fe-ADH	IPR001670	ADH_Fe
236	P. abyssi	14520503	Q9V1Y9	replication factor A	K07466	replication factor A	Replication and Repair	DNA replication; Nucleotide excision repair; Mismatch repair; Homologous recombination	arCOG01510	Single-stranded DNA-binding replication protein A (RPA); large (70 kD) subunit or related ssDNA-binding protein	Replication; recombination and repair	PF08646; PF01336	Rep_fac-A_C; tRNA_anti	IPR012340; IPR004365; IPR013955	NA-bd_OB-fold; NA_bd_OB_tRNA-helicase; Rep_factor-A_C
236	P. horikoshii	14591637	O59527	replication factor A	K07466	replication factor A	Replication and Repair	DNA replication; Nucleotide excision repair; Mismatch repair; Homologous recombination	arCOG01510	Single-stranded DNA-binding replication protein A (RPA); large (70 kD) subunit or related ssDNA-binding protein	Replication; recombination and repair	PF08646; PF01336	Rep_fac-A_C; tRNA_anti	IPR012340; IPR004365; IPR013955	NA-bd_OB-fold; NA_bd_OB_tRNA-helicase; Rep_factor-A_C
236	P. furiosus	18978392	Q8TZH4	replication factor A	K07466	replication factor A	Replication and Repair	DNA replication; Nucleotide excision repair; Mismatch repair; Homologous recombination	arCOG01510	Single-stranded DNA-binding replication protein A (RPA); large (70 kD) subunit or related ssDNA-binding protein	Replication; recombination and repair	PF08646; PF01336	Rep_fac-A_C; tRNA_anti	IPR012340; IPR004365; IPR013955	NA-bd_OB-fold; NA_bd_OB_tRNA-helicase; Rep_factor-A_C
236	T. onnurineus	212225107	B6YW80	replication factor A	K07466	replication factor A complex, RPA41 subunit	Replication and Repair	DNA replication; Nucleotide excision repair; Mismatch repair; Homologous recombination	-	-	-	PF08646; PF01336	Rep_fac-A_C; tRNA_anti	IPR012340; IPR004365; IPR013955	NA-bd_OB-fold; NA_bd_OB_tRNA-helicase; Rep_factor-A_C
237	P. abyssi	14521173	Q9V027	tyrosyl-tRNA synthetase	K01866	tyrosyl-tRNA synthetase	Amino Acid Metabolism; Translation	Phenylalanine, tyrosine and tryptophan biosynthesis; Aminoacyl-tRNA biosynthesis	arCOG01886	Tyrosyl-tRNA synthetase	Translation; ribosomal structure and biogenesis	PF00579	tRNA-synt_1b	IPR001412; IPR002305; IPR014729; IPR015624; IPR002307; IPR016485	aa-tRNA-synth_I_CS; aa-tRNA-synth_Ib; Rossmann-like_a/b/a_fold; Tyr-tRNA-synth_Ib_arc/euk; Tyr-tRNA-synth_Ib_bac/mito; TyrRS_arch_euk
237	P. horikoshii	14590851	O58739	tyrosyl-tRNA synthetase	K01866	tyrosyl-tRNA synthetase	Amino Acid Metabolism; Translation	Phenylalanine, tyrosine and tryptophan biosynthesis; Aminoacyl-tRNA biosynthesis	arCOG01886	Tyrosyl-tRNA synthetase	Translation; ribosomal structure and biogenesis	PF00579	tRNA-synt_1b	IPR001412; IPR002305; IPR014729; IPR015624; IPR002307; IPR016485	aa-tRNA-synth_I_CS; aa-tRNA-synth_Ib; Rossmann-like_a/b/a_fold; Tyr-tRNA-synth_Ib_arc/euk; Tyr-tRNA-synth_Ib_bac/mito; TyrRS_arch_euk
237	P. furiosus	18977234	Q8U2H3	tyrosyl-tRNA synthetase	K01866	tyrosyl-tRNA synthetase	Amino Acid Metabolism; Translation	Phenylalanine, tyrosine and tryptophan biosynthesis; Aminoacyl-tRNA biosynthesis	arCOG01886	Tyrosyl-tRNA synthetase	Translation; ribosomal structure and biogenesis	PF00579	tRNA-synt_1b	IPR001412; IPR002305; IPR014729; IPR015624; IPR002307; IPR016485	aa-tRNA-synth_I_CS; aa-tRNA-synth_Ib; Rossmann-like_a/b/a_fold; Tyr-tRNA-synth_Ib_arc/euk; Tyr-tRNA-synth_Ib_bac/mito; TyrRS_arch_euk
237	T. onnurineus	212224130	B6YWK6	tyrosyl-tRNA synthetase	K01866	tyrosyl-tRNA synthetase	Amino Acid Metabolism; Translation	Phenylalanine, tyrosine and tryptophan biosynthesis; Aminoacyl-tRNA biosynthesis	-	-	-	PF00579	tRNA-synt_1b	IPR002305; IPR014729; IPR015624; IPR002307; IPR016485	aa-tRNA-synth_Ib; Rossmann-like_a/b/a_fold; Tyr-tRNA-synth_Ib_arc/euk; Tyr-tRNA-synth_Ib_bac/mito; TyrRS_arch_euk
238	T. onnurineus	212223650	B6YU47	tyrosyl-tRNA synthetase	K09726	hypothetical protein	-	-	-	-	-	PF04007	DUF354	IPR007152	DUF354
238	P. abyssi	14520763	Q9V181	tyrosyl-tRNA synthetase	K09726	hypothetical protein	-	-	arCOG01395	Lipid-A-disaccharide synthase related glycosyltransferase	General function prediction only	PF04007	DUF354	IPR007152	DUF354
238	P. horikoshii	14591394	O59285	tyrosyl-tRNA synthetase	K09726	hypothetical protein	-	-	arCOG01395	Lipid-A-disaccharide synthase related glycosyltransferase	General function prediction only	PF04007	DUF354	IPR007152	DUF354
238	P. furiosus	18978004	Q8U0F7	tyrosyl-tRNA synthetase	K09726	hypothetical protein	-	-	arCOG01395	Lipid-A-disaccharide synthase related glycosyltransferase	General function prediction only	PF04007	DUF354	IPR007152	DUF354
239	T. onnurineus	212224537	B6YXR3	permease	-	permease	-	-	-	-	-	PF07690	MFS_1	IPR011701	MFS_1
239	P. abyssi	14521351	Q9UZK0	transport protein, permease	-	transport protein, permease	-	-	arCOG00130	permease of the major facilitator superfamily	Carbohydrate transport and metabolism	PF07690	MFS_1	IPR011701	MFS_1
239	P. horikoshii	14591078	O58992	transport protein, permease	-	hypothetical protein	-	-	arCOG00130	permease of the major facilitator superfamily	Carbohydrate transport and metabolism	PF07690	MFS_1	IPR011701	MFS_1
239	P. furiosus	18977198	Q8U2K8	putative transport membrane protein	-	putative transport membrane protein	-	-	arCOG00130	permease of the major facilitator superfamily	Carbohydrate transport and metabolism	PF07690	MFS_1	IPR011701	MFS_1
240	P. horikoshii	14590840	O58725	DNA helicase, putative	-	hypothetical protein	-	-	arCOG00047	Predicted DNA modification methylase	Replication; recombination and repair	PF01555	N6_N4_Mtase	IPR002941	DNA_methylase_N4/N6
240	P. abyssi	14521186	Q9V014	DNA helicase, putative	-	hypothetical protein	-	-	arCOG00047	Predicted DNA modification methylase	Replication; recombination and repair	PF01555	N6_N4_Mtase	IPR002941	DNA_methylase_N4/N6
240	P. furiosus	18977399	Q8U224	DNA helicase, putative	-	hypothetical protein	-	-	arCOG00047	Predicted DNA modification methylase	Replication; recombination and repair	PF01170	UPF0020	IPR000241	RNA_methylase
240	T. onnurineus	212224370	B6YX96	Hypothetical DNA methylase	-	hypothetical DNA methylase	-	-	-	-	-	PF01170	UPF0020	IPR000241	RNA_methylase
241	P. furiosus	18977420	Q8U205	Hypothetical DNA methylase	-	hypothetical protein	-	-	arCOG01378	Uncharacterized protein of the AP superfamily	General function prediction only	PF01663	Phosphodiest	IPR017849; IPR002591	Alkaline_Pase-like_a/b/a; Phosphodiest/P_Trfase
241	T. onnurineus	212223370	B6YT22	phosphodiesterase	-	phosphodiesterase	-	-	-	-	-	PF01663	Phosphodiest	IPR017849; IPR002591	Alkaline_Pase-like_a/b/a; Phosphodiest/P_Trfase
241	P. horikoshii	14590944	O58841	phosphodiesterase	-	hypothetical protein	-	-	arCOG01378	Uncharacterized protein of the AP superfamily	General function prediction only	PF01663	Phosphodiest	IPR017849; IPR002591	Alkaline_Pase-like_a/b/a; Phosphodiest/P_Trfase
241	P. abyssi	14521324	Q9UZM7	phosphonoacetate hydrolase related	-	phosphonoacetate hydrolase related	-	-	arCOG01378	Uncharacterized protein of the AP superfamily	General function prediction only	PF01663	Phosphodiest	IPR017849; IPR002591	Alkaline_Pase-like_a/b/a; Phosphodiest/P_Trfase
242	P. abyssi	14521276	Q9UZS4	phosphonoacetate hydrolase related	-	hypothetical protein	-	-	arCOG00932	Uncharacterized conserved protein related to pyruvate formate-lyase activating enzyme	General function prediction only	PF04055	Radical_SAM	IPR013785; IPR006638; IPR001989; IPR007197	Aldolase_TIM; Elp3/MiaB/NifB; Radical_activat_CS; Radical_SAM
242	P. horikoshii	14590991	O58869	phosphonoacetate hydrolase related	-	hypothetical protein	-	-	arCOG00932	Uncharacterized conserved protein related to pyruvate formate-lyase activating enzyme	General function prediction only	PF04055	Radical_SAM	IPR013785; IPR006638; IPR001989; IPR007197	Aldolase_TIM; Elp3/MiaB/NifB; Radical_activat_CS; Radical_SAM
242	P. furiosus	18977222	Q8U2I4	phosphonoacetate hydrolase related	-	hypothetical protein	-	-	arCOG00932	Uncharacterized conserved protein related to pyruvate formate-lyase activating enzyme	General function prediction only	PF04055	Radical_SAM	IPR013785; IPR006638; IPR001989; IPR007197	Aldolase_TIM; Elp3/MiaB/NifB; Radical_activat_CS; Radical_SAM
242	T. onnurineus	212224951	B6YV62	phosphonoacetate hydrolase related	-	hypothetical protein	-	-	-	-	-	PF04055	Radical_SAM	IPR013785; IPR006638; IPR001989; IPR007197	Aldolase_TIM; Elp3/MiaB/NifB; Radical_activat_CS; Radical_SAM
243	P. abyssi	14521810	Q9UY96	geranylgeranyl hydrogenase related	-	geranylgeranyl hydrogenase related	-	-	arCOG00570	Dehydrogenase (flavoprotein)	Energy production and conversion	PF01494	FAD_binding_3	IPR011777; IPR002938; IPR003042	GG_red_SF; mOase_FAD_bd; Rng_hydrolase-like
243	P. horikoshii	14590266	O58094	geranylgeranyl hydrogenase related	-	hypothetical protein	-	-	arCOG00570	Dehydrogenase (flavoprotein)	Energy production and conversion	PF01494	FAD_binding_3	IPR011777; IPR002938; IPR003042	GG_red_SF; mOase_FAD_bd; Rng_hydrolase-like
243	P. furiosus	18976826	Q8U3L2	geranylgeranyl hydrogenase related	-	bacteriochlorophyll synthase, 43 kDa subunit	-	-	arCOG00570	Dehydrogenase (flavoprotein)	Energy production and conversion	PF01494	FAD_binding_3	IPR011777; IPR002938; IPR003042	GG_red_SF; mOase_FAD_bd; Rng_hydrolase-like
243	T. onnurineus	212224840	B6YUJ4	geranylgeranyl hydrogenase	-	geranylgeranyl hydrogenase	-	-	-	-	-	PF01494	FAD_binding_3	IPR011777; IPR002938; IPR003042	GG_red_SF; mOase_FAD_bd; Rng_hydrolase-like
244	P. abyssi	14521962	Q9UXU5	V-type ATP synthase subunit C	K02119	V-type ATP synthase subunit C	Energy Metabolism	Oxidative phosphorylation	arCOG02459	Archaeal/vacuolar-type H+ATPase subunit C	Energy production and conversion	PF01992	vATP-synt_AC39	IPR014272; IPR002843	ATPase_A1-cplx_csu_arc; ATPase_V0/A0-cplx_csu/dsu
244	P. horikoshii	14591714	O57726	V-type ATP synthase subunit C	K02119	V-type ATP synthase subunit C	Energy Metabolism	Oxidative phosphorylation	arCOG02459	Archaeal/vacuolar-type H+ATPase subunit C	Energy production and conversion	PF01992	vATP-synt_AC39	IPR014272; IPR002843	ATPase_A1-cplx_csu_arc; ATPase_V0/A0-cplx_csu/dsu
244	P. furiosus	18976552	Q8U4A8	V-type ATP synthase subunit C	K02119	V-type ATP synthase subunit C	Energy Metabolism	Oxidative phosphorylation	arCOG02459	Archaeal/vacuolar-type H+ATPase subunit C	Energy production and conversion	PF01992	vATP-synt_AC39	IPR014272; IPR002843	ATPase_A1-cplx_csu_arc; ATPase_V0/A0-cplx_csu/dsu
244	T. onnurineus	212224901	B6YV12	V-type ATP synthase subunit C	K02119	V-type ATP synthase subunit C	Energy Metabolism	Oxidative phosphorylation	-	-	-	PF01992	vATP-synt_AC39	IPR014272; IPR002843	ATPase_A1-cplx_csu_arc; ATPase_V0/A0-cplx_csu/dsu
245	P. horikoshii	14591311	O59198	V-type ATP synthase subunit C	K01974	RNA 3'-terminal-phosphate cyclase	Transcription	Other transcription related proteins	arCOG04125	RNA 3'-terminal phosphate cyclase	Translation; ribosomal structure and biogenesis	PF01137; PF05189	RTC; RTC_insert	IPR000228; IPR013796; IPR017770	RNA3'_term_phos_cycl-like; RNA3'_term_phos_cycl_insert; RNA3'_term_phos_cycl_sub
245	P. abyssi	14520849	Q9V0Z6	V-type ATP synthase subunit C	K01974	RNA 3'-terminal-phosphate cyclase	Transcription	Other transcription related proteins	arCOG04125	RNA 3'-terminal phosphate cyclase	Translation; ribosomal structure and biogenesis	PF01137; PF05189	RTC; RTC_insert	IPR000228; IPR013796; IPR017770	RNA3'_term_phos_cycl-like; RNA3'_term_phos_cycl_insert; RNA3'_term_phos_cycl_sub
245	P. furiosus	18977921	Q8U0N7	V-type ATP synthase subunit C	K01974	RNA 3'-terminal-phosphate cyclase	Transcription	Other transcription related proteins	arCOG04125	RNA 3'-terminal phosphate cyclase	Translation; ribosomal structure and biogenesis	PF01137; PF05189	RTC; RTC_insert	IPR000228; IPR013796; IPR017770	RNA3'_term_phos_cycl-like; RNA3'_term_phos_cycl_insert; RNA3'_term_phos_cycl_sub
245	T. onnurineus	212223193	B6YSJ5	V-type ATP synthase subunit C	K01974	RNA 3'-terminal phosphate cyclase	Transcription	Other transcription related proteins	-	-	-	PF01137; PF05189	RTC; RTC_insert	IPR000228; IPR013796; IPR017770	RNA3'_term_phos_cycl-like; RNA3'_term_phos_cycl_insert; RNA3'_term_phos_cycl_sub
246	P. furiosus	18977879	Q8U0S7	cell division protein FtsZ	-	cell division protein FtsZ	-	-	arCOG02202	Cell division GTPase	Cell cycle control; cell division; chromosome partitioning	PF00091	Tubulin	IPR000158; IPR000217; IPR017975; IPR003008	Cell_division_FtsZ_N; Tubulin; Tubulin_CS; Tubulin_FtsZ_GTPase
246	P. abyssi	14521022	Q9V0H5	cell division protein	-	cell division protein	-	-	arCOG02202	Cell division GTPase	Cell cycle control; cell division; chromosome partitioning	PF00091	Tubulin	IPR000158; IPR000217; IPR017975; IPR003008	Cell_division_FtsZ_N; Tubulin; Tubulin_CS; Tubulin_FtsZ_GTPase
246	P. horikoshii	14591143	O59060	cell division protein FtsZ	-	cell division protein FtsZ	-	-	arCOG02202	Cell division GTPase	Cell cycle control; cell division; chromosome partitioning	PF00091	Tubulin	IPR000158; IPR000217; IPR017975; IPR003008	Cell_division_FtsZ_N; Tubulin; Tubulin_CS; Tubulin_FtsZ_GTPase
246	T. onnurineus	212225055	B6YVS0	cell division GTPase	-	cell division GTPase	-	-	-	-	-	PF00091	Tubulin	IPR000158; IPR000217; IPR017975; IPR003008	Cell_division_FtsZ_N; Tubulin; Tubulin_CS; Tubulin_FtsZ_GTPase
247	P. abyssi	14520479	Q9V213	x-pro dipeptidase	-	x-pro dipeptidase	-	-	arCOG01000	Xaa-Pro aminopeptidase	Amino acid transport and metabolism	PF01321; PF00557	Creatinase_N; Peptidase_M24	IPR000587; IPR000994	Creatinase; Pept_M24_structural-domain
247	P. horikoshii	14591647	O59565	x-pro dipeptidase	-	hypothetical protein	-	-	arCOG01000	Xaa-Pro aminopeptidase	Amino acid transport and metabolism	PF01321; PF00557	Creatinase_N; Peptidase_M24	IPR000587; IPR000994	Creatinase; Pept_M24_structural-domain
247	T. onnurineus	212223628	B6YU25	x-pro dipeptidase	-	PepQ-1 X-pro dipeptidase	-	-	-	-	-	PF01321; PF00557	Creatinase_N; Peptidase_M24	IPR000587; IPR000994	Creatinase; Pept_M24_structural-domain
247	P. furiosus	18977119	Q8U2T3	putative proline dipeptidase	-	putative proline dipeptidase	-	-	arCOG01000	Xaa-Pro aminopeptidase	Amino acid transport and metabolism	PF01321; PF00557	Creatinase_N; Peptidase_M24	IPR000587; IPR000994	Creatinase; Pept_M24_structural-domain
248	P. furiosus	18977374	Q8U248	putative proline dipeptidase	K07444	hypothetical protein	Replication and Repair	Other replication, recombination and repair proteins	arCOG00048	Predicted N6-adenine-specific DNA methylase	Replication; recombination and repair	PF02926; PF01170	THUMP; UPF0020	IPR000241; IPR004114	RNA_methylase; THUMP
248	T. onnurineus	212224822	B6YUH6	putative proline dipeptidase	K07444	hypothetical N6-adenine-specific DNA methylase	Replication and Repair	Other replication, recombination and repair proteins	-	-	-	PF02926; PF01170	THUMP; UPF0020	IPR000241; IPR004114	RNA_methylase; THUMP
248	P. horikoshii	14590534	O58378	putative proline dipeptidase	K07444	hypothetical protein	Replication and Repair	Other replication, recombination and repair proteins	arCOG00048	Predicted N6-adenine-specific DNA methylase	Replication; recombination and repair	PF02926; PF01170	THUMP; UPF0020	IPR000241; IPR004114	RNA_methylase; THUMP
248	P. abyssi	14521594	Q9UYW2	putative proline dipeptidase	K07444	hypothetical protein	Replication and Repair	Other replication, recombination and repair proteins	arCOG00048	Predicted N6-adenine-specific DNA methylase	Replication; recombination and repair	PF02926; PF01170	THUMP; UPF0020	IPR000241; IPR004114	RNA_methylase; THUMP
249	P. furiosus	18978197	Q8TZZ8	putative proline dipeptidase	K02906	50S ribosomal protein L3P	Translation	Ribosome	arCOG04070	Ribosomal protein L3	Translation; ribosomal structure and biogenesis	PF00297	Ribosomal_L3	IPR000597	Ribosomal_L3
249	P. horikoshii	14591535	O59418	putative proline dipeptidase	K02906	50S ribosomal protein L3P	Translation	Ribosome	arCOG04070	Ribosomal protein L3	Translation; ribosomal structure and biogenesis	PF00297	Ribosomal_L3	IPR000597	Ribosomal_L3
249	P. abyssi	14520558	Q9V1T5	putative proline dipeptidase	K02906	50S ribosomal protein L3P	Translation	Ribosome	arCOG04070	Ribosomal protein L3	Translation; ribosomal structure and biogenesis	PF00297	Ribosomal_L3	IPR000597	Ribosomal_L3
249	T. onnurineus	212223211	B6YSL3	putative proline dipeptidase	K02906	LSU ribosomal protein L3P	Translation	Ribosome	-	-	-	PF00297	Ribosomal_L3	IPR000597	Ribosomal_L3
250	P. abyssi	14521833	Q9UY73	anaerobic ribonucleoside triphosphate reductase	-	hypothetical protein	-	-	arCOG01096	Uncharacterized membrane protein	Function unknown	PF01988	DUF125	IPR008217	DUF125_TM
250	P. horikoshii	14590242	O58063	anaerobic ribonucleoside triphosphate reductase	-	hypothetical protein	-	-	arCOG01096	Uncharacterized membrane protein	Function unknown	PF01988	DUF125	IPR008217	DUF125_TM
250	T. onnurineus	212223795	B6YUU8	anaerobic ribonucleoside triphosphate reductase	-	hypothetical protein	-	-	-	-	-	PF01988	DUF125	IPR008217	DUF125_TM
250	P. furiosus	18977697	Q8U197	anaerobic ribonucleoside triphosphate reductase	-	hypothetical protein	-	-	arCOG01096	Uncharacterized membrane protein	Function unknown	PF01988	DUF125	IPR008217	DUF125_TM
251	P. horikoshii	14590581	O58433	anaerobic ribonucleoside triphosphate reductase	K03239	translation initiation factor IF-2B subunit beta	-	-	arCOG01123	Translation initiation factor eIF-2B alpha subunit	Translation; ribosomal structure and biogenesis	PF01008	IF-2B	IPR000649; IPR005251; IPR011559	IF-2B_related; IF-2BI_MTNA; Initiation_fac_2B_a/b/d
251	P. abyssi	14521540	Q9UZ16	anaerobic ribonucleoside triphosphate reductase	K03239	translation initiation factor IF-2B subunit beta	-	-	arCOG01123	Translation initiation factor eIF-2B alpha subunit	Translation; ribosomal structure and biogenesis	PF01008	IF-2B	IPR000649; IPR005251; IPR011559	IF-2B_related; IF-2BI_MTNA; Initiation_fac_2B_a/b/d
251	P. furiosus	18977721	Q8U178	anaerobic ribonucleoside triphosphate reductase	K03239	translation initiation factor IF-2B subunit beta	-	-	arCOG01123	Translation initiation factor eIF-2B alpha subunit	Translation; ribosomal structure and biogenesis	PF01008	IF-2B	IPR000649; IPR005251; IPR011559	IF-2B_related; IF-2BI_MTNA; Initiation_fac_2B_a/b/d
251	T. onnurineus	212224083	B6YWF9	anaerobic ribonucleoside triphosphate reductase	K08963	translation initiation factor eIF-2B, beta subunit	Amino Acid Metabolism	Methionine metabolism	-	-	-	PF01008	IF-2B	IPR000649; IPR005251; IPR011559	IF-2B_related; IF-2BI_MTNA; Initiation_fac_2B_a/b/d
252	P. abyssi	14520276	Q9V2L6	dolichol-phosphate mannosyltransferase	K00721	dolichol-phosphate mannosyltransferase	Glycan Biosynthesis and Metabolism	N-Glycan biosynthesis	arCOG00894	Glycosyltransferase	Cell wall/membrane/envelope biogenesis	PF00535; PF04138	Glycos_transf_2; GtrA	IPR001173; IPR007267	Glyco_trans_2; GtrA
252	P. horikoshii	14590004	O57812	dolichol-phosphate mannosyltransferase	K00721	dolichol-phosphate mannosyltransferase	Glycan Biosynthesis and Metabolism	N-Glycan biosynthesis	arCOG00894	Glycosyltransferase	Cell wall/membrane/envelope biogenesis	PF00535; PF04138	Glycos_transf_2; GtrA	IPR001173; IPR007267	Glyco_trans_2; GtrA
252	P. furiosus	18976430	Q8U4M3	dolichol monophosphate mannose synthase	K00721	dolichol monophosphate mannose synthase	Glycan Biosynthesis and Metabolism	N-Glycan biosynthesis	arCOG00894	Glycosyltransferase	Cell wall/membrane/envelope biogenesis	PF00535; PF04138	Glycos_transf_2; GtrA	IPR001173; IPR007267	Glyco_trans_2; GtrA
252	T. onnurineus	212225070	B6YW43	dolichol-phosphate mannosyltransferase	K00721	dolichol-phosphate mannosyltransferase	Glycan Biosynthesis and Metabolism	N-Glycan biosynthesis	-	-	-	PF00535; PF04138	Glycos_transf_2; GtrA	IPR001173; IPR007267	Glyco_trans_2; GtrA
253	P. abyssi	14520302	Q9V2J0	d-aminopeptidase	K01266	D-aminopeptidase	-	-	arCOG05721	L-aminopeptidase/D-esterase	Amino acid transport and metabolism	PF03576	Peptidase_S58	IPR005321	Peptidase_S58
253	P. horikoshii	14590032	O57784	D-aminopeptidase	K01266	D-aminopeptidase	-	-	arCOG05721	L-aminopeptidase/D-esterase	Amino acid transport and metabolism	PF03576	Peptidase_S58	IPR005321	Peptidase_S58
253	P. furiosus	18978296	Q8TZR1	d-aminopeptidase	K01266	D-aminopeptidase	-	-	arCOG05721	L-aminopeptidase/D-esterase	Amino acid transport and metabolism	PF03576	Peptidase_S58	IPR005321	Peptidase_S58
253	T. onnurineus	212225113	B6YW86	D-aminopeptidase	K01266	D-aminopeptidase	-	-	-	-	-	PF03576	Peptidase_S58	IPR005321	Peptidase_S58
254	P. horikoshii	14590132	O57936	D-aminopeptidase	-	hypothetical protein	-	-	arCOG04127	Predicted GTPase or GTP-binding protein	General function prediction only	-	-	IPR003593	ATPase_AAA_core
254	P. abyssi	14520402	Q9V290	D-aminopeptidase	-	hypothetical protein	-	-	arCOG04127	Predicted GTPase or GTP-binding protein	General function prediction only	-	-	-	-
254	T. onnurineus	212225102	B6YW75	D-aminopeptidase	-	hypothetical protein	-	-	-	-	-	-	-	-	-
254	P. furiosus	18976484	Q8U4H6	D-aminopeptidase	-	hypothetical protein	-	-	arCOG04127	Predicted GTPase or GTP-binding protein	General function prediction only	-	-	-	-
255	T. onnurineus	212225091	B6YW64	small-conductance mechanosensitive channel	-	small-conductance mechanosensitive channel	-	-	-	-	-	PF00924	MS_channel	IPR006685; IPR006686	MscS_channel; MscS_channel_CS
255	P. abyssi	14521824	Q9UY82	small-conductance mechanosensitive channel	-	hypothetical protein	-	-	arCOG01568	Small-conductance mechanosensitive channel	Cell wall/membrane/envelope biogenesis	PF00924	MS_channel	IPR006685; IPR006686	MscS_channel; MscS_channel_CS
255	P. horikoshii	14590251	O58074	small-conductance mechanosensitive channel	-	hypothetical protein	-	-	arCOG01568	Small-conductance mechanosensitive channel	Cell wall/membrane/envelope biogenesis	PF00924	MS_channel	IPR006685	MscS_channel
255	P. furiosus	18976784	Q8U3P5	small-conductance mechanosensitive channel	-	hypothetical protein	-	-	arCOG01568	Small-conductance mechanosensitive channel	Cell wall/membrane/envelope biogenesis	PF00924	MS_channel	IPR006685; IPR006686	MscS_channel; MscS_channel_CS
256	P. furiosus	18977282	Q8U2C9	small-conductance mechanosensitive channel	K02015	iron ABC transporter, permease protein	Membrane Transport	ABC transporters	arCOG01007	ABC-type Fe3+siderophore transport system; permease component	Inorganic ion transport and metabolism	PF01032	FecCD	IPR000522	FecD
256	T. onnurineus	212223401	B6YT53	small-conductance mechanosensitive channel	K02015	ABC-type iron-siderophore transport system, permease component	Membrane Transport	ABC transporters	-	-	-	PF01032	FecCD	IPR000522	FecD
256	P. abyssi	14521213	Q9UZY7	small-conductance mechanosensitive channel	K02015	iron ABC transporter, permease protein	Membrane Transport	ABC transporters	arCOG01007	ABC-type Fe3+siderophore transport system; permease component	Inorganic ion transport and metabolism	PF01032	FecCD	IPR000522	FecD
256	P. horikoshii	14591055	O58947	ferrichrome transport permease protein	K02015	ferrichrome transport permease protein	Membrane Transport	ABC transporters	arCOG01007	ABC-type Fe3+siderophore transport system; permease component	Inorganic ion transport and metabolism	PF01032	FecCD	IPR000522	FecD
257	P. horikoshii	14590540	O58387	ferrichrome transport permease protein	-	hypothetical protein	-	-	arCOG01812	Flp pilus assembly protein TadC	Cell motility	PF00482	GSPII_F	IPR018076	T2SS_F
257	P. abyssi	14521588	Q9UYW8	ferrichrome transport permease protein	-	hypothetical protein	-	-	-	-	-	PF00482	GSPII_F	IPR018076	T2SS_F
257	P. furiosus	18977365	Q8U257	ferrichrome transport permease protein	-	hypothetical protein	-	-	arCOG01812	Flp pilus assembly protein TadC	Cell motility	PF00482	GSPII_F	IPR018076	T2SS_F
257	T. onnurineus	212224827	B6YUI1	ferrichrome transport permease protein	-	hypothetical protein	-	-	-	-	-	PF00482	GSPII_F	IPR018076	T2SS_F
258	P. furiosus	18978297	Q8TZR0	ferrichrome transport permease protein	-	hypothetical protein	-	-	arCOG00056	Predicted RNA-binding protein; contains THUMP domain	General function prediction only	PF02926	THUMP	IPR004114	THUMP
258	P. abyssi	14520303	Q9V2I9	ferrichrome transport permease protein	-	hypothetical protein	-	-	arCOG00056	Predicted RNA-binding protein; contains THUMP domain	General function prediction only	PF02926	THUMP	IPR004114	THUMP
258	P. horikoshii	14590033	O57783	ferrichrome transport permease protein	-	hypothetical protein	-	-	arCOG00056	Predicted RNA-binding protein; contains THUMP domain	General function prediction only	PF02926	THUMP	IPR004114	THUMP
258	T. onnurineus	212223669	B6YU66	RNA-binding protein	-	RNA-binding protein	-	-	-	-	-	PF02926	THUMP	IPR004114	THUMP
259	T. onnurineus	212223502	B6YTF4	predicted GTPase	-	predicted GTPase	-	-	-	-	-	PF06858	NOG1	IPR006073; IPR010674; IPR005225	GTP1_OBG; NOG1_GTP_bd; Small_GTP_bd
259	P. abyssi	14521033	Q9V0G4	predicted GTPase	-	GTP1/obg family GTP-binding protein	-	-	arCOG00352	Predicted GTPase	General function prediction only	PF06858	NOG1	IPR006073; IPR010674; IPR005225	GTP1_OBG; NOG1_GTP_bd; Small_GTP_bd
259	P. horikoshii	14591132	O59046	predicted GTPase	-	hypothetical protein	-	-	arCOG00352	Predicted GTPase	General function prediction only	PF06858	NOG1	IPR006073; IPR010674; IPR005225	GTP1_OBG; NOG1_GTP_bd; Small_GTP_bd
259	P. furiosus	18977867	Q8U0T7	predicted GTPase	-	gtp1/obg family GTP-binding protein	-	-	arCOG00352	Predicted GTPase	General function prediction only	PF06858	NOG1	IPR006073; IPR010674; IPR005225	GTP1_OBG; NOG1_GTP_bd; Small_GTP_bd
260	T. onnurineus	212223800	B6YUV3	cell division protein	-	cell division protein	-	-	-	-	-	PF03463; PF03464; PF03465	eRF1_1; eRF1_2; eRF1_3	IPR005140; IPR005141; IPR005142; IPR004405	eRF1_1; eRF1_2; eRF1_3; PelA
260	P. abyssi	14520894	Q9V0V3	cell division protein pelota	-	cell division protein pelota	-	-	arCOG01741	Predicted RNA-binding protein	General function prediction only	PF03463; PF03464; PF03465	eRF1_1; eRF1_2; eRF1_3	IPR005140; IPR005141; IPR005142; IPR004405	eRF1_1; eRF1_2; eRF1_3; PelA
260	P. horikoshii	14591266	O59148	cell division protein pelota	-	hypothetical protein	-	-	arCOG01741	Predicted RNA-binding protein	General function prediction only	PF03463; PF03464; PF03465	eRF1_1; eRF1_2; eRF1_3	IPR005140; IPR005141; IPR005142; IPR004405	eRF1_1; eRF1_2; eRF1_3; PelA
260	P. furiosus	18977751	Q8U150	cell division protein pelota	-	cell division protein pelota	-	-	arCOG01741	Predicted RNA-binding protein	General function prediction only	PF03463; PF03464; PF03465	eRF1_1; eRF1_2; eRF1_3	IPR005140; IPR005141; IPR005142; IPR004405	eRF1_1; eRF1_2; eRF1_3; PelA
261	T. onnurineus	212224823	B6YUH7	GTPase	-	GTPase	-	-	-	-	-	PF01926	MMR_HSR1	IPR005289; IPR002917	GTP_bd; MMR_HSR1_GTP_bd
261	P. abyssi	14521593	Q9UYW3	GTP-binding protein	-	GTP-binding protein	-	-	arCOG00350	Predicted GTPase	General function prediction only	PF01926	MMR_HSR1	IPR005289; IPR002917	GTP_bd; MMR_HSR1_GTP_bd
261	P. horikoshii	14590535	O58379	GTP-binding protein	-	GTP-binding protein	-	-	arCOG00350	Predicted GTPase	General function prediction only	PF01926	MMR_HSR1	IPR005289; IPR002917	GTP_bd; MMR_HSR1_GTP_bd
261	P. furiosus	18977370	Q8U252	GTP-binding protein	-	GTP-binding protein	-	-	arCOG00350	Predicted GTPase	General function prediction only	PF01926	MMR_HSR1	IPR005289; IPR002917	GTP_bd; MMR_HSR1_GTP_bd
262	P. furiosus	18977754	Q8U147	GTP-binding protein	K00096	NAD-dependent glycerol-1-phosphate dehydrogenase	-	-	arCOG00982	Glycerol dehydrogenase or related enzyme	Energy production and conversion	PF01761	DHQ_synthase	IPR002658; IPR016205	DHQ_synth_AroB; Glycerol_DH
262	P. horikoshii	14591263	O59144	GTP-binding protein	K00096	NAD-dependent glycerol-1-phosphate dehydrogenase	-	-	arCOG00982	Glycerol dehydrogenase or related enzyme	Energy production and conversion	PF01761	DHQ_synthase	IPR002658; IPR016205	DHQ_synth_AroB; Glycerol_DH
262	P. abyssi	14520897	Q9V0V0	GTP-binding protein	K00096	NAD-dependent glycerol-1-phosphate dehydrogenase	-	-	arCOG00982	Glycerol dehydrogenase or related enzyme	Energy production and conversion	PF01761	DHQ_synthase	IPR002658; IPR016205	DHQ_synth_AroB; Glycerol_DH
262	T. onnurineus	212224196	B6YWS2	GTP-binding protein	K00096	glycerol-1-phosphate dehydrogenase	-	-	-	-	-	PF01761	DHQ_synthase	IPR002658; IPR016205	DHQ_synth_AroB; Glycerol_DH
263	P. furiosus	18977769	Q8U132	GTP-binding protein	K04069	hypothetical protein	Folding, Sorting and Degradation	Protein folding and associated processing	arCOG00946	Pyruvate-formate lyase-activating enzyme	Posttranslational modification; protein turnover; chaperones	PF04055	Radical_SAM	IPR006638; IPR016431; IPR007197	Elp3/MiaB/NifB; Pyrv-formate_lyase-activ_prd; Radical_SAM
263	P. abyssi	14520966	Q9V0N1	pyruvate formate-lyase activating enzyme related protein	K04069	pyruvate formate-lyase activating enzyme related protein	Folding, Sorting and Degradation	Protein folding and associated processing	arCOG00946	Pyruvate-formate lyase-activating enzyme	Posttranslational modification; protein turnover; chaperones	PF04055	Radical_SAM	IPR006638; IPR016431; IPR007197	Elp3/MiaB/NifB; Pyrv-formate_lyase-activ_prd; Radical_SAM
263	P. horikoshii	14591193	O50099	pyruvate formate-lyase activating enzyme related protein	K04069	hypothetical protein	Folding, Sorting and Degradation	Protein folding and associated processing	arCOG00946	Pyruvate-formate lyase-activating enzyme	Posttranslational modification; protein turnover; chaperones	PF04055	Radical_SAM	IPR006638; IPR016431; IPR007197	Elp3/MiaB/NifB; Pyrv-formate_lyase-activ_prd; Radical_SAM
263	T. onnurineus	212223561	B6YTL3	pyruvate fromate-lyase activating enzyme-related protein	K04069	pyruvate fromate-lyase activating enzyme-related protein	Folding, Sorting and Degradation	Protein folding and associated processing	-	-	-	PF04055	Radical_SAM	IPR006638; IPR016431; IPR007197	Elp3/MiaB/NifB; Pyrv-formate_lyase-activ_prd; Radical_SAM
264	P. furiosus	18977794	Q8U108	thioredoxin reductase	K00384	thioredoxin reductase	Nucleotide Metabolism	Pyrimidine metabolism	arCOG01296	Thioredoxin reductase	Posttranslational modification; protein turnover; chaperones	PF00070; PF07992	Pyr_redox; Pyr_redox_2	IPR013027; IPR008255; IPR001327; IPR000103; IPR005982	FAD_pyr_nucl-diS_OxRdtase; Pyr_nucl-diS_OxRdtase_2_AS; Pyr_OxRdtase_NAD_bd; Pyridine_nuc-diS_OxRdtase_2; Thioredox_Rdtase
264	P. abyssi	14520939	Q9V0Q8	thioredoxin reductase	K00384	thioredoxin reductase	Nucleotide Metabolism	Pyrimidine metabolism	arCOG01296	Thioredoxin reductase	Posttranslational modification; protein turnover; chaperones	PF00070; PF07992	Pyr_redox; Pyr_redox_2	IPR013027; IPR008255; IPR001327; IPR000103; IPR005982	FAD_pyr_nucl-diS_OxRdtase; Pyr_nucl-diS_OxRdtase_2_AS; Pyr_OxRdtase_NAD_bd; Pyridine_nuc-diS_OxRdtase_2; Thioredox_Rdtase
264	P. horikoshii	14591219	O50134	thioredoxin reductase	K00384	thioredoxin reductase	Nucleotide Metabolism	Pyrimidine metabolism	arCOG01296	Thioredoxin reductase	Posttranslational modification; protein turnover; chaperones	PF00070; PF07992	Pyr_redox; Pyr_redox_2	IPR013027; IPR008255; IPR001327; IPR000103; IPR005982	FAD_pyr_nucl-diS_OxRdtase; Pyr_nucl-diS_OxRdtase_2_AS; Pyr_OxRdtase_NAD_bd; Pyridine_nuc-diS_OxRdtase_2; Thioredox_Rdtase
264	T. onnurineus	212224754	B6YUA8	thioredoxin reductase	K00384	thioredoxin reductase	Nucleotide Metabolism	Pyrimidine metabolism	-	-	-	PF00070; PF07992	Pyr_redox; Pyr_redox_2	IPR013027; IPR008255; IPR001327; IPR000103; IPR005982	FAD_pyr_nucl-diS_OxRdtase; Pyr_nucl-diS_OxRdtase_2_AS; Pyr_OxRdtase_NAD_bd; Pyridine_nuc-diS_OxRdtase_2; Thioredox_Rdtase
265	P. furiosus	18977958	Q8U0K1	thioredoxin reductase	-	hydrogenase expression/formation protein	-	-	arCOG00636	Hydrogenase maturation factor	Posttranslational modification; protein turnover; chaperones	PF00586; PF02769	AIRS; AIRS_C	IPR000728; IPR010918; IPR011854	AIR_synth; AIR_synth_C; HypE
265	T. onnurineus	212223885	B6YVE6	HypE	-	HypE	-	-	-	-	-	PF00586; PF02769	AIRS; AIRS_C	IPR000728; IPR010918; IPR011854	AIR_synth; AIR_synth_C; HypE
265	P. abyssi	14520803	Q9V142	HypE	-	hydrogenase expression/formation related protein	-	-	arCOG00636	Hydrogenase maturation factor	Posttranslational modification; protein turnover; chaperones	PF00586; PF02769	AIRS; AIRS_C	IPR000728; IPR010918; IPR011854	AIR_synth; AIR_synth_C; HypE
265	P. horikoshii	14591353	O59274	HypE	-	hydrogenase expression/formation protein	-	-	arCOG00636	Hydrogenase maturation factor	Posttranslational modification; protein turnover; chaperones	PF00586; PF02769	AIRS; AIRS_C	IPR000728; IPR010918; IPR011854	AIR_synth; AIR_synth_C; HypE
266	P. abyssi	14521292	Q9UZQ8	acetylornithine deacetylase	K01438	acetylornithine deacetylase	Amino Acid Metabolism	Urea cycle and metabolism of amino groups	arCOG01107	Acetylornithine deacetylase/Succinyl-diaminopimelate desuccinylase or related deacylase	Amino acid transport and metabolism	PF07687; PF01546	M20_dimer; Peptidase_M20	IPR001261; IPR002933; IPR011650	ArgE/DapE_CS; Peptidase_M20; Peptidase_M20_dimer
266	P. horikoshii	14590981	O58880	acetylornithine deacetylase	K01438	acetylornithine deacetylase	Amino Acid Metabolism	Urea cycle and metabolism of amino groups	arCOG01107	Acetylornithine deacetylase/Succinyl-diaminopimelate desuccinylase or related deacylase	Amino acid transport and metabolism	PF07687; PF01546	M20_dimer; Peptidase_M20	IPR001261; IPR002933; IPR011650	ArgE/DapE_CS; Peptidase_M20; Peptidase_M20_dimer
266	P. furiosus	18977557	Q8U1M1	acetylornithine deacetylase	K01438	acetylornithine deacetylase	Amino Acid Metabolism	Urea cycle and metabolism of amino groups	arCOG01107	Acetylornithine deacetylase/Succinyl-diaminopimelate desuccinylase or related deacylase	Amino acid transport and metabolism	PF07687; PF01546	M20_dimer; Peptidase_M20	IPR001261; IPR002933; IPR011650	ArgE/DapE_CS; Peptidase_M20; Peptidase_M20_dimer
266	T. onnurineus	212224087	B6YWG3	acetylornithine deacetylase	K01438	ArgE/DapE-related deacylase	Amino Acid Metabolism	Urea cycle and metabolism of amino groups	-	-	-	PF07687; PF01546	M20_dimer; Peptidase_M20	IPR001261; IPR002933; IPR011650	ArgE/DapE_CS; Peptidase_M20; Peptidase_M20_dimer
267	P. abyssi	14521949	Q9UXV8	oligopeptide transport permease protein appb	K02033	oligopeptide transport permease protein AppB	Membrane Transport	ABC transporters	arCOG00751	ABC-type dipeptide/oligopeptide/nickel transport system; permease component	Amino acid transport and metabolism	PF00528	BPD_transp_1	IPR000515	BPD_transp
267	P. horikoshii	14591700	O59613	oligopeptide transport system permease protein appB	K02033	oligopeptide transport system permease protein AppB	Membrane Transport	ABC transporters	arCOG00751	ABC-type dipeptide/oligopeptide/nickel transport system; permease component	Amino acid transport and metabolism	PF00528	BPD_transp_1	IPR000515	BPD_transp
267	P. furiosus	18976563	Q8U498	oligopeptide transport system permease protein	K02033	oligopeptide transport system permease protein	Membrane Transport	ABC transporters	arCOG00751	ABC-type dipeptide/oligopeptide/nickel transport system; permease component	Amino acid transport and metabolism	PF00528	BPD_transp_1	IPR000515	BPD_transp
267	T. onnurineus	212224916	B6YV27	hypothetical oligopeptide transport system permease protein appB	K02033	hypothetical oligopeptide transport system permease protein AppB	Membrane Transport	ABC transporters	-	-	-	PF00528	BPD_transp_1	IPR000515	BPD_transp
268	P. abyssi	14521304	Q9UZP6	cobalt-dependent proline dipeptidase	K01271	cobalt-dependent proline dipeptidase	-	-	arCOG01000	Xaa-Pro aminopeptidase	Amino acid transport and metabolism	PF01321; PF00557	Creatinase_N; Peptidase_M24	IPR000587; IPR001714; IPR000994; IPR001131	Creatinase; Pept_M24_MAP; Pept_M24_structural-domain; Peptidase_M24B_aminopep-P_CS
268	P. horikoshii	14590977	O58885	X-Pro dipeptidase	K01271	X-Pro dipeptidase	-	-	arCOG01000	Xaa-Pro aminopeptidase	Amino acid transport and metabolism	PF01321; PF00557	Creatinase_N; Peptidase_M24	IPR000587; IPR001714; IPR000994; IPR001131	Creatinase; Pept_M24_MAP; Pept_M24_structural-domain; Peptidase_M24B_aminopep-P_CS
268	P. furiosus	18977715	P81535	X-Pro dipeptidase	K01271	xaa-pro dipeptidase	-	-	arCOG01000	Xaa-Pro aminopeptidase	Amino acid transport and metabolism	PF01321; PF00557	Creatinase_N; Peptidase_M24	IPR000587; IPR001714; IPR000994; IPR001131	Creatinase; Pept_M24_MAP; Pept_M24_structural-domain; Peptidase_M24B_aminopep-P_CS
268	T. onnurineus	212223799	B6YUV2	Xaa-Pro aminopeptidase	K01271	Xaa-Pro aminopeptidase	-	-	-	-	-	PF01321; PF00557	Creatinase_N; Peptidase_M24	IPR000587; IPR000994; IPR001131	Creatinase; Pept_M24_structural-domain; Peptidase_M24B_aminopep-P_CS
269	P. abyssi	14521568	Q9UYY8	Xaa-Pro aminopeptidase	-	hypothetical protein	-	-	arCOG01767	3-hydroxy-3-methylglutaryl CoA synthase	Lipid transport and metabolism	PF08541; PF01154	ACP_syn_III_C; HMG_CoA_synt_N	IPR013747; IPR004656; IPR013528; IPR016038	ACP_syn_III_C; FabH_rel; HMG_CoA_synth_N; Thiolase-like_subgr
269	P. horikoshii	14590559	O58410	Xaa-Pro aminopeptidase	-	hypothetical protein	-	-	arCOG01767	3-hydroxy-3-methylglutaryl CoA synthase	Lipid transport and metabolism	PF08541; PF01154	ACP_syn_III_C; HMG_CoA_synt_N	IPR013747; IPR004656; IPR013528; IPR016038	ACP_syn_III_C; FabH_rel; HMG_CoA_synth_N; Thiolase-like_subgr
269	P. furiosus	18977344	Q51798	Xaa-Pro aminopeptidase	-	hypothetical protein	-	-	arCOG01767	3-hydroxy-3-methylglutaryl CoA synthase	Lipid transport and metabolism	PF08541; PF01154	ACP_syn_III_C; HMG_CoA_synt_N	IPR013747; IPR004656; IPR013528; IPR016038	ACP_syn_III_C; FabH_rel; HMG_CoA_synth_N; Thiolase-like_subgr
269	T. onnurineus	212224451	B6YXH7	acyl carrier protein synthase	-	acyl carrier protein synthase	-	-	-	-	-	PF08541; PF01154	ACP_syn_III_C; HMG_CoA_synt_N	IPR013747; IPR004656; IPR013528; IPR016038	ACP_syn_III_C; FabH_rel; HMG_CoA_synth_N; Thiolase-like_subgr
270	T. onnurineus	212223543	B6YTJ5	acyl carrier protein synthase	K00060	threonine 3-dehydrogenase	Amino Acid Metabolism	Glycine, serine and threonine metabolism	-	-	-	PF08240; PF00107	ADH_N; ADH_zinc_N	IPR013154; IPR002085; IPR013149; IPR002328; IPR004627	AlcDHase_GroES-like; AlcDHase_SF_Zn; AlcDHase_Zn-bd; AlcDHase_Zn_CS; L-Thr_3-DHase
270	P. abyssi	14521586	Q9UYX0	acyl carrier protein synthase	K00060	L-threonine 3-dehydrogenase	Amino Acid Metabolism	Glycine, serine and threonine metabolism	arCOG01459	Threonine dehydrogenase or related Zn-dependent dehydrogenase	Amino acid transport and metabolism	PF08240; PF00107	ADH_N; ADH_zinc_N	IPR013154; IPR002085; IPR013149; IPR002328; IPR004627	AlcDHase_GroES-like; AlcDHase_SF_Zn; AlcDHase_Zn-bd; AlcDHase_Zn_CS; L-Thr_3-DHase
270	P. horikoshii	14590542	O58389	acyl carrier protein synthase	K00060	L-threonine 3-dehydrogenase	Amino Acid Metabolism	Glycine, serine and threonine metabolism	arCOG01459	Threonine dehydrogenase or related Zn-dependent dehydrogenase	Amino acid transport and metabolism	PF08240; PF00107	ADH_N; ADH_zinc_N	IPR013154; IPR002085; IPR013149; IPR002328; IPR004627	AlcDHase_GroES-like; AlcDHase_SF_Zn; AlcDHase_Zn-bd; AlcDHase_Zn_CS; L-Thr_3-DHase
270	P. furiosus	18977363	Q8U259	acyl carrier protein synthase	K00060	L-threonine 3-dehydrogenase	Amino Acid Metabolism	Glycine, serine and threonine metabolism	arCOG01459	Threonine dehydrogenase or related Zn-dependent dehydrogenase	Amino acid transport and metabolism	PF08240; PF00107	ADH_N; ADH_zinc_N	IPR013154; IPR002085; IPR013149; IPR002328; IPR004627	AlcDHase_GroES-like; AlcDHase_SF_Zn; AlcDHase_Zn-bd; AlcDHase_Zn_CS; L-Thr_3-DHase
271	T. onnurineus	212223938	B6YVV4	pyruvate formate lyase activating protein-like protein	K04070	pyruvate formate lyase activating protein-like protein	Folding, Sorting and Degradation	Protein folding and associated processing	-	-	-	PF04055	Radical_SAM	IPR016431; IPR007197	Pyrv-formate_lyase-activ_prd; Radical_SAM
271	P. horikoshii	14590943	O58840	pyruvate formate lyase activating protein-like protein	K04070	hypothetical protein	Folding, Sorting and Degradation	Protein folding and associated processing	arCOG00934	Radical SAM superfamily enzyme	Energy production and conversion	PF04055	Radical_SAM	IPR016431; IPR007197	Pyrv-formate_lyase-activ_prd; Radical_SAM
271	P. furiosus	18977421	Q8U204	pyruvate formate lyase activating protein-like protein	K04070	hypothetical protein	Folding, Sorting and Degradation	Protein folding and associated processing	arCOG00934	Radical SAM superfamily enzyme	Energy production and conversion	PF04055	Radical_SAM	IPR016431; IPR007197	Pyrv-formate_lyase-activ_prd; Radical_SAM
271	P. abyssi	14521325	Q9UZM6	pyruvate formate-lyase activating enzyme	K04070	pyruvate formate-lyase activating enzyme	Folding, Sorting and Degradation	Protein folding and associated processing	arCOG00934	Radical SAM superfamily enzyme	Energy production and conversion	PF04055	Radical_SAM	IPR016431; IPR007197	Pyrv-formate_lyase-activ_prd; Radical_SAM
272	T. onnurineus	212224509	B6YXN5	pyruvate formate-lyase activating enzyme	-	hypothetical protein	-	-	-	-	-	PF01861	DUF43	IPR013838; IPR002723; IPR014435	Beta-tubulin_BS; DUF43; UCP005895_MeTrfase
272	P. abyssi	14521520	Q9UZ33	pyruvate formate-lyase activating enzyme	-	hypothetical protein	-	-	arCOG00913	Predicted methyltransferase	General function prediction only	PF01861	DUF43	IPR002723; IPR014435	DUF43; UCP005895_MeTrfase
272	P. horikoshii	14590605	O58459	pyruvate formate-lyase activating enzyme	-	hypothetical protein	-	-	arCOG00913	Predicted methyltransferase	General function prediction only	PF01861	DUF43	IPR002723; IPR014435	DUF43; UCP005895_MeTrfase
272	P. furiosus	18977483	Q8U1U4	pyruvate formate-lyase activating enzyme	-	hypothetical protein	-	-	arCOG00913	Predicted methyltransferase	General function prediction only	PF01861	DUF43	IPR002723; IPR014435	DUF43; UCP005895_MeTrfase
273	P. furiosus	18976482	Q9P9H1	DNA primase small subunit	K02683	DNA primase small subunit	-	-	arCOG04110	Eukaryotic-type DNA primase; catalytic (small) subunit	Replication; recombination and repair	PF01896	DNA_primase_S	IPR002755; IPR014052	DNA_primase_S; DNA_primase_S_euk_arch
273	P. horikoshii	14590130	O57934	DNA primase small subunit	K02683	DNA primase small subunit	-	-	arCOG04110	Eukaryotic-type DNA primase; catalytic (small) subunit	Replication; recombination and repair	PF01896	DNA_primase_S	IPR002755; IPR014052	DNA_primase_S; DNA_primase_S_euk_arch
273	T. onnurineus	212224928	B6YV39	eukaryotic-type DNA primase, small subunit	K02683	eukaryotic-type DNA primase, small subunit	-	-	-	-	-	PF01896	DNA_primase_S	IPR002755; IPR014052	DNA_primase_S; DNA_primase_S_euk_arch
273	P. abyssi	14520400	Q9V292	DNA primase small subunit	K02683	DNA primase small subunit	-	-	arCOG04110	Eukaryotic-type DNA primase; catalytic (small) subunit	Replication; recombination and repair	PF01896	DNA_primase_S	IPR002755; IPR014052	DNA_primase_S; DNA_primase_S_euk_arch
274	P. abyssi	14521122	Q9V077	DNA primase small subunit	K00787; K00795	bifunctional short chain isoprenyl diphosphate synthase	Lipid Metabolism; Biosynthesis of Secondary Metabolites	Biosynthesis of steroids; Terpenoid biosynthesis	arCOG01726	Geranylgeranyl pyrophosphate synthase	Coenzyme transport and metabolism	PF00348	polyprenyl_synt	IPR000092; IPR017446; IPR008949	Polyprenyl_synt; Polyprenyl_synth-rel; Terpenoid_synth
274	P. horikoshii	14590908	O58799	geranylgeranyl pyrophosphate synthetase	K00787; K00795	geranylgeranyl pyrophosphate synthetase	Lipid Metabolism; Biosynthesis of Secondary Metabolites	Biosynthesis of steroids; Terpenoid biosynthesis	arCOG01726	Geranylgeranyl pyrophosphate synthase	Coenzyme transport and metabolism	PF00348	polyprenyl_synt	IPR000092; IPR017446; IPR008949	Polyprenyl_synt; Polyprenyl_synth-rel; Terpenoid_synth
274	T. onnurineus	212223283	B6YST5	bifunctional short-chain isoprenyl diphosphate synthase	K00787; K00795	bifunctional short-chain isoprenyl diphosphate synthase	Lipid Metabolism; Biosynthesis of Secondary Metabolites	Biosynthesis of steroids; Terpenoid biosynthesis	-	-	-	PF00348	polyprenyl_synt	IPR000092; IPR017446; IPR008949	Polyprenyl_synt; Polyprenyl_synth-rel; Terpenoid_synth
274	P. furiosus	18977474	Q8U1V3	bifunctional short chain isoprenyl diphosphate synthase	K00787; K00795	bifunctional short chain isoprenyl diphosphate synthase	Lipid Metabolism; Biosynthesis of Secondary Metabolites	Biosynthesis of steroids; Terpenoid biosynthesis	arCOG01726	Geranylgeranyl pyrophosphate synthase	Coenzyme transport and metabolism	PF00348	polyprenyl_synt	IPR000092; IPR017446; IPR008949	Polyprenyl_synt; Polyprenyl_synth-rel; Terpenoid_synth
275	T. onnurineus	212224234	B6YWW0	glycosyltransferase	-	glycosyltransferase	-	-	-	-	-	PF00534	Glycos_transf_1	IPR001296	Glyco_trans_1
275	P. horikoshii	14590349	O58171	glycosyltransferase	-	hypothetical protein	-	-	arCOG01403	Glycosyltransferase	Cell wall/membrane/envelope biogenesis	PF00534	Glycos_transf_1	IPR001296	Glyco_trans_1
275	P. furiosus	18976679	Q8U3Z3	glycosyltransferase	-	glycosyltransferase	-	-	arCOG01403	Glycosyltransferase	Cell wall/membrane/envelope biogenesis	PF00534	Glycos_transf_1	IPR001296	Glyco_trans_1
275	P. abyssi	14521795	Q9UYB1	LPS biosynthesis rfbu related protein	-	LPS biosynthesis RfbU related protein	-	-	arCOG01403	Glycosyltransferase	Cell wall/membrane/envelope biogenesis	PF00534	Glycos_transf_1	IPR001296	Glyco_trans_1
276	T. onnurineus	212224619	B6YXZ5	hypothetical membrane protein, conserved	-	hypothetical membrane protein, conserved	-	-	-	-	-	PF02071	NSF	IPR000744; IPR011990; IPR013026	NSF_attach; TPR-like_helical; TPR_region
276	P. abyssi	14520607	Q9V1N6	hypothetical membrane protein, conserved	-	hypothetical protein	-	-	arCOG02732	TPR repeats containing protein	General function prediction only	-	-	IPR011990; IPR013026	TPR-like_helical; TPR_region
276	P. horikoshii	14591585	O74100	hypothetical membrane protein, conserved	-	hypothetical protein	-	-	arCOG02732	TPR repeats containing protein	General function prediction only	-	-	IPR011990; IPR013026; IPR019734	TPR-like_helical; TPR_region; TPR_repeat
276	P. furiosus	18978251	Q8TH05	o-linked GlcNAc transferase	-	O-linked GlcNAc transferase	-	-	arCOG02732	TPR repeats containing protein	General function prediction only	-	-	IPR011990	TPR-like_helical
277	P. furiosus	18977435	Q8U1Z1	o-linked GlcNAc transferase	K07561	hypothetical protein	Translation	Other translation proteins	arCOG04112	Diphthamide synthase subunit DPH2	Translation; ribosomal structure and biogenesis	PF01866	Diphthamide_syn	IPR016435; IPR002728	Diphthamide_synth_DHP1; Diphthamide_synth_DHP1/DHP2
277	T. onnurineus	212225086	B6YW59	o-linked GlcNAc transferase	K07561	diphthine synthase, DPH2 subunit	Translation	Other translation proteins	-	-	-	PF01866	Diphthamide_syn	IPR016435; IPR002728	Diphthamide_synth_DHP1; Diphthamide_synth_DHP1/DHP2
277	P. horikoshii	14590936	O58832	o-linked GlcNAc transferase	K07561	hypothetical protein	Translation	Other translation proteins	arCOG04112	Diphthamide synthase subunit DPH2	Translation; ribosomal structure and biogenesis	PF01866	Diphthamide_syn	IPR002198; IPR016435; IPR002728	DHase_sc/Rdtase_SDR; Diphthamide_synth_DHP1; Diphthamide_synth_DHP1/DHP2
277	P. abyssi	14521333	Q9UZL8	putative diphthamide synthesis protein	K07561	putative diphthamide synthesis protein	Translation	Other translation proteins	arCOG04112	Diphthamide synthase subunit DPH2	Translation; ribosomal structure and biogenesis	PF01866	Diphthamide_syn	IPR016435; IPR002728	Diphthamide_synth_DHP1; Diphthamide_synth_DHP1/DHP2
278	P. abyssi	14520948	Q9V0P9	putative diphthamide synthesis protein	K04799	flap endonuclease-1	Replication and Repair	DNA replication; Base excision repair; Non-homologous end-joining	arCOG04050	5'-3' exonuclease (including N-terminal domain of PolI)	Replication; recombination and repair	PF00867; PF00752	XPG_I; XPG_N	IPR008918; IPR006085; IPR006086; IPR006084	HhH2; XPG_DNA_repair_N; XPG_I; XPGC_Rad_DNA_repair
278	P. horikoshii	14591211	O50123	putative diphthamide synthesis protein	K04799	flap endonuclease-1	Replication and Repair	DNA replication; Base excision repair; Non-homologous end-joining	arCOG04050	5'-3' exonuclease (including N-terminal domain of PolI)	Replication; recombination and repair	PF00867; PF00752	XPG_I; XPG_N	IPR008918; IPR006085; IPR006086; IPR006084	HhH2; XPG_DNA_repair_N; XPG_I; XPGC_Rad_DNA_repair
278	T. onnurineus	212224248	B6YWX4	flap structure-specific endonuclease	K04799	flap structure-specific endonuclease	Replication and Repair	DNA replication; Base excision repair; Non-homologous end-joining	-	-	-	PF00867; PF00752	XPG_I; XPG_N	IPR008918; IPR006085; IPR006086; IPR006084	HhH2; XPG_DNA_repair_N; XPG_I; XPGC_Rad_DNA_repair
278	P. furiosus	18977786	O93634	flap structure-specific endonuclease	K04799	flap endonuclease-1	Replication and Repair	DNA replication; Base excision repair; Non-homologous end-joining	arCOG04050	5'-3' exonuclease (including N-terminal domain of PolI)	Replication; recombination and repair	PF00867; PF00752	XPG_I; XPG_N	IPR008918; IPR006085; IPR006086; IPR006084	HhH2; XPG_DNA_repair_N; XPG_I; XPGC_Rad_DNA_repair
279	P. abyssi	14520684	Q9V1F9	tRNA-modifying enzyme	-	tRNA-modifying enzyme	-	-	arCOG04174	Wybutosine (yW) biosynthesis enzyme; Fe-S oxidoreductase	Energy production and conversion	PF04055; PF08608	Radical_SAM; Wyosine_form	IPR007197; IPR013917	Radical_SAM; Wyosine_form
279	P. horikoshii	14591469	O59412	tRNA-modifying enzyme	-	tRNA-modifying enzyme	-	-	arCOG04174	Wybutosine (yW) biosynthesis enzyme; Fe-S oxidoreductase	Energy production and conversion	PF04055; PF08608	Radical_SAM; Wyosine_form	IPR007197; IPR013917	Radical_SAM; Wyosine_form
279	P. furiosus	18978090	Q8U081	tRNA-modifying enzyme	-	tRNA-modifying enzyme	-	-	arCOG04174	Wybutosine (yW) biosynthesis enzyme; Fe-S oxidoreductase	Energy production and conversion	PF04055; PF08608	Radical_SAM; Wyosine_form	IPR007197; IPR013917	Radical_SAM; Wyosine_form
279	T. onnurineus	212225057	B6YVS2	tRNA-modifying enzyme	-	hypothetical protein	-	-	-	-	-	PF04055; PF08608	Radical_SAM; Wyosine_form	IPR007197; IPR013917	Radical_SAM; Wyosine_form
280	P. abyssi	14520752	Q9V192	cleavage and polyadenylation specficity factor subunit-like protein	K01689	hypothetical protein	Carbohydrate Metabolism	Glycolysis / Gluconeogenesis	arCOG01170	Enolase	Carbohydrate transport and metabolism	PF03952	Enolase_N	IPR000941	Enolase
280	P. horikoshii	14591403	O59296	cleavage and polyadenylation specficity factor subunit-like protein	K01689	hypothetical protein	Carbohydrate Metabolism	Glycolysis / Gluconeogenesis	arCOG01170	Enolase	Carbohydrate transport and metabolism	PF03952	Enolase_N	IPR000941	Enolase
280	T. onnurineus	212223257	B6YSQ9	enolase-related protein	K01689	enolase-related protein	Carbohydrate Metabolism	Glycolysis / Gluconeogenesis	-	-	-	PF00113; PF03952	Enolase_C; Enolase_N	IPR000941	Enolase
280	P. furiosus	18978013	Q8U0E9	enolase-related protein	K01689	hypothetical protein	Carbohydrate Metabolism	Glycolysis / Gluconeogenesis	arCOG01170	Enolase	Carbohydrate transport and metabolism	PF03952	Enolase_N	IPR000941	Enolase
281	P. horikoshii	14591197	O50105	putative deoxyhypusine synthase	K00809	putative deoxyhypusine synthase	Translation	Other translation proteins	arCOG04142	Deoxyhypusine synthase	Posttranslational modification; protein turnover; chaperones	PF01916	DS	IPR002773	Deoxyhypus_synth
281	P. abyssi	14520962	Q9V0N5	putative deoxyhypusine synthase	K00809	putative deoxyhypusine synthase	Translation	Other translation proteins	arCOG04142	Deoxyhypusine synthase	Posttranslational modification; protein turnover; chaperones	PF01916	DS	IPR002773	Deoxyhypus_synth
281	T. onnurineus	212223850	B6YVB1	deoxyhypusine synthase	K00809	deoxyhypusine synthase	Translation	Other translation proteins	-	-	-	PF01916	DS	IPR002773	Deoxyhypus_synth
281	P. furiosus	18976664	Q8U407	putative deoxyhypusine synthase	K00809	putative deoxyhypusine synthase	Translation	Other translation proteins	arCOG04142	Deoxyhypusine synthase	Posttranslational modification; protein turnover; chaperones	PF01916	DS	IPR002773	Deoxyhypus_synth
282	P. horikoshii	14591733	O74109	putative deoxyhypusine synthase	K02864	acidic ribosomal protein P0	Translation	Ribosome	arCOG04288	Ribosomal protein L10	Translation; ribosomal structure and biogenesis	PF00466	Ribosomal_L10	IPR001790	Ribosomal_L10
282	P. abyssi	14521982	Q9UXS5	putative deoxyhypusine synthase	K02864	acidic ribosomal protein P0	Translation	Ribosome	arCOG04288	Ribosomal protein L10	Translation; ribosomal structure and biogenesis	PF00466	Ribosomal_L10	IPR001790	Ribosomal_L10
282	P. furiosus	18978365	Q8TZJ8	putative deoxyhypusine synthase	K02864	acidic ribosomal protein P0	Translation	Ribosome	arCOG04288	Ribosomal protein L10	Translation; ribosomal structure and biogenesis	PF00466	Ribosomal_L10	IPR001790	Ribosomal_L10
282	T. onnurineus	212223327	B6YSX9	putative deoxyhypusine synthase	K02864	LSU ribosomal protein L10E	Translation	Ribosome	-	-	-	PF00466	Ribosomal_L10	IPR001790	Ribosomal_L10
283	P. furiosus	18976678	Q8U3Z4	putative deoxyhypusine synthase	K07566	SUA5 superfamily-related protein	Translation	Other translation proteins	arCOG01952	Putative translation factor (SUA5)	Translation; ribosomal structure and biogenesis	PF03481; PF01300	SUA5; Sua5_yciO_yrdC	IPR017945; IPR005145; IPR004388; IPR006070; IPR010923	DHBP_synth_RibB-like_a/b_dom; SUA5; Sua5/YciO/YrdC/YwlC; Sua5/yciO/yrdC_N; Transl_SUA5
283	P. abyssi	14521794	Q9UYB2	putative deoxyhypusine synthase	K07566	SUA5 related protein	Translation	Other translation proteins	arCOG01952	Putative translation factor (SUA5)	Translation; ribosomal structure and biogenesis	PF03481; PF01300	SUA5; Sua5_yciO_yrdC	IPR017945; IPR005145; IPR004388; IPR006070; IPR010923	DHBP_synth_RibB-like_a/b_dom; SUA5; Sua5/YciO/YrdC/YwlC; Sua5/yciO/yrdC_N; Transl_SUA5
283	P. horikoshii	14590350	O73972	putative deoxyhypusine synthase	K07566	hypothetical protein	Translation	Other translation proteins	arCOG01952	Putative translation factor (SUA5)	Translation; ribosomal structure and biogenesis	PF03481; PF01300	SUA5; Sua5_yciO_yrdC	IPR017945; IPR005145; IPR004388; IPR006070; IPR010923	DHBP_synth_RibB-like_a/b_dom; SUA5; Sua5/YciO/YrdC/YwlC; Sua5/yciO/yrdC_N; Transl_SUA5
283	T. onnurineus	212224235	B6YWW1	Hypothetical translation factor	K07566	hypothetical translation factor	Translation	Other translation proteins	-	-	-	PF03481; PF01300	SUA5; Sua5_yciO_yrdC	IPR017945; IPR005145; IPR004388; IPR006070; IPR010923	DHBP_synth_RibB-like_a/b_dom; SUA5; Sua5/YciO/YrdC/YwlC; Sua5/yciO/yrdC_N; Transl_SUA5
284	T. onnurineus	212225021	B6YVN6	Hypothetical translation factor	-	hypothetical protein	-	-	-	-	-	PF07719	TPR_2	IPR011990; IPR013105; IPR013026; IPR019734	TPR-like_helical; TPR_2; TPR_region; TPR_repeat
284	P. abyssi	14520245	Q9V2P7	Hypothetical translation factor	-	hypothetical protein	-	-	arCOG03043	TPR repeats containing protein	General function prediction only	PF00515	TPR_1	IPR001440; IPR011990; IPR013026; IPR019734	TPR-1; TPR-like_helical; TPR_region; TPR_repeat
284	P. horikoshii	14589987	O57754	Hypothetical translation factor	-	hypothetical protein	-	-	arCOG03043	TPR repeats containing protein	General function prediction only	PF00515	TPR_1	IPR001440; IPR011990; IPR013026; IPR019734	TPR-1; TPR-like_helical; TPR_region; TPR_repeat
284	P. furiosus	18978338	Q8TZM4	Hypothetical translation factor	-	hypothetical protein	-	-	arCOG03043	TPR repeats containing protein	General function prediction only	PF00515; PF07719	TPR_1; TPR_2	IPR001440; IPR011990; IPR013105; IPR013026; IPR019734	TPR-1; TPR-like_helical; TPR_2; TPR_region; TPR_repeat
285	P. furiosus	18978157	Q7LWY0	Hypothetical translation factor	K03177	H/ACA RNA-protein complex component Cbf5p	Translation	Other translation proteins	arCOG00987	Pseudouridine synthase	Translation; ribosomal structure and biogenesis	PF08068; PF01472; PF01509	DKCLD; PUA; TruB_N	IPR004802; IPR012960; IPR002478; IPR002501; IPR004521	Cbf5_synth; DKCLD; PUA; tRNA_psdUrid_synth_B_N; Unchar_dom_2
285	P. abyssi	14520738	Q9V1A5	Hypothetical translation factor	K03177	H/ACA RNA-protein complex component Cbf5p	Translation	Other translation proteins	arCOG00987	Pseudouridine synthase	Translation; ribosomal structure and biogenesis	PF08068; PF01472; PF01509	DKCLD; PUA; TruB_N	IPR004802; IPR012960; IPR002478; IPR002501; IPR004521	Cbf5_synth; DKCLD; PUA; tRNA_psdUrid_synth_B_N; Unchar_dom_2
285	P. horikoshii	14591414	O59357	Hypothetical translation factor	K03177	H/ACA RNA-protein complex component Cbf5p	Translation	Other translation proteins	arCOG00987	Pseudouridine synthase	Translation; ribosomal structure and biogenesis	PF08068; PF01472; PF01509	DKCLD; PUA; TruB_N	IPR004802; IPR012960; IPR002478; IPR002501; IPR004521	Cbf5_synth; DKCLD; PUA; tRNA_psdUrid_synth_B_N; Unchar_dom_2
285	T. onnurineus	212223242	B6YSP4	tRNA pseudouridine synthase B	K03177	tRNA pseudouridine synthase B	Translation	Other translation proteins	-	-	-	PF08068; PF01472; PF01509	DKCLD; PUA; TruB_N	IPR004802; IPR012960; IPR002478; IPR002501; IPR014780; IPR004521	Cbf5_synth; DKCLD; PUA; tRNA_psdUrid_synth_B_N; tRNA_psdUrid_synth_B_N_bac-typ; Unchar_dom_2
286	P. abyssi	14521793	Q9UYB3	adenylosuccinate synthetase	K01939	adenylosuccinate synthetase	Nucleotide Metabolism; Amino Acid Metabolism	Purine metabolism; Alanine and aspartate metabolism	arCOG04387	Adenylosuccinate synthase	Nucleotide transport and metabolism	PF00709	Adenylsucc_synt	IPR018220; IPR001114	Adenylosuccinate_synthase_AS; Adenylosuccinate_synthetase
286	P. horikoshii	14590353	O58187	adenylosuccinate synthetase	K01939	adenylosuccinate synthetase	Nucleotide Metabolism; Amino Acid Metabolism	Purine metabolism; Alanine and aspartate metabolism	arCOG04387	Adenylosuccinate synthase	Nucleotide transport and metabolism	PF00709	Adenylsucc_synt	IPR018220; IPR001114	Adenylosuccinate_synthase_AS; Adenylosuccinate_synthetase
286	P. furiosus	18976680	Q8U3Z2	adenylosuccinate synthetase	K01939	adenylosuccinate synthetase	Nucleotide Metabolism; Amino Acid Metabolism	Purine metabolism; Alanine and aspartate metabolism	arCOG04387	Adenylosuccinate synthase	Nucleotide transport and metabolism	PF00709	Adenylsucc_synt	IPR018220; IPR001114	Adenylosuccinate_synthase_AS; Adenylosuccinate_synthetase
286	T. onnurineus	212224060	B6YWD6	adenylosuccinate synthetase	K01939	adenylosuccinate synthetase	Nucleotide Metabolism; Amino Acid Metabolism	Purine metabolism; Alanine and aspartate metabolism	-	-	-	PF00709	Adenylsucc_synt	IPR018220; IPR001114	Adenylosuccinate_synthase_AS; Adenylosuccinate_synthetase
287	T. onnurineus	212224575	B6YXV1	adenylosuccinate synthetase	K02015	ABC-type iron-siderophore transport system, permease component	Membrane Transport	ABC transporters	-	-	-	PF01032	FecCD	IPR000522	FecD
287	P. abyssi	14521474	Q9UZ79	adenylosuccinate synthetase	K02015	iron ABC transporter, permease protein	Membrane Transport	ABC transporters	arCOG01007	ABC-type Fe3+siderophore transport system; permease component	Inorganic ion transport and metabolism	PF01032	FecCD	IPR000522	FecD
287	P. horikoshii	14590658	O58520	adenylosuccinate synthetase	K02015	iron dicitrate transport system permease protein	Membrane Transport	ABC transporters	arCOG01007	ABC-type Fe3+siderophore transport system; permease component	Inorganic ion transport and metabolism	PF01032	FecCD	IPR000522	FecD
287	P. furiosus	18976875	Q8U3G5	putative iron ABC transporter	K02015	putative iron ABC transporter	Membrane Transport	ABC transporters	arCOG01007	ABC-type Fe3+siderophore transport system; permease component	Inorganic ion transport and metabolism	PF01032	FecCD	IPR000522	FecD
288	P. abyssi	14520255	Q9V2N7	putative iron ABC transporter	-	hypothetical protein	-	-	arCOG04272	NaMN:DMB phosphoribosyltransferase	Coenzyme transport and metabolism	PF02277	DBI_PRT	IPR003200; IPR002805	Nict_dMeBzImd_PRibTrfase-like; Nict_dMeBzImd_PRibTrfase_put
288	P. horikoshii	14589992	O57746	putative iron ABC transporter	-	hypothetical protein	-	-	arCOG04272	NaMN:DMB phosphoribosyltransferase	Coenzyme transport and metabolism	PF02277	DBI_PRT	IPR003200; IPR002805	Nict_dMeBzImd_PRibTrfase-like; Nict_dMeBzImd_PRibTrfase_put
288	T. onnurineus	212223837	B6YV98	NaMN:DMB phosphoribosyltransferase	-	NaMN:DMB phosphoribosyltransferase	-	-	-	-	-	PF02277	DBI_PRT	IPR003200; IPR002805	Nict_dMeBzImd_PRibTrfase-like; Nict_dMeBzImd_PRibTrfase_put
288	P. furiosus	18976675	Q8U3Z6	NaMN:DMB phosphoribosyltransferase	-	hypothetical protein	-	-	arCOG04272	NaMN:DMB phosphoribosyltransferase	Coenzyme transport and metabolism	PF02277	DBI_PRT	IPR003200; IPR002805	Nict_dMeBzImd_PRibTrfase-like; Nict_dMeBzImd_PRibTrfase_put
289	P. abyssi	14521512	Q9UZ41	NaMN:DMB phosphoribosyltransferase	K04655	hydrogenase expression/formation protein	Folding, Sorting and Degradation	Protein folding and associated processing	arCOG00636	Hydrogenase maturation factor	Posttranslational modification; protein turnover; chaperones	PF00586; PF02769	AIRS; AIRS_C	IPR000728; IPR010918; IPR011854	AIR_synth; AIR_synth_C; HypE
289	P. horikoshii	14590614	O58470	NaMN:DMB phosphoribosyltransferase	K04655	hydrogenase expression/formation protein	Folding, Sorting and Degradation	Protein folding and associated processing	arCOG00636	Hydrogenase maturation factor	Posttranslational modification; protein turnover; chaperones	PF00586; PF02769	AIRS; AIRS_C	IPR000728; IPR010918; IPR011854	AIR_synth; AIR_synth_C; HypE
289	T. onnurineus	212223433	B6YT85	NaMN:DMB phosphoribosyltransferase	K04655	hydrogenase expression/formation protein HypE	Folding, Sorting and Degradation	Protein folding and associated processing	-	-	-	PF00586; PF02769	AIRS; AIRS_C	IPR000728; IPR010918; IPR011854	AIR_synth; AIR_synth_C; HypE
289	P. furiosus	18976976	Q8U368	NaMN:DMB phosphoribosyltransferase	K04655	hydrogenase expression/formation protein	Folding, Sorting and Degradation	Protein folding and associated processing	arCOG00636	Hydrogenase maturation factor	Posttranslational modification; protein turnover; chaperones	PF00586; PF02769	AIRS; AIRS_C	IPR000728; IPR010918; IPR011854	AIR_synth; AIR_synth_C; HypE
290	P. furiosus	18976691	Q8U3Y2	glyoxylate reductase	K00015	glyoxylate reductase	Carbohydrate Metabolism	Glyoxylate and dicarboxylate metabolism	arCOG01755	Lactate dehydrogenase or related 2-hydroxyacid dehydrogenase	Energy production and conversion	PF00389; PF02826	2-Hacid_dh; 2-Hacid_dh_C	IPR006139; IPR006140; IPR016040	D-isomer_2_OHA_DHase; D-isomer_2_OHA_DHase_NAD-bd; NAD(P)-bd
290	P. abyssi	14521645	Q9UYR1	glyoxylate reductase	K00015	glyoxylate reductase	Carbohydrate Metabolism	Glyoxylate and dicarboxylate metabolism	arCOG01755	Lactate dehydrogenase or related 2-hydroxyacid dehydrogenase	Energy production and conversion	PF00389; PF02826	2-Hacid_dh; 2-Hacid_dh_C	IPR006139; IPR006140; IPR016040	D-isomer_2_OHA_DHase; D-isomer_2_OHA_DHase_NAD-bd; NAD(P)-bd
290	P. horikoshii	161350010	O58320	glyoxylate reductase	K00015	glyoxylate reductase	Carbohydrate Metabolism	Glyoxylate and dicarboxylate metabolism	-	-	-	PF00389; PF02826	2-Hacid_dh; 2-Hacid_dh_C	IPR006139; IPR006140; IPR016040	D-isomer_2_OHA_DHase; D-isomer_2_OHA_DHase_NAD-bd; NAD(P)-bd
290	T. onnurineus	212224094	B6YWH0	glyoxylate reductase	-	glyoxylate reductase	-	-	-	-	-	PF00389; PF02826	2-Hacid_dh; 2-Hacid_dh_C	IPR006139; IPR006140; IPR016040	D-isomer_2_OHA_DHase; D-isomer_2_OHA_DHase_NAD-bd; NAD(P)-bd
291	P. abyssi	14520757	Q9V187	mevalonate kinase	K00869	mevalonate kinase	Lipid Metabolism	Biosynthesis of steroids	arCOG01028	Mevalonate kinase	Lipid transport and metabolism	PF08544; PF00288	GHMP_kinases_C; GHMP_kinases_N	IPR006204; IPR013750; IPR006203; IPR006205; IPR006206; IPR014721	GHMP_kinase; GHMP_kinase_C; GHMP_knse_ATP_bd_CS; Mev_gal_kin; Mev_galkinase; Ribosomal_S5_D2-type_fold
291	P. horikoshii	14591399	O59291	mevalonate kinase	K00869	mevalonate kinase	Lipid Metabolism	Biosynthesis of steroids	arCOG01028	Mevalonate kinase	Lipid transport and metabolism	PF08544; PF00288	GHMP_kinases_C; GHMP_kinases_N	IPR006204; IPR013750; IPR006203; IPR006205; IPR006206; IPR014721	GHMP_kinase; GHMP_kinase_C; GHMP_knse_ATP_bd_CS; Mev_gal_kin; Mev_galkinase; Ribosomal_S5_D2-type_fold
291	P. furiosus	18978009	Q8U0F3	mevalonate kinase	K00869	mevalonate kinase	Lipid Metabolism	Biosynthesis of steroids	arCOG01028	Mevalonate kinase	Lipid transport and metabolism	PF08544; PF00288	GHMP_kinases_C; GHMP_kinases_N	IPR006204; IPR013750; IPR006203; IPR006205; IPR006206; IPR014721	GHMP_kinase; GHMP_kinase_C; GHMP_knse_ATP_bd_CS; Mev_gal_kin; Mev_galkinase; Ribosomal_S5_D2-type_fold
291	T. onnurineus	212223279	B6YST1	mevalonate kinase	K00869	mevalonate kinase	Lipid Metabolism	Biosynthesis of steroids	-	-	-	PF08544; PF00288	GHMP_kinases_C; GHMP_kinases_N	IPR006204; IPR013750; IPR006203; IPR006205; IPR006206; IPR014721	GHMP_kinase; GHMP_kinase_C; GHMP_knse_ATP_bd_CS; Mev_gal_kin; Mev_galkinase; Ribosomal_S5_D2-type_fold
292	P. abyssi	14520806	Q9V139	putative protease	K04773	putative protease	-	-	arCOG01311	Periplasmic serine protease (ClpP class)	Posttranslational modification; protein turnover; chaperones	PF01343	Peptidase_S49	IPR003016; IPR004635; IPR002142	2-oxoA_DHase_lipoyl-BS; Pept_S49_SppA; Peptidase_S49
292	T. onnurineus	212223529	B6YTI1	Hypothetical endopeptidase IV	K04773	hypothetical endopeptidase IV	-	-	-	-	-	PF01343	Peptidase_S49	IPR004635; IPR002142; IPR010916	Pept_S49_SppA; Peptidase_S49; TonB_box_CS
292	P. horikoshii	14591350	O59279	protease IV	K04773	protease IV	-	-	arCOG01311	Periplasmic serine protease (ClpP class)	Posttranslational modification; protein turnover; chaperones	PF01343	Peptidase_S49	IPR003016; IPR004635; IPR002142	2-oxoA_DHase_lipoyl-BS; Pept_S49_SppA; Peptidase_S49
292	P. furiosus	18977955	Q8U0K4	protease IV	K04773	protease IV	-	-	arCOG01311	Periplasmic serine protease (ClpP class)	Posttranslational modification; protein turnover; chaperones	PF01343	Peptidase_S49	IPR004635; IPR002142	Pept_S49_SppA; Peptidase_S49
293	P. abyssi	14521000	Q9V0J7	pyridoxine biosynthesis protein	K06215	pyridoxine biosynthesis protein	Metabolism of Cofactors and Vitamins	Vitamin B6 metabolism	arCOG04075	Pyridoxine biosynthesis enzyme	Coenzyme transport and metabolism	PF01680	SOR_SNZ	IPR001852	Snz1p/Sor1
293	P. horikoshii	14591161	O59080	pyridoxine biosynthesis protein	K06215	pyridoxine biosynthesis protein	Metabolism of Cofactors and Vitamins	Vitamin B6 metabolism	arCOG04075	Pyridoxine biosynthesis enzyme	Coenzyme transport and metabolism	PF01680	SOR_SNZ	IPR001852	Snz1p/Sor1
293	P. furiosus	18977901	Q8U0Q6	pyridoxine biosynthesis protein	K06215	pyridoxine biosynthesis protein	Metabolism of Cofactors and Vitamins	Vitamin B6 metabolism	arCOG04075	Pyridoxine biosynthesis enzyme	Coenzyme transport and metabolism	PF01680	SOR_SNZ	IPR013785; IPR001852	Aldolase_TIM; Snz1p/Sor1
293	T. onnurineus	212225042	B6YVQ7	pyridoxine biosynthesis protein	K06215	pyridoxine/pyridoxal 5-phosphate biosynthesis protein	Metabolism of Cofactors and Vitamins	Vitamin B6 metabolism	-	-	-	PF01680	SOR_SNZ	IPR001852	Snz1p/Sor1
294	P. horikoshii	14591084	O58986	pyridoxine biosynthesis protein	-	hypothetical protein	-	-	arCOG00324	Deacetylase; including yeast histone deacetylase and acetoin utilization protein	General function prediction only	PF00850	Hist_deacetyl	IPR000286	His_deacetylse
294	P. furiosus	18977190	Q8U2L6	aminohydrolase	-	aminohydrolase	-	-	arCOG00324	Deacetylase; including yeast histone deacetylase and acetoin utilization protein	General function prediction only	PF00850	Hist_deacetyl	IPR000286	His_deacetylse
294	T. onnurineus	212224461	B6YXI7	Hypothetical acetylpolyamine aminohydrolase	-	hypothetical acetylpolyamine aminohydrolase	-	-	-	-	-	PF00850	Hist_deacetyl	IPR000286	His_deacetylse
294	P. abyssi	14521357	Q9UZJ4	histone deacetylase related	-	histone deacetylase related	-	-	arCOG00324	Deacetylase; including yeast histone deacetylase and acetoin utilization protein	General function prediction only	PF00850	Hist_deacetyl	IPR000286	His_deacetylse
295	P. abyssi	14520602	Q9V1P1	histone deacetylase related	K00150	glyceraldehyde-3-phosphate dehydrogenase	Carbohydrate Metabolism; Energy Metabolism	Glycolysis / Gluconeogenesis; Carbon fixation in photosynthetic organisms	arCOG00493	Glyceraldehyde-3-phosphate dehydrogenase/erythrose-4-phosphate dehydrogenase	Carbohydrate transport and metabolism	PF01113; PF02800	DapB_N; Gp_dh_C	IPR000846; IPR000173; IPR006436; IPR016040	DapB; GlycerAld_3-P_DHase; Glyceraldehyde-3-P_DHase_2_arc; NAD(P)-bd
295	P. horikoshii	14591580	O59494	histone deacetylase related	K00150	glyceraldehyde-3-phosphate dehydrogenase	Carbohydrate Metabolism; Energy Metabolism	Glycolysis / Gluconeogenesis; Carbon fixation in photosynthetic organisms	arCOG00493	Glyceraldehyde-3-phosphate dehydrogenase/erythrose-4-phosphate dehydrogenase	Carbohydrate transport and metabolism	PF02800; PF00044	Gp_dh_C; Gp_dh_N	IPR000173; IPR006436	GlycerAld_3-P_DHase; Glyceraldehyde-3-P_DHase_2_arc
295	P. furiosus	18978246	P61879	histone deacetylase related	K00150	glyceraldehyde-3-phosphate dehydrogenase	Carbohydrate Metabolism; Energy Metabolism	Glycolysis / Gluconeogenesis; Carbon fixation in photosynthetic organisms	arCOG00493	Glyceraldehyde-3-phosphate dehydrogenase/erythrose-4-phosphate dehydrogenase	Carbohydrate transport and metabolism	PF02800; PF00044	Gp_dh_C; Gp_dh_N	IPR000173; IPR006436	GlycerAld_3-P_DHase; Glyceraldehyde-3-P_DHase_2_arc
295	T. onnurineus	212223787	B6YUU0	histone deacetylase related	K00150	glyceraldehyde-3-phosphate dehydrogenase	Carbohydrate Metabolism; Energy Metabolism	Glycolysis / Gluconeogenesis; Carbon fixation in photosynthetic organisms	-	-	-	PF02800; PF00044	Gp_dh_C; Gp_dh_N	IPR000173; IPR006436	GlycerAld_3-P_DHase; Glyceraldehyde-3-P_DHase_2_arc
296	P. abyssi	14521634	Q9UYS2	histone deacetylase related	-	hypothetical protein	-	-	arCOG00395	Predicted membrane-associated trancriptional regulator	Transcription	PF04122; PF01047	CW_binding_2; MarR	IPR000835; IPR007253; IPR011991	Bac_regulatory_prot_MarR; Cell_wall_bd_2; Wing_hlx_DNA_bd
296	P. furiosus	18976859	Q8U3H9	related to autolysins	-	related to autolysins	-	-	arCOG00395	Predicted membrane-associated trancriptional regulator	Transcription	PF04122; PF01047	CW_binding_2; MarR	IPR001845; IPR000835; IPR007253; IPR011991	Bac_reg_prot_ArsR; Bac_regulatory_prot_MarR; Cell_wall_bd_2; Wing_hlx_DNA_bd
296	P. horikoshii	14590507	O58348	N-acetylmuramoyl-L-alanine amidase modifier precursor	-	N-acetylmuramoyl-L-alanine amidase modifier precursor	-	-	arCOG00395	Predicted membrane-associated trancriptional regulator	Transcription	PF04122; PF01047	CW_binding_2; MarR	IPR000835; IPR007253	Bac_regulatory_prot_MarR; Cell_wall_bd_2
296	T. onnurineus	212224466	B6YXJ2	Hypothetical transcription regulator	-	hypothetical transcription regulator	-	-	-	-	-	PF04122; PF01047	CW_binding_2; MarR	IPR000835; IPR007253	Bac_regulatory_prot_MarR; Cell_wall_bd_2
297	P. abyssi	14521727	Q9UYH9	Hypothetical transcription regulator	K00058	2-hydroxyacid dehydrogenase	Amino Acid Metabolism	Glycine, serine and threonine metabolism	arCOG01755	Lactate dehydrogenase or related 2-hydroxyacid dehydrogenase	Energy production and conversion	PF00389; PF02826	2-Hacid_dh; 2-Hacid_dh_C	IPR006139; IPR006140; IPR016040	D-isomer_2_OHA_DHase; D-isomer_2_OHA_DHase_NAD-bd; NAD(P)-bd
297	P. horikoshii	14590422	O58256	Hypothetical transcription regulator	K00058	2-hydroxyacid dehydrogenase	Amino Acid Metabolism	Glycine, serine and threonine metabolism	arCOG01755	Lactate dehydrogenase or related 2-hydroxyacid dehydrogenase	Energy production and conversion	PF00389; PF02826	2-Hacid_dh; 2-Hacid_dh_C	IPR006139; IPR006140; IPR016040	D-isomer_2_OHA_DHase; D-isomer_2_OHA_DHase_NAD-bd; NAD(P)-bd
297	P. furiosus	18976742	Q8U3T5	Hypothetical transcription regulator	K00058	2-hydroxyacid dehydrogenase	Amino Acid Metabolism	Glycine, serine and threonine metabolism	arCOG01755	Lactate dehydrogenase or related 2-hydroxyacid dehydrogenase	Energy production and conversion	PF00389; PF02826	2-Hacid_dh; 2-Hacid_dh_C	IPR006139; IPR006140; IPR016040	D-isomer_2_OHA_DHase; D-isomer_2_OHA_DHase_NAD-bd; NAD(P)-bd
297	T. onnurineus	212223717	B6YUM0	Hypothetical transcription regulator	K00058	D-isomer specific 2-hydroxyacid dehydrogenase	Amino Acid Metabolism	Glycine, serine and threonine metabolism	-	-	-	PF00389; PF02826	2-Hacid_dh; 2-Hacid_dh_C	IPR006139; IPR006140; IPR016040	D-isomer_2_OHA_DHase; D-isomer_2_OHA_DHase_NAD-bd; NAD(P)-bd
298	P. furiosus	18977787	Q8U115	Hypothetical transcription regulator	-	met-10 protein	-	-	arCOG00033	Wybutosine (yW) biosynthesis enzyme; methyltransferase	Translation; ribosomal structure and biogenesis	PF02475	Met_10	IPR003402	Unk_Met10
298	T. onnurineus	212223821	B6YV82	Hypothetical transcription regulator	-	Met-10 like protein	-	-	-	-	-	PF02475	Met_10	IPR003402	Unk_Met10
298	P. abyssi	14520947	Q9V0Q0	Hypothetical transcription regulator	-	hypothetical protein	-	-	arCOG00033	Wybutosine (yW) biosynthesis enzyme; methyltransferase	Translation; ribosomal structure and biogenesis	PF02475	Met_10	IPR003402	Unk_Met10
298	P. horikoshii	14591212	O50124	Hypothetical transcription regulator	-	hypothetical protein	-	-	arCOG00033	Wybutosine (yW) biosynthesis enzyme; methyltransferase	Translation; ribosomal structure and biogenesis	PF02475	Met_10	IPR003402	Unk_Met10
299	T. onnurineus	212223181	B6YSI3	homoserine dehydrogenase	K00003	homoserine dehydrogenase	Amino Acid Metabolism	Glycine, serine and threonine metabolism; Lysine biosynthesis	-	-	-	PF00742; PF03447	Homoserine_dh; NAD_binding_3	IPR005106; IPR001342	Asp/hSer_DHase_NAD-bd; hSer_DHase_cat
299	P. furiosus	18977476	Q8U1V1	homoserine dehydrogenase	K00003	homoserine dehydrogenase	Amino Acid Metabolism	Glycine, serine and threonine metabolism; Lysine biosynthesis	arCOG01351	Homoserine dehydrogenase	Amino acid transport and metabolism	PF00742; PF03447	Homoserine_dh; NAD_binding_3	IPR005106; IPR001342; IPR016040	Asp/hSer_DHase_NAD-bd; hSer_DHase_cat; NAD(P)-bd
299	P. horikoshii	14590910	O58802	homoserine dehydrogenase	K00003	homoserine dehydrogenase	Amino Acid Metabolism	Glycine, serine and threonine metabolism; Lysine biosynthesis	arCOG01351	Homoserine dehydrogenase	Amino acid transport and metabolism	PF00742; PF03447	Homoserine_dh; NAD_binding_3	IPR005106; IPR001342; IPR016040	Asp/hSer_DHase_NAD-bd; hSer_DHase_cat; NAD(P)-bd
299	P. abyssi	14521117	Q9V082	homoserine dehydrogenase	K00003	homoserine dehydrogenase	Amino Acid Metabolism	Glycine, serine and threonine metabolism; Lysine biosynthesis	arCOG01351	Homoserine dehydrogenase	Amino acid transport and metabolism	PF00742; PF03447	Homoserine_dh; NAD_binding_3	IPR005106; IPR001342; IPR016040	Asp/hSer_DHase_NAD-bd; hSer_DHase_cat; NAD(P)-bd
300	T. onnurineus	212224198	B6YWS4	indolepyruvate ferredoxin oxidoreductase subunit a	-	allophanate hydrolase, subunit 2	-	-	-	-	-	PF02626	AHS2	IPR003778	Allophan_hydro_2
300	P. abyssi	14521193	Q9V007	indolepyruvate ferredoxin oxidoreductase subunit a	-	hypothetical protein	-	-	arCOG05808	Allophanate hydrolase subunit 2	Amino acid transport and metabolism	PF02626	AHS2	IPR003778	Allophan_hydro_2
300	P. horikoshii	14590833	O58716	indolepyruvate ferredoxin oxidoreductase subunit a	-	hypothetical protein	-	-	arCOG05808	Allophanate hydrolase subunit 2	Amino acid transport and metabolism	PF02626	AHS2	IPR003778	Allophan_hydro_2
300	P. furiosus	18977646	Q8U1D5	urea amidolyase	-	UreA amidolyase	-	-	arCOG05808	Allophanate hydrolase subunit 2	Amino acid transport and metabolism	PF02626	AHS2	IPR003778	Allophan_hydro_2
301	P. abyssi	14521822	Q9UY84	urea amidolyase	K07446	hypothetical protein	Replication and Repair	Other replication, recombination and repair proteins	arCOG00047	Predicted DNA modification methylase	Replication; recombination and repair	PF02926; PF01170	THUMP; UPF0020	IPR005885; IPR002052; IPR000241; IPR004114	CHP01177; N6_adenine_Mtase_CS; RNA_methylase; THUMP
301	T. onnurineus	212224040	B6YWB6	urea amidolyase	K07446	N2, N2-dimethylguanosine tRNA methyltransferase	Replication and Repair	Other replication, recombination and repair proteins	-	-	-	PF02926; PF01170	THUMP; UPF0020	IPR005885; IPR002296; IPR002052; IPR000241; IPR004114	CHP01177; N12N6_MeTrfase; N6_adenine_Mtase_CS; RNA_methylase; THUMP
301	P. horikoshii	14590253	O58076	urea amidolyase	K07446	hypothetical protein	Replication and Repair	Other replication, recombination and repair proteins	arCOG00047	Predicted DNA modification methylase	Replication; recombination and repair	PF02926; PF01170	THUMP; UPF0020	IPR005885; IPR002052; IPR000241; IPR004114	CHP01177; N6_adenine_Mtase_CS; RNA_methylase; THUMP
301	P. furiosus	18976772	Q8U3Q6	urea amidolyase	K07446	hypothetical protein	Replication and Repair	Other replication, recombination and repair proteins	arCOG00047	Predicted DNA modification methylase	Replication; recombination and repair	PF02926; PF01170	THUMP; UPF0020	IPR005885; IPR002052; IPR000241; IPR004114	CHP01177; N6_adenine_Mtase_CS; RNA_methylase; THUMP
302	P. horikoshii	14590421	O58255	thermostable aminopeptidase	-	thermostable aminopeptidase	-	-	arCOG01519	Cellulase M or related protein	Carbohydrate transport and metabolism	PF05343	Peptidase_M42	IPR008007	Peptidase_M42
302	P. furiosus	18976741	Q8U3T6	putative endoglucanase	-	putative endoglucanase	-	-	arCOG01519	Cellulase M or related protein	Carbohydrate transport and metabolism	PF05343	Peptidase_M42	IPR008007	Peptidase_M42
302	P. abyssi	14521728	Q9UYH8	aminopeptidase	-	aminopeptidase	-	-	arCOG01519	Cellulase M or related protein	Carbohydrate transport and metabolism	PF05343	Peptidase_M42	IPR008007	Peptidase_M42
302	T. onnurineus	212223718	B6YUM1	Hypothetical endoglucanase	-	hypothetical endoglucanase	-	-	-	-	-	PF05343	Peptidase_M42	IPR008007	Peptidase_M42
303	P. abyssi	14521710	Q9UYJ6	Hypothetical endoglucanase	-	hypothetical protein	-	-	arCOG01565	Exopolyphosphatase-related protein	General function prediction only	PF01368; PF02272	DHH; DHHA1	IPR003156; IPR001667	Pesterase_DHHA1; Pesterase_RecJ
303	P. furiosus	18976756	Q8U3S1	Hypothetical endoglucanase	-	hypothetical protein	-	-	arCOG01565	Exopolyphosphatase-related protein	General function prediction only	PF01368; PF02272	DHH; DHHA1	IPR003156; IPR001667	Pesterase_DHHA1; Pesterase_RecJ
303	P. horikoshii	14590435	O73979	Hypothetical endoglucanase	-	hypothetical protein	-	-	arCOG01565	Exopolyphosphatase-related protein	General function prediction only	PF01368; PF02272	DHH; DHHA1	IPR003156; IPR001667	Pesterase_DHHA1; Pesterase_RecJ
303	T. onnurineus	212223595	B6YTZ2	Hypothetical phosphohydrolase	-	hypothetical phosphohydrolase	-	-	-	-	-	PF01368; PF02272	DHH; DHHA1	IPR003156; IPR001667	Pesterase_DHHA1; Pesterase_RecJ
304	P. furiosus	18978405	Q8TZG1	Hypothetical phosphohydrolase	-	hypothetical protein	-	-	arCOG01360	MiaB family; Radical SAM enzyme	General function prediction only	PF04055	Radical_SAM	IPR005909; IPR006638; IPR007197	CHP01210; Elp3/MiaB/NifB; Radical_SAM
304	P. abyssi	14520506	Q9V1Y6	Hypothetical phosphohydrolase	-	hypothetical protein	-	-	arCOG01360	MiaB family; Radical SAM enzyme	General function prediction only	PF04055	Radical_SAM	IPR005909; IPR006638; IPR007197	CHP01210; Elp3/MiaB/NifB; Radical_SAM
304	P. horikoshii	14591633	O59532	Hypothetical phosphohydrolase	-	hypothetical protein	-	-	arCOG01360	MiaB family; Radical SAM enzyme	General function prediction only	PF04055	Radical_SAM	IPR005909; IPR006638; IPR007197	CHP01210; Elp3/MiaB/NifB; Radical_SAM
304	T. onnurineus	212223737	B6YUP0	Hypothetical phosphohydrolase	-	hypothetical protein	-	-	-	-	-	PF04055	Radical_SAM	IPR005909; IPR006638; IPR007197	CHP01210; Elp3/MiaB/NifB; Radical_SAM
305	T. onnurineus	212224745	B6YU99	membrane bound hydrogenase, MbhM subunit	-	membrane bound hydrogenase, MbhM subunit	-	-	-	-	-	PF00146	NADHdh	IPR001694	Resp_NADH_DHase_1
305	P. abyssi	14520928	Q9V0R9	CO-induced hydrogenase related, subunit K	-	CO-induced hydrogenase related, subunit K	-	-	arCOG01545	Formate hydrogenlyase subunit 4	Energy production and conversion	PF00146	NADHdh	IPR001694	Resp_NADH_DHase_1
305	P. horikoshii	14591230	O59109	NADH-ubiquinone oxidoreductase subunit	-	NADH-ubiquinone oxidoreductase subunit	-	-	arCOG01545	Formate hydrogenlyase subunit 4	Energy production and conversion	PF00146	NADHdh	IPR001694	Resp_NADH_DHase_1
305	P. furiosus	18977807	Q8U0Z5	NADH-ubiquinone oxidoreductase subunit	-	mbh13 NADH dehydrogenase subunit	-	-	arCOG01545	Formate hydrogenlyase subunit 4	Energy production and conversion	PF00146	NADHdh	IPR001694	Resp_NADH_DHase_1
306	P. abyssi	14520265	Q9V2M7	putative aminotransferase	K00817	putative aminotransferase	Amino Acid Metabolism	Histidine metabolism; Tyrosine metabolism; Phenylalanine metabolism; Phenylalanine, tyrosine and tryptophan biosynthesis	arCOG04273	Histidinol-phosphate/aromatic aminotransferase or cobyric acid decarboxylase	Amino acid transport and metabolism	PF00155	Aminotran_1_2	IPR004839; IPR001917; IPR015421	Aminotrans_I/II; Aminotrans_II_pyridoxalP_BS; PyrdxlP-dep_Trfase_major_sub1
306	P. horikoshii	14590285	O58115	putative aminotransferase	K00817	putative aminotransferase	Amino Acid Metabolism	Histidine metabolism; Tyrosine metabolism; Phenylalanine metabolism; Phenylalanine, tyrosine and tryptophan biosynthesis	arCOG04273	Histidinol-phosphate/aromatic aminotransferase or cobyric acid decarboxylase	Amino acid transport and metabolism	PF00155	Aminotran_1_2	IPR004839; IPR001917; IPR015421	Aminotrans_I/II; Aminotrans_II_pyridoxalP_BS; PyrdxlP-dep_Trfase_major_sub1
306	T. onnurineus	212223827	B6YV88	hisC histidinol-phosphate aminotransferase	K00817	HisC histidinol-phosphate aminotransferase	Amino Acid Metabolism	Histidine metabolism; Tyrosine metabolism; Phenylalanine metabolism; Phenylalanine, tyrosine and tryptophan biosynthesis	-	-	-	PF00155	Aminotran_1_2	IPR004839; IPR001917; IPR015421; IPR015422	Aminotrans_I/II; Aminotrans_II_pyridoxalP_BS; PyrdxlP-dep_Trfase_major_sub1; PyrdxlP-dep_Trfase_major_sub2
306	P. furiosus	18976665	Q8U406	putative aminotransferase	K00817	putative aminotransferase	Amino Acid Metabolism	Histidine metabolism; Tyrosine metabolism; Phenylalanine metabolism; Phenylalanine, tyrosine and tryptophan biosynthesis	arCOG04273	Histidinol-phosphate/aromatic aminotransferase or cobyric acid decarboxylase	Amino acid transport and metabolism	PF00155	Aminotran_1_2	IPR004839; IPR001917; IPR015421	Aminotrans_I/II; Aminotrans_II_pyridoxalP_BS; PyrdxlP-dep_Trfase_major_sub1
307	P. furiosus	18977182	Q8U2M3	putative aminotransferase	-	hypothetical protein	-	-	arCOG02884	Predicted membrane protein	Function unknown	PF07760	DUF1616	IPR011674; IPR014495	DUF1616; UCP018671
307	T. onnurineus	212224979	B6YVJ4	putative aminotransferase	-	hypothetical protein	-	-	-	-	-	PF07760	DUF1616	IPR011674; IPR014495	DUF1616; UCP018671
307	P. abyssi	14521804	Q9UYA2	putative aminotransferase	-	hypothetical protein	-	-	arCOG02884	Predicted membrane protein	Function unknown	PF07760	DUF1616	IPR011674; IPR014495	DUF1616; UCP018671
307	P. horikoshii	14590290	O58118	putative aminotransferase	-	hypothetical protein	-	-	arCOG02884	Predicted membrane protein	Function unknown	PF07760	DUF1616	IPR011674; IPR014495	DUF1616; UCP018671
308	P. abyssi	14520876	Q9V0X0	daunorubicin resistance ATP-binding protein	K09687	daunorubicin resistance ATP-binding protein	Membrane Transport	ABC transporters	arCOG00194	ABC-type multidrug transport system; ATPase component	Defense mechanisms	PF00005	ABC_tran	IPR003439; IPR017871; IPR003593; IPR005894	ABC_transporter-like; ABC_transporter_CS; ATPase_AAA_core; Daunbcin-R_ABC-transpt_ATP_bd
308	T. onnurineus	212224142	B6YWL8	ABC-type multidrug transporter, ATPase component	K09687	ABC-type multidrug transporter, ATPase component	Membrane Transport	ABC transporters	-	-	-	PF00005	ABC_tran	IPR003439; IPR017871; IPR003593; IPR005894	ABC_transporter-like; ABC_transporter_CS; ATPase_AAA_core; Daunbcin-R_ABC-transpt_ATP_bd
308	P. horikoshii	14590767	O58620	resistance ATP-binding protein	K09687	resistance ATP-binding protein	Membrane Transport	ABC transporters	arCOG00194	ABC-type multidrug transport system; ATPase component	Defense mechanisms	PF00005	ABC_tran	IPR003439; IPR017871; IPR003593; IPR005894	ABC_transporter-like; ABC_transporter_CS; ATPase_AAA_core; Daunbcin-R_ABC-transpt_ATP_bd
308	P. furiosus	18976955	Q8U387	daunorubicin resistance ATP-binding protein	K09687	daunorubicin resistance ATP-binding protein	Membrane Transport	ABC transporters	arCOG00194	ABC-type multidrug transport system; ATPase component	Defense mechanisms	PF00005	ABC_tran	IPR003439; IPR017871; IPR003593; IPR005894	ABC_transporter-like; ABC_transporter_CS; ATPase_AAA_core; Daunbcin-R_ABC-transpt_ATP_bd
309	P. horikoshii	14591436	O59331	signal recognition particle protein	K03110	signal recognition particle protein	Folding, Sorting and Degradation	Protein export	arCOG01227	Signal recognition particle GTPase	Intracellular trafficking; secretion; and vesicular transport	PF00448; PF02881	SRP54; SRP54_N	IPR004390; IPR003593; IPR000897; IPR013822	ABC_transpt_FtsY; ATPase_AAA_core; Signal_recog_part_SRP54_GTPase; Signal_recog_particl_SRP54_hlx
309	P. abyssi	14520718	Q9V1C5	signal recognition particle receptor	K03110	signal recognition particle receptor	Folding, Sorting and Degradation	Protein export	arCOG01227	Signal recognition particle GTPase	Intracellular trafficking; secretion; and vesicular transport	PF00448; PF02881	SRP54; SRP54_N	IPR004390; IPR003593; IPR000897; IPR013822	ABC_transpt_FtsY; ATPase_AAA_core; Signal_recog_part_SRP54_GTPase; Signal_recog_particl_SRP54_hlx
309	P. furiosus	18978138	Q8U051	signal recognition particle receptor	K03110	signal recognition particle receptor	Folding, Sorting and Degradation	Protein export	arCOG01227	Signal recognition particle GTPase	Intracellular trafficking; secretion; and vesicular transport	PF00448; PF02881	SRP54; SRP54_N	IPR004390; IPR003593; IPR000897; IPR013822	ABC_transpt_FtsY; ATPase_AAA_core; Signal_recog_part_SRP54_GTPase; Signal_recog_particl_SRP54_hlx
309	T. onnurineus	212223740	B6YUP3	signal recognition particle GTPase	K03110	signal recognition particle GTPase	Folding, Sorting and Degradation	Protein export	-	-	-	PF00448; PF02881	SRP54; SRP54_N	IPR004390; IPR003593; IPR000897; IPR013822	ABC_transpt_FtsY; ATPase_AAA_core; Signal_recog_part_SRP54_GTPase; Signal_recog_particl_SRP54_hlx
[truncated: 2,404 more rows]

## Sheet: ManualFunctionAnnotations
Cluster #	Work Group
0	Cell cycle control; cell division; chromosome partitioning
1	Transcription
2	Translation; ribosomal structure and biogenesis
3	Replication; recombination and repair
[truncated: 907 more rows]

## Sheet: ClustersWithHorizontalTransfer
9
15
27
57
95
96
124
156
164
174
185
205
[truncated: 72 more rows]
