# Supplementary material for: Molecular evolution of the hyperthermophilic archaea of the Pyrococcus genus: analysis of adaptation to different environmental conditions
Source: BMC Genomics. 2009 Dec 30;10:639. doi: 10.1186/1471-2164-10-639 (PMC2816203; doi:10.1186/1471-2164-10-639)
Supplement: Additional file 3 — MS Excel file containing raw data: dR; dC; Var(dR); Var(dC); ; Γi; Var(Γi); Γmax; Var(Γmax). Excel file contains four worksheet named according to the analyzed branches designated in Figure 2. Each of the four worksheets contains data on clusters in which positive selection was detected on the corresponding tree branch (Figure 2). [file 1471-2164-10-639-S3.XLS]

## Sheet: d
Gene comparison
		Branch d						Branch c	Branch a	Branch b		Branch d						Branch c	Branch a	Branch b		Branch d						Branch c	Branch a	Branch b		Branch d						Branch c	Branch a	Branch b		Branch d						Branch c	Branch a
	AA classification	dr	Var(dr)	dc	Var(dc)	dr/dc	dr/dc (low boundary)	dr/dc	dr/dc	dr/dc	AA classification	dr	Var(dr)	dc	Var(dc)	dr/dc	dr/dc (low boundary)	dr/dc	dr/dc	dr/dc	AA classification	dr	Var(dr)	dc	Var(dc)	dr/dc	dr/dc (low boundary)	dr/dc	dr/dc	dr/dc	AA classification	dr	Var(dr)	dc	Var(dc)	dr/dc	dr/dc (low boundary)	dr/dc	dr/dc	dr/dc	AA classification	dr	Var(dr)	dc	Var(dc)	dr/dc	dr/dc (low boundary)	dr/dc	dr/dc
601	van der Waals volume	0.00401	0.00404	0	0	99	nonsignif	1	0.80404	3.04603	polarity and hydrophilicity	0.00502	0.00507	0	0	99	nonsignif	0.32127	0.24848	0.21698	isoelectric point	0	0	0.00502	0.00507	0	nonsignif	0.42957	0.50448	0.29433	hydrophilicity and PAI	0	0	0.00401	0.00404	0	nonsignif	0.59367	0.41591	0.25251	hydropathy	0.00502	0.00405	0	0	99	99	0.38652	0.48738
762	van der Waals volume	0.00502	0.00507	0	0	99	nonsignif	0.87384	99	99	polarity and hydrophilicity	0.00703	0.00713	0	0	99	nonsignif	0.30094	0	0	isoelectric point	0.00905	0.00922	0	0	99	nonsignif	0	0	0	hydrophilicity and PAI	0.01108	0.01133	0	0	99	nonsignif	0.68522	0	0	hydropathy	0.00602	0.00508	0	0	99	99	99	0
774	van der Waals volume	0	0	0.01515	0.01562	0	nonsignif	1.40594	0.91182	10.5183	polarity and hydrophilicity	0	0	0.00804	0.00817	0	nonsignif	0	0	0.84392	isoelectric point	0	0	0.00703	0.00713	0	nonsignif	0	0	0.25251	hydrophilicity and PAI	0.0121	0.01136	0	0	99	99	0.47432	0.45729	0.39517	hydropathy	0.00703	0.00611	0	0	99	99	1.05353	0.37683
280	van der Waals volume	0.01311	0.00621	0.00602	0.0061	2.17774	nonsignif	0.35772	1.13619	1.14286	polarity and hydrophilicity	0.01108	0.00515	0.0121	0.0062	0.9157	0.32404	0.32035	0.16387	0.27235	isoelectric point	0.00401	0.00404	0.01617	0.00731	0.24799	nonsignif	0.55802	0.20746	0.24737	hydrophilicity and PAI	0.00804	0.00613	0.01311	0.00621	0.61327	0.09886	1.36353	0.39796	0.72122	hydropathy	0.0172	0.00733	0	0	99	99	0.5526	0.41685
730	van der Waals volume	0.02233	0.01274	0.01413	0.01454	1.58033	nonsignif	0.4939	0	99	polarity and hydrophilicity	0.02958	0.01623	0.01108	0.00824	2.66968	0.69099	0.17553	99	0.28263	isoelectric point	0.03479	0.01865	0.01108	0.00824	3.13989	0.8354	0.28585	99	0.46744	hydrophilicity and PAI	0.039	0.02108	0.01007	0.00719	3.87289	1.03824	0.78885	99	0.62276	hydropathy	0.01311	0.01036	0.03375	0.01751	0.38844	0.05365	0.87331	0
573	van der Waals volume	0.05497	0.01621	0.00602	0.0061	9.13123	nonsignif	0.55471	0.40157	1.37673	polarity and hydrophilicity	0.04428	0.01688	0.04111	0.01674	1.07711	0.47364	0.29711	0.40708	0.82082	isoelectric point	0.05604	0.02206	0.03584	0.0132	1.56362	0.6929	0.63607	0.78293	1.0724	hydrophilicity and PAI	0.03166	0.02067	0.0496	0.01484	0.63831	0.17055	1.29039	0.90566	1.11772	hydropathy	0.05497	0.01621	0.02027	0.01267	2.71189	1.17668	0.38291	0.50331
432	van der Waals volume	0.05497	0.01737	0.001	0.001	54.97	nonsignif	1.75746	0.50494	1.61573	polarity and hydrophilicity	0.03689	0.01324	0.04747	0.01589	0.77712	0.37326	0.17958	0.40224	0.69165	isoelectric point	0.04322	0.01683	0.04216	0.01343	1.02514	0.47473	0	0.52902	1	hydrophilicity and PAI	0.08684	0.03782	0.02233	0.00743	3.88894	1.64718	0	1.01569	2.41523	hydropathy	0.03479	0.00988	0.06471	0.02733	0.53763	0.27064	0.27181	0.48927
219	van der Waals volume	0.02958	0.00757	0.002	0.00201	14.79	nonsignif	0.94465	99	0.94307	polarity and hydrophilicity	0.01413	0.00623	0.0327	0.00982	0.43211	0.18579	0.62947	0	0.15828	isoelectric point	0.01822	0.00735	0.02543	0.00749	0.71648	0.33019	0.91697	0	0.25873	hydrophilicity and PAI	0	0	0.03375	0.00875	0	0	1.46589	0	0.50522	hydropathy	0.02854	0.00755	0.01413	0.00727	2.01982	0.98084	0.23041	0
504	van der Waals volume	0.0327	0.01091	0.01108	0.01133	2.95126	nonsignif	0.69371	0.41829	1.15127	polarity and hydrophilicity	0.0172	0.00838	0.039	0.01442	0.44103	0.16511	0.69668	0.19522	0.51812	isoelectric point	0.01924	0.01053	0.0327	0.012	0.58838	0.19485	1.07225	0.36171	0.40375	hydrophilicity and PAI	0.01822	0.01365	0.0327	0.01091	0.55719	0.10479	0.75383	0.36875	1.34145	hydropathy	0.03794	0.01328	0.00905	0.0082	4.19227	1.42957	0.36685	0.56186
419	van der Waals volume	0.0327	0.01091	0.01007	0.01027	3.24727	nonsignif	0.5173	0.53049	0.57863	polarity and hydrophilicity	0.01515	0.00833	0.04111	0.01451	0.36852	0.12262	0.23153	0.39406	0.238	isoelectric point	0.02027	0.01267	0.03062	0.01085	0.66199	0.18327	0.52847	0.5574	0.51874	hydrophilicity and PAI	0.02646	0.01717	0.0275	0.00968	0.96218	0.24987	0.66922	0.73848	0.58296	hydropathy	0.03375	0.01094	0.01515	0.00937	2.22772	0.93026	0.24392	0.32274
564	van der Waals volume	0.02958	0.01298	0.00502	0.00507	5.89243	nonsignif	0.31616	99	4.50356	polarity and hydrophilicity	0.0172	0.00942	0.03062	0.01302	0.56172	0.17828	0.40872	0	0.14483	isoelectric point	0.01108	0.00721	0.0327	0.01528	0.33884	0.08066	0.37229	0	0.09278	hydrophilicity and PAI	0.05067	0.02862	0.01007	0.00514	5.03178	1.4497	3.02987	0	0.47852	hydropathy	0.01924	0.00842	0.03166	0.01523	0.60771	0.23075	0.38584	0
513	van der Waals volume	0.00301	0.00302	0.00804	0.00817	0.37438	nonsignif	1.27186	0.59502	1.43756	polarity and hydrophilicity	0	0	0.00905	0.00615	0	0	0.17274	0.34093	0.31911	isoelectric point	0	0	0.00804	0.00511	0	0	0.42149	0.79818	0.35281	hydrophilicity and PAI	0.00703	0.00713	0.00301	0.00302	2.33555	nonsignif	0.79015	0.2221	1.07564	hydropathy	0.00703	0.00509	0	0	99	99	0.88508	0.4384
860	van der Waals volume	0.01007	0.01027	0.03689	0.03972	0.27297	nonsignif	0.26031	0	0	polarity and hydrophilicity	0	0	0.03166	0.02394	0	0	0.4945	0	0	isoelectric point	0	0	0.02336	0.01703	0	0	1.17723	0	0	hydrophilicity and PAI	0	0	0.0213	0.01482	0	0	6.23556	0	0	hydropathy	0.02336	0.01703	0	0	99	99	2.25629	0
317	van der Waals volume	0.00905	0.00512	0	0	99	99	1.08191	1.04315	0.36148	polarity and hydrophilicity	0.00905	0.00512	0.00401	0.00404	2.25686	nonsignif	0.40589	0.52714	0.38027	isoelectric point	0.01007	0.00616	0.00401	0.00404	2.51122	nonsignif	0.78607	0.80553	1.12216	hydrophilicity and PAI	0.00905	0.00922	0.00502	0.00304	1.80279	nonsignif	1.18117	1.22604	0.93483	hydropathy	0.00703	0.00408	0.00602	0.0061	1.16777	nonsignif	0.65286	0.65684
385	van der Waals volume	0.01007	0.00616	0	0	99	99	0.56782	1.14444	1.17237	polarity and hydrophilicity	0.0121	0.00723	0.00401	0.00404	3.01746	nonsignif	0.3979	0.56626	0.24011	isoelectric point	0.0121	0.00826	0.00602	0.0061	2.00997	nonsignif	0.96868	1.10153	0.37352	hydrophilicity and PAI	0.00602	0.0061	0.00905	0.00717	0.66519	nonsignif	0.93801	0.66944	0.87389	hydropathy	0.01108	0.00618	0.00301	0.00302	3.68106	nonsignif	0.32349	0.2069
42	van der Waals volume	0.002	0.00101	0	0	99	99	1.65322	0.89811	1.50933	polarity and hydrophilicity	0.001	0.001	0.002	0.00201	0.5	nonsignif	0.42397	0.54947	0.31892	isoelectric point	0.002	0.00201	0.001	0.001	2	nonsignif	0.69221	0.73784	0.52809	hydrophilicity and PAI	0	0	0.002	0.00201	0	nonsignif	1	1.19652	0.54665	hydropathy	0.002	0.00201	0	0	99	nonsignif	0.35852	0.57256
734	van der Waals volume	0.00905	0.00615	0	0	99	99	1.58033	0.89887	0	polarity and hydrophilicity	0.00602	0.0061	0.00703	0.00713	0.85633	nonsignif	0.45936	0.19015	0	isoelectric point	0.00804	0.00817	0.00602	0.0061	1.33555	nonsignif	0.28171	0.30385	0	hydrophilicity and PAI	0.00905	0.00922	0.00502	0.00507	1.80279	nonsignif	1.765	0	0	hydropathy	0.00502	0.00507	0.00905	0.00922	0.5547	nonsignif	0.61111	6.85786
711	van der Waals volume	0.01617	0.01253	0	0	99	99	1.08714	0.69272	0.58758	polarity and hydrophilicity	0.00703	0.00713	0.02027	0.01478	0.34682	nonsignif	0.24721	0.37436	0.21232	isoelectric point	0.00502	0.00507	0.01822	0.01365	0.27552	nonsignif	0.30125	1.19207	0.77779	hydrophilicity and PAI	0.0213	0.02223	0.00804	0.00613	2.64925	nonsignif	0.5526	0.78302	0.7182	hydropathy	0.01311	0.00932	0.01311	0.01346	1	nonsignif	1.24364	0.20928
629	van der Waals volume	0.02027	0.0095	0	0	99	99	0.87016	1.10163	1.61659	polarity and hydrophilicity	0.00502	0.00507	0.02543	0.01177	0.1974	nonsignif	0.57951	0.12534	0.24654	isoelectric point	0.00602	0.0061	0.0213	0.00953	0.28263	nonsignif	0.95786	0.42397	0.37971	hydrophilicity and PAI	0.01617	0.01148	0.01413	0.00727	1.14437	0.21916	0.69519	0.66298	0.33313	hydropathy	0.00401	0.00404	0.03062	0.01519	0.13096	nonsignif	0.3499	4.65149
756	van der Waals volume	0.01413	0.00831	0	0	99	99	1.54191	2.00996	99	polarity and hydrophilicity	0.00703	0.00713	0.01515	0.01041	0.46403	nonsignif	0.47769	0.84516	0.31482	isoelectric point	0.00905	0.00922	0.0121	0.00826	0.74793	nonsignif	0.77997	1.36733	0.52616	hydrophilicity and PAI	0	0	0.01617	0.0094	0	0	1.04836	1.36733	0	hydropathy	0.01108	0.00824	0.01007	0.01027	1.1003	nonsignif	0.58147	0.1405
556	van der Waals volume	0.01617	0.00731	0	0	99	99	0.63608	99	2.19955	polarity and hydrophilicity	0.00502	0.00507	0.01924	0.01053	0.26091	nonsignif	0.71592	0.26091	0.11982	isoelectric point	0.00602	0.0061	0.01617	0.00835	0.37229	nonsignif	0.9593	0	0.23059	hydrophilicity and PAI	0	0	0.0172	0.00733	0	0	1.62379	0	0.11637	hydropathy	0.01924	0.00842	0	0	99	99	0.43417	0.16441
586	van der Waals volume	0.01007	0.00616	0	0	99	99	0.67935	1.10222	1.27368	polarity and hydrophilicity	0.00502	0.00507	0.01007	0.00719	0.49851	nonsignif	0.42814	0.37536	0.15304	isoelectric point	0.00602	0.0061	0.00804	0.00613	0.74876	nonsignif	0.67702	0.68935	0.22453	hydrophilicity and PAI	0	0	0.01108	0.00618	0	0	1.31436	0.76056	0.57851	hydropathy	0.0121	0.00723	0	0	99	99	0.3339	0.35001
676	van der Waals volume	0.00905	0.00615	0	0	99	99	0.86897	0.77796	10.3387	polarity and hydrophilicity	0.00602	0.0061	0.00703	0.00713	0.85633	nonsignif	0.44227	0.63327	0.37363	isoelectric point	0.00804	0.00817	0.00602	0.0061	1.33555	nonsignif	0.42196	1.39407	0.30462	hydrophilicity and PAI	0	0	0.00905	0.00717	0	0	1.47824	0.78048	0.67203	hydropathy	0.01108	0.00824	0	0	99	99	0.65036	0.56032
705	van der Waals volume	0.01311	0.00725	0	0	99	99	0.21191	2.27273	0.67027	polarity and hydrophilicity	0.00602	0.0061	0.0121	0.0093	0.49752	nonsignif	0.23673	0.67414	0.11881	isoelectric point	0.00804	0.00817	0.01007	0.00719	0.79841	nonsignif	2.52532	1.4593	0.31026	hydrophilicity and PAI	0	0	0.01413	0.00831	0	0	0.55269	0.79709	0.61988	hydropathy	0.01515	0.00937	0	0	99	99	0	0.41068
199	van der Waals volume	0.02233	0.00743	0	0	99	99	0.33041	99	1.25456	polarity and hydrophilicity	0.00502	0.00405	0.02958	0.00974	0.16971	0.02467	0.38291	0	0.11615	isoelectric point	0.002	0.00201	0.02233	0.00743	0.08957	nonsignif	1.50498	0	0.16395	hydrophilicity and PAI	0.01822	0.01365	0.01617	0.00522	1.12678	0.21365	0.45307	0	0.45936	hydropathy	0.01924	0.00632	0.01007	0.00719	1.91063	0.74855	0.07273	0
724	van der Waals volume	0.03166	0.01415	0	0	99	99	1.25456	99	1.50332	polarity and hydrophilicity	0.0121	0.0093	0.03584	0.0176	0.33761	0.0524	0.9186	0.3478	0	isoelectric point	0.00804	0.00817	0.03375	0.01641	0.23822	nonsignif	1.18495	0.24587	0	hydrophilicity and PAI	0.02439	0.02561	0.02336	0.01064	1.04409	nonsignif	1.08861	2.0247	0	hydropathy	0.0275	0.01291	0.0172	0.01256	1.59884	0.49026	0.95777	0.46479
838	van der Waals volume	0.02958	0.01515	0	0	99	99	99	2.09342	99	polarity and hydrophilicity	0.02233	0.01698	0.02439	0.01814	0.91554	0.12579	1.4893	0.55303	0.45428	isoelectric point	0.01617	0.01671	0.0275	0.01614	0.588	nonsignif	0	1	0.88749	hydrophilicity and PAI	0	0	0.03479	0.01756	0	0	0	0.88691	0	hydropathy	0.02646	0.0161	0.01822	0.01785	1.45225	0.28722	4.30939	0.08578
397	van der Waals volume	0.02027	0.00844	0	0	99	99	0.77521	1.38376	2.15152	polarity and hydrophilicity	0.01007	0.00616	0.01822	0.0084	0.55269	0.14688	0.34603	0.23386	0.19874	isoelectric point	0.00401	0.00404	0.02233	0.01061	0.17958	nonsignif	0.46495	0.20746	0.27326	hydrophilicity and PAI	0.01108	0.00824	0.01515	0.00833	0.73135	0.12095	0.85297	0.4939	0	hydropathy	0.0121	0.00723	0.0172	0.00838	0.70349	0.19038	0.70636	0.39637
830	van der Waals volume	0.02027	0.01161	0	0	99	99	1.32468	0	0	polarity and hydrophilicity	0.01007	0.01027	0.0213	0.01588	0.47277	nonsignif	0.56557	0	0	isoelectric point	0.02854	0.0205	0.00804	0.00817	3.54975	nonsignif	0.67277	0	0	hydrophilicity and PAI	0.01822	0.0189	0.01413	0.01038	1.28946	nonsignif	3.46568	0	0	hydropathy	0.0172	0.01256	0.01413	0.0135	1.21727	0.16793	0.56141	0
181	van der Waals volume	0.0172	0.00628	0	0	99	99	1.21414	0.26959	1.73646	polarity and hydrophilicity	0.00401	0.00303	0.02233	0.00743	0.17958	0.03293	0.54665	0.10395	0.45428	isoelectric point	0.00301	0.00302	0.01924	0.00737	0.15644	nonsignif	0.91182	0.19868	0.23673	hydrophilicity and PAI	0.00602	0.00508	0.01617	0.00626	0.37229	0.04191	0.86772	0.49752	0.77552	hydropathy	0.00804	0.00409	0.01924	0.00737	0.41788	0.14844	0.39425	2.17774
815	van der Waals volume	0.02646	0.01395	0	0	99	99	1.45225	3.29104	99	polarity and hydrophilicity	0.00905	0.00922	0.03062	0.01845	0.29556	nonsignif	0	0	0	isoelectric point	0.01108	0.01133	0.02439	0.01494	0.45428	nonsignif	0	0	0	hydrophilicity and PAI	0	0	0.02646	0.01395	0	0	0.588	0	0	hydropathy	0.01617	0.01148	0.02439	0.01708	0.66298	0.11309	0.95777	5.25914
799	van der Waals volume	0.02233	0.01167	0	0	99	99	1.50933	99	99	polarity and hydrophilicity	0	0	0.03689	0.01986	0	0	0.45117	0	0	isoelectric point	0.01007	0.01027	0.02233	0.01274	0.45096	nonsignif	0.68526	0	0	hydrophilicity and PAI	0	0	0.02646	0.01395	0	0	0.88284	0	0	hydropathy	0.01413	0.01038	0.0213	0.01588	0.66338	0.10086	0.65138	99
133	van der Waals volume	0.00602	0.00305	0	0	99	99	1.0236	6.08229	0.35284	polarity and hydrophilicity	0.002	0.00201	0.00703	0.00408	0.2845	nonsignif	0.38917	0.26257	0.15769	isoelectric point	0.00301	0.00302	0.00502	0.00304	0.5996	nonsignif	0.5464	0.71127	0.44127	hydrophilicity and PAI	0.00301	0.00302	0.00502	0.00304	0.5996	nonsignif	1.19713	0.71127	0.79868	hydropathy	0.00301	0.00202	0.00602	0.00406	0.5	0.09821	0.61741	0.20615
646	van der Waals volume	0.02336	0.00958	0	0	99	99	1.84053	99	99	polarity and hydrophilicity	0.01108	0.00824	0.02336	0.01171	0.47432	0.08098	0.42604	0	0	isoelectric point	0.00703	0.00713	0.02233	0.01061	0.31482	nonsignif	0	0	0	hydrophilicity and PAI	0	0	0.02439	0.01067	0	0	0	0	0	hydropathy	0.00905	0.00615	0.02958	0.01515	0.30595	0.06483	99	0
517	van der Waals volume	0.02543	0.0107	0	0	99	99	1.57859	1.50498	1.88028	polarity and hydrophilicity	0.00905	0.00615	0.02854	0.01187	0.3171	0.07176	0.75007	0.20842	0.22526	isoelectric point	0.00502	0.00507	0.02854	0.01187	0.17589	nonsignif	0.70752	0.569	0.2482	hydrophilicity and PAI	0.00804	0.00817	0.02336	0.00851	0.34418	nonsignif	1.09004	0.61327	0.35053	hydropathy	0.00804	0.00511	0.03479	0.01426	0.2311	0.05973	1.63116	0
617	van der Waals volume	0.0213	0.00953	0	0	99	99	1.55799	3.01793	99	polarity and hydrophilicity	0.01108	0.00824	0.0213	0.01164	0.52019	0.08622	0.09797	0.29699	0.33041	isoelectric point	0.00703	0.00713	0.0213	0.01058	0.33005	nonsignif	0.14483	0.43476	0.49752	hydrophilicity and PAI	0.01007	0.00924	0.01822	0.00945	0.55269	0.03	1.28262	0	0.83223	hydropathy	0.00905	0.00717	0.02646	0.01395	0.34203	0.04652	0.36426	4.54364
609	van der Waals volume	0.01007	0.00616	0	0	99	99	0.34555	0.66469	3.42419	polarity and hydrophilicity	0.01515	0.00833	0	0	99	99	0.8554	1.30189	0.30544	isoelectric point	0.01924	0.01158	0	0	99	99	1.29826	2.1393	0.29607	hydrophilicity and PAI	0	0	0.01108	0.00618	0	0	1.95248	2.52114	0.46625	hydropathy	0.0121	0.00723	0	0	99	99	0.16675	0.10945
647	van der Waals volume	0.00703	0.00509	0	0	99	99	0.41666	3.76387	5.99716	polarity and hydrophilicity	0.01108	0.00824	0	0	99	99	0.24574	0.56657	0.58839	isoelectric point	0.01617	0.01148	0	0	99	99	0.62947	1.20326	1.23184	hydrophilicity and PAI	0	0	0.00905	0.00615	0	0	1.58226	0.27181	1.09602	hydropathy	0.00905	0.00615	0	0	99	99	0.85354	0.6384
803	van der Waals volume	0.01924	0.01158	0	0	99	99	2.48847	0.50476	1.44862	polarity and hydrophilicity	0.0275	0.01614	0	0	99	99	2.2149	0.43495	1.88433	isoelectric point	0.03166	0.01959	0	0	99	99	1.73791	0.64533	2.44666	hydrophilicity and PAI	0	0	0.0213	0.0127	0	0	0.79543	0.70886	2.39303	hydropathy	0.02439	0.01387	0	0	99	99	1.21807	1.11911
283	van der Waals volume	0.01515	0.00521	0	0	99	99	2.96198	0.96688	0.78162	polarity and hydrophilicity	0.01413	0.00623	0.00905	0.00512	1.56133	0.55752	0.22339	0.42324	0.6043	isoelectric point	0.02027	0.0095	0.00703	0.00408	2.88336	0.9694	0.23885	0.98868	1.50133	hydrophilicity and PAI	0	0	0.0172	0.00628	0	0	0.25821	0.66911	1	hydropathy	0.01822	0.0063	0	0	99	99	0.68935	0.49306
289	van der Waals volume	0.01311	0.00518	0	0	99	99	0.93685	0.88749	1.7754	polarity and hydrophilicity	0.01108	0.00618	0.00804	0.00511	1.37811	0.37262	0.44319	0.56808	0.30851	isoelectric point	0.01617	0.00835	0.00602	0.00305	2.68605	0.86218	0.70403	0.71954	0.6724	hydrophilicity and PAI	0.00502	0.00507	0.01108	0.00515	0.45307	nonsignif	0.89274	0.76221	0.36171	hydropathy	0.00905	0.0041	0.01108	0.00721	0.81679	0.27064	0.40809	0.12872
738	van der Waals volume	0.05497	0.01853	0	0	99	99	0.92104	0.52714	1.25806	polarity and hydrophilicity	0.04641	0.02037	0.03375	0.01641	1.37511	0.51914	0.82795	0.09762	0.09895	isoelectric point	0.06145	0.0271	0.0275	0.01291	2.23455	0.85004	1.15502	0.427	0.15052	hydrophilicity and PAI	0	0	0.06037	0.02114	0	0	0.96892	0.20412	0.77712	hydropathy	0.0658	0.02264	0.00502	0.00507	13.1076	nonsignif	1.06546	0.05796
621	van der Waals volume	0.01822	0.0084	0	0	99	99	0.68097	0.77688	1.02692	polarity and hydrophilicity	0.01617	0.0094	0.0121	0.0093	1.33636	0.31636	0.44104	0.27501	0.52064	isoelectric point	0.02336	0.01384	0.00905	0.00615	2.58122	0.62632	0.9541	0.69601	1.79523	hydrophilicity and PAI	0	0	0.02027	0.0095	0	0	1.07204	0.67413	0.97378	hydropathy	0.0213	0.00953	0	0	99	99	0.32942	0.32137
437	van der Waals volume	0.02543	0.0107	0	0	99	99	0.90668	1.44602	0.41472	polarity and hydrophilicity	0.02336	0.00958	0.01515	0.00833	1.54191	0.58688	0.38747	0.41538	0.37929	isoelectric point	0.02646	0.0118	0.01515	0.00937	1.74653	0.59788	0.68633	0.90566	0.87727	hydrophilicity and PAI	0.02646	0.01932	0.01617	0.00626	1.63636	0.31832	1.51839	0.90449	1.7514	hydropathy	0.0213	0.00847	0.01413	0.01038	1.50743	0.52346	0.50928	0.88299
151	van der Waals volume	0.0172	0.00628	0	0	99	99	1.38046	1.34145	2.16702	polarity and hydrophilicity	0.01311	0.00518	0.01413	0.00623	0.92781	0.38949	0.37178	0.3381	0.25023	isoelectric point	0.01617	0.00731	0.0121	0.00516	1.33636	0.51333	0.42957	0.68664	0.26542	hydrophilicity and PAI	0.01311	0.00828	0.01413	0.00519	0.92781	0.25	0.76484	0.94169	0.4945	hydropathy	0.01108	0.00412	0.01822	0.00735	0.60812	0.27219	0.90756	0.2417
584	van der Waals volume	0.039	0.01221	0	0	99	99	99	0.89397	1.75397	polarity and hydrophilicity	0.02439	0.01067	0.0327	0.01418	0.74587	0.29266	1.09225	1.18986	1.02554	isoelectric point	0.03375	0.01532	0.02543	0.0107	1.32717	0.5101	1.96221	2.93744	0.83311	hydrophilicity and PAI	0.01515	0.01041	0.03584	0.0132	0.42271	0.09666	0	2.44463	1.58005	hydropathy	0.03166	0.01197	0.02233	0.01274	1.41782	0.56145	4.65149	0.55564
587	van der Waals volume	0.04111	0.01339	0	0	99	99	0.76579	0.63273	0.58316	polarity and hydrophilicity	0.02854	0.01295	0.03479	0.01536	0.82035	0.31087	0.57378	1.05584	0.46213	isoelectric point	0.03584	0.0165	0.02854	0.01187	1.25578	0.47859	1.13058	1.5822	0.78507	hydrophilicity and PAI	0.00905	0.00922	0.04111	0.01451	0.22014	nonsignif	1.44572	2.32369	0.59994	hydropathy	0.04747	0.01589	0.00703	0.00713	6.75249	nonsignif	0.58146	0.79563
387	van der Waals volume	0.02336	0.00851	0	0	99	99	2.95126	0.78682	0.91003	polarity and hydrophilicity	0.01617	0.00731	0.01924	0.00842	0.84044	0.32032	0.96356	0.4137	0.31252	isoelectric point	0.0213	0.01058	0.01515	0.00729	1.40594	0.47772	1.4893	0.58616	0.54615	hydrophilicity and PAI	0.01007	0.01027	0.0213	0.00741	0.47277	nonsignif	1.93005	0.93479	0.56141	hydropathy	0.02439	0.00854	0.00602	0.0061	4.0515	nonsignif	0.44516	0.25004
13	van der Waals volume	0.01108	0.00309	0	0	99	99	0.24766	1.74125	1.20264	polarity and hydrophilicity	0.00804	0.00307	0.00905	0.0041	0.8884	0.37795	0.3314	0.41907	0.78742	isoelectric point	0.00905	0.0041	0.00804	0.00307	1.12562	0.44554	0.66519	0.49173	0.88749	hydrophilicity and PAI	0.00703	0.00509	0.00905	0.00307	0.7768	0.16007	1	0.6524	1.33795	hydropathy	0.01007	0.00308	0.00502	0.00304	2.00598	0.86725	0.26469	0.42497
95	van der Waals volume	0.00502	0.00304	0	0	99	99	1.26558	1.40936	1.11345	polarity and hydrophilicity	0.00401	0.00303	0.00401	0.00303	1	0.1392	0.22754	0.18353	0.16464	isoelectric point	0.00502	0.00304	0.00301	0.00202	1.66777	0.39364	0.45824	0.32644	0.31096	hydrophilicity and PAI	0.00602	0.00406	0.00301	0.00202	2	0.38966	0.53049	0.27326	0.22597	hydropathy	0.00301	0.00202	0.00502	0.00405	0.5996	0.10915	0.60634	0.38748
653	van der Waals volume	0.03166	0.01415	0	0	99	99	0.81555	0.63931	1.08704	polarity and hydrophilicity	0.02543	0.01284	0.0213	0.0127	1.1939	0.37029	0.27091	0.44889	0.46938	isoelectric point	0.02543	0.01391	0.0213	0.01376	1.1939	0.32858	0.41825	1.208	0.4831	hydrophilicity and PAI	0.01924	0.02	0.02543	0.01177	0.75659	nonsignif	0.39929	0.88953	1.36976	hydropathy	0.0327	0.01418	0.01007	0.01027	3.24727	nonsignif	0.3765	0.45749
438	van der Waals volume	0.02958	0.01082	0	0	99	99	0.7381	0.71025	1.59857	polarity and hydrophilicity	0.01822	0.0084	0.0275	0.01184	0.66255	0.24962	0.81133	0.4437	0.2912	isoelectric point	0.0213	0.01058	0.02336	0.01064	0.91182	0.31529	1.17237	1.35604	0.43417	hydrophilicity and PAI	0.02439	0.01814	0.0213	0.00847	1.14507	0.20994	1.22212	1.1435	0.83767	hydropathy	0.0275	0.00968	0.01413	0.01038	1.94621	0.72705	0.43081	0.22011
336	van der Waals volume	0.01515	0.00729	0	0	99	99	0.84683	1.19268	1.41339	polarity and hydrophilicity	0.01007	0.00616	0.0121	0.00723	0.83223	0.20228	0.39411	0.38721	0.24477	isoelectric point	0.0121	0.00723	0.01007	0.00616	1.20159	0.30006	0.72347	0.85493	0.4802	hydrophilicity and PAI	0.01007	0.01027	0.01108	0.00515	0.90884	nonsignif	0.76231	0.52893	0.38757	hydropathy	0.01413	0.00623	0.00602	0.0061	2.34718	nonsignif	0.62399	0.3686
182	van der Waals volume	0.01924	0.00526	0	0	99	99	0.83205	0.98343	0.67702	polarity and hydrophilicity	0.01007	0.00514	0.02027	0.00739	0.49679	0.17824	0.37691	0.31834	0.47251	isoelectric point	0.0121	0.0062	0.01617	0.00626	0.7483	0.26304	0.82157	0.45448	0.95118	hydrophilicity and PAI	0	0	0.02233	0.00637	0	0	0.84034	0.43417	0.79047	hydropathy	0.02336	0.00745	0	0	99	99	0.35474	0.77188
699	van der Waals volume	0.0327	0.012	0	0	99	99	0	99	2.0157	polarity and hydrophilicity	0.0172	0.01047	0.0327	0.01528	0.52599	0.14027	0	0	0.38219	isoelectric point	0.02233	0.0138	0.02543	0.01177	0.8781	0.2293	0	0	0.59575	hydrophilicity and PAI	0	0	0.03584	0.0132	0	0	0	0	0.38057	hydropathy	0.03375	0.01313	0.00804	0.00817	4.19776	nonsignif	0	0
210	van der Waals volume	0.0121	0.00516	0	0	99	99	0.49233	0.56002	0.89961	polarity and hydrophilicity	0.00905	0.00615	0.01007	0.00514	0.89871	0.19066	0.33718	0.4487	0.18891	isoelectric point	0.01108	0.00824	0.00905	0.0041	1.22431	0.21597	0.42946	0.26281	0.42932	hydrophilicity and PAI	0.0121	0.00723	0.00804	0.00409	1.50498	0.40148	1.21795	0.88337	0.4734	hydropathy	0.00804	0.00409	0.0121	0.00723	0.66446	0.20435	0.70504	0.491
875	van der Waals volume	0.01311	0.00828	0	0	99	99	2.58122	0.49752	1.30325	polarity and hydrophilicity	0.00905	0.00615	0.01108	0.00721	0.81679	0.15856	0.47673	3.01746	0.24895	isoelectric point	0.01108	0.00824	0.00905	0.00512	1.22431	0.20042	0.80751	5.03322	0.36171	hydrophilicity and PAI	0.01515	0.01145	0.00804	0.00511	1.88433	0.28137	0.32964	4.54364	0.64504	hydropathy	0.00703	0.00509	0.01515	0.00937	0.46403	0.07912	0.70521	0.11628
737	van der Waals volume	0.0582	0.02102	0	0	99	99	2.26734	1.08347	99	polarity and hydrophilicity	0.02646	0.01395	0.05712	0.02213	0.46324	0.15785	0.43945	0.36538	0	isoelectric point	0.02646	0.01395	0.05174	0.02066	0.5114	0.17279	0.56712	0.55968	0	hydrophilicity and PAI	0.04641	0.03508	0.04005	0.01447	1.1588	0.20781	1.10002	0.78415	0	hydropathy	0.05497	0.01853	0.0213	0.01588	2.58075	0.9801	0.61177	0.1974
542	van der Waals volume	0.01413	0.00831	0	0	99	99	1.25898	3.88953	1.18402	polarity and hydrophilicity	0.00905	0.00615	0.01108	0.00824	0.81679	0.1501	0.42059	0.51754	0.34238	isoelectric point	0.00905	0.00615	0.01108	0.00824	0.81679	0.1501	0.40275	0.669	1.03661	hydrophilicity and PAI	0.01413	0.01454	0.00804	0.00511	1.75746	nonsignif	0.70945	0.2413	0.24011	hydropathy	0.0121	0.00723	0.00703	0.00713	1.72119	nonsignif	1.01927	1.17676
132	van der Waals volume	0.03794	0.00996	0	0	99	99	0.48103	0.39929	1.35484	polarity and hydrophilicity	0.01413	0.00623	0.04747	0.01135	0.29766	0.13431	0.53985	0.4791	0.23908	isoelectric point	0.01108	0.00618	0.03689	0.00993	0.30035	0.10466	0.84945	0.98356	0.65789	hydrophilicity and PAI	0.039	0.01886	0.02646	0.00644	1.47392	0.61216	1.0814	1.22801	0.64602	hydropathy	0.03166	0.00762	0.02646	0.01288	1.19652	0.61108	0.53184	0.39253
753	van der Waals volume	0.03584	0.0165	0	0	99	99	1.88433	0.4714	2.0346	polarity and hydrophilicity	0.01413	0.01038	0.04322	0.02132	0.32693	0.0581	0.85633	0.12079	0.28984	isoelectric point	0.01515	0.01145	0.03479	0.01646	0.43547	0.0722	1.55235	0.54947	0.33576	hydrophilicity and PAI	0.02336	0.02448	0.02958	0.01298	0.78972	nonsignif	1.33636	1.25578	0.72258	hydropathy	0.03689	0.01545	0.01311	0.01346	2.81388	nonsignif	0.1405	0.59329
725	van der Waals volume	0.05497	0.02316	0	0	99	99	0.36634	0.70636	1.34182	polarity and hydrophilicity	0.01413	0.01038	0.06909	0.02765	0.20452	0.03876	0.32941	0.24072	0.11879	isoelectric point	0.00905	0.00615	0.06254	0.02481	0.14471	0.0332	0.87527	0.28156	0.25262	hydrophilicity and PAI	0.05282	0.04029	0.03479	0.01426	1.51825	0.25545	1.16016	0.50095	0.33485	hydropathy	0.05174	0.01952	0.02336	0.01703	2.2149	0.79772	0.42358	0.39431
660	van der Waals volume	0.01108	0.00824	0	0	99	99	0.38759	2.25379	0.60665	polarity and hydrophilicity	0.00602	0.0061	0.01311	0.00932	0.45919	nonsignif	0.21169	0.24611	0.16827	isoelectric point	0	0	0.01311	0.01036	0	0	0.86602	0.42898	0.30006	hydrophilicity and PAI	0.01617	0.01671	0.00502	0.00507	3.22112	nonsignif	0.88814	0.37691	0.23836	hydropathy	0.00804	0.00613	0.01108	0.01133	0.72563	nonsignif	1.18527	0.55333
840	van der Waals volume	0.02233	0.01698	0	0	99	99	0.59637	99	99	polarity and hydrophilicity	0.01108	0.01133	0.02439	0.01814	0.45428	nonsignif	0.42944	0	0	isoelectric point	0	0	0.0275	0.02152	0	0	0.31915	0	0	hydrophilicity and PAI	0.0213	0.02223	0.01515	0.01145	1.40594	nonsignif	2.91053	0	0	hydropathy	0.01311	0.01346	0.02336	0.01809	0.56122	nonsignif	0.11294	99
841	van der Waals volume	0.01924	0.01474	0	0	99	99	1	99	1	polarity and hydrophilicity	0.01108	0.01133	0.01822	0.01365	0.60812	nonsignif	0.66695	99	0.3187	isoelectric point	0	0	0.02439	0.01814	0	0	1.4844	99	0.5239	hydrophilicity and PAI	0.0172	0.0178	0.01311	0.01036	1.31198	nonsignif	2.00406	0	1.08355	hydropathy	0.01007	0.01027	0.02233	0.01698	0.45096	nonsignif	0.21679	99
520	van der Waals volume	0.01007	0.00616	0	0	99	99	0.83846	0.45936	1.36164	polarity and hydrophilicity	0	0	0.01515	0.00833	0	0	0.25214	0.16971	0.89397	isoelectric point	0	0	0.0121	0.00723	0	0	0.73179	1.18986	2.66968	hydrophilicity and PAI	0.00804	0.00817	0.00703	0.00509	1.14367	nonsignif	0.91239	0.37746	1	hydropathy	0.00401	0.00404	0.0121	0.0093	0.3314	nonsignif	0.20782	0.84044
779	van der Waals volume	0.01617	0.0094	0	0	99	99	1.50363	0.90889	1.54954	polarity and hydrophilicity	0.00804	0.00817	0.01617	0.01253	0.49722	nonsignif	0.51292	0.61889	0.35873	isoelectric point	0	0	0.02027	0.01161	0	0	0.67702	1.24289	0.57595	hydrophilicity and PAI	0.01311	0.01346	0.0121	0.00826	1.08347	nonsignif	0.75824	1.19184	0.48135	hydropathy	0.01311	0.00932	0.01108	0.01133	1.18321	nonsignif	1.97159	0.56047
561	van der Waals volume	0.00905	0.00512	0	0	99	99	1.57859	0.35502	1.69957	polarity and hydrophilicity	0.00502	0.00507	0.01007	0.00719	0.49851	nonsignif	0.14573	0.26751	0.2221	isoelectric point	0	0	0.01007	0.00616	0	0	0.11649	0.63323	0.50429	hydrophilicity and PAI	0	0	0.01007	0.00616	0	0	0.46213	1.56897	1.02794	hydropathy	0.00301	0.00302	0.0172	0.01256	0.175	nonsignif	0.42498	0.38695
616	van der Waals volume	0.01413	0.00727	0	0	99	99	1.06391	0.34682	99	polarity and hydrophilicity	0.00502	0.00507	0.01515	0.00937	0.33135	nonsignif	0.07758	0.33135	0.1974	isoelectric point	0	0	0.01617	0.00835	0	0	0.23341	0.58099	0.34682	hydrophilicity and PAI	0	0	0.01413	0.00727	0	0	0.45493	0.81679	0.49671	hydropathy	0.00401	0.00404	0.0213	0.0127	0.18826	nonsignif	0.4714	0
813	van der Waals volume	0.02439	0.01494	0	0	99	99	1.68057	0	99	polarity and hydrophilicity	0.00905	0.00922	0.02854	0.01727	0.3171	nonsignif	0.44103	0	0	isoelectric point	0	0	0.02958	0.0184	0	0	0.78972	0	0	hydrophilicity and PAI	0	0	0.02543	0.01605	0	0	0	0	0	hydropathy	0.01108	0.01133	0.02958	0.0184	0.37458	nonsignif	3.04876	0
873	van der Waals volume	0.00905	0.00615	0	0	99	99	99	1.23341	1.46758	polarity and hydrophilicity	0.00301	0.00302	0.01108	0.00618	0.27166	nonsignif	0	0.68139	0.3171	isoelectric point	0	0	0.0121	0.00723	0	0	0	1.28946	0.32964	hydrophilicity and PAI	0	0	0.01108	0.00721	0	0	0	1.06733	0.94402	hydropathy	0.00401	0.00404	0.01311	0.00725	0.30587	nonsignif	0	0.21498
309	van der Waals volume	0.01108	0.00515	0	0	99	99	0.9445	0.86535	2.12329	polarity and hydrophilicity	0	0	0.0172	0.00733	0	0	0.22215	0.11836	0.18944	isoelectric point	0	0	0.01311	0.00621	0	0	0.6679	0	0.35487	hydrophilicity and PAI	0	0	0.01108	0.00515	0	0	0.47324	0.66469	0.55444	hydropathy	0.00301	0.00302	0.0172	0.00838	0.175	nonsignif	0.3973	0.52339
857	van der Waals volume	0.0213	0.01588	0	0	99	99	1.55	99	2.14459	polarity and hydrophilicity	0	0	0.03479	0.02633	0	0	0.80664	0	0	isoelectric point	0	0	0.02646	0.01932	0	0	2.06791	0	0	hydrophilicity and PAI	0	0	0.02233	0.01592	0	0	1.25979	0	0	hydropathy	0.0121	0.01239	0.02336	0.02448	0.51798	nonsignif	0.4534	0
570	van der Waals volume	0.00602	0.00406	0	0	99	99	1.03211	1.84545	0.71954	polarity and hydrophilicity	0.00502	0.00507	0.00502	0.00507	1	nonsignif	0.2622	0.55564	0.20582	isoelectric point	0	0	0.00804	0.00511	0	0	0.50522	0	0	hydrophilicity and PAI	0	0	0.00703	0.00509	0	0	0.57256	0.27645	0.40872	hydropathy	0.00804	0.00511	0	0	99	99	0.69423	0.81594
572	van der Waals volume	0.01007	0.00616	0	0	99	99	3.22112	0.54171	2.22772	polarity and hydrophilicity	0	0	0.01515	0.00937	0	0	1.0778	0.3469	0.31911	isoelectric point	0	0	0.0121	0.00723	0	0	2.77736	0.55953	0.55303	hydrophilicity and PAI	0	0	0.01108	0.00721	0	0	0.40872	0.94245	0.65138	hydropathy	0.0121	0.00723	0	0	99	99	0.7483	0.57071
632	van der Waals volume	0.00703	0.00509	0	0	99	99	99	99	0.69811	polarity and hydrophilicity	0	0	0.01108	0.00824	0	0	0	0	0.45307	isoelectric point	0	0	0.00905	0.00615	0	0	0	0	0.66519	hydrophilicity and PAI	0	0	0.00804	0.00511	0	0	0	0	4.03242	hydropathy	0.00905	0.00615	0	0	99	99	99	99
861	van der Waals volume	0.0213	0.01588	0	0	99	99	0	0	99	polarity and hydrophilicity	0	0	0.03584	0.02751	0	0	0	0	0	isoelectric point	0	0	0.02958	0.02164	0	0	99	0	0	hydrophilicity and PAI	0	0	0.02543	0.01926	0	0	0	0	0	hydropathy	0.02543	0.01819	0	0	99	99	0	0
832	van der Waals volume	0.0275	0.01722	0	0	99	99	2.07791	99	0.16266	polarity and hydrophilicity	0.00905	0.00922	0.03689	0.02317	0.24532	nonsignif	0.43225	0	0.38741	isoelectric point	0	0	0.03794	0.02434	0	0	0.40137	0	0.66411	hydrophilicity and PAI	0.03062	0.03255	0.01617	0.01148	1.89363	nonsignif	1.91254	0	4.65149	hydropathy	0.02439	0.01494	0.01515	0.01458	1.6099	0.31786	0.31305	0.569
703	van der Waals volume	0.02854	0.01079	0	0	99	99	99	1.43756	99	polarity and hydrophilicity	0	0	0.04534	0.01806	0	0	0	0.59431	0	isoelectric point	0	0	0.03479	0.01426	0	0	0	1.19652	0	hydrophilicity and PAI	0	0	0.03166	0.01306	0	0	0	0.53985	0	hydropathy	0.02027	0.01056	0.02336	0.01384	0.86772	0.26102	0	0.54615
474	van der Waals volume	0.01007	0.00514	0	0	99	99	0.30947	1.12678	0.34217	polarity and hydrophilicity	0	0	0.0172	0.00838	0	0	0.38652	0.4961	0.20043	isoelectric point	0	0	0.0121	0.0062	0	0	0.83932	0.94402	0.29607	hydrophilicity and PAI	0	0	0.0121	0.0062	0	0	0.55142	0.59694	0.88337	hydropathy	0.00602	0.00406	0.01413	0.01038	0.42604	0.07997	0.21057	0.64854
68	van der Waals volume	0.00703	0.00306	0	0	99	99	0.86772	2.20717	8.6	polarity and hydrophilicity	0.002	0.00201	0.00905	0.0041	0.22099	nonsignif	0.37003	0.175	0.07559	isoelectric point	0	0	0.00905	0.0041	0	0	0.53401	0.38291	0.26091	hydrophilicity and PAI	0	0	0.00804	0.00307	0	0	1	0.49752	0	hydropathy	0.00301	0.00202	0.01007	0.00514	0.29891	0.06509	0.78885	0.03932
207	van der Waals volume	0.0172	0.00628	0	0	99	99	0.9601	0.52371	0.46625	polarity and hydrophilicity	0	0	0.02646	0.00966	0	0	0.34319	0.56657	0.46146	isoelectric point	0	0	0.0213	0.00741	0	0	0.41977	1.20326	0.61111	hydrophilicity and PAI	0.00401	0.00404	0.0172	0.00628	0.23314	nonsignif	0.56615	1.09671	1	hydropathy	0.00502	0.00304	0.02646	0.00966	0.18972	0.05482	0.72949	0.30212
357	van der Waals volume	0.00502	0.00304	0	0	99	99	0.42196	0.3212	0.90783	polarity and hydrophilicity	0	0	0.00804	0.00613	0	0	0.26284	0.34325	0.81901	isoelectric point	0	0	0.00602	0.00406	0	0	0.31399	0.57797	1.1204	hydrophilicity and PAI	0.00602	0.0061	0.00301	0.00302	2	nonsignif	0.97421	0.71555	1.29555	hydropathy	0	0	0.01311	0.00932	0	0	0.4456	0.79573
466	van der Waals volume	0.00502	0.00405	0	0	99	99	0.9591	99	0.83223	polarity and hydrophilicity	0	0	0.00804	0.00613	0	0	0.16266	0	0	isoelectric point	0	0	0.00602	0.00406	0	0	0	0	0	hydrophilicity and PAI	0.00602	0.0061	0.00301	0.00302	2	nonsignif	0.60266	0	0.45919	hydropathy	0	0	0.01007	0.00719	0	0	0.52371	0.29891
786	van der Waals volume	0.0172	0.00942	0	0	99	99	1.50933	99	99	polarity and hydrophilicity	0	0	0.02958	0.01731	0	0	0.14173	0	0	isoelectric point	0	0	0.02233	0.0138	0	0	0.26542	0	0	hydrophilicity and PAI	0.0121	0.01239	0.01311	0.00932	0.92296	nonsignif	0.37003	0	0	hydropathy	0	0	0.0327	0.02073	0	0	0.31911	0
855	van der Waals volume	0.01924	0.01474	0	0	99	99	0.73858	99	99	polarity and hydrophilicity	0	0	0.0327	0.024	0	0	0.31211	0	0	isoelectric point	0	0	0.02543	0.01819	0	0	0.56141	0	0	hydrophilicity and PAI	0.01924	0.02	0.01311	0.01346	1.46758	nonsignif	0.4432	0	0	hydropathy	0	0	0.04854	0.03756	0	0	0.16465	99
215	van der Waals volume	0.00301	0.00202	0	0	99	99	1.60159	0.49851	1.20159	polarity and hydrophilicity	0	0	0.00502	0.00405	0	0	0	0.18051	0.40872	isoelectric point	0	0	0.00401	0.00303	0	0	0	0.22099	0.31045	hydrophilicity and PAI	0	0	0.00401	0.00303	0	0	0	2.76309	2.39303	hydropathy	0	0	0.00703	0.00509	0	0	1.14367	0.74876
625	van der Waals volume	0.01515	0.00833	0	0	99	99	0.72714	2.41495	0.82424	polarity and hydrophilicity	0	0	0.02543	0.01391	0	0	0.33884	0.09504	0.34238	isoelectric point	0	0	0.02027	0.01056	0	0	0.55564	0.171	0.65625	hydrophilicity and PAI	0	0	0.01822	0.00945	0	0	0	0	0.43081	hydropathy	0	0	0.03166	0.01632	0	0	0.22597	0.77037
643	van der Waals volume	0.01007	0.00616	0	0	99	99	4.36529	0.60488	99	polarity and hydrophilicity	0	0	0.0172	0.01047	0	0	0.53606	0.16971	0.16971	isoelectric point	0	0	0.01413	0.00831	0	0	1	0.25771	0.25771	hydrophilicity and PAI	0	0	0.0121	0.00723	0	0	0.4714	0.39665	2.10165	hydropathy	0	0	0.02336	0.01384	0	0	0.74877	1.13531
698	van der Waals volume	0.0121	0.00723	0	0	99	99	2.39897	4.91362	0.36191	polarity and hydrophilicity	0	0	0.01924	0.01158	0	0	0.31318	0	1	isoelectric point	0	0	0.01617	0.0094	0	0	0.31328	0	1.4004	hydrophilicity and PAI	0	0	0.01311	0.00725	0	0	0.60679	0	2.76309	hydropathy	0	0	0.02336	0.01384	0	0	0.78233	0.42271
726	van der Waals volume	0.01311	0.00725	0	0	99	99	1.95045	99	4.39535	polarity and hydrophilicity	0	0	0.0213	0.0127	0	0	0.37067	0	0	isoelectric point	0	0	0.0172	0.01047	0	0	0.40896	0	0	hydrophilicity and PAI	0	0	0.01413	0.00831	0	0	0.40326	0	0	hydropathy	0	0	0.02439	0.01494	0	0	1.07711	0
743	van der Waals volume	0.00905	0.00615	0	0	99	99	0.22597	99	1.50332	polarity and hydrophilicity	0	0	0.01413	0.01038	0	0	0.61549	0	0.59782	isoelectric point	0	0	0.01108	0.00824	0	0	1	0	0	hydrophilicity and PAI	0	0	0.00905	0.00717	0	0	1.65322	0	0	hydropathy	0	0	0.0172	0.01256	0	0	0.14429	0
782	van der Waals volume	0.01108	0.00721	0	0	99	99	0.70459	0	99	polarity and hydrophilicity	0	0	0.01924	0.01368	0	0	0.50247	0	0	isoelectric point	0	0	0.0121	0.0093	0	0	0.77965	0	0	hydrophilicity and PAI	0	0	0.01311	0.00932	0	0	0.28915	0	0	hydropathy	0	0	0.03166	0.02394	0	0	0.59637	0
790	van der Waals volume	0.0121	0.00826	0	0	99	99	0.85633	1.53521	99	polarity and hydrophilicity	0	0	0.01822	0.01365	0	0	0	0.31915	0	isoelectric point	0	0	0.01617	0.01148	0	0	0	0.45493	0	hydrophilicity and PAI	0	0	0.0121	0.00826	0	0	0	0.93207	0	hydropathy	0	0	0.02027	0.01478	0	0	0.36538	1.81993
814	van der Waals volume	0.01311	0.00932	0	0	99	99	0.95612	0.28248	0.9682	polarity and hydrophilicity	0	0	0.0213	0.01588	0	0	0	0.68859	0.19772	isoelectric point	0	0	0.0172	0.01256	0	0	0	1.09671	0.26072	hydrophilicity and PAI	0	0	0.01413	0.01038	0	0	0.63896	0.59575	1	hydropathy	0	0	0.0275	0.02045	0	0	0.91411	0.4633
555	van der Waals volume	0.09815	0.02728	0.01822	0.0126	5.38694	2.29948	0.54266	1.56072	1.09225	polarity and hydrophilicity	0.0658	0.02145	0.08909	0.02663	0.73858	0.38325	0.32308	0.53354	0.11337	isoelectric point	0.07459	0.02562	0.07902	0.02346	0.94394	0.47785	0.58682	0.43203	0.2083	hydrophilicity and PAI	0.12013	0.05235	0.05928	0.0164	2.02648	0.89561	1.48002	3.12957	0.26257	hydropathy	0.06145	0.01767	0.10617	0.03716	0.57879	0.30545	0.94299	0.83767
50	van der Waals volume	0.07238	0.01213	0.0213	0.00741	3.39812	2.09857	2.76875	0.5239	1.28059	polarity and hydrophilicity	0.04747	0.00908	0.07238	0.01334	0.65584	0.44785	0.49639	0.34842	0.2924	isoelectric point	0.05282	0.01151	0.06362	0.01185	0.83024	0.54737	0.57918	0.784	0.5222	hydrophilicity and PAI	0.05712	0.0163	0.06145	0.0106	0.92954	0.56655	0.73696	1.03396	0.48135	hydropathy	0.06254	0.01063	0.05389	0.01385	1.16051	0.76631	0.81186	0.48115
484	van der Waals volume	0.05174	0.01607	0.01007	0.00719	5.13803	2.06663	0.85354	1.01839	1.48721	polarity and hydrophilicity	0.0327	0.012	0.05174	0.01722	0.63201	0.30017	0.82519	0.26649	0.26955	isoelectric point	0.04111	0.01674	0.04322	0.01459	0.95118	0.42155	1.17634	0.70957	0.43059	hydrophilicity and PAI	0.03479	0.01756	0.04641	0.01584	0.74962	0.27679	1.37511	0.48049	0.2571	hydropathy	0.04322	0.01347	0.039	0.01664	1.10821	0.53469	0.42309	0.98194
106	van der Waals volume	0.0275	0.00753	0.00602	0.00406	4.56811	1.98115	0.85633	0.24938	3.02987	polarity and hydrophilicity	0.01515	0.00625	0.02854	0.00863	0.53083	0.23944	0.55968	0	0.15856	isoelectric point	0.01311	0.00518	0.0275	0.00861	0.47673	0.21961	1	1.505	0.11376	hydrophilicity and PAI	0.0327	0.01528	0.01617	0.00522	2.02226	0.8144	1.60576	0	0.64677	hydropathy	0.02439	0.0064	0.01617	0.00731	1.50835	0.76618	0.37746	0
109	van der Waals volume	0.03062	0.0076	0.00703	0.00509	4.35562	1.89934	1.06733	0.38219	7.63591	polarity and hydrophilicity	0.0172	0.00628	0.03375	0.00875	0.50963	0.25694	0.82151	0.66338	0.39425	isoelectric point	0.02027	0.00739	0.02854	0.00755	0.71023	0.35689	1.21727	3.15359	0.58147	hydrophilicity and PAI	0.01007	0.00719	0.03375	0.00766	0.29837	0.06955	0.87384	0.78742	0.27676	hydropathy	0.02854	0.00755	0.01924	0.00737	1.48337	0.7888	0.34203	0.20207
361	van der Waals volume	0.06254	0.01654	0.01413	0.01038	4.42604	1.87678	0.53872	0.82883	0.83284	polarity and hydrophilicity	0.04111	0.01339	0.05928	0.01757	0.69349	0.3607	0.43075	0.18668	0.46191	isoelectric point	0.04641	0.01698	0.05174	0.01492	0.89698	0.44149	0.97771	0.6043	0.801	hydrophilicity and PAI	0.04641	0.02263	0.05174	0.01378	0.89698	0.36294	0.76354	0.30112	0.52342	hydropathy	0.06362	0.0154	0.02543	0.01284	2.50177	1.25999	0.6739	0.28751
26	van der Waals volume	0.05282	0.00921	0.0172	0.00838	3.07093	1.70485	0.52707	0.97863	0.63719	polarity and hydrophilicity	0.01924	0.00632	0.07238	0.01334	0.26582	0.15072	0.38994	0.46566	0.29533	isoelectric point	0.0213	0.00741	0.06037	0.01175	0.35282	0.1926	0.52783	0.85582	0.41662	hydrophilicity and PAI	0.02439	0.0096	0.05712	0.01048	0.427	0.21879	1.02648	0.55162	0.49703	hydropathy	0.04322	0.00898	0.04641	0.01132	0.93126	0.59311	0.59844	0.4734
539	van der Waals volume	0.06909	0.01803	0.01822	0.01365	3.79199	1.60213	1.18622	0.67295	0.67853	polarity and hydrophilicity	0.04111	0.01562	0.0768	0.02332	0.53529	0.25459	0.48405	0.1547	0.47216	isoelectric point	0.05604	0.02322	0.0582	0.01752	0.96289	0.43344	1.04153	0.65828	1.0541	hydrophilicity and PAI	0.03062	0.01953	0.07018	0.01809	0.43631	0.12564	0.79205	0.24988	1.0541	hydropathy	0.07569	0.0208	0.02439	0.01494	3.10332	1.39563	0.72174	0.45299
315	van der Waals volume	0.16736	0.02969	0.07018	0.0217	2.38472	1.49837	1.2207	1.25356	2.2368	polarity and hydrophilicity	0.10158	0.02229	0.18763	0.03793	0.54138	0.35153	0.6162	0.17837	0.33576	isoelectric point	0.11428	0.02984	0.15742	0.02891	0.72596	0.45317	0.91856	0.45428	0.48125	hydrophilicity and PAI	0.14277	0.04097	0.14156	0.0248	1.00855	0.61193	0.95487	0.34203	0.1555	hydropathy	0.12602	0.02239	0.16861	0.04076	0.74741	0.49496	0.76453	0.10817
71	van der Waals volume	0.05282	0.01036	0.01924	0.01158	2.74532	1.37768	0.8175	0.60653	1.58524	polarity and hydrophilicity	0.02958	0.00757	0.06145	0.01296	0.48137	0.29579	0.54033	0.41457	0.14692	isoelectric point	0.02646	0.00751	0.0582	0.01168	0.45464	0.27118	0.875	0.9682	0.16037	hydrophilicity and PAI	0.04428	0.01463	0.04428	0.009	1	0.55649	1.13917	0.66115	0.34828	hydropathy	0.04428	0.009	0.04534	0.01129	0.97662	0.62299	0.49899	0.31898
493	van der Waals volume	0.0658	0.01549	0.02336	0.0149	2.81678	1.31495	1.53362	99	1.43692	polarity and hydrophilicity	0.04534	0.0158	0.0658	0.01907	0.68906	0.34806	0.64453	0.22009	0.12187	isoelectric point	0.05712	0.02096	0.05389	0.01501	1.05994	0.52482	1.12415	0.35527	0.06013	hydrophilicity and PAI	0.03794	0.0177	0.06362	0.01659	0.59635	0.25234	0.66067	0	0.28298	hydropathy	0.05604	0.0151	0.05282	0.02072	1.06096	0.5567	1.65788	0.1348
865	van der Waals volume	0.07791	0.01723	0.0327	0.01418	2.38257	1.29437	0.59026	0.56958	0.98144	polarity and hydrophilicity	0.04641	0.01358	0.08909	0.02156	0.52093	0.2967	0.33038	0.29554	0.39372	isoelectric point	0.04111	0.01451	0.08348	0.01874	0.49245	0.26022	0.93855	0.57096	0.59502	hydrophilicity and PAI	0.07018	0.02773	0.06471	0.01426	1.08453	0.53755	1.18404	0.94597	0.75903	hydropathy	0.07128	0.01572	0.0582	0.01752	1.22474	0.73376	0.45225	0.81854
321	van der Waals volume	0.03375	0.01094	0.01007	0.00822	3.35154	1.24713	0.7564	0.74428	0.60112	polarity and hydrophilicity	0.01924	0.00842	0.039	0.01332	0.49333	0.2068	0.47255	0.2606	0.43529	isoelectric point	0.01924	0.01053	0.0327	0.01091	0.58838	0.19972	0.66241	0.51421	1.1503	hydrophilicity and PAI	0.02439	0.01601	0.03062	0.00977	0.79654	0.20748	0.68424	0.4721	0.89403	hydropathy	0.03689	0.01103	0.01311	0.00932	2.81388	1.15292	0.4437	0.73686
858	van der Waals volume	0.08684	0.03908	0.0213	0.01799	4.077	1.21558	12.9419	99	99	polarity and hydrophilicity	0.05174	0.03329	0.09247	0.04479	0.55953	0.13442	1.26164	0	0	isoelectric point	0.07238	0.04124	0.07018	0.03738	1.03135	0.28951	1.01789	0	0	hydrophilicity and PAI	0.08684	0.06177	0.06145	0.02945	1.41318	0.2758	3.35291	0	0	hydropathy	0.04111	0.02566	0.12248	0.06793	0.33565	0.08114	0.75603	0
347	van der Waals volume	0.03062	0.00977	0.01007	0.00719	3.04071	1.208	0.77562	2.00598	99	polarity and hydrophilicity	0.0213	0.00847	0.0275	0.00968	0.77455	0.34508	0.40326	0.19868	0.1966	isoelectric point	0.01822	0.00735	0.02958	0.01082	0.61596	0.26906	0.3381	0.21302	0.09205	hydrophilicity and PAI	0.01822	0.01155	0.02646	0.00858	0.68859	0.19035	0.73179	0	0	hydropathy	0.04005	0.01113	0.00703	0.00509	5.69701	2.38614	0.5138	0.54332
302	van der Waals volume	0.08348	0.01749	0.04005	0.01558	2.08439	1.18623	1.51569	1.6099	1.08649	polarity and hydrophilicity	0.05604	0.01626	0.09247	0.02047	0.60603	0.35222	0.57121	0.4463	0.41224	isoelectric point	0.06254	0.02009	0.07902	0.01728	0.79145	0.44081	0.78607	0.61111	0.74261	hydrophilicity and PAI	0.07238	0.02547	0.07238	0.01577	1	0.53216	1.16457	1.30538	0.65789	hydropathy	0.0669	0.01434	0.08236	0.02367	0.81229	0.49571	1.04762	0.52599
578	van der Waals volume	0.04854	0.01707	0.01515	0.01145	3.20396	1.18308	0.75683	1.18667	0.53808	polarity and hydrophilicity	0.03375	0.01422	0.04641	0.01698	0.72721	0.30809	0.48727	0.62313	0.32447	isoelectric point	0.01924	0.01368	0.05282	0.01842	0.36426	0.07805	0.60798	0.70847	0.82731	hydrophilicity and PAI	0.07349	0.03528	0.02439	0.01067	3.01312	1.08985	1.30494	0.36734	1.39892	hydropathy	0.0327	0.012	0.05174	0.02181	0.63201	0.28144	0.51403	1.05561
326	van der Waals volume	0.04111	0.01227	0.01413	0.01038	2.90941	1.17666	0.98447	1.15722	0.5916	polarity and hydrophilicity	0.01924	0.00842	0.05282	0.01497	0.36426	0.15961	0.44035	0.39796	0.32011	isoelectric point	0.01108	0.00618	0.05067	0.01488	0.21867	0.07475	0.63235	0.74587	0.55378	hydrophilicity and PAI	0.05389	0.02425	0.02439	0.00747	2.20951	0.93032	1.11687	0.47991	0.92516	hydropathy	0.03794	0.01106	0.02854	0.01295	1.32936	0.64787	0.33244	0.24737
147	van der Waals volume	0.08796	0.01644	0.04641	0.01584	1.89528	1.14892	1.56029	0.78248	0.80553	polarity and hydrophilicity	0.07569	0.01591	0.08013	0.0161	0.94459	0.62122	0.4798	0.28242	0.31787	isoelectric point	0.08572	0.01885	0.07238	0.01455	1.18431	0.76924	0.7549	0.45201	0.76969	hydrophilicity and PAI	0.10043	0.03006	0.0669	0.01195	1.5012	0.89245	0.86512	0.58722	1.73432	hydropathy	0.0846	0.01629	0.0658	0.01669	1.28571	0.8281	0.71555	0.50171
403	van der Waals volume	0.039	0.01332	0.01311	0.00932	2.97483	1.1449	0.86772	2.44666	0.52019	polarity and hydrophilicity	0.02646	0.01073	0.03794	0.01328	0.69742	0.30711	0.4432	0.87384	0.39665	isoelectric point	0.01413	0.00727	0.04216	0.01455	0.33515	0.12097	1.10163	0.81076	1.0778	hydrophilicity and PAI	0.03689	0.02317	0.03062	0.01085	1.20477	0.33084	0.81594	1.21727	1.73646	hydropathy	0.03794	0.01217	0.02233	0.01167	1.69906	0.75794	0.54665	1.55235
294	van der Waals volume	0.08013	0.01734	0.039	0.01664	2.05462	1.1285	0.90671	0.53426	2.12864	polarity and hydrophilicity	0.04641	0.01358	0.10043	0.02222	0.46211	0.26767	0.58891	0.25144	0.29733	isoelectric point	0.04747	0.01589	0.0846	0.0188	0.56111	0.30542	0.74016	0.51217	0.44069	hydrophilicity and PAI	0.0582	0.01985	0.07791	0.01723	0.74702	0.40309	1.16017	0.42815	0.21183	hydropathy	0.0658	0.0143	0.08013	0.02353	0.82117	0.49682	0.57978	0.27617
461	van der Waals volume	0.06145	0.01649	0.02543	0.01498	2.41644	1.1126	5.84025	0.56141	1.20033	polarity and hydrophilicity	0.02646	0.01073	0.08348	0.02249	0.31696	0.14844	0.33846	0.72008	0.25561	isoelectric point	0.0275	0.01184	0.0669	0.01793	0.41106	0.1846	0.39552	2.47681	0.40622	hydrophilicity and PAI	0.05712	0.02678	0.05067	0.01374	1.12729	0.47104	0.50624	2.19813	0.21183	hydropathy	0.04534	0.01241	0.0658	0.02264	0.68906	0.37234	2.00948	0.07629
248	van der Waals volume	0.02646	0.00858	0.00905	0.00717	2.92376	1.10234	0.70695	1.11123	0.76579	polarity and hydrophilicity	0.01413	0.00623	0.03166	0.01088	0.4463	0.18571	0.25767	0.32916	0.5119	isoelectric point	0.0172	0.00942	0.02543	0.00856	0.67637	0.22889	0.56427	0.70459	0.62121	hydrophilicity and PAI	0.02233	0.01061	0.02233	0.00743	1	0.39382	0.4758	0.44069	1.33691	hydropathy	0.01924	0.00737	0.02854	0.01187	0.67414	0.29374	0.60723	0.79924
874	van der Waals volume	0.05497	0.01505	0.02336	0.01596	2.35317	1.01526	0.31861	0.6289	0.87278	polarity and hydrophilicity	0.03479	0.01207	0.06254	0.01772	0.55628	0.28308	0.31165	0.68522	0.30446	isoelectric point	0.02958	0.01407	0.0582	0.01635	0.50825	0.20805	1.93005	1.55235	0.25144	hydrophilicity and PAI	0.05282	0.02418	0.04534	0.01241	1.16498	0.49593	0.49439	0.73135	0.45117	hydropathy	0.04428	0.0135	0.05389	0.01847	0.82167	0.42537	0.19019	0.60812
191	van der Waals volume	0.03689	0.00993	0.0172	0.00942	2.14477	1.01277	0.53401	0.24632	2.4593	polarity and hydrophilicity	0.01515	0.00625	0.05174	0.01378	0.29281	0.13584	0.47432	0.29699	0.19704	isoelectric point	0.01617	0.00835	0.04216	0.01119	0.38354	0.14658	1	0.37229	0.30851	hydrophilicity and PAI	0.04747	0.01816	0.02439	0.0064	1.94629	0.95193	1.0593	2.64925	0.58324	hydropathy	0.03166	0.0087	0.0327	0.01091	0.9682	0.52648	0.56122	1.56133
250	van der Waals volume	0.08348	0.01749	0.04747	0.01816	1.75858	1.00549	1.39344	0.39281	0.90205	polarity and hydrophilicity	0.04322	0.01234	0.10733	0.02263	0.40268	0.23761	0.63689	0.43417	0.38721	isoelectric point	0.03794	0.01549	0.09474	0.01931	0.40046	0.19684	0.79892	1.01891	0.71631	hydrophilicity and PAI	0.06254	0.02245	0.08125	0.01739	0.76972	0.40643	1.31062	1.07727	1.04573	hydropathy	0.06909	0.01443	0.08572	0.02388	0.806	0.49872	0.52956	0.30144
569	van der Waals volume	0.06909	0.02044	0.03062	0.02062	2.25637	0.94945	1.51167	0.58195	1.76597	polarity and hydrophilicity	0.04428	0.01688	0.0768	0.027	0.57656	0.26397	0.52211	0.32127	0.41886	isoelectric point	0.06362	0.02607	0.05712	0.01863	1.1138	0.49571	0.69681	1.2945	0.8368	hydrophilicity and PAI	0.04322	0.02693	0.06799	0.02038	0.63568	0.18434	0.66317	0.22685	0.59288	hydropathy	0.07128	0.01935	0.03794	0.0177	1.87876	0.93332	0.97098	0.21785
96	van der Waals volume	0.03166	0.00762	0.0172	0.00838	1.8407	0.9398	0.66894	1.12562	1.56641	polarity and hydrophilicity	0.01413	0.00519	0.04428	0.01125	0.31911	0.16099	0.25873	0.10977	0	isoelectric point	0.01413	0.00623	0.03794	0.00996	0.37243	0.16493	0.14809	0	0	hydrophilicity and PAI	0.03062	0.01194	0.02646	0.00644	1.15722	0.56778	0.4939	0	0.07718	hydropathy	0.02439	0.0064	0.03375	0.00985	0.72267	0.41261	1	0.31045
240	van der Waals volume	0.02854	0.00863	0.0121	0.0093	2.35868	0.93037	0.90239	0.55843	0.65109	polarity and hydrophilicity	0.00703	0.00509	0.04534	0.01241	0.15505	0.03359	0.57378	0.27585	0.26395	isoelectric point	0.00703	0.00509	0.03689	0.00993	0.19057	0.04144	0.55115	0.42044	0.41106	hydrophilicity and PAI	0.00804	0.00613	0.03375	0.00985	0.23822	0.04381	1.35692	0.73744	1.04243	hydropathy	0.0121	0.0062	0.04747	0.01475	0.2549	0.09482	0.72248	0.38694
444	van der Waals volume	0.12958	0.02684	0.08348	0.02749	1.55223	0.92584	1.0182	1.46758	1.4264	polarity and hydrophilicity	0.07569	0.0208	0.16113	0.03535	0.46974	0.27937	0.34316	0.16971	0.14076	isoelectric point	0.09701	0.02979	0.12839	0.02817	0.75559	0.42936	0.51021	0.40528	0	hydrophilicity and PAI	0.10158	0.03671	0.12484	0.02511	0.81368	0.43261	0.80045	0.49679	0	hydropathy	0.11428	0.02441	0.12013	0.03306	0.9513	0.58666	0.83083	0.20207
266	van der Waals volume	0.02543	0.00856	0.01108	0.00721	2.29513	0.92236	0.40906	4.35548	2.48195	polarity and hydrophilicity	0.01515	0.00625	0.02958	0.00974	0.51217	0.22635	0.49619	0.49752	0.25821	isoelectric point	0.01617	0.00731	0.02646	0.00858	0.61111	0.25285	0.47277	0.38291	0.30795	hydrophilicity and PAI	0.01617	0.00835	0.02439	0.00854	0.66298	0.23747	2.0157	0.41488	0.26257	hydropathy	0.02958	0.00866	0.00905	0.00512	3.26851	1.47636	0.78742	0.19783
81	van der Waals volume	0.01924	0.00526	0.00905	0.00615	2.12597	0.91974	1.48638	0.28263	0.86772	polarity and hydrophilicity	0.00502	0.00304	0.02854	0.00755	0.17589	0.05486	0.33414	0.23314	0.13231	isoelectric point	0.00703	0.00408	0.02233	0.00637	0.31482	0.10279	0.77037	0.49752	0.1966	hydrophilicity and PAI	0.01311	0.00621	0.01822	0.00525	0.71954	0.29399	0.45117	0.72563	0.53752	hydropathy	0.01007	0.00411	0.0275	0.00968	0.36618	0.1603	0.49283	0.35
125	van der Waals volume	0.01822	0.0063	0.00804	0.00511	2.26617	0.90646	0.47324	0.64677	3.17639	polarity and hydrophilicity	0.0121	0.00516	0.02027	0.00739	0.59694	0.2509	0.32411	0.15769	0.35284	isoelectric point	0.01617	0.00835	0.01617	0.00522	1	0.36559	0.54512	0.31289	0.47432	hydrophilicity and PAI	0.01515	0.00937	0.01617	0.00626	0.93692	0.25769	0.875	0.86535	1.05598	hydropathy	0.01413	0.00519	0.02027	0.00844	0.69709	0.31139	0.41793	0.54662
686	van der Waals volume	0.05712	0.02213	0.02439	0.01601	2.34194	0.86609	4.27129	2.19955	2.01534	polarity and hydrophilicity	0.06145	0.02474	0.03584	0.0154	1.71456	0.71643	0.39657	0.34958	0.64854	isoelectric point	0.0496	0.02169	0.04747	0.02043	1.04487	0.41105	0.29428	0.52287	0.56122	hydrophilicity and PAI	0.08572	0.03896	0.03166	0.01523	2.70752	0.99723	1.9176	0.14349	0.27645	hydropathy	0.04534	0.02031	0.05389	0.02194	0.84134	0.33008	0.34508	0.67413
533	van der Waals volume	0.05497	0.01505	0.03062	0.01628	1.79523	0.85117	0.97352	99	0.24682	polarity and hydrophilicity	0.02958	0.0119	0.07128	0.02177	0.41498	0.19001	0.3816	0.0775	0.20842	isoelectric point	0.0275	0.01291	0.06799	0.01918	0.40447	0.16737	0.57071	0.11615	0.31045	hydrophilicity and PAI	0.0213	0.01164	0.06471	0.01901	0.32916	0.11538	0.67963	0.16319	1.20159	hydropathy	0.06254	0.01772	0.0275	0.01399	2.27418	1.08026	0.64039	2.31423
393	van der Waals volume	0.0275	0.00861	0.01617	0.01044	1.70068	0.70988	0.78972	0.41875	7.07641	polarity and hydrophilicity	0.01617	0.00731	0.03375	0.01204	0.47911	0.19349	0.78241	1	0.43108	isoelectric point	0.01924	0.00947	0.02854	0.00971	0.67414	0.25542	0.9591	0.87384	0.6289	hydrophilicity and PAI	0.01007	0.00719	0.03166	0.00979	0.31807	0.06948	1.66502	1.21727	0	hydropathy	0.03166	0.00979	0.01515	0.00833	2.08977	0.93143	0.31096	0.43108
8	van der Waals volume	0.02854	0.00647	0.0275	0.00861	1.03782	0.61119	1.16823	0.90581	4.41584	polarity and hydrophilicity	0.0275	0.00646	0.02958	0.00649	0.92968	0.58331	0.51061	0.59865	0.37686	isoelectric point	0.03166	0.0087	0.02646	0.00644	1.19652	0.69787	0.74271	1.17339	0.62952	hydrophilicity and PAI	0.04216	0.01007	0.0213	0.00529	1.97934	1.20684	0.82416	0.88303	0.40667	hydropathy	0.02336	0.00532	0.03794	0.00885	0.61571	0.38555	0.95171	0.33821
903	van der Waals volume	0.11545	0.01905	0.14519	0.03829	0.79516	0.5254	0.49098	1.96707	0.53049	polarity and hydrophilicity	0.07791	0.016	0.16611	0.02803	0.46903	0.31889	0.54664	0.37061	0.50095	isoelectric point	0.10043	0.02745	0.12958	0.02119	0.77504	0.48405	0.88942	1	1.25806	hydrophilicity and PAI	0.15251	0.03755	0.10733	0.01731	1.42094	0.92234	1.66163	0.54947	1.0541	hydropathy	0.10502	0.0172	0.16611	0.03582	0.63223	0.4349	0.54735	0.69423
541	van der Waals volume	0.02646	0.01073	0.01924	0.01474	1.37526	0.46292	0.77878	1.09313	0.81855	polarity and hydrophilicity	0.02336	0.01171	0.0275	0.01291	0.84945	0.28829	0.54928	0.60073	0.72514	isoelectric point	0.03375	0.01751	0.02027	0.0095	1.66502	0.54552	0.78208	0.85167	1.58844	hydrophilicity and PAI	0.00905	0.00922	0.03375	0.01313	0.26815	nonsignif	1.12885	0.34319	1.04488	hydropathy	0.02854	0.01187	0.02027	0.01478	1.40799	0.47561	0.54112	1.03531
53	van der Waals volume	0.03062	0.00651	0.04428	0.0135	0.69151	0.41727	1.27823	1.30327	0.6523	polarity and hydrophilicity	0.01822	0.0063	0.05067	0.0103	0.35958	0.19551	0.43741	0.30613	0.19924	isoelectric point	0.02439	0.00854	0.04005	0.00779	0.60899	0.33131	0.52287	0.65205	0.52553	hydrophilicity and PAI	0.04322	0.01122	0.02854	0.00647	1.51437	0.91402	1.22604	0.62538	0.43676	hydropathy	0.02854	0.00647	0.04428	0.01125	0.64453	0.39744	0.73784	0.34194
167	van der Waals volume	0.03166	0.0087	0.04111	0.01451	0.77013	0.4128	1.1223	1	2.43498	polarity and hydrophilicity	0.02336	0.00745	0.04534	0.01241	0.51522	0.2755	0.19733	0.28823	0.33313	isoelectric point	0.03062	0.01085	0.03584	0.0099	0.85435	0.43223	0.35807	0.29699	0.24438	hydrophilicity and PAI	0.0496	0.01712	0.02543	0.00749	1.95045	0.98663	0.77614	0.81076	0.56141	hydropathy	0.01822	0.00735	0.06037	0.01645	0.30181	0.1415	0.35039	0.23766
48	van der Waals volume	0.03479	0.00658	0.05389	0.01501	0.64557	0.40943	0.73593	2	2	polarity and hydrophilicity	0.03375	0.00766	0.04641	0.01019	0.72721	0.46095	0.44201	0.0993	0.1105	isoelectric point	0.04428	0.01125	0.03689	0.00883	1.20033	0.72244	0.64565	0.24876	0.2845	hydrophilicity and PAI	0.06145	0.01414	0.02854	0.00647	2.15312	1.35133	1.14215	0.2845	0.33223	hydropathy	0.0275	0.00753	0.06471	0.01545	0.42497	0.24913	0.45261	0.3326
235	van der Waals volume	0.07238	0.01455	0.11312	0.0311	0.63985	0.40098	0.97949	2.2368	1.09225	polarity and hydrophilicity	0.06471	0.01545	0.09929	0.01955	0.65173	0.41451	0.48579	0.1094	0.29204	isoelectric point	0.0846	0.02381	0.08013	0.0161	1.05578	0.63172	0.66243	0.19772	0.34997	hydrophilicity and PAI	0.10502	0.02779	0.07128	0.01451	1.47334	0.90022	1.21325	0.5138	0.76606	hydropathy	0.06471	0.01426	0.11545	0.02721	0.5605	0.35364	0.90231	0.63201
538	van der Waals volume	0.06037	0.01879	0.0768	0.03436	0.78607	0.37406	0.5988	99	0.91748	polarity and hydrophilicity	0.04854	0.01707	0.07902	0.02469	0.61427	0.30344	0.38576	0	0.50597	isoelectric point	0.07128	0.03386	0.06254	0.0189	1.13975	0.45948	0.56257	0	0.25052	hydrophilicity and PAI	0.10964	0.04555	0.04854	0.01593	2.25876	0.99411	0.9727	0.89871	0.25052	hydropathy	0.05928	0.01991	0.07791	0.02954	0.76088	0.3664	0.54844	0
481	van der Waals volume	0.01924	0.00947	0.0172	0.01152	1.1186	0.34018	1.25719	0.20977	1	polarity and hydrophilicity	0.01617	0.00835	0.0213	0.01164	0.75915	0.2374	0.59637	0.10012	0.16564	isoelectric point	0.0172	0.01047	0.01924	0.00947	0.89397	0.23441	0.9211	0.3171	0.8185	hydrophilicity and PAI	0.04005	0.0178	0.00804	0.00613	4.98134	1.57022	1	1.32173	0.15867	hydropathy	0.0213	0.01058	0.01413	0.00831	1.50743	0.47772	0.5464	0.35538
704	van der Waals volume	0.05067	0.01946	0.06145	0.03063	0.82457	0.33894	0.83193	1.68263	1.02396	polarity and hydrophilicity	0.05389	0.02309	0.05174	0.02066	1.04155	0.42541	0.66713	0.51666	0.30678	isoelectric point	0.08684	0.03404	0.0327	0.01418	2.65566	1.12628	1.09459	0.67027	0.26978	hydrophilicity and PAI	0.06037	0.02819	0.04854	0.01707	1.24372	0.49047	1.08507	1.09886	0.31949	hydropathy	0.04534	0.01806	0.0658	0.0298	0.68906	0.28536	0.66205	1.06601
257	van der Waals volume	0.04216	0.01119	0.06909	0.02405	0.61022	0.33251	0.81934	0.91984	0.96484	polarity and hydrophilicity	0.0275	0.00968	0.07018	0.01688	0.39185	0.20469	0.23035	0.22243	0.28915	isoelectric point	0.03166	0.01197	0.05712	0.01397	0.55427	0.27697	0.34449	0.4735	0.52371	hydrophilicity and PAI	0.07569	0.02447	0.03689	0.00993	2.05178	1.09398	0.74575	0.41972	0.68287	hydropathy	0.04216	0.01119	0.06145	0.01767	0.68609	0.39143	0.88483	0.45146
685	van der Waals volume	0.0275	0.01184	0.02958	0.0184	0.92968	0.32639	1.80962	1.97193	1.73626	polarity and hydrophilicity	0.03689	0.01545	0.01924	0.01263	1.91736	0.67273	0.22026	0.66067	0.77123	isoelectric point	0.05712	0.02562	0.01108	0.00721	5.15523	1.72225	0.11957	1.90283	1.04388	hydrophilicity and PAI	0.03166	0.01959	0.02646	0.0118	1.19652	0.31547	0.71576	0.56141	1.13524	hydropathy	0.0275	0.01291	0.02958	0.02056	0.92968	0.29099	0.41452	0.67694
552	van der Waals volume	0.02854	0.00971	0.0327	0.0251	0.87278	0.32578	1.81713	0.38012	1.24137	polarity and hydrophilicity	0.0172	0.00942	0.04322	0.01795	0.39796	0.12719	0.47879	0.46003	0.34086	isoelectric point	0.01413	0.01038	0.039	0.01553	0.36231	0.06877	0.7457	1.55151	0.34547	hydrophilicity and PAI	0.0213	0.01694	0.03375	0.01313	0.63111	0.093	0.65398	0.80184	0.5866	hydropathy	0.04111	0.01451	0.01007	0.00822	4.08242	1.45435	0.67353	0.43348
465	van der Waals volume	0.0327	0.00982	0.05604	0.02322	0.58351	0.28867	2.48677	7.37656	1.97536	polarity and hydrophilicity	0.03689	0.01324	0.04111	0.01339	0.89735	0.43394	0.68906	0.20615	0.41972	isoelectric point	0.04005	0.01558	0.039	0.01221	1.02692	0.47784	0.66268	0.14874	0.48095	hydrophilicity and PAI	0.06037	0.02114	0.02854	0.00971	2.11528	1.02562	2.34205	0.71648	1.80264	hydropathy	0.02543	0.00963	0.06254	0.02127	0.40662	0.18852	0.65109	0.0527
906	van der Waals volume	0.02233	0.00849	0.0327	0.01528	0.68287	0.28845	1.05133	99	1.26997	polarity and hydrophilicity	0.01617	0.00731	0.03479	0.01097	0.46479	0.19362	0.27848	0.27552	0.23766	isoelectric point	0.0213	0.00953	0.0275	0.00861	0.77455	0.32595	0.59637	0.18615	0.34418	hydrophilicity and PAI	0.04534	0.01806	0.01617	0.00522	2.80396	1.27536	1.21199	0.26469	1.1186	hydropathy	0.02336	0.00851	0.02854	0.01079	0.8185	0.37757	0.3264	0.2149
507	van der Waals volume	0.05174	0.01607	0.08684	0.04034	0.59581	0.28047	0.90066	1.43209	0.462	polarity and hydrophilicity	0.06145	0.01885	0.0582	0.01869	1.05584	0.55404	0.47007	0.32371	0.50036	isoelectric point	0.07459	0.02562	0.05067	0.01603	1.47207	0.73418	0.74935	0.74962	0.59415	hydrophilicity and PAI	0.09021	0.0318	0.04005	0.01335	2.25243	1.09382	0.56787	0.43348	0.69936	hydropathy	0.05604	0.01626	0.06799	0.02398	0.82424	0.43253	0.57947	1.13917
405	van der Waals volume	0.08236	0.02118	0.16611	0.05762	0.49582	0.27345	0.59865	1.0236	0.51421	polarity and hydrophilicity	0.07791	0.02216	0.1272	0.03088	0.6125	0.35267	0.34217	0.24695	0.30822	isoelectric point	0.11778	0.03559	0.09134	0.02169	1.28947	0.72715	0.56819	0.91047	0.93389	hydrophilicity and PAI	0.17869	0.05476	0.06254	0.01654	2.85721	1.56715	0.55703	0.71299	0.4735	hydropathy	0.09247	0.02431	0.11661	0.03139	0.79299	0.46054	0.65789	0.24447
424	van der Waals volume	0.04111	0.01339	0.07569	0.02692	0.54314	0.27015	0.81363	0.92781	1.32717	polarity and hydrophilicity	0.04322	0.01347	0.05604	0.01626	0.77123	0.41148	0.30181	0.68522	0.28488	isoelectric point	0.06471	0.0202	0.04005	0.01447	1.61573	0.8164	0.57014	0.79868	0.41839	hydrophilicity and PAI	0.07459	0.02806	0.03794	0.01217	1.966	0.92856	0.82097	0.73135	0.26281	hydropathy	0.04428	0.01463	0.0582	0.01752	0.76082	0.39157	0.875	0.42488
35	van der Waals volume	0.03166	0.00762	0.07128	0.01814	0.44416	0.26884	0.82627	0.88076	1.20033	polarity and hydrophilicity	0.03062	0.0076	0.05282	0.01151	0.5797	0.35784	0.33225	0.37669	0.27848	isoelectric point	0.03794	0.00996	0.04322	0.00898	0.87783	0.53602	0.59036	0.47097	0.46176	hydrophilicity and PAI	0.05497	0.01505	0.03375	0.00766	1.62874	0.96402	0.93483	0.80495	0.67367	hydropathy	0.02543	0.00642	0.07349	0.01581	0.34603	0.21288	0.52847	0.25296
880	van der Waals volume	0.02233	0.01061	0.03166	0.01741	0.70531	0.23884	0.59431	0.36718	2.21748	polarity and hydrophilicity	0.01822	0.01155	0.03166	0.01306	0.57549	0.14915	0.38136	0.18941	0	isoelectric point	0.01617	0.01253	0.02958	0.0119	0.54665	0.08775	0.77188	0.6145	0	hydrophilicity and PAI	0.04428	0.02251	0.01413	0.00935	3.13376	0.92717	1.73108	0.48849	0	hydropathy	0.02439	0.01067	0.02543	0.01391	0.9591	0.34875	0.62939	0.48513
818	van der Waals volume	0.04534	0.0237	0.05497	0.03821	0.82481	0.23224	0.71954	99	0	polarity and hydrophilicity	0.05282	0.02648	0.04322	0.02132	1.22212	0.40812	0.47037	0	0	isoelectric point	0.05067	0.02518	0.04641	0.02377	1.09179	0.36321	0.68522	0	0	hydrophilicity and PAI	0.10617	0.05973	0.0213	0.01164	4.98451	1.40984	1	0	0	hydropathy	0.04747	0.0227	0.0496	0.02739	0.95706	0.32173	0.32964	0
76	van der Waals volume	0.01311	0.00518	0.02646	0.01073	0.49546	0.21323	1.28997	0.8315	1.59148	polarity and hydrophilicity	0.01617	0.00626	0.01617	0.00626	1	0.44182	0.39511	0.77552	0.13587	isoelectric point	0.02233	0.00955	0.0121	0.00413	1.84545	0.78743	0.50448	1.28946	0.25821	hydrophilicity and PAI	0.02958	0.01082	0.01108	0.00412	2.66968	1.23421	0.90231	1.50743	0.4945	hydropathy	0.00703	0.00306	0.0327	0.012	0.21498	0.08881	0.52025	0.38057
243	van der Waals volume	0.01108	0.00412	0.0213	0.01164	0.52019	0.21129	1.6716	0.77406	1.16498	polarity and hydrophilicity	0.00804	0.00511	0.01822	0.00735	0.44127	0.11459	0.29508	0.50825	0.1038	isoelectric point	0.01108	0.00618	0.01413	0.00623	0.78415	0.24067	0.37892	0.755	0.17321	hydrophilicity and PAI	0.01822	0.00945	0.01007	0.00514	1.80933	0.57659	1.18088	0.56325	0.60459	hydropathy	0.0172	0.00733	0.00602	0.00406	2.85714	0.97917	0.74562	0.24848
77	van der Waals volume	0.01311	0.00518	0.02854	0.01079	0.45936	0.20163	0.7549	0.52965	0.65789	polarity and hydrophilicity	0.0121	0.00516	0.02233	0.00743	0.54187	0.2332	0.3207	0.45335	0.43972	isoelectric point	0.01822	0.0084	0.01617	0.00522	1.12678	0.45909	0.6917	0.57549	0.9067	hydrophilicity and PAI	0.02543	0.00963	0.01311	0.00414	1.93974	0.91594	0.92312	0.72926	0.6953	hydropathy	0.0172	0.00523	0.01617	0.00835	1.0637	0.48817	0.51421	0.43451
516	van der Waals volume	0.01311	0.00621	0.02233	0.0138	0.5871	0.19098	0.57205	0.22742	3.22112	polarity and hydrophilicity	0.0121	0.00723	0.01924	0.00947	0.6289	0.16963	0.58197	0.26257	0.16441	isoelectric point	0.01617	0.0094	0.01413	0.00727	1.14437	0.31636	0.90205	0.18255	0.49722	hydrophilicity and PAI	0.03166	0.01415	0.00703	0.00509	4.50356	1.44472	1.25691	1.6099	0	hydropathy	0.0121	0.00723	0.0213	0.01164	0.56808	0.14784	0.44846	0.72414
204	van der Waals volume	0.00905	0.0041	0.0172	0.00942	0.52616	0.18595	3.06741	99	3.02987	polarity and hydrophilicity	0.00502	0.00304	0.0172	0.00733	0.29186	0.08072	0.23783	0	0.05926	isoelectric point	0.00804	0.00613	0.01311	0.00621	0.61327	0.09886	0.33145	0	0	hydrophilicity and PAI	0.01617	0.00835	0.00905	0.00512	1.78674	0.55187	0.73848	0	0.16441	hydropathy	0.01515	0.00625	0.00502	0.00405	3.01793	0.98126	0.79487	0
911	van der Waals volume	0.01108	0.00515	0.02233	0.01061	0.49619	0.18002	1.13619	2.20126	1.80933	polarity and hydrophilicity	0.0121	0.00516	0.01617	0.00626	0.7483	0.30941	0.56432	0.34997	0.18255	isoelectric point	0.01822	0.0084	0.0121	0.00413	1.50579	0.60505	0.82533	0.49546	0.52339	hydrophilicity and PAI	0.02543	0.00963	0.00804	0.00409	3.16294	1.30256	1.16519	0.81594	0.34682	hydropathy	0.00703	0.00408	0.02646	0.0118	0.26568	0.0771	0.5127	0.26952
224	van der Waals volume	0.01413	0.00623	0.03689	0.01765	0.38303	0.14485	1.10827	1.21184	0.53683	polarity and hydrophilicity	0.01924	0.00842	0.02027	0.00844	0.94919	0.37687	0.38213	0.39406	0.4633	isoelectric point	0.03062	0.01411	0.01311	0.00518	2.33562	0.90268	0.56334	1	1.33991	hydrophilicity and PAI	0.02854	0.01187	0.01515	0.00729	1.88383	0.74287	0.8125	0.48125	0.83759	hydropathy	0.01617	0.00626	0.0275	0.01184	0.588	0.25191	0.51304	1.0541
84	van der Waals volume	0.00502	0.00304	0.01007	0.00616	0.49851	0.122	0.56726	1.03018	1.61659	polarity and hydrophilicity	0.002	0.00201	0.01108	0.00618	0.18051	nonsignif	0.36932	0.35702	0.3187	isoelectric point	0.00301	0.00302	0.00804	0.00409	0.37438	nonsignif	0.68312	0.41457	0.5138	hydrophilicity and PAI	0.0121	0.0062	0.00301	0.00202	4.01993	1.17296	0.85489	0.83004	0.55081	hydropathy	0.00602	0.00305	0.00602	0.00406	1	0.29464	0.55843	0.23041
334	van der Waals volume	0.01007	0.00616	0.02233	0.0138	0.45096	0.10822	0.60319	1.40318	0.41793	polarity and hydrophilicity	0.01311	0.00725	0.0121	0.0062	1.08347	0.32022	0.4137	0.25142	0.30692	isoelectric point	0.02336	0.01171	0.00804	0.00409	2.90547	0.96043	0.59994	0.151	1.61986	hydrophilicity and PAI	0.01108	0.00824	0.01311	0.00621	0.84516	0.147	0.78038	0.36868	1.12101	hydropathy	0.01007	0.00514	0.01822	0.00945	0.55269	0.17817	0.50779	0.55378
470	van der Waals volume	0.01617	0.00731	0.06254	0.02599	0.25855	0.10008	0.90447	0.43158	1.92073	polarity and hydrophilicity	0.01822	0.00945	0.03689	0.01434	0.4939	0.17119	0.27235	0.36518	0.23057	isoelectric point	0.02336	0.01277	0.02958	0.0119	0.78972	0.2553	0.18031	1.32717	0.50825	hydrophilicity and PAI	0.04216	0.01678	0.01822	0.0084	2.31394	0.95342	0.45149	0.92968	0.64557	hydropathy	0.01924	0.00842	0.04005	0.01669	0.4804	0.19069	1	0.15828
416	van der Waals volume	0.02027	0.0095	0.08796	0.03414	0.23045	0.08821	0.88089	0.63151	1.23971	polarity and hydrophilicity	0.0275	0.01184	0.04428	0.01463	0.62105	0.26583	0.40682	0.34319	0.65376	isoelectric point	0.05497	0.022	0.02439	0.0096	2.25379	0.96999	0.62704	0.67561	1.31217	hydrophilicity and PAI	0.03062	0.01411	0.03794	0.01328	0.80706	0.32234	0.86534	0.48961	1.12958	hydropathy	0.0275	0.00968	0.05067	0.01831	0.54273	0.25834	0.74481	0.81883
263	van der Waals volume	0.00804	0.00511	0.02233	0.01167	0.36005	0.08618	0.59487	2.01291	1.59884	polarity and hydrophilicity	0.01007	0.00514	0.0121	0.0062	0.83223	0.2694	0.715	0.39599	0.39425	isoelectric point	0.02027	0.00844	0.00602	0.00305	3.36711	1.3043	1.312	0.64677	0.8781	hydrophilicity and PAI	0.01007	0.00616	0.0121	0.00516	0.83223	0.22654	0.70847	1.0593	0.4463	hydropathy	0.00602	0.00406	0.0213	0.00953	0.28263	0.06357	0.74438	0.53752
365	van der Waals volume	0.01311	0.00725	0.05282	0.02187	0.2482	0.07846	0.81186	0.27087	0.46636	polarity and hydrophilicity	0.02027	0.0095	0.02439	0.01067	0.83108	0.30719	0.64123	0.5234	0.33887	isoelectric point	0.03479	0.01536	0.01413	0.00623	2.46214	0.95432	1.1625	1.08995	0.69354	hydrophilicity and PAI	0.03584	0.0154	0.01515	0.00729	2.36568	0.91087	1.64407	0.91609	0.72632	hydropathy	0.0121	0.0062	0.04005	0.01669	0.30212	0.10398	0.5071	0.2392
312	van der Waals volume	0.00401	0.00303	0.02336	0.01171	0.17166	0.02794	0.59086	1.56133	2.08372	polarity and hydrophilicity	0.00301	0.00302	0.01515	0.00625	0.19868	nonsignif	0.63082	0.55968	0.73828	isoelectric point	0.00804	0.00613	0.00905	0.00512	0.8884	0.13479	0.82519	0.53069	0.70106	hydrophilicity and PAI	0.01822	0.00945	0.00401	0.00303	4.54364	1.24574	5.04884	2.77736	0.784	hydropathy	0.00905	0.00512	0.00804	0.00613	1.12562	0.27735	0.68044	1.30189
822	van der Waals volume	0	0	0.01924	0.01895	0	0	0.9067	0.64286	1.0541	polarity and hydrophilicity	0.01007	0.01027	0	0	99	nonsignif	0.31861	1.25543	0.61734	isoelectric point	0.0121	0.01239	0	0	99	nonsignif	0.47189	0.8597	0.20412	hydrophilicity and PAI	0.0172	0.01675	0	0	99	99	0	1.32717	0.34677	hydropathy	0	0	0.01311	0.01346	0	nonsignif	0.82157	0.34842
463	van der Waals volume	0	0	0.01413	0.01038	0	0	1.22558	99	2.38809	polarity and hydrophilicity	0.00401	0.00404	0.00401	0.00404	1	nonsignif	0.55091	0.39821	0.18529	isoelectric point	0.00401	0.00404	0.00301	0.00302	1.33223	nonsignif	0.90775	0.62438	0.14007	hydrophilicity and PAI	0.0121	0.00826	0	0	99	99	0.81594	3.01746	0.20352	hydropathy	0.00301	0.00302	0.00502	0.00507	0.5996	nonsignif	1	0.24876
[truncated: 21 more columns]

## Sheet: c
Gene comparison
		Branch c						Branch d	Branch a	Branch b		Branch c						Branch d	Branch a	Branch b		Branch c						Branch d	Branch a	Branch b		Branch c						Branch d	Branch a	Branch b		Branch c						Branch d	Branch a
	AA classification	dr	Var(dr)	dc	Var(dc)	dr/dc	dr/dc (low boundary)	dr/dc	dr/dc	dr/dc	AA classification	dr	Var(dr)	dc	Var(dc)	dr/dc	dr/dc (low boundary)	dr/dc	dr/dc	dr/dc	AA classification	dr	Var(dr)	dc	Var(dc)	dr/dc	dr/dc (low boundary)	dr/dc	dr/dc	dr/dc	AA classification	dr	Var(dr)	dc	Var(dc)	dr/dc	dr/dc (low boundary)	dr/dc	dr/dc	dr/dc	AA classification	dr	Var(dr)	dc	Var(dc)	dr/dc	dr/dc (low boundary)	dr/dc	dr/dc
251	van der Waals volume	0.00502	0.00405	0	0	99	99	11.5581	2.01326	1.07711	polarity and hydrophilicity	0.00301	0.00302	0.00602	0.00406	0.5	nonsignif	0.31096	1.06733	0.33378	isoelectric point	0.00401	0.00404	0.00401	0.00303	1	nonsignif	0.44889	1.62471	0.8175	hydrophilicity and PAI	0.00401	0.00404	0.00401	0.00303	1	nonsignif	0.4945	1.13531	0.63831	hydropathy	0.002	0.00201	0.00804	0.00613	0.24876	nonsignif	1.0393	0.61549
859	van der Waals volume	0.02027	0.01478	0	0	99	99	0	0	99	polarity and hydrophilicity	0	0	0.03584	0.02641	0	0	0	0	0	isoelectric point	0	0	0.03062	0.0217	0	0	0	0	0	hydrophilicity and PAI	0.02336	0.02341	0.01311	0.01346	1.78185	nonsignif	0	0	0	hydropathy	0.01311	0.01346	0.02336	0.02448	0.56122	nonsignif	0	0
835	van der Waals volume	0.01413	0.01038	0	0	99	99	2.66968	99	0.71127	polarity and hydrophilicity	0.01108	0.01133	0.01108	0.01133	1	nonsignif	0.29204	0	0.52019	isoelectric point	0.01515	0.01458	0.00905	0.00922	1.67403	nonsignif	0.49477	0	0.88081	hydrophilicity and PAI	0	0	0.01617	0.01148	0	0	0	0	1.12678	hydropathy	0.00905	0.00922	0.01311	0.01346	0.69031	nonsignif	1.35668	0
817	van der Waals volume	0.01311	0.00932	0	0	99	99	0	0	99	polarity and hydrophilicity	0.00905	0.00922	0.01007	0.01027	0.89871	nonsignif	0	0	0.28585	isoelectric point	0	0	0.01822	0.01365	0	0	0	0	0	hydrophilicity and PAI	0	0	0.01413	0.00935	0	0	0	0	0	hydropathy	0.00804	0.00817	0.0121	0.01239	0.66446	nonsignif	0	0
741	van der Waals volume	0.00905	0.00615	0.01515	0.01562	0.59736	nonsignif	0	0	0	polarity and hydrophilicity	0	0	0.0213	0.0127	0	0	0	0	0	isoelectric point	0	0	0.01617	0.0094	0	0	0	0	0	hydrophilicity and PAI	0.01108	0.01133	0.01007	0.00719	1.1003	nonsignif	0	0	0	hydropathy	0.01617	0.0094	0	0	99	99	0	0
752	van der Waals volume	0.01311	0.00828	0.01413	0.01454	0.92781	nonsignif	0	0.23568	99	polarity and hydrophilicity	0	0	0.02958	0.01515	0	0	1	0	0	isoelectric point	0	0	0.02336	0.01171	0	0	1.50332	0	0	hydrophilicity and PAI	0.0121	0.01239	0.01413	0.00831	0.85633	nonsignif	2.41036	0	0	hydropathy	0.0213	0.01164	0	0	99	99	0.5547	0.35527
739	van der Waals volume	0.02439	0.01067	0.00602	0.0061	4.0515	nonsignif	0	99	2.17696	polarity and hydrophilicity	0.00703	0.00713	0.03166	0.01523	0.22205	nonsignif	0	1	0.35538	isoelectric point	0	0	0.03166	0.01523	0	0	0	0	0.58147	hydrophilicity and PAI	0	0	0.0275	0.01291	0	0	0	0	0.36185	hydropathy	0.03062	0.01411	0	0	99	99	0	0.5547
747	van der Waals volume	0.01007	0.00719	0.01515	0.01562	0.66469	nonsignif	99	0.56958	99	polarity and hydrophilicity	0.00703	0.00713	0.01515	0.01145	0.46403	nonsignif	0	0.44338	0	isoelectric point	0	0	0.01822	0.0105	0	0	0	0.52594	0	hydrophilicity and PAI	0	0	0.0172	0.01047	0	0	0	0.83349	0	hydropathy	0.01822	0.0105	0	0	99	99	99	0.81854
646	van der Waals volume	0.01108	0.00618	0.00602	0.0061	1.84053	nonsignif	99	99	99	polarity and hydrophilicity	0.00602	0.00508	0.01413	0.00831	0.42604	0.04189	0.47432	0	0	isoelectric point	0	0	0.01617	0.0094	0	0	0.31482	0	0	hydrophilicity and PAI	0	0	0.01413	0.00831	0	0	0	0	0	hydropathy	0.01617	0.0094	0	0	99	99	0.30595	0
584	van der Waals volume	0.03166	0.01088	0	0	99	99	99	0.89397	1.75397	polarity and hydrophilicity	0.02439	0.01067	0.02233	0.01167	1.09225	0.40353	0.74587	1.18986	1.02554	isoelectric point	0.03375	0.01532	0.0172	0.00838	1.96221	0.72048	1.32717	2.93744	0.83311	hydrophilicity and PAI	0	0	0.03584	0.0132	0	0	0.42271	2.44463	1.58005	hydropathy	0.0327	0.012	0.00703	0.00713	4.65149	nonsignif	1.41782	0.55564
762	van der Waals volume	0.01413	0.00831	0.01617	0.01671	0.87384	nonsignif	99	99	99	polarity and hydrophilicity	0.00703	0.00713	0.02336	0.01384	0.30094	nonsignif	99	0	0	isoelectric point	0	0	0.02439	0.01281	0	0	99	0	0	hydrophilicity and PAI	0.01108	0.01133	0.01617	0.0094	0.68522	nonsignif	99	0	0	hydropathy	0.02233	0.01167	0	0	99	99	99	0
710	van der Waals volume	0.00804	0.00613	0	0	99	99	0	0	0.59694	polarity and hydrophilicity	0	0	0.01311	0.00932	0	0	0	0	0	isoelectric point	0	0	0.01108	0.00824	0	0	0	0	0	hydrophilicity and PAI	0	0	0.00905	0.00615	0	0	0	0	0	hydropathy	0.00502	0.00507	0.00804	0.00817	0.62438	nonsignif	0	0
765	van der Waals volume	0.01007	0.00719	0	0	99	99	0	0	99	polarity and hydrophilicity	0	0	0.01515	0.01041	0	0	0	0	0	isoelectric point	0	0	0.0121	0.0093	0	0	0	0	0	hydrophilicity and PAI	0	0	0.01007	0.00719	0	0	0	0	0	hydropathy	0.00602	0.0061	0.01007	0.01027	0.59782	nonsignif	0	0
881	van der Waals volume	0.02543	0.01498	0	0	99	99	99	99	99	polarity and hydrophilicity	0	0	0.03584	0.02201	0	0	0	0	0	isoelectric point	0	0	0.02854	0.01727	0	0	0	0	0	hydrophilicity and PAI	0	0	0.02543	0.01498	0	0	0	0	0	hydropathy	0.01924	0.01368	0.01822	0.01785	1.05598	0.15414	99	0
712	van der Waals volume	0.00905	0.00615	0	0	99	99	0	0	99	polarity and hydrophilicity	0	0	0.01311	0.00932	0	0	0	0	1.32173	isoelectric point	0	0	0.01108	0.00824	0	0	0	0	1	hydrophilicity and PAI	0	0	0.00905	0.00615	0	0	0	0	1.68057	hydropathy	0.01108	0.00824	0	0	99	99	0	0
836	van der Waals volume	0.01515	0.01041	0	0	99	99	0.34682	0	1.36733	polarity and hydrophilicity	0	0	0.02336	0.01703	0	0	0	99	0	isoelectric point	0	0	0.01822	0.01365	0	0	0	99	0	hydrophilicity and PAI	0	0	0.01617	0.01148	0	0	0	99	0	hydropathy	0.01822	0.01365	0	0	99	99	0.64048	0
800	van der Waals volume	0.10387	0.03562	0.02854	0.01942	3.63945	1.42306	2.08233	0.89919	9.34807	polarity and hydrophilicity	0.03479	0.02194	0.14156	0.05105	0.24576	0.06672	0.15267	0.29971	0.24653	isoelectric point	0.02646	0.02146	0.12602	0.04338	0.20997	0.02952	0.23341	0.46636	0.2357	hydrophilicity and PAI	0.07018	0.0422	0.09247	0.03455	0.75895	0.22028	0.26687	0.27955	0.25575	hydropathy	0.1108	0.03628	0.04534	0.02821	2.44376	1.01319	0.25095	0.48499
494	van der Waals volume	0.02854	0.01187	0.01007	0.00924	2.83416	0.86328	0.72714	0.44127	2.4674	polarity and hydrophilicity	0.01924	0.00947	0.02958	0.0119	0.65044	0.23554	0.31807	0.23314	0.26257	isoelectric point	0.01617	0.0094	0.02854	0.01187	0.56657	0.16753	0.81594	1.33702	0.51798	hydrophilicity and PAI	0.03794	0.02434	0.01924	0.00737	1.97193	0.51109	1.10163	3.7093	1.22558	hydropathy	0.03062	0.01085	0.01311	0.00932	2.33562	0.88141	0.66255	0.33041
311	van der Waals volume	0.04005	0.01001	0.00804	0.00715	4.98134	1.97762	0.76221	1.16777	1.03018	polarity and hydrophilicity	0.00703	0.00509	0.06254	0.01654	0.11241	0.02453	0.24682	0.28263	0.19348	isoelectric point	0.00602	0.00508	0.04854	0.01252	0.12402	0.01539	0.44127	0.46744	0.51666	hydrophilicity and PAI	0.01515	0.01145	0.04005	0.01001	0.37828	0.07391	1	1.0778	0.60899	hydropathy	0.039	0.00999	0.01924	0.01053	2.02703	0.97447	0.22959	0.49679
242	van der Waals volume	0.04854	0.01024	0.02543	0.01177	1.90877	1.02957	0	0.35039	7.88538	polarity and hydrophilicity	0.02854	0.00863	0.05928	0.01406	0.48144	0.27148	0	0.40868	0.21836	isoelectric point	0.02439	0.0096	0.05604	0.01277	0.43522	0.21494	0	0.89698	0.19772	hydrophilicity and PAI	0.02958	0.0119	0.05067	0.01145	0.58378	0.28461	0	1.28363	0.37536	hydropathy	0.0496	0.01141	0.03062	0.01302	1.61986	0.87511	0	0.41538
888	van der Waals volume	0.06362	0.01422	0.0275	0.01291	2.31345	1.22247	0.72563	99	7.37656	polarity and hydrophilicity	0.04005	0.01335	0.07349	0.01825	0.54497	0.29104	0.38291	0	0.31892	isoelectric point	0.04854	0.01707	0.06037	0.0141	0.80404	0.42259	0.69811	0	0.46146	hydrophilicity and PAI	0.0275	0.01507	0.07018	0.01568	0.39185	0.14477	1.37811	0	0.49509	hydropathy	0.06145	0.01414	0.04534	0.01806	1.35532	0.74621	0.53623	0
229	van der Waals volume	0.02646	0.00751	0.0121	0.00723	2.18678	0.98034	1.17849	99	0.74793	polarity and hydrophilicity	0.01515	0.00625	0.03166	0.00979	0.47852	0.21472	0.40291	0.15256	0.11628	isoelectric point	0.02233	0.00955	0.02336	0.00745	0.95591	0.4148	0.51798	0	0.2296	hydrophilicity and PAI	0.02233	0.01061	0.02233	0.00637	1	0.40836	1.70068	0	0.36191	hydropathy	0.02336	0.00745	0.0213	0.00847	1.09671	0.53443	0.59575	0.41488
461	van der Waals volume	0.06471	0.01664	0.01108	0.00824	5.84025	2.4881	2.41644	0.56141	1.20033	polarity and hydrophilicity	0.0275	0.01076	0.08125	0.02235	0.33846	0.16158	0.31696	0.72008	0.25561	isoelectric point	0.02646	0.01288	0.0669	0.01793	0.39552	0.16008	0.41106	2.47681	0.40622	hydrophilicity and PAI	0.03166	0.01959	0.06254	0.01654	0.50624	0.15263	1.12729	2.19813	0.21183	hydropathy	0.06362	0.01659	0.03166	0.01415	2.00948	1.02663	0.68906	0.07629
213	van der Waals volume	0.02027	0.00633	0	0	99	99	0	1.18255	2.17696	polarity and hydrophilicity	0.00703	0.00408	0.02543	0.00856	0.27645	0.08679	0	0.46978	0.31026	isoelectric point	0.00602	0.00406	0.0213	0.00635	0.28263	0.07089	0	0.82035	0.58147	hydrophilicity and PAI	0.00401	0.00404	0.0213	0.00635	0.18826	nonsignif	0	0.70954	0.24587	hydropathy	0.01822	0.0063	0.01007	0.00616	1.80933	0.73444	0	0.27502
594	van der Waals volume	0.07238	0.01819	0.02646	0.0161	2.73545	1.27326	0.69019	1.58005	2.98372	polarity and hydrophilicity	0.04005	0.01447	0.08236	0.02491	0.48628	0.23846	0.6866	0.60033	0.35215	isoelectric point	0.05174	0.02181	0.0658	0.01907	0.78632	0.35266	1.1588	1.08995	0.37936	hydrophilicity and PAI	0.02439	0.01387	0.07791	0.02093	0.31305	0.10643	1.21199	0.50825	1.06193	hydropathy	0.0669	0.02032	0.05067	0.01946	1.32031	0.6642	0.28984	1.11485
122	van der Waals volume	0.03584	0.0077	0.01515	0.00833	2.36568	1.19847	0	3.20396	0.68526	polarity and hydrophilicity	0.00602	0.00305	0.0582	0.01285	0.10344	0.0418	0	0.22283	0.52809	isoelectric point	0.01007	0.00514	0.04428	0.009	0.22742	0.09253	0	0.38376	1.68057	hydrophilicity and PAI	0.00602	0.00406	0.04322	0.00898	0.13929	0.03755	0	0.24327	0.78885	hydropathy	0.03584	0.0088	0.0213	0.00847	1.68263	0.9083	0	1.02692
6	van der Waals volume	0.03375	0.00547	0.02336	0.00745	1.44478	0.91788	0.49671	99	2.30014	polarity and hydrophilicity	0.0172	0.00419	0.04854	0.00797	0.35435	0.23022	0.35	0	0.34682	isoelectric point	0.02233	0.00531	0.03794	0.00664	0.58856	0.38179	0.69031	0	0.55968	hydrophilicity and PAI	0.02543	0.00749	0.03479	0.00549	0.73096	0.44538	0.61327	0.66445	0.27552	hydropathy	0.03479	0.00549	0.02543	0.00642	1.36807	0.91994	0.17166	0.16611
20	van der Waals volume	0.07459	0.01098	0.02543	0.00963	2.93315	1.81432	0	0.80276	3.73346	polarity and hydrophilicity	0.03689	0.00772	0.09134	0.01403	0.40388	0.27683	0	0.59189	0.50448	isoelectric point	0.03479	0.00878	0.08013	0.01238	0.43417	0.28116	0	0.94389	0.47298	hydrophilicity and PAI	0.05282	0.01612	0.06799	0.01079	0.77688	0.46585	0	1.36573	0.85582	hydropathy	0.0658	0.00953	0.05604	0.01277	1.17416	0.81776	0	0.4353
380	van der Waals volume	0.05604	0.0151	0.02233	0.0138	2.50963	1.13313	1.55235	0.79868	0.69155	polarity and hydrophilicity	0.01515	0.00729	0.08348	0.02124	0.18148	0.07506	0.27645	0.17166	0.42784	isoelectric point	0.0121	0.00826	0.07018	0.01809	0.17241	0.0435	0.93692	0.27552	0.7862	hydrophilicity and PAI	0.03166	0.01741	0.05497	0.01389	0.57595	0.20694	0.29699	0.37229	0.78327	hydropathy	0.05174	0.01492	0.04111	0.01562	1.25857	0.64904	0.3171	0.09507
285	van der Waals volume	0.04428	0.01013	0.02027	0.01056	2.18451	1.10769	0.64419	1.14437	0.82363	polarity and hydrophilicity	0.01617	0.00626	0.06471	0.01545	0.24988	0.12363	0.12341	0.40528	0.13608	isoelectric point	0.01617	0.00835	0.05389	0.0127	0.30006	0.11744	0.43476	0.60812	0.43571	hydrophilicity and PAI	0.03166	0.01415	0.04216	0.01007	0.75095	0.33525	0.59736	1.84545	0.14582	hydropathy	0.04534	0.01129	0.0275	0.01184	1.64873	0.86553	0.47037	0.07934
113	van der Waals volume	0.05928	0.01054	0.04322	0.01571	1.37159	0.82708	0.4432	1.67276	1.40329	polarity and hydrophilicity	0.0213	0.00635	0.09361	0.01797	0.22754	0.13398	0.44889	0.49752	0.08446	isoelectric point	0.01924	0.00842	0.08013	0.01486	0.24011	0.11391	0.83759	1.11271	0.24327	hydrophilicity and PAI	0.04111	0.01339	0.06254	0.01181	0.65734	0.37283	0.95777	1	0.33313	hydropathy	0.0658	0.01192	0.039	0.01221	1.68718	1.05214	0.18644	0.23314
61	van der Waals volume	0.05712	0.00932	0.03375	0.01204	1.69244	1.0439	0.70531	1.15556	1.07711	polarity and hydrophilicity	0.02646	0.00751	0.08125	0.0149	0.32566	0.19709	0.55719	0.38009	0.27415	isoelectric point	0.04216	0.01119	0.0582	0.01168	0.7244	0.44319	1.04264	0.62105	0.35487	hydrophilicity and PAI	0.02958	0.00974	0.06471	0.0107	0.45712	0.2631	0.77455	1.0572	0.12638	hydropathy	0.04641	0.00905	0.06145	0.01296	0.75525	0.50208	0.67277	0.28883
308	van der Waals volume	0.04747	0.01135	0.0121	0.0093	3.92314	1.68785	0	0.66061	2.17376	polarity and hydrophilicity	0.02543	0.00856	0.05389	0.01501	0.47189	0.24485	0	0.55857	0.49965	isoelectric point	0.0327	0.012	0.04322	0.01122	0.75659	0.38024	0	1	0.85682	hydrophilicity and PAI	0.01822	0.01155	0.0496	0.01141	0.36734	0.10933	0	1.53168	0.48135	hydropathy	0.03584	0.0099	0.04322	0.01459	0.82925	0.44871	0	0.75641
28	van der Waals volume	0.05282	0.00806	0.0213	0.00847	2.47981	1.50353	0.49752	0.44309	3.91181	polarity and hydrophilicity	0.02027	0.00528	0.07459	0.0122	0.27175	0.17272	0.24876	0.37438	0.21191	isoelectric point	0.02439	0.00747	0.0582	0.00934	0.41907	0.25052	0.39821	0.24876	0.30595	hydrophilicity and PAI	0.0275	0.00968	0.05389	0.00924	0.5103	0.28227	0.74876	1.1992	0.12666	hydropathy	0.04322	0.00786	0.04747	0.01021	0.91047	0.61304	0.19868	0.71408
565	van der Waals volume	0.14519	0.03535	0.14519	0.04566	1	0.57553	0.92178	1.35413	0.63663	polarity and hydrophilicity	0.08684	0.02521	0.21244	0.04934	0.40877	0.23543	0.26395	0.2614	0.36934	isoelectric point	0.10158	0.02884	0.17996	0.04363	0.56446	0.32533	0.18646	0.43348	0.60074	hydrophilicity and PAI	0.21376	0.07958	0.11895	0.02609	1.79706	0.92512	1.4415	1.67289	1.42037	hydropathy	0.13315	0.03138	0.16362	0.04486	0.81378	0.48815	1	0.47275
394	van der Waals volume	0.08125	0.01987	0.10043	0.03006	0.80902	0.47038	3.76387	0.92296	0.51812	polarity and hydrophilicity	0.07018	0.01929	0.10272	0.02367	0.68322	0.40264	0.47769	0.38584	0.22742	isoelectric point	0.09021	0.02671	0.08348	0.01999	1.08062	0.6137	0.3171	0.92296	0.40615	hydrophilicity and PAI	0.13434	0.04149	0.06145	0.01414	2.18617	1.22834	0.90775	1.36733	0.66199	hydropathy	0.0669	0.01793	0.11895	0.03296	0.56242	0.32236	0.41867	0.10176
571	van der Waals volume	0.039	0.01221	0.01515	0.01145	2.57426	1.00714	0.64185	1.14437	2.24636	polarity and hydrophilicity	0.02233	0.01061	0.04641	0.01698	0.48115	0.18489	0.69562	0.59694	0.21836	isoelectric point	0.02439	0.01281	0.04005	0.01447	0.60899	0.2124	0.92177	1	0.21592	hydrophilicity and PAI	0.00703	0.00713	0.04854	0.0148	0.14483	nonsignif	0.84945	1.06733	0.13045	hydropathy	0.039	0.01332	0.02543	0.01284	1.53362	0.67102	0.28915	0.23766
879	van der Waals volume	0.03689	0.01214	0.01515	0.01145	2.43498	0.93045	0.56087	0.4432	1.34071	polarity and hydrophilicity	0.01822	0.00945	0.04641	0.01698	0.39259	0.13835	0.48079	0.16395	0.16793	isoelectric point	0.02439	0.01494	0.03584	0.0132	0.68052	0.1927	0.96604	2.48195	0.32734	hydrophilicity and PAI	0.02336	0.01384	0.03584	0.0121	0.65179	0.19858	1.8155	0.37746	0.39931	hydropathy	0.02958	0.0119	0.03794	0.02102	0.77965	0.29986	0.25855	0.08844
217	van der Waals volume	0.03794	0.00996	0.01617	0.0094	2.34632	1.09425	1.72119	1.23837	0.85167	polarity and hydrophilicity	0.01108	0.00618	0.05604	0.01393	0.19772	0.07003	0.39736	0.07516	0.3279	isoelectric point	0.01822	0.0084	0.04216	0.01007	0.43216	0.18801	0.66446	0.05926	0.50197	hydrophilicity and PAI	0.01924	0.01053	0.04005	0.01001	0.4804	0.17399	2.01119	0.43571	0.52565	hydropathy	0.03062	0.00868	0.03584	0.0121	0.85435	0.45766	0.03779	0.33761
627	van der Waals volume	0.0121	0.00723	0.0658	0.03218	0.18389	0.0497	1.39861	1.75416	1.27939	polarity and hydrophilicity	0.02958	0.01407	0.01822	0.0105	1.62349	0.54004	0.2769	0.10539	0.24072	isoelectric point	0.05928	0.02694	0.00905	0.00615	6.55028	2.12763	0	0.72267	0.14225	hydrophilicity and PAI	0.03689	0.01986	0.01822	0.00945	2.0247	0.61547	1.66044	0	0.30735	hydropathy	0.02336	0.01277	0.02646	0.0161	0.88284	0.24883	0.74375	0.11784
1	van der Waals volume	0.0213	0.00423	0.0121	0.00516	1.76033	0.98899	1	0.87438	2.00997	polarity and hydrophilicity	0.00804	0.00307	0.0327	0.00546	0.24587	0.13024	0.1652	0.16529	0.29186	isoelectric point	0.01108	0.00309	0.02543	0.00428	0.43571	0.26893	0.19868	0.44309	0.42604	hydrophilicity and PAI	0.0172	0.00628	0.02027	0.00422	0.84854	0.4459	0.30587	0.49876	0.38291	hydropathy	0.01924	0.00421	0.01924	0.00526	1	0.61347	0.19783	0.45307
164	van der Waals volume	0.03062	0.0076	0.01108	0.00824	2.76354	1.19151	0	0.61858	4.54364	polarity and hydrophilicity	0.00804	0.00409	0.04534	0.01129	0.17733	0.06975	0	0.58856	0.36005	isoelectric point	0.01311	0.00621	0.03375	0.00875	0.38844	0.16235	0	1.31481	0.55269	hydrophilicity and PAI	0.0172	0.00942	0.02958	0.00757	0.58147	0.20942	0	1.75985	0.86535	hydropathy	0.02336	0.00639	0.02958	0.01082	0.78972	0.42005	0	0.42701
147	van der Waals volume	0.09588	0.01679	0.06145	0.01885	1.56029	0.98493	1.89528	0.78248	0.80553	polarity and hydrophilicity	0.0582	0.01285	0.1213	0.02349	0.4798	0.31321	0.94459	0.28242	0.31787	isoelectric point	0.07238	0.01819	0.09588	0.01937	0.7549	0.4702	1.18431	0.45201	0.76969	hydrophilicity and PAI	0.07902	0.02593	0.09134	0.01659	0.86512	0.49189	1.5012	0.58722	1.73432	hydropathy	0.0768	0.01473	0.10733	0.02396	0.71555	0.47277	1.28571	0.50171
188	van der Waals volume	0.0275	0.00753	0.01007	0.00616	2.73088	1.23044	0.85633	0.39841	99	polarity and hydrophilicity	0.00301	0.00302	0.04747	0.01248	0.06341	nonsignif	0.18051	0	0	isoelectric point	0.00401	0.00404	0.03584	0.0088	0.11189	nonsignif	0.37438	1.505	0	hydrophilicity and PAI	0.01515	0.00833	0.02646	0.00751	0.57256	0.20077	0.49876	2.005	0	hydropathy	0.02646	0.00751	0.0172	0.00733	1.53837	0.77252	0.36191	0
434	van der Waals volume	0.08572	0.01885	0.01924	0.01263	4.4553	2.09821	0.80495	0.78289	2.11427	polarity and hydrophilicity	0.02439	0.01067	0.12013	0.02893	0.20303	0.09204	0.62947	0.75665	0.07656	isoelectric point	0.02543	0.01177	0.09588	0.02195	0.26523	0.11593	1.24919	1.02157	0.03511	hydrophilicity and PAI	0.04534	0.02257	0.08125	0.01863	0.55803	0.22797	1.53316	1.2075	0.17576	hydropathy	0.0669	0.01673	0.07349	0.02311	0.91033	0.51936	0.47216	0.74696
310	van der Waals volume	0.10387	0.02111	0.09021	0.02798	1.15142	0.70023	0.61617	0.42496	0.875	polarity and hydrophilicity	0.06909	0.01683	0.13794	0.02889	0.50087	0.31325	0.54906	0.16149	0.2965	isoelectric point	0.08572	0.02262	0.1108	0.02419	0.77365	0.46744	0.97093	0.54947	0.54794	hydrophilicity and PAI	0.15006	0.04476	0.07791	0.016	1.92607	1.12129	1.51677	0.39931	1.08566	hydropathy	0.07238	0.01577	0.15006	0.03432	0.48234	0.30703	0.51659	0.16297
854	van der Waals volume	0.10848	0.04674	0.04111	0.04463	2.63877	nonsignif	0.4056	99	99	polarity and hydrophilicity	0.13554	0.05742	0.05174	0.03214	2.61964	0.93133	0.21632	2.20959	1.68389	isoelectric point	0.14398	0.07047	0.06037	0.03994	2.38496	0.73283	0.15709	1.73457	1.4027	hydrophilicity and PAI	0.09474	0.06566	0.09247	0.04223	1.02455	0.21589	2.54632	0.76588	0.67565	hydropathy	0.10158	0.04196	0.08013	0.05324	1.26769	0.44703	2.69282	2.4565
339	van der Waals volume	0.03584	0.0099	0.01311	0.00932	2.73379	1.15649	0.35215	0.3314	0.81133	polarity and hydrophilicity	0.01822	0.00735	0.04428	0.01463	0.41147	0.18452	0.39931	1	0.39972	isoelectric point	0.02336	0.00958	0.03479	0.01097	0.67146	0.30114	1.0405	1.60159	0.70141	hydrophilicity and PAI	0.01617	0.01253	0.03689	0.00993	0.43833	0.07774	1.25543	2.76309	0.88333	hydropathy	0.03062	0.00868	0.03062	0.01302	1	0.50275	0.22012	0.5547
238	van der Waals volume	0.05174	0.01148	0.01311	0.00828	3.94661	1.88219	0.17324	0.86602	2.07791	polarity and hydrophilicity	0.02336	0.00851	0.06362	0.0154	0.36718	0.18793	0.43108	0.26371	0.28298	isoelectric point	0.0121	0.00723	0.06037	0.0141	0.20043	0.0654	0.49679	0.44226	0.24278	hydrophilicity and PAI	0.02233	0.01274	0.05282	0.01266	0.42276	0.14646	2.0157	0.4714	0.4714	hydropathy	0.039	0.00999	0.0496	0.01484	0.78629	0.45019	0.53752	0.16865
602	van der Waals volume	0.06799	0.01798	0.01515	0.01145	4.48779	1.88008	0.84854	0.33515	2.44697	polarity and hydrophilicity	0.01007	0.00719	0.10502	0.02911	0.09589	0.02147	0	0.55091	0.12925	isoelectric point	0.00602	0.0061	0.09134	0.02552	0.06591	nonsignif	0.21891	0.81594	0.18699	hydrophilicity and PAI	0.02439	0.01921	0.06799	0.01798	0.35873	0.06025	0	1.26767	0.72122	hydropathy	0.0658	0.01788	0.03689	0.01655	1.78368	0.89671	1.62471	0.65004
899	van der Waals volume	0.03794	0.00885	0.00905	0.00615	4.19227	1.91382	1.15244	1.12562	1.0637	polarity and hydrophilicity	0.02233	0.00743	0.04005	0.01001	0.55755	0.29764	0.47852	1.25249	0.29236	isoelectric point	0.0213	0.00741	0.03689	0.00993	0.57739	0.29667	0.83108	1.37811	0.47277	hydrophilicity and PAI	0.0327	0.01309	0.02958	0.00757	1.10548	0.52786	0.91182	1	0.94012	hydropathy	0.0275	0.00753	0.03689	0.01103	0.74546	0.41674	0.27996	0.31045
34	van der Waals volume	0.06362	0.00948	0.04534	0.01241	1.40318	0.93749	0.52809	0.81679	1.28946	polarity and hydrophilicity	0.03375	0.00766	0.08572	0.01382	0.39372	0.26211	0.30595	0.18615	0.09205	isoelectric point	0.039	0.00999	0.07238	0.01213	0.53882	0.34327	0.4961	0.41488	0.15769	hydrophilicity and PAI	0.04322	0.01234	0.0669	0.01076	0.64604	0.39763	1.57267	0.89871	0.082	hydropathy	0.05497	0.00926	0.0658	0.01311	0.83541	0.57927	0.21191	0.0939
544	van der Waals volume	0.03166	0.01197	0	0	99	99	0.33884	0.3326	2.01326	polarity and hydrophilicity	0.01311	0.00725	0.03584	0.0143	0.36579	0.11687	0.37105	0	0.37105	isoelectric point	0.0121	0.00826	0.0327	0.01309	0.37003	0.08386	0.26959	0	0.26959	hydrophilicity and PAI	0.01617	0.01566	0.0275	0.01076	0.588	0.01333	0.93692	2.6711	0.93692	hydropathy	0.02439	0.0096	0.02336	0.01277	1.04409	0.40936	0.21498	0.66611
457	van der Waals volume	0.08236	0.01993	0.04005	0.0178	2.05643	1.07917	0.7363	1.02692	7.11721	polarity and hydrophilicity	0.0496	0.01598	0.09588	0.02454	0.51731	0.27919	0.84854	0.29733	0.28097	isoelectric point	0.04747	0.01702	0.08796	0.02149	0.53968	0.27821	0.94699	0.48135	0.47673	hydrophilicity and PAI	0.06037	0.02467	0.0768	0.01718	0.78607	0.37987	1.67855	0.6524	0.55564	hydropathy	0.07128	0.01814	0.07018	0.02291	1.01567	0.57085	0.25251	0.51786
41	van der Waals volume	0.02646	0.00644	0.04111	0.01227	0.64364	0.37505	0.39796	0.85633	0.79773	polarity and hydrophilicity	0.02336	0.00639	0.03689	0.00883	0.63323	0.37117	0.36579	0.41788	0.0279	isoelectric point	0.02854	0.00755	0.03166	0.00653	0.90145	0.54962	0.72714	0.85633	0.07273	hydrophilicity and PAI	0.04216	0.01119	0.02336	0.00532	1.80479	1.07985	1.33991	1.55235	0.30094	hydropathy	0.0275	0.00646	0.03584	0.0088	0.7673	0.47133	0.64024	0.27645
16	van der Waals volume	0.03062	0.00543	0.0121	0.00516	2.53058	1.45944	1.70804	0.93692	6.34165	polarity and hydrophilicity	0.01311	0.00414	0.04111	0.00781	0.3189	0.18336	0.22751	0.47277	0.10012	isoelectric point	0.0172	0.00628	0.03166	0.00653	0.54327	0.28594	0.2149	0.66411	0.15856	hydrophilicity and PAI	0.01515	0.00521	0.03166	0.00544	0.47852	0.26792	0.18826	1.13531	0.13556	hydropathy	0.02027	0.00528	0.03479	0.00768	0.58264	0.35296	0.22959	0.39599
279	van der Waals volume	0.02646	0.00751	0.00905	0.00512	2.92376	1.33733	0.34371	0.36191	0.82363	polarity and hydrophilicity	0.01617	0.00731	0.02854	0.00971	0.56657	0.23163	0.34997	0.83389	0.37458	isoelectric point	0.02646	0.0118	0.01924	0.00737	1.37526	0.55092	0.69221	3.00664	1.22558	hydrophilicity and PAI	0.00804	0.00511	0.03062	0.00977	0.26257	0.07254	1.21414	2.00499	0.67846	hydropathy	0.02027	0.00739	0.02646	0.01073	0.76606	0.34633	0.29204	0.49876
243	van der Waals volume	0.10272	0.0171	0.06145	0.02121	1.6716	1.03581	0.52019	0.77406	1.16498	polarity and hydrophilicity	0.04428	0.01238	0.15006	0.02835	0.29508	0.1788	0.44127	0.50825	0.1038	isoelectric point	0.04641	0.01584	0.12248	0.02218	0.37892	0.21132	0.78415	0.755	0.17321	hydrophilicity and PAI	0.10387	0.02902	0.08796	0.01644	1.18088	0.71695	1.80933	0.56325	0.60459	hydropathy	0.08348	0.01624	0.11196	0.02831	0.74562	0.47936	2.85714	0.24848
162	van der Waals volume	0.06799	0.01319	0.1272	0.0351	0.53451	0.33765	99	0.44889	0.58264	polarity and hydrophilicity	0.06362	0.01422	0.09929	0.01955	0.64075	0.41568	0	0.44	0.43211	isoelectric point	0.08796	0.02402	0.07791	0.01477	1.12899	0.6899	0	1.53837	0.95591	hydrophilicity and PAI	0.12013	0.03168	0.06362	0.01303	1.88824	1.15395	0	1.47849	1.13883	hydropathy	0.07018	0.01447	0.10733	0.0253	0.65387	0.42004	99	0.61111
389	van der Waals volume	0.07349	0.01825	0.0496	0.0194	1.48165	0.80058	0	2.88989	1.8144	polarity and hydrophilicity	0.05174	0.01492	0.08684	0.02143	0.59581	0.34008	0	0.49245	0.32856	isoelectric point	0.02854	0.01295	0.09361	0.0231	0.30488	0.13358	0	0.15663	0.14396	hydrophilicity and PAI	0.12958	0.0438	0.04322	0.01234	2.99815	1.54392	99	3.62231	2.65989	hydropathy	0.0582	0.01518	0.08572	0.02514	0.67895	0.38806	99	0.58936
7	van der Waals volume	0.02646	0.00537	0.01311	0.00414	2.01831	1.22261	1.07219	0.92781	1.43454	polarity and hydrophilicity	0.01617	0.00418	0.02958	0.00649	0.54665	0.33241	0.44647	0.12341	0.22205	isoelectric point	0.02233	0.00637	0.02233	0.00531	1	0.57742	1.14437	0.40872	0.21891	hydrophilicity and PAI	0.0121	0.00413	0.02854	0.0054	0.42397	0.23483	0.81076	0.33041	0.26568	hydropathy	0.01924	0.00421	0.02854	0.00647	0.67414	0.42931	0.43108	0.1405
50	van der Waals volume	0.07902	0.01235	0.02854	0.01187	2.76875	1.64984	3.39812	0.5239	1.28059	polarity and hydrophilicity	0.04534	0.00903	0.09134	0.01531	0.49639	0.34046	0.65584	0.34842	0.2924	isoelectric point	0.04641	0.01132	0.08013	0.01362	0.57918	0.37429	0.83024	0.784	0.5222	hydrophilicity and PAI	0.05497	0.01621	0.07459	0.0122	0.73696	0.4466	0.92954	1.03396	0.48135	hydropathy	0.06145	0.0106	0.07569	0.01591	0.81186	0.55513	1.16051	0.48115
5	van der Waals volume	0.03062	0.00543	0.01515	0.00521	2.02112	1.23723	1.04409	0.96218	2.72228	polarity and hydrophilicity	0.0172	0.00419	0.03584	0.0066	0.47991	0.30655	0.54327	0.3189	0.31324	isoelectric point	0.0172	0.00523	0.0327	0.00655	0.52599	0.30497	0.6384	0.60771	0.38009	hydrophilicity and PAI	0.03375	0.00985	0.02336	0.00426	1.44478	0.86531	1.04264	0.59504	0.60122	hydropathy	0.02233	0.00425	0.0327	0.00764	0.68287	0.44819	0.46625	0.27009
128	van der Waals volume	0.04534	0.00903	0.0275	0.01076	1.64873	0.94903	0.43547	1	2.77736	polarity and hydrophilicity	0.01515	0.00521	0.06909	0.01563	0.21928	0.11733	0.36185	0.49876	0.35284	isoelectric point	0.01924	0.00737	0.05604	0.01277	0.34333	0.1725	0.51553	0.37438	0.35588	hydrophilicity and PAI	0.03375	0.01204	0.04322	0.00898	0.78089	0.4159	0.8554	1.4004	0.28823	hydropathy	0.04428	0.009	0.03479	0.00988	1.27278	0.78979	0.31848	0.71408
722	van der Waals volume	0.02646	0.01288	0.0327	0.0251	0.80917	0.23495	0	0.49546	31.27	polarity and hydrophilicity	0.02439	0.01281	0.03166	0.01632	0.77037	0.24135	0	0.56808	0.32699	isoelectric point	0.02233	0.0138	0.03166	0.01741	0.70531	0.17383	0	0.88081	0.08773	hydrophilicity and PAI	0	0	0.04111	0.01674	0	0	0	1.43454	0	hydropathy	0.04005	0.01669	0.00804	0.00613	4.98134	1.64855	0	0.43571
173	van der Waals volume	0.0496	0.01027	0.03166	0.01197	1.56665	0.90144	0.72563	0.49875	1.28211	polarity and hydrophilicity	0.02233	0.00743	0.07128	0.01572	0.31327	0.17126	0.41488	0	0.23853	isoelectric point	0.02439	0.00854	0.06037	0.01292	0.40401	0.21626	0.2296	0	0.14429	hydrophilicity and PAI	0.03479	0.01317	0.0496	0.01027	0.70141	0.36112	0.7768	0	0.23766	hydropathy	0.04322	0.0101	0.04854	0.01366	0.8904	0.53248	0.24799	0
223	van der Waals volume	0.05067	0.01145	0.02854	0.01187	1.7754	0.97055	0.68664	1.67403	0.23822	polarity and hydrophilicity	0.03166	0.0087	0.0582	0.01401	0.54399	0.31796	0.53184	0.34682	0.26959	isoelectric point	0.0327	0.01091	0.05282	0.01266	0.61908	0.33277	0.59431	0.33041	1	hydrophilicity and PAI	0.04747	0.01589	0.04322	0.0101	1.09833	0.59227	1	0.15644	0.38584	hydropathy	0.03689	0.00883	0.05712	0.0163	0.64583	0.38218	0.39637	0.7483
203	van der Waals volume	0.03062	0.0076	0.01413	0.00727	2.16702	1.0757	0	1.0637	0.71127	polarity and hydrophilicity	0.01515	0.00625	0.039	0.0111	0.38846	0.17764	0	0.88749	0.49619	isoelectric point	0.0172	0.00838	0.0327	0.00873	0.52599	0.21289	0	1.50743	1	hydrophilicity and PAI	0.0121	0.00723	0.0327	0.00873	0.37003	0.11755	0	1.47393	0.17166	hydropathy	0.02439	0.00747	0.02958	0.01082	0.82454	0.41881	0	0.20207
387	van der Waals volume	0.0327	0.00982	0.01108	0.00721	2.95126	1.25096	99	0.78682	0.91003	polarity and hydrophilicity	0.0275	0.01076	0.02854	0.01079	0.96356	0.42563	0.84044	0.4137	0.31252	isoelectric point	0.03479	0.01536	0.02336	0.00851	1.4893	0.60966	1.40594	0.58616	0.54615	hydrophilicity and PAI	0.04111	0.01674	0.0213	0.00847	1.93005	0.81861	0.47277	0.93479	0.56141	hydropathy	0.01924	0.00737	0.04322	0.01795	0.44516	0.19405	4.0515	0.25004
56	van der Waals volume	0.02854	0.00647	0.03689	0.01324	0.77365	0.44026	0	4.28928	0.77997	polarity and hydrophilicity	0.0213	0.00635	0.04005	0.01001	0.53184	0.29864	0	0.07008	0.45729	isoelectric point	0.03794	0.01328	0.0275	0.00753	1.37964	0.70397	0	0.09867	1.28211	hydrophilicity and PAI	0.04641	0.01358	0.02233	0.00637	2.07837	1.1439	0	0.58547	1.22558	hydropathy	0.02233	0.00637	0.05067	0.01603	0.44069	0.23928	0	0.3171
613	van der Waals volume	0.07902	0.02222	0.02958	0.01948	2.6714	1.15777	0.32512	0.54896	0.88271	polarity and hydrophilicity	0.04005	0.01669	0.09474	0.02704	0.42274	0.19182	0.24438	0.25862	0.3837	isoelectric point	0.04216	0.02126	0.08236	0.02491	0.5119	0.19484	0.39425	0.93815	0.7538	hydrophilicity and PAI	0.05389	0.02655	0.07128	0.01935	0.75603	0.30167	2.46726	0.44752	0.76297	hydropathy	0.06037	0.01879	0.0768	0.027	0.78607	0.40058	0.62305	0.36194
12	van der Waals volume	0.04216	0.00671	0.02543	0.00749	1.65788	1.07685	1.09206	1.33555	3.26851	polarity and hydrophilicity	0.01822	0.0042	0.06037	0.01057	0.30181	0.19763	0.19783	0.06601	0.13277	isoelectric point	0.01924	0.00632	0.05067	0.00801	0.37971	0.22018	0.53069	0.08264	0.19615	hydrophilicity and PAI	0.02439	0.00747	0.04428	0.00788	0.55081	0.32439	0.46403	0.87438	0.27676	hydropathy	0.03375	0.00657	0.04534	0.00903	0.74438	0.49991	0.20582	0.175
337	van der Waals volume	0.05282	0.01497	0.07459	0.02562	0.70814	0.37771	1.08191	0.79563	0.6619	polarity and hydrophilicity	0.05604	0.01626	0.05928	0.0164	0.94534	0.52563	0.67895	0.51405	0.23039	isoelectric point	0.0768	0.02455	0.04641	0.01245	1.65482	0.8877	1.18117	0.67295	0.69155	hydrophilicity and PAI	0.09474	0.02961	0.03584	0.011	2.64342	1.39048	0.93935	1.15736	0.51336	hydropathy	0.04111	0.01227	0.08684	0.02521	0.4734	0.25739	0.59574	0.3957
797	van der Waals volume	0.10848	0.03873	0.04322	0.02805	2.50995	0.97867	4.2047	0.34746	99	polarity and hydrophilicity	0.04641	0.02263	0.14035	0.04943	0.33067	0.1253	0.19704	1.21714	0	isoelectric point	0.04005	0.02114	0.14035	0.04943	0.28536	0.09964	0.10629	1.5603	0	hydrophilicity and PAI	0.09815	0.05327	0.0846	0.03007	1.16017	0.39138	1.06243	1.94916	0	hydropathy	0.10272	0.03551	0.07349	0.03163	1.39774	0.63936	1.39681	0.20736
204	van der Waals volume	0.0496	0.01027	0.01617	0.00835	3.06741	1.604	0.52616	99	3.02987	polarity and hydrophilicity	0.01617	0.00626	0.06799	0.01558	0.23783	0.11858	0.29186	0	0.05926	isoelectric point	0.01822	0.00735	0.05497	0.01274	0.33145	0.16054	0.61327	0	0	hydrophilicity and PAI	0.0327	0.012	0.04428	0.01013	0.73848	0.38044	1.78674	0	0.16441	hydropathy	0.03689	0.00993	0.04641	0.01358	0.79487	0.44941	3.01793	0
121	van der Waals volume	0.0275	0.00753	0.00401	0.00303	6.85786	2.83665	0	0.53623	3.02658	polarity and hydrophilicity	0.00804	0.00409	0.03794	0.00996	0.21191	0.08246	0	0.30587	0.22751	isoelectric point	0.00703	0.00509	0.03166	0.0087	0.22205	0.04807	0	1.25249	0.22481	hydrophilicity and PAI	0.01617	0.00835	0.02543	0.00642	0.63586	0.24553	0	0.59782	0.76221	hydropathy	0.02233	0.00637	0.0213	0.00847	1.04836	0.53611	0	0
465	van der Waals volume	0.0658	0.01788	0.02646	0.01288	2.48677	1.2181	0.58351	7.37656	1.97536	polarity and hydrophilicity	0.04534	0.0158	0.0658	0.01788	0.68906	0.35301	0.89735	0.20615	0.41972	isoelectric point	0.04216	0.01567	0.06362	0.01777	0.66268	0.32547	1.02692	0.14874	0.48095	hydrophilicity and PAI	0.09134	0.03445	0.039	0.0111	2.34205	1.13553	2.11528	0.71648	1.80264	hydropathy	0.04641	0.01358	0.07128	0.02177	0.65109	0.35282	0.40662	0.0527
728	van der Waals volume	0.06909	0.02284	0	0	99	99	0	1.16549	4.19533	polarity and hydrophilicity	0.04216	0.0179	0.05928	0.02343	0.7112	0.29331	0	0.31834	0.60459	isoelectric point	0.03794	0.01881	0.05928	0.02225	0.64001	0.23464	0	0.46718	1	hydrophilicity and PAI	0.06037	0.03406	0.04641	0.01698	1.3008	0.41505	0	1.10153	1.53433	hydropathy	0.0582	0.01985	0.04005	0.02114	1.45318	0.62674	0	0.2262
145	van der Waals volume	0.03062	0.00868	0.01413	0.00727	2.16702	1.02523	0	0.64504	8.41646	polarity and hydrophilicity	0.01413	0.00623	0.04216	0.01119	0.33515	0.14808	0	0.40004	0.11881	isoelectric point	0.0121	0.00723	0.03689	0.00993	0.328	0.10402	0	0.68664	0.02258	hydrophilicity and PAI	0.02958	0.01298	0.02543	0.00749	1.16319	0.50425	0	0.77965	0.59504	hydropathy	0.02233	0.00637	0.03479	0.01097	0.64185	0.34878	0	0.25298
896	van der Waals volume	0.039	0.00666	0.04111	0.01116	0.94867	0.61871	0.57588	1	1.73192	polarity and hydrophilicity	0.02439	0.00534	0.05604	0.00929	0.43522	0.2916	0.28263	0.41875	0.36734	isoelectric point	0.03062	0.00651	0.04641	0.00792	0.65977	0.44377	0.46744	0.61549	0.54318	hydrophilicity and PAI	0.05497	0.01389	0.0327	0.00546	1.68104	1.07652	1	1.94621	0.93807	hydropathy	0.02958	0.00541	0.05604	0.01045	0.52784	0.36351	0.37746	0.47673
138	van der Waals volume	0.07128	0.01451	0.03584	0.0121	1.98884	1.18419	1.26627	1.31725	0.81179	polarity and hydrophilicity	0.03062	0.00977	0.09247	0.01919	0.33113	0.18673	0.36852	0.49546	0.26751	isoelectric point	0.03375	0.01094	0.0846	0.01754	0.39894	0.22332	0.46625	1.05353	0.51666	hydrophilicity and PAI	0.04747	0.01816	0.0658	0.01311	0.72143	0.37144	1.19652	1.10707	0.96889	hydropathy	0.0658	0.01549	0.05389	0.01385	1.22101	0.74269	0.4432	0.51382
82	van der Waals volume	0.08348	0.01374	0.04005	0.01335	2.08439	1.30599	0	0.82925	0.98555	polarity and hydrophilicity	0.03794	0.00885	0.11196	0.01887	0.33887	0.22235	0	0.62313	0.34345	isoelectric point	0.04111	0.01116	0.09474	0.01545	0.43392	0.2718	0	1.21184	0.81229	hydrophilicity and PAI	0.05712	0.01863	0.08013	0.01238	0.71284	0.41606	0	1.08566	0.54484	hydropathy	0.06037	0.01175	0.09361	0.01925	0.64491	0.4308	0	0.46324
552	van der Waals volume	0.13554	0.03014	0.07459	0.02806	1.81713	1.02679	0.87278	0.38012	1.24137	polarity and hydrophilicity	0.08013	0.02476	0.16736	0.04219	0.47879	0.26423	0.39796	0.46003	0.34086	isoelectric point	0.09929	0.03649	0.13315	0.03423	0.7457	0.37519	0.36231	1.55151	0.34547	hydrophilicity and PAI	0.09021	0.03434	0.13794	0.03034	0.65398	0.33201	0.63111	0.80184	0.5866	hydropathy	0.10272	0.02893	0.15251	0.04355	0.67353	0.37636	4.08242	0.43348
472	van der Waals volume	0.13674	0.02736	0.0768	0.02577	1.78047	1.06639	0.48144	0.35538	0.71673	polarity and hydrophilicity	0.06362	0.01896	0.18635	0.04274	0.3414	0.19495	0.3129	0.47582	0.21836	isoelectric point	0.08348	0.02749	0.1464	0.03103	0.57022	0.31556	0.56432	0.94699	0.69151	hydrophilicity and PAI	0.08909	0.03044	0.14035	0.03199	0.63477	0.34032	1.03018	0.51798	0.4704	hydropathy	0.09134	0.02169	0.1749	0.04623	0.52224	0.31497	0.57931	0.29837
452	van der Waals volume	0.08572	0.02137	0.04641	0.0215	1.84702	0.94758	0.56657	1.02284	0.51812	polarity and hydrophilicity	0.05067	0.01831	0.10387	0.02506	0.48782	0.25099	0.57934	0.26393	0.30212	isoelectric point	0.03794	0.01549	0.09929	0.02476	0.38211	0.18098	0.47432	0.68454	0.56172	hydrophilicity and PAI	0.10272	0.03814	0.06254	0.01536	1.64247	0.82901	2.33562	0.38695	0.58147	hydropathy	0.06145	0.01649	0.10387	0.02902	0.5916	0.33832	0.42815	0.13673
407	van der Waals volume	0.10502	0.01985	0.05604	0.02322	1.87402	1.07456	0.2845	0.80751	3.61462	polarity and hydrophilicity	0.04641	0.01358	0.14762	0.03261	0.31439	0.18216	0	0.22959	0.1763	isoelectric point	0.04747	0.01702	0.12013	0.0248	0.39516	0.2101	0	0.43108	0.2221	hydrophilicity and PAI	0.07902	0.02716	0.09929	0.01955	0.79585	0.43639	0	0.84044	0.10817	hydropathy	0.07349	0.01703	0.12602	0.03219	0.58316	0.35687	0.5996	0.15031
663	van der Waals volume	0.09361	0.02567	0.04428	0.02476	2.11405	0.98407	0	0.57931	1.5792	polarity and hydrophilicity	0.05497	0.02084	0.11312	0.03515	0.48594	0.23019	0	0.46978	0.07383	isoelectric point	0.04428	0.01913	0.10964	0.03215	0.40387	0.17737	0	0.27617	0.05371	hydrophilicity and PAI	0.07238	0.03275	0.08572	0.02514	0.84438	0.35748	0	0.61571	0.55755	hydropathy	0.07238	0.02183	0.09474	0.03219	0.76399	0.39825	0	0.58839
867	van der Waals volume	0.05712	0.01281	0.03479	0.01426	1.64185	0.90336	0.70349	0.72414	1.64553	polarity and hydrophilicity	0.02336	0.00745	0.08684	0.02017	0.269	0.14868	0.11376	0.66338	0.27617	isoelectric point	0.01924	0.00842	0.07238	0.01577	0.26582	0.12275	1.0778	1.0593	0.43833	hydrophilicity and PAI	0.06471	0.02258	0.04534	0.01129	1.42722	0.74395	0.49722	2.66968	0.65138	hydropathy	0.04747	0.01135	0.0582	0.01635	0.81564	0.48451	0.05749	0.44
448	van der Waals volume	0.03689	0.01214	0.01108	0.00824	3.32942	1.28106	0.63448	1.50498	0.76606	polarity and hydrophilicity	0.01007	0.00616	0.05497	0.01853	0.18319	0.0532	0.21302	0	0.17553	isoelectric point	0.01007	0.00616	0.04428	0.01463	0.22742	0.06637	0	0	0.53401	hydrophilicity and PAI	0.02958	0.0184	0.03062	0.00977	0.96604	0.2768	0.59782	0	0.45729	hydropathy	0.0327	0.01091	0.02646	0.01288	1.23583	0.55389	0.69811	0.11376
903	van der Waals volume	0.05497	0.01158	0.11196	0.031	0.49098	0.30351	0.79516	1.96707	0.53049	polarity and hydrophilicity	0.04747	0.01248	0.08684	0.01765	0.54664	0.33486	0.46903	0.37061	0.50095	isoelectric point	0.06145	0.01885	0.06909	0.01323	0.88942	0.51749	0.77504	1	1.25806	hydrophilicity and PAI	0.09134	0.02424	0.05497	0.01158	1.66163	1.00826	1.42094	0.54947	1.0541	hydropathy	0.05497	0.01158	0.10043	0.02484	0.54735	0.34637	0.63223	0.69423
560	van der Waals volume	0.01822	0.00735	0	0	99	99	1.50447	99	99	polarity and hydrophilicity	0	0	0.03062	0.01302	0	0	0	0	0	isoelectric point	0	0	0.02336	0.00958	0	0	0	0	0	hydrophilicity and PAI	0	0	0.0213	0.00847	0	0	0.40872	0	0	hydropathy	0.01515	0.00729	0.01311	0.00932	1.15561	0.35042	0.12263	0
754	van der Waals volume	0.039	0.01664	0.0768	0.0405	0.50781	0.19062	2.21346	1.06869	0.39637	polarity and hydrophilicity	0.03689	0.01765	0.06037	0.02349	0.61107	0.22943	0.39894	0.11006	0.69562	isoelectric point	0.05389	0.02655	0.04428	0.01688	1.21703	0.44702	0.31277	0.14231	0.28945	hydrophilicity and PAI	0.10043	0.04444	0.02854	0.01187	3.51892	1.38555	0.80553	0.52766	0.41409	hydropathy	0.03479	0.01536	0.07128	0.03023	0.48808	0.19141	0.51336	0.61702
312	van der Waals volume	0.03375	0.00985	0.05712	0.02096	0.59086	0.3061	0.17166	1.56133	2.08372	polarity and hydrophilicity	0.03062	0.00977	0.04854	0.01366	0.63082	0.33521	0.19868	0.55968	0.73828	isoelectric point	0.03479	0.01317	0.04216	0.01231	0.82519	0.39692	0.8884	0.53069	0.70106	hydrophilicity and PAI	0.08684	0.02647	0.0172	0.00628	5.04884	2.57112	4.54364	2.77736	0.784	hydropathy	0.03375	0.00985	0.0496	0.01712	0.68044	0.35821	1.12562	1.30189
674	van der Waals volume	0.08013	0.02724	0.01311	0.01036	6.11213	2.25352	1.56335	99	0.54468	polarity and hydrophilicity	0.05174	0.01837	0.06362	0.02251	0.81327	0.38744	0.74897	1.84545	0.60907	isoelectric point	0.04216	0.01678	0.07238	0.02668	0.58248	0.25621	0.88385	2.29513	1.32667	hydrophilicity and PAI	0.09134	0.04465	0.04111	0.01451	2.22184	0.83945	1.268	0	1.37253	hydropathy	0.06037	0.01997	0.05497	0.022	1.09824	0.52488	0.5113	1.62471
480	van der Waals volume	0.03479	0.01097	0.01515	0.00937	2.29637	0.97145	0.42817	0.36005	0.5871	polarity and hydrophilicity	0.01515	0.00833	0.04641	0.01471	0.32644	0.11158	1	0.19783	0	isoelectric point	0.01413	0.00831	0.04111	0.01339	0.34371	0.10679	99	0.29186	0.20582	hydrophilicity and PAI	0.02027	0.01161	0.03479	0.01097	0.58264	0.18925	2.33555	0.49752	0.36538	hydropathy	0.02233	0.00955	0.04111	0.01562	0.54318	0.22528	0	0.66469
872	van der Waals volume	0.01515	0.00833	0.02336	0.01277	0.64854	0.18876	1.6444	1	1.07219	polarity and hydrophilicity	0.0213	0.01058	0.0121	0.00723	1.76033	0.55458	0.94012	0.15644	0.28823	isoelectric point	0.03479	0.01646	0.00804	0.00511	4.32711	1.39392	1.78185	0.35527	0.55269	hydrophilicity and PAI	0.02336	0.01064	0.01413	0.00831	1.65322	0.56684	0.49679	0.35527	0	hydropathy	0.00804	0.00511	0.03479	0.01646	0.2311	0.05717	0.88749	0.22481
530	van der Waals volume	0.08909	0.0241	0.16861	0.06428	0.52838	0.27906	0.22724	0.75232	0.96469	polarity and hydrophilicity	0.08236	0.02616	0.13794	0.03756	0.59707	0.32023	0.2731	0.45712	0.29766	isoelectric point	0.09134	0.03062	0.11895	0.03296	0.76789	0.39971	1.03285	1.04698	0.47351	hydrophilicity and PAI	0.15373	0.05274	0.08684	0.02395	1.77027	0.91154	1.40329	0.97694	0.43081	hydropathy	0.09815	0.02858	0.12839	0.03802	0.76447	0.41806	0.9682	0.36117
534	van der Waals volume	0.07128	0.01935	0.10272	0.04208	0.69393	0.35863	0.80936	0.55551	0.77118	polarity and hydrophilicity	0.07018	0.0205	0.08909	0.02536	0.78774	0.43408	0.25082	0.19149	0.2249	isoelectric point	0.08348	0.02749	0.07459	0.02074	1.11918	0.58733	0.51405	0.73725	0.68906	hydrophilicity and PAI	0.11778	0.0397	0.0582	0.01518	2.02371	1.06405	1.30585	0.1547	0.34958	hydropathy	0.05928	0.01874	0.11545	0.03401	0.51347	0.27124	0.72969	0.38721
136	van der Waals volume	0.05282	0.01036	0.02646	0.01073	1.99622	1.1417	0.23673	1.69958	1.75312	polarity and hydrophilicity	0.0213	0.00635	0.07349	0.0146	0.28984	0.16971	0.61327	0.03436	0.44309	isoelectric point	0.00905	0.00512	0.07238	0.01455	0.12503	0.04521	1.75746	0.11072	1.60159	hydrophilicity and PAI	0.02854	0.01295	0.05389	0.01039	0.5296	0.24253	1.30189	0.61988	0.37438	hydropathy	0.04216	0.00895	0.05174	0.01378	0.81484	0.50687	0.12885	0.59897
464	van der Waals volume	0.0658	0.01549	0.03166	0.01632	2.07833	1.04856	0	0.43108	0.68044	polarity and hydrophilicity	0.01924	0.00842	0.09929	0.02346	0.19378	0.08815	0	0.16441	0.364	isoelectric point	0.02543	0.01177	0.07902	0.01852	0.32182	0.14005	0	0.62276	1	hydrophilicity and PAI	0.01108	0.00721	0.08572	0.02011	0.12926	0.03657	0	1.33636	0.91612	hydropathy	0.04641	0.01358	0.07791	0.02339	0.59569	0.32409	0	0.22751
283	van der Waals volume	0.03584	0.0088	0.0121	0.00723	2.96198	1.39886	99	0.96688	0.78162	polarity and hydrophilicity	0.01108	0.00618	0.0496	0.0137	0.22339	0.07741	1.56133	0.42324	0.6043	isoelectric point	0.01007	0.00719	0.04216	0.01119	0.23885	0.05398	2.88336	0.98868	1.50133	hydrophilicity and PAI	0.01007	0.00719	0.039	0.0111	0.25821	0.05749	0	0.66911	1	hydropathy	0.02543	0.00856	0.03689	0.01324	0.68935	0.33653	99	0.49306
868	van der Waals volume	0.0327	0.00982	0.01311	0.00932	2.49428	1.02006	0.30587	0.37229	1.86041	polarity and hydrophilicity	0.00905	0.00512	0.04854	0.01366	0.18644	0.06318	0.3326	0	0.15436	isoelectric point	0.00602	0.00508	0.04111	0.01116	0.14644	0.01798	1.60159	0	0.1966	hydrophilicity and PAI	0.0213	0.0127	0.03166	0.0087	0.67277	0.21308	1.60159	0.36191	0.70521	hydropathy	0.02336	0.00745	0.03689	0.01434	0.63323	0.31056	0.15256	0.09867
620	van der Waals volume	0.05067	0.01488	0.01007	0.00719	5.03178	2.07358	1.14507	99	1.26767	polarity and hydrophilicity	0.02958	0.01298	0.05067	0.01831	0.58378	0.24065	1.09225	99	0.76606	isoelectric point	0.03584	0.0176	0.04322	0.01459	0.82925	0.31552	0.72714	99	0.75659	hydrophilicity and PAI	0.04216	0.02014	0.039	0.01332	1.08103	0.42087	1.13883	0	0.63586	hydropathy	0.03166	0.01306	0.05282	0.01957	0.59939	0.25694	0.80499	99
611	van der Waals volume	0.02958	0.01298	0.01515	0.01145	1.95248	0.62406	0.67146	0.66469	2.31976	polarity and hydrophilicity	0.0172	0.01047	0.03479	0.01426	0.49439	0.13721	1.37125	0	0.14007	isoelectric point	0.01007	0.00822	0.03479	0.01426	0.28945	0.03772	1.35531	0	0.39599	hydrophilicity and PAI	0.05497	0.03126	0.0121	0.0062	4.54298	1.29563	1.25543	0.61327	0.26568	hydropathy	0.02543	0.0107	0.02543	0.01391	1	0.37443	0.66163	0.46744
667	van der Waals volume	0.09247	0.02559	0.04534	0.02257	2.03948	0.98483	1.24713	1.6381	0.96889	polarity and hydrophilicity	0.05389	0.01963	0.10502	0.03176	0.51314	0.25048	0.37971	0.38721	0.60318	isoelectric point	0.05928	0.0246	0.09361	0.02695	0.63327	0.28766	0.41457	0.4617	0.91003	hydrophilicity and PAI	0.03584	0.01871	0.10158	0.02884	0.35283	0.13134	1.72618	0.3973	0.50612	hydropathy	0.06145	0.02003	0.10617	0.03318	0.57879	0.29724	0.68441	0.44272
745	van der Waals volume	0.10158	0.03147	0.02233	0.0138	4.54904	1.94049	0.59536	1.78764	99	polarity and hydrophilicity	0.05712	0.02329	0.10158	0.0354	0.56232	0.24697	0.71589	0.54312	0.37691	isoelectric point	0.05174	0.0287	0.09815	0.03378	0.52715	0.17464	0.29291	0.35721	0.07266	hydrophilicity and PAI	0.06362	0.03081	0.08796	0.03034	0.72328	0.27735	1.44611	1.97528	0.70141	hydropathy	0.07459	0.0305	0.08684	0.03151	0.85894	0.37254	0.96661	0.96687
698	van der Waals volume	0.05604	0.01742	0.02336	0.01703	2.39897	0.95618	99	4.91362	0.36191	polarity and hydrophilicity	0.02336	0.01171	0.07459	0.02562	0.31318	0.11626	0	0	1	isoelectric point	0.0213	0.0127	0.06799	0.02158	0.31328	0.09601	0	0	1.4004	hydrophilicity and PAI	0.0327	0.01964	0.05389	0.01616	0.60679	0.18644	0	0	2.76309	hydropathy	0.04216	0.01567	0.05389	0.02194	0.78233	0.34933	0	0.42271
665	van der Waals volume	0.05067	0.01603	0.08572	0.03896	0.59111	0.27783	0.68428	0.79852	0.84199	polarity and hydrophilicity	0.04747	0.01816	0.07128	0.02419	0.66597	0.30701	0.29562	0.2326	0.29284	isoelectric point	0.05497	0.02547	0.06145	0.01885	0.89455	0.36737	0.66422	0.22156	0.73348	hydrophilicity and PAI	0.09361	0.03466	0.04216	0.01455	2.22035	1.0395	0.60907	0.32182	0.31327	hydropathy	0.04854	0.01707	0.0768	0.03068	0.63203	0.2928	0.46642	0.34249
713	van der Waals volume	0.05604	0.01742	0.0213	0.01588	2.63099	1.03873	0	1.094	1.10932	polarity and hydrophilicity	0.0327	0.01528	0.06471	0.02377	0.50533	0.19688	0	0.50608	0.7673	isoelectric point	0.03479	0.01865	0.05604	0.01974	0.62081	0.21298	0	0.71741	1.34145	hydrophilicity and PAI	0.03166	0.01959	0.05497	0.01737	0.57595	0.16685	0	1.5239	1.41818	hydropathy	0.03689	0.01545	0.06471	0.02733	0.57008	0.23294	0	0.8603
512	van der Waals volume	0.04216	0.01455	0.0846	0.03634	0.49835	0.2283	0.3729	1.02284	2.69503	polarity and hydrophilicity	0.03794	0.01438	0.0658	0.02026	0.5766	0.27376	0.22339	0.22738	0.10569	isoelectric point	0.05282	0.02187	0.05067	0.01603	1.04243	0.46402	0.50837	0.63289	0	hydrophilicity and PAI	0.08909	0.03424	0.03584	0.0121	2.48577	1.14414	0.96484	0.67853	0	hydropathy	0.04005	0.01558	0.07349	0.02555	0.54497	0.24707	0.24278	0.49573
838	van der Waals volume	0.03689	0.02096	0	0	99	99	99	2.09342	99	polarity and hydrophilicity	0.03479	0.02085	0.02336	0.01703	1.4893	0.34513	0.91554	0.55303	0.45428	isoelectric point	0	0	0.04641	0.02603	0	0	0.588	1	0.88749	hydrophilicity and PAI	0	0	0.04216	0.0235	0	0	0	0.88691	0	hydropathy	0.039	0.02108	0.00905	0.00922	4.30939	nonsignif	1.45225	0.08578
591	van der Waals volume	0.05497	0.01968	0.01515	0.01354	3.62838	1.23005	0.80499	0.53632	1.03081	polarity and hydrophilicity	0.03584	0.0154	0.05928	0.02108	0.60459	0.25436	0.31848	0.42244	0.37186	isoelectric point	0.0213	0.0127	0.06145	0.02238	0.34662	0.10259	0.63586	0.89961	0.60899	hydrophilicity and PAI	0.04111	0.02678	0.0496	0.01826	0.82883	0.21117	0.26257	1.2443	1.265	hydropathy	0.03584	0.0143	0.0669	0.0251	0.53572	0.23413	0.42271	0.43929
807	van der Waals volume	0.06254	0.02954	0.08684	0.04664	0.72018	0.24723	1.59148	99	1.97193	polarity and hydrophilicity	0.06037	0.02702	0.07569	0.03304	0.7976	0.30672	0.1996	0.34203	0.40531	isoelectric point	0.06254	0.03308	0.07128	0.03144	0.87738	0.2868	0	0	0.12137	hydrophilicity and PAI	0.11196	0.05392	0.04111	0.01897	2.72342	0.96605	0.7629	0.54187	1.09602	hydropathy	0.0658	0.0286	0.07238	0.03517	0.90909	0.34589	0.77768	0.30795
668	van der Waals volume	0.05389	0.01847	0.09021	0.04452	0.59738	0.2629	0.20842	1	1.1223	polarity and hydrophilicity	0.02854	0.01295	0.09815	0.02988	0.29078	0.12177	0.74876	0.26281	0.61224	isoelectric point	0.03375	0.0197	0.07349	0.0219	0.45925	0.14729	0	0.88691	1.15722	hydrophilicity and PAI	0.09361	0.03851	0.04216	0.01567	2.22035	0.95279	1	0.8185	0.7629	hydropathy	0.05497	0.01621	0.07569	0.03426	0.72625	0.35252	2.00499	0.32601
175	van der Waals volume	0.03689	0.00883	0.01515	0.00833	2.43498	1.19506	0	0.83743	0.72714	polarity and hydrophilicity	0.01007	0.00514	0.05712	0.01397	0.1763	0.06935	0	0.39418	0.12534	isoelectric point	0.0121	0.00723	0.04534	0.01129	0.26687	0.086	0	0.56198	0.08652	hydrophilicity and PAI	0.0121	0.00723	0.04216	0.01007	0.287	0.09324	0	1.75058	0.90775	hydropathy	0.02439	0.00747	0.04322	0.01347	0.56432	0.29847	0	0.60041
821	van der Waals volume	0.09361	0.03851	0.03166	0.02503	2.95673	0.97195	0	99	1.06608	polarity and hydrophilicity	0.04322	0.02357	0.11545	0.04354	0.37436	0.12359	0	0.27734	0.16197	isoelectric point	0.02958	0.01948	0.10848	0.0414	0.27268	0.06739	0	0.20452	0.03934	hydrophilicity and PAI	0.08236	0.06602	0.07569	0.02814	1.08812	0.15737	0	2.36735	1.19053	hydropathy	0.06799	0.02877	0.09361	0.04492	0.72631	0.28312	0	0.82167
686	van der Waals volume	0.06471	0.02139	0.01515	0.01354	4.27129	1.50993	2.34194	2.19955	2.01534	polarity and hydrophilicity	0.02958	0.01515	0.07459	0.02562	0.39657	0.144	1.71456	0.34958	0.64854	isoelectric point	0.0213	0.0127	0.07238	0.02547	0.29428	0.08789	1.04487	0.52287	0.56122	hydrophilicity and PAI	0.0768	0.0405	0.04005	0.01447	1.9176	0.66581	2.70752	0.14349	0.27645	hydropathy	0.02958	0.01407	0.08572	0.03142	0.34508	0.13241	0.84134	0.67413
735	van der Waals volume	0.0172	0.01047	0	0	99	99	1.50743	0	99	polarity and hydrophilicity	0.00703	0.00713	0.02027	0.01161	0.34682	nonsignif	0.94919	99	0.28263	isoelectric point	0.00905	0.00922	0.01617	0.0094	0.55968	nonsignif	1.63636	99	0.55968	hydrophilicity and PAI	0.01108	0.01133	0.01413	0.00831	0.78415	nonsignif	0.47432	99	0	hydropathy	0.01007	0.00719	0.01822	0.0126	0.55269	0.09345	0.61111	0
802	van der Waals volume	0.05712	0.02213	0	0	99	99	5.00994	1.78674	99	polarity and hydrophilicity	0.01617	0.01148	0.07569	0.03059	0.21363	0.04413	0.43158	0	0	isoelectric point	0.01515	0.01145	0.0658	0.02622	0.23024	0.04021	1.05859	0	0	hydrophilicity and PAI	0.02027	0.02111	0.06145	0.02238	0.32986	nonsignif	1.44611	0	0	hydropathy	0.03375	0.01641	0.06145	0.03063	0.54923	0.18831	0.715	0.23766
846	van der Waals volume	0.04216	0.02686	0.05282	0.03799	0.79818	0.16848	0	99	1.04409	polarity and hydrophilicity	0.03062	0.01953	0.0582	0.03387	0.52612	0.12045	0	0	0.33761	isoelectric point	0.04111	0.02455	0.04747	0.0261	0.86602	0.22509	0	0	0.43211	hydrophilicity and PAI	0.08909	0.05073	0.02646	0.0161	3.36697	0.90132	0	0	0.76606	hydropathy	0.03166	0.01959	0.06145	0.03416	0.51522	0.12624	0	99
258	van der Waals volume	0.01822	0.0063	0	0	99	99	0	0.68935	1.18986	polarity and hydrophilicity	0.00502	0.00405	0.02233	0.00743	0.22481	0.03259	0	0.15867	0.4961	isoelectric point	0.00703	0.00509	0.01822	0.0063	0.38584	0.07912	0	0.24495	0.89397	hydrophilicity and PAI	0.0121	0.00723	0.01413	0.00519	0.85633	0.25207	0	0.49439	1.17849	hydropathy	0.00905	0.0041	0.0213	0.00847	0.42488	0.16627	0	0.80917
2	van der Waals volume	0.01515	0.00312	0.00703	0.00306	2.15505	1.19227	0	1.12892	1.72119	polarity and hydrophilicity	0.00401	0.00202	0.02336	0.00426	0.17166	0.07205	0	0.4486	0.10395	isoelectric point	0.00301	0.00202	0.02027	0.00422	0.1485	0.04042	0	0.65865	0.12369	hydrophilicity and PAI	0.00703	0.00306	0.01617	0.00313	0.43476	0.2057	0	0.6866	0.35527	hydropathy	0.00703	0.00204	0.02336	0.00532	0.30094	0.17399	0	0.59367
693	van der Waals volume	0.08125	0.02484	0.04005	0.02225	2.02871	0.90546	1.05598	1.61552	0.77123	polarity and hydrophilicity	0.0275	0.01399	0.11778	0.03696	0.23349	0.08731	0.55564	0.22453	0.27582	isoelectric point	0.04216	0.02014	0.09247	0.03071	0.45593	0.17876	1	0.28166	0.60225	hydrophilicity and PAI	0.02958	0.01731	0.09474	0.02704	0.31222	0.10076	1.05353	0.45571	0.33576	hydropathy	0.0327	0.01528	0.13077	0.0411	0.25006	0.10136	0.77026	0.50295
669	van der Waals volume	0.03479	0.01317	0.07791	0.03447	0.44654	0.19238	0.79145	99	4.54484	polarity and hydrophilicity	0.02646	0.0118	0.06799	0.02517	0.38917	0.15736	0.34127	0.15856	0.14443	isoelectric point	0.03479	0.01646	0.05282	0.01957	0.65865	0.25321	0.41408	0	0.0293	hydrophilicity and PAI	0.07238	0.02911	0.03062	0.01194	2.36381	1.01668	0.70814	0.36005	0.1937	hydropathy	0.0327	0.01418	0.07018	0.02653	0.46594	0.1915	0.44711	0.18529
856	van der Waals volume	0.06362	0.03318	0	0	99	99	99	0.15616	0.62276	polarity and hydrophilicity	0.03062	0.02279	0.06909	0.03847	0.44319	0.0728	0	0.54714	0	isoelectric point	0.039	0.02885	0.05604	0.03019	0.69593	0.11771	0	3.404	0	hydrophilicity and PAI	0.04322	0.03254	0.05282	0.02763	0.81825	0.13275	0	0.92327	0	hydropathy	0.02336	0.01703	0.10272	0.05787	0.22741	0.03942	0	0.12144
736	van der Waals volume	0.0121	0.00723	0	0	99	99	0.24799	99	99	polarity and hydrophilicity	0	0	0.0213	0.0127	0	0	0	0	0	isoelectric point	0	0	0.01515	0.00937	0	0	0	0	0	hydrophilicity and PAI	0	0	0.01413	0.00831	0	0	0	1.33702	0	hydropathy	0.01007	0.00719	0.01007	0.01027	1	nonsignif	0	0.24766
849	van der Waals volume	0.00905	0.0082	0	0	99	99	0	0	0	polarity and hydrophilicity	0	0	0.01617	0.01566	0	0	0	0	0	isoelectric point	0	0	0.0121	0.01239	0	nonsignif	0	0	0	hydrophilicity and PAI	0	0	0.00905	0.00922	0	nonsignif	0	0	0	hydropathy	0	0	0.01822	0.01785	0	0	0	0
873	van der Waals volume	0.00502	0.00304	0	0	99	99	99	1.23341	1.46758	polarity and hydrophilicity	0	0	0.00804	0.00511	0	0	0.27166	0.68139	0.3171	isoelectric point	0	0	0.00602	0.00406	0	0	0	1.28946	0.32964	hydrophilicity and PAI	0	0	0.00502	0.00405	0	0	0	1.06733	0.94402	hydropathy	0	0	0.01007	0.00719	0	0	0.30587	0.21498
Protein comparison
		γ-Poisson correction for branches (distance based Bayes reconstruction)
Cluster #	α	d	Var(d)	c	Var(c)	a	Var(a)	b	Var(b)
316	0.45922	0.03182	5e-05	0.49159	0.00435	0.11634	0.00026	0.11109	0.00025
636	0.46927	0.05035	0.00015	0.53422	0.00913	0.03512	9e-05	0.10891	0.00042
809	0.54845	0.23876	0.00242	0.64881	0.021	0.02324	0.0001	0.01138	4e-05
[truncated: 21 more columns]

## Sheet: b
Gene comparison
		Branch b						Branch d	Branch c	Branch a		Branch b						Branch d	Branch c	Branch a		Branch b						Branch d	Branch c	Branch a		Branch b						Branch d	Branch c	Branch a		Branch b						Branch d	Branch c
	AA classification	dr	Var(dr)	dc	Var(dc)	dr/dc	dr/dc (low boundary)	dr/dc	dr/dc	dr/dc	AA classification	dr	Var(dr)	dc	Var(dc)	dr/dc	dr/dc (low boundary)	dr/dc	dr/dc	dr/dc	AA classification	dr	Var(dr)	dc	Var(dc)	dr/dc	dr/dc (low boundary)	dr/dc	dr/dc	dr/dc	AA classification	dr	Var(dr)	dc	Var(dc)	dr/dc	dr/dc (low boundary)	dr/dc	dr/dc	dr/dc	AA classification	dr	Var(dr)	dc	Var(dc)	dr/dc	dr/dc (low boundary)	dr/dc	dr/dc
820	van der Waals volume	0.0275	0.01399	0	0	99	99	0.16675	1.05081	99	polarity and hydrophilicity	0.01108	0.01133	0.03062	0.01845	0.36185	nonsignif	0.54662	0.37458	0	isoelectric point	0.01311	0.01346	0.02543	0.01498	0.51553	nonsignif	0.76221	0.51553	0	hydrophilicity and PAI	0.01924	0.02	0.0213	0.0127	0.90329	nonsignif	1.36164	0.90329	0	hydropathy	0.00905	0.00922	0.03794	0.02324	0.23853	nonsignif	0.35588	1.22558
828	van der Waals volume	0.05282	0.02418	0	0	99	99	0	1.4921	2.27134	polarity and hydrophilicity	0.01007	0.01027	0.0768	0.03559	0.13112	nonsignif	0	0.3202	0.06936	isoelectric point	0.0121	0.01239	0.06362	0.02962	0.19019	nonsignif	0	0.44746	0.04822	hydrophilicity and PAI	0.03689	0.03862	0.04111	0.01897	0.89735	nonsignif	0	0.8923	0.74799	hydropathy	0.00905	0.00922	0.09361	0.04236	0.09668	nonsignif	0	0.41057
617	van der Waals volume	0.01515	0.00833	0	0	99	99	99	1.55799	3.01793	polarity and hydrophilicity	0.00602	0.00508	0.01822	0.0105	0.33041	0.03273	0.52019	0.09797	0.29699	isoelectric point	0.00703	0.00713	0.01413	0.00831	0.49752	nonsignif	0.33005	0.14483	0.43476	hydrophilicity and PAI	0.01007	0.01027	0.0121	0.00723	0.83223	nonsignif	0.55269	1.28262	0	hydropathy	0.00502	0.00507	0.02233	0.0138	0.22481	nonsignif	0.34203	0.36426
643	van der Waals volume	0.0213	0.00847	0	0	99	99	99	4.36529	0.60488	polarity and hydrophilicity	0.00502	0.00507	0.02958	0.01407	0.16971	nonsignif	0	0.53606	0.16971	isoelectric point	0.00602	0.0061	0.02336	0.01064	0.25771	nonsignif	0	1	0.25771	hydrophilicity and PAI	0.02543	0.01498	0.0121	0.00723	2.10165	0.54061	0	0.4714	0.39665	hydropathy	0.00401	0.00404	0.039	0.01886	0.10282	nonsignif	0	0.74877
169	van der Waals volume	0.00703	0.00306	0	0	99	99	0.2296	1	99	polarity and hydrophilicity	0.002	0.00201	0.00905	0.00512	0.22099	nonsignif	0.22099	0.8884	0.39821	isoelectric point	0.00301	0.00302	0.00703	0.00408	0.42817	nonsignif	0.42817	0.54332	0.29891	hydrophilicity and PAI	0.00602	0.00508	0.00502	0.00304	1.1992	0.11663	1.4004	1.25249	3.26933	hydropathy	0.002	0.00201	0.0121	0.0062	0.16529	nonsignif	0.83389	0.8884
293	van der Waals volume	0.00401	0.00303	0	0	99	99	0.81679	1.25249	99	polarity and hydrophilicity	0.00301	0.00302	0.00301	0.00302	1	nonsignif	1.37811	0.72563	0	isoelectric point	0.00401	0.00404	0.002	0.00201	2.005	nonsignif	0.63448	1.6306	0	hydrophilicity and PAI	0	0	0.00401	0.00303	0	0	1.88433	1	0	hydropathy	0.002	0.00201	0.00401	0.00404	0.49875	nonsignif	0.49752	6.555
324	van der Waals volume	0.00401	0.00303	0	0	99	99	2.68605	0.6289	99	polarity and hydrophilicity	0.00301	0.00302	0.00301	0.00302	1	nonsignif	0.37746	0.26959	0.09507	isoelectric point	0.00401	0.00404	0.002	0.00201	2.005	nonsignif	0.62276	0.46744	0.15769	hydrophilicity and PAI	0	0	0.00401	0.00303	0	0	0.86535	0.66469	0.22481	hydropathy	0.002	0.00201	0.00401	0.00404	0.49875	nonsignif	0.21093	1.0778
756	van der Waals volume	0.01924	0.00947	0	0	99	99	99	1.54191	2.00996	polarity and hydrophilicity	0.00703	0.00713	0.02233	0.0138	0.31482	nonsignif	0.46403	0.47769	0.84516	isoelectric point	0.00905	0.00922	0.0172	0.01047	0.52616	nonsignif	0.74793	0.77997	1.36733	hydrophilicity and PAI	0	0	0.0213	0.01058	0	0	0	1.04836	1.36733	hydropathy	0.01617	0.0094	0.01007	0.01027	1.60576	nonsignif	1.1003	0.58147
656	van der Waals volume	0.01515	0.00729	0	0	99	99	2.17774	2.41216	0.3314	polarity and hydrophilicity	0.00502	0.00507	0.01822	0.0105	0.27552	nonsignif	0.9157	0.72721	0.83389	isoelectric point	0	0	0.0213	0.01058	0	0	0.69031	0.72122	1.1992	hydrophilicity and PAI	0	0	0.01617	0.00835	0	0	0	1.38393	0	hydropathy	0.01413	0.00831	0.00703	0.00713	2.00996	nonsignif	0.59736	0.87783
817	van der Waals volume	0.02646	0.01395	0	0	99	99	0	99	0	polarity and hydrophilicity	0.00905	0.00922	0.03166	0.01959	0.28585	nonsignif	0	0.89871	0	isoelectric point	0	0	0.03689	0.01986	0	0	0	0	0	hydrophilicity and PAI	0	0	0.0275	0.01399	0	0	0	0	0	hydropathy	0.00804	0.00817	0.03584	0.02201	0.22433	nonsignif	0	0.66446
823	van der Waals volume	0.03689	0.02096	0	0	99	99	1.60351	0.67773	1.36733	polarity and hydrophilicity	0.01108	0.01133	0.05389	0.02886	0.2056	nonsignif	0.32465	0.11695	0.64419	isoelectric point	0	0	0.04111	0.02343	0	0	0.24657	0	0	hydrophilicity and PAI	0	0	0.04216	0.0235	0	0	0.88679	0	0	hydropathy	0.03584	0.01871	0.01311	0.01346	2.73379	nonsignif	0.47905	0.39238
838	van der Waals volume	0.02233	0.01274	0	0	99	99	99	99	2.09342	polarity and hydrophilicity	0.01108	0.01133	0.02439	0.01814	0.45428	nonsignif	0.91554	1.4893	0.55303	isoelectric point	0.01617	0.01671	0.01822	0.01365	0.88749	nonsignif	0.588	0	1	hydrophilicity and PAI	0	0	0.02543	0.01498	0	0	0	0	0.88691	hydropathy	0.02646	0.0161	0	0	99	99	1.45225	4.30939
712	van der Waals volume	0.03062	0.01411	0	0	99	99	0	99	0	polarity and hydrophilicity	0.02543	0.01284	0.01924	0.01158	1.32173	0.4085	0	0	0	isoelectric point	0.02233	0.0138	0.02233	0.0138	1	0.23609	0	0	0	hydrophilicity and PAI	0.03062	0.02387	0.01822	0.00945	1.68057	0.24395	0	0	0	hydropathy	0.0275	0.01291	0.01515	0.01145	1.81518	0.5485	0	99
596	van der Waals volume	0.01007	0.00616	0	0	99	99	0	2.48195	0.62105	polarity and hydrophilicity	0	0	0.01617	0.0094	0	0	0	0.11337	0.17969	isoelectric point	0	0	0.01311	0.00725	0	0	0	0.16797	0.4804	hydrophilicity and PAI	0.00804	0.00817	0.00804	0.00511	1	nonsignif	0	0.22205	0.96715	hydropathy	0.00401	0.00404	0.01413	0.01038	0.28379	nonsignif	0	0.15539
159	van der Waals volume	0.00401	0.00202	0	0	99	99	0	1.28734	1.67403	polarity and hydrophilicity	0	0	0.00703	0.00408	0	0	0	0	0.39665	isoelectric point	0	0	0.00502	0.00304	0	0	0	0.24876	0.31289	hydrophilicity and PAI	0	0	0.00502	0.00304	0	0	0	0	0.55968	hydropathy	0.002	0.00201	0.00602	0.00406	0.33223	nonsignif	0	1
560	van der Waals volume	0.01822	0.00735	0	0	99	99	1.50447	99	99	polarity and hydrophilicity	0	0	0.02958	0.01298	0	0	0	0	0	isoelectric point	0	0	0.02233	0.00955	0	0	0	0	0	hydrophilicity and PAI	0	0	0.02027	0.00844	0	0	0.40872	0	0	hydropathy	0.01822	0.0084	0.00602	0.0061	3.02658	nonsignif	0.12263	1.15561
592	van der Waals volume	0.00602	0.00406	0	0	99	99	99	0.3326	99	polarity and hydrophilicity	0	0	0.01007	0.00719	0	0	0	1	0.59504	isoelectric point	0	0	0.00804	0.00613	0	0	0	1.50125	0.07322	hydrophilicity and PAI	0	0	0.00703	0.00509	0	0	0	1.75312	6.97015	hydropathy	0.00401	0.00404	0.00602	0.0061	0.66611	nonsignif	0	0
626	van der Waals volume	0.00703	0.00509	0	0	99	99	0	0.72563	0.95164	polarity and hydrophilicity	0	0	0.01108	0.00824	0	0	0	0.41488	0.49509	isoelectric point	0	0	0.00905	0.00615	0	0	0	0.24876	0.1966	hydrophilicity and PAI	0	0	0.00804	0.00613	0	0	99	2.81474	1.10163	hydropathy	0.00401	0.00404	0.00703	0.00713	0.57041	nonsignif	99	0.24799
703	van der Waals volume	0.01617	0.00835	0	0	99	99	99	99	1.43756	polarity and hydrophilicity	0	0	0.02543	0.01284	0	0	0	0	0.59431	isoelectric point	0	0	0.01924	0.01053	0	0	0	0	1.19652	hydrophilicity and PAI	0	0	0.01822	0.00945	0	0	0	0	0.53985	hydropathy	0.00502	0.00507	0.02336	0.01384	0.2149	nonsignif	0.86772	0
736	van der Waals volume	0.01311	0.00725	0	0	99	99	0.24799	99	99	polarity and hydrophilicity	0	0	0.0213	0.0127	0	0	0	0	0	isoelectric point	0	0	0.01515	0.00937	0	0	0	0	0	hydrophilicity and PAI	0	0	0.01413	0.00831	0	0	0	0	1.33702	hydropathy	0.00502	0.00507	0.02027	0.01478	0.24766	nonsignif	0	1
752	van der Waals volume	0.00905	0.00615	0	0	99	99	0	0.92781	0.23568	polarity and hydrophilicity	0	0	0.01413	0.01038	0	0	1	0	0	isoelectric point	0	0	0.01108	0.00824	0	0	1.50332	0	0	hydrophilicity and PAI	0	0	0.01007	0.00719	0	0	2.41036	0.85633	0	hydropathy	0.00502	0.00507	0.00905	0.00922	0.5547	nonsignif	0.5547	99
799	van der Waals volume	0.01108	0.00824	0	0	99	99	99	1.50933	99	polarity and hydrophilicity	0	0	0.01822	0.01365	0	0	0	0.45117	0	isoelectric point	0	0	0.01515	0.01041	0	0	0.45096	0.68526	0	hydrophilicity and PAI	0	0	0.01311	0.00932	0	0	0	0.88284	0	hydropathy	0.00703	0.00713	0.01108	0.01133	0.63448	nonsignif	0.66338	0.65138
802	van der Waals volume	0.01924	0.01158	0	0	99	99	5.00994	99	1.78674	polarity and hydrophilicity	0	0	0.03062	0.01953	0	0	0.43158	0.21363	0	isoelectric point	0	0	0.02543	0.01605	0	0	1.05859	0.23024	0	hydrophilicity and PAI	0	0	0.02543	0.01605	0	0	1.44611	0.32986	0	hydropathy	0.00703	0.00713	0.02854	0.01834	0.24632	nonsignif	0.715	0.54923
852	van der Waals volume	0.01822	0.01365	0	0	99	99	0	1.29826	0	polarity and hydrophilicity	0	0	0.03166	0.02285	0	0	0	0.42815	0	isoelectric point	0	0	0.02543	0.01819	0	0	0	1.39572	0	hydrophilicity and PAI	0	0	0.02543	0.01926	0	0	0	0	99	hydropathy	0.01108	0.0103	0.02233	0.02335	0.49619	nonsignif	99	0.95387
858	van der Waals volume	0.02027	0.01478	0	0	99	99	4.077	12.9419	99	polarity and hydrophilicity	0	0	0.0327	0.024	0	0	0.55953	1.26164	0	isoelectric point	0	0	0.02543	0.01926	0	0	1.03135	1.01789	0	hydrophilicity and PAI	0	0	0.02439	0.01814	0	0	1.41318	3.35291	0	hydropathy	0.0121	0.01239	0.0213	0.02117	0.56808	nonsignif	0.33565	0.75603
709	van der Waals volume	0.00401	0.00404	0.01311	0.01346	0.30587	nonsignif	0.3189	1.15799	0.83575	polarity and hydrophilicity	0	0	0.01413	0.01038	0	0	0.16319	0.32081	0.11397	isoelectric point	0	0	0.01108	0.00824	0	0	0	0.52003	0	hydrophilicity and PAI	0.01007	0.01027	0.00502	0.00507	2.00598	nonsignif	0	0.64602	0	hydropathy	0.01108	0.00824	0	0	99	99	1.23837	0.52148
508	van der Waals volume	0.01108	0.00515	0	0	99	99	0.52616	0.52019	99	polarity and hydrophilicity	0	0	0.0172	0.00838	0	0	0.22009	0.16441	0.15155	isoelectric point	0.00502	0.00507	0.01007	0.00616	0.49851	nonsignif	0.61327	0	0.23568	hydrophilicity and PAI	0	0	0.0121	0.0062	0	0	1.30189	0.35	0	hydropathy	0.00703	0.00509	0.01108	0.00721	0.63448	0.10607	0.1348	1.0778
847	van der Waals volume	0.04005	0.02114	0	0	99	99	0.77268	2.2474	99	polarity and hydrophilicity	0	0	0.0658	0.03695	0	0	1.57013	1.16821	1.70068	isoelectric point	0	0	0.05067	0.02747	0	0	1.74789	2.90946	0.74703	hydrophilicity and PAI	0	0	0.04111	0.02232	0	0	1.53428	0.70675	0	hydropathy	0.0121	0.01136	0.06145	0.03888	0.19691	0.00738	0.32733	1.72582
599	van der Waals volume	0.01007	0.00616	0	0	99	99	0.49679	0.81363	0.49679	polarity and hydrophilicity	0	0	0.01515	0.00937	0	0	1.40318	0.3131	0.24766	isoelectric point	0	0	0.0121	0.00723	0	0	0.37229	0.09972	1.08347	hydrophilicity and PAI	0	0	0.01108	0.00618	0	0	0.46403	0.43881	1.27527	hydropathy	0.0121	0.00723	0	0	99	99	1.40318	0.74962
690	van der Waals volume	0.01311	0.00725	0	0	99	99	0.9361	0.54281	99	polarity and hydrophilicity	0	0	0.01924	0.01158	0	0	0.58741	0.71097	0	isoelectric point	0	0	0.01515	0.00937	0	0	0.52234	1.84433	0	hydrophilicity and PAI	0	0	0.01413	0.00831	0	0	0.61076	1.6915	0	hydropathy	0.01515	0.00833	0	0	99	99	0.9811	0.60682
701	van der Waals volume	0.00804	0.00613	0	0	99	99	0.53426	0.64862	99	polarity and hydrophilicity	0	0	0.01311	0.00932	0	0	0.13595	0.32768	1	isoelectric point	0	0	0.01007	0.00719	0	0	0.22433	0.80936	1.60159	hydrophilicity and PAI	0	0	0.00905	0.00615	0	0	0.80499	0.75131	0	hydropathy	0.01007	0.00719	0	0	99	99	0.37828	0.16799
729	van der Waals volume	0.01007	0.00719	0	0	99	99	2.01326	1.20477	0.84392	polarity and hydrophilicity	0	0	0.01515	0.01041	0	0	2.4674	0.18031	0.38844	isoelectric point	0	0	0.01311	0.00932	0	0	1.76033	0.45895	0.51217	hydrophilicity and PAI	0	0	0.01108	0.00824	0	0	0.82151	0.49283	1.73765	hydropathy	0.0121	0.00826	0	0	99	99	2.23978	0.88956
786	van der Waals volume	0.01108	0.00824	0	0	99	99	99	1.50933	99	polarity and hydrophilicity	0	0	0.01924	0.01474	0	0	0	0.14173	0	isoelectric point	0	0	0.01515	0.01041	0	0	0	0.26542	0	hydrophilicity and PAI	0	0	0.01311	0.00932	0	0	0.92296	0.37003	0	hydropathy	0.01413	0.01038	0	0	99	99	0	0.31911
850	van der Waals volume	0.01924	0.01368	0	0	99	99	99	0.61979	0.91897	polarity and hydrophilicity	0	0	0.03166	0.02394	0	0	0	0.08902	0.31898	isoelectric point	0	0	0.02336	0.01703	0	0	0	0.41666	0.21867	hydrophilicity and PAI	0	0	0.02233	0.01698	0	0	0	0.20463	0.54049	hydropathy	0.02336	0.01703	0	0	99	99	0	0.35283
861	van der Waals volume	0.0213	0.01588	0	0	99	99	99	0	0	polarity and hydrophilicity	0	0	0.03584	0.02641	0	0	0	0	0	isoelectric point	0	0	0.02958	0.02164	0	0	0	99	0	hydrophilicity and PAI	0	0	0.02646	0.01932	0	0	0	0	0	hydropathy	0.02646	0.01932	0	0	99	99	99	0
888	van der Waals volume	0.02958	0.00866	0.00401	0.00404	7.37656	nonsignif	0.72563	2.31345	99	polarity and hydrophilicity	0.0121	0.0062	0.03794	0.01217	0.31892	0.11774	0.38291	0.54497	0	isoelectric point	0.01413	0.00727	0.03062	0.00977	0.46146	0.16984	0.69811	0.80404	0	hydrophilicity and PAI	0.01413	0.01038	0.02854	0.00863	0.49509	0.10089	1.37811	0.39185	0	hydropathy	0.03062	0.00868	0.0121	0.0093	2.53058	1.02523	0.53623	1.35532
187	van der Waals volume	0.0172	0.00523	0.02439	0.01174	0.70521	0.3313	0.569	1.40329	0.37458	polarity and hydrophilicity	0.01311	0.00518	0.02646	0.00858	0.49546	0.22631	0	0.73253	0.06761	isoelectric point	0.03166	0.01088	0.0121	0.00516	2.61653	1.20394	0	1.58524	0.1348	hydrophilicity and PAI	0.01822	0.0105	0.01924	0.00632	0.94699	0.30203	0	1.68975	1	hydropathy	0.0172	0.00628	0.02233	0.01061	0.77026	0.33151	0.19783	0.5717
446	van der Waals volume	0.06254	0.01536	0.01311	0.00932	4.7704	2.10343	0.62438	1.82184	99	polarity and hydrophilicity	0.0172	0.00942	0.08572	0.02262	0.20065	0.07181	0	0.19633	0.1087	isoelectric point	0.02027	0.01056	0.06799	0.01678	0.29813	0.11455	0	0.48144	0.21093	hydrophilicity and PAI	0.02027	0.01583	0.06362	0.0154	0.31861	0.05619	1.16777	0.48144	0.23673	hydropathy	0.06909	0.01683	0.01924	0.01053	3.59096	1.75546	0.27166	0.83832
414	van der Waals volume	0.05604	0.01393	0.00804	0.00511	6.97015	3.20228	3.01746	0.78917	1.0459	polarity and hydrophilicity	0.039	0.01221	0.0496	0.01484	0.78629	0.41574	0.1652	0.58195	0.802	isoelectric point	0.04854	0.01593	0.04111	0.01227	1.18073	0.6109	0.81679	0.68707	0.95612	hydrophilicity and PAI	0.03062	0.01519	0.05174	0.01378	0.59181	0.2355	0.58099	1.23287	0.55427	hydropathy	0.0496	0.01256	0.0327	0.01528	1.51682	0.77199	0.18826	1.05584
417	van der Waals volume	0.02543	0.00856	0.00703	0.00713	3.61735	nonsignif	0.83108	0.74786	1.14367	polarity and hydrophilicity	0.00301	0.00302	0.04005	0.01335	0.07516	nonsignif	0.588	0.07793	0.87438	isoelectric point	0.00502	0.00507	0.03062	0.00977	0.16395	nonsignif	0.55564	0.13099	1.67276	hydrophilicity and PAI	0.0121	0.00826	0.02439	0.00854	0.4961	0.11661	0.7363	0.70141	0.74876	hydropathy	0.03062	0.00977	0.00502	0.00507	6.0996	nonsignif	0.47852	0.64583
347	van der Waals volume	0.02543	0.00749	0	0	99	99	3.04071	0.77562	2.00598	polarity and hydrophilicity	0.00602	0.00406	0.03062	0.01085	0.1966	0.04726	0.77455	0.40326	0.19868	isoelectric point	0.00301	0.00302	0.0327	0.01091	0.09205	nonsignif	0.61596	0.3381	0.21302	hydrophilicity and PAI	0	0	0.02646	0.00858	0	0	0.68859	0.73179	0	hydropathy	0.0275	0.00968	0.00703	0.00509	3.91181	1.4703	5.69701	0.5138
20	van der Waals volume	0.06037	0.01057	0.01617	0.00731	3.73346	2.12095	0	2.93315	0.80276	polarity and hydrophilicity	0.03375	0.00766	0.0669	0.01195	0.50448	0.33088	0	0.40388	0.59189	isoelectric point	0.02958	0.00757	0.06254	0.01063	0.47298	0.30081	0	0.43417	0.94389	hydrophilicity and PAI	0.04428	0.01463	0.05174	0.00918	0.85582	0.4867	0	0.77688	1.36573	hydropathy	0.05497	0.00926	0.039	0.0111	1.40949	0.91238	0	1.17416
854	van der Waals volume	0.11661	0.04913	0	0	99	99	0.4056	2.63877	99	polarity and hydrophilicity	0.1108	0.04703	0.0658	0.03695	1.68389	0.62063	0.21632	2.61964	2.20959	isoelectric point	0.10617	0.05176	0.07569	0.04405	1.4027	0.4544	0.15709	2.38496	1.73457	hydrophilicity and PAI	0.07018	0.05547	0.10387	0.04485	0.67565	0.09891	2.54632	1.02455	0.76588	hydropathy	0.11895	0.04807	0.04322	0.03366	2.7522	0.92196	2.69282	1.26769
615	van der Waals volume	0.04428	0.0135	0	0	99	99	0.2756	0.72969	0.43476	polarity and hydrophilicity	0.01515	0.00937	0.05282	0.01957	0.28682	0.07985	0.74632	0.21032	0.35527	isoelectric point	0.02854	0.01511	0.03584	0.0132	0.79632	0.27386	0.80499	0.55115	0.63448	hydrophilicity and PAI	0.0172	0.01256	0.04111	0.01339	0.41839	0.08514	1.04264	0.74141	0.79841	hydropathy	0.03062	0.01194	0.039	0.01775	0.78513	0.32916	0.57007	1.13288
867	van der Waals volume	0.03166	0.0087	0.01924	0.01053	1.64553	0.77125	0.70349	1.64185	0.72414	polarity and hydrophilicity	0.01311	0.00621	0.04747	0.01362	0.27617	0.11295	0.11376	0.269	0.66338	isoelectric point	0.01617	0.00731	0.03689	0.00993	0.43833	0.18924	1.0778	0.26582	1.0593	hydrophilicity and PAI	0.0213	0.01164	0.0327	0.00873	0.65138	0.23316	0.49722	1.42722	2.66968	hydropathy	0.03479	0.00988	0.01822	0.0084	1.90944	0.93576	0.05749	0.81564
381	van der Waals volume	0.03062	0.00977	0.02646	0.01395	1.15722	0.51596	1.08995	0.92781	3.52369	polarity and hydrophilicity	0.01311	0.00725	0.04747	0.01475	0.27617	0.09418	0.45875	0.58547	0.59736	isoelectric point	0.0172	0.00942	0.03689	0.01103	0.46625	0.16235	0.89871	0	0.569	hydrophilicity and PAI	0.0275	0.01507	0.03062	0.00868	0.89811	0.31628	1.13247	0.35	0.33135	hydropathy	0.039	0.01221	0.0121	0.00723	3.22314	1.38593	0.70803	0.79868
21	van der Waals volume	0.03584	0.0066	0.01822	0.00735	1.96707	1.14353	1	1.1258	0.70847	polarity and hydrophilicity	0.02027	0.00528	0.04322	0.00898	0.469	0.28716	0.30333	0.45318	0.53794	isoelectric point	0.02439	0.0064	0.03689	0.00772	0.66115	0.40327	0.45117	0.59923	1.19836	hydrophilicity and PAI	0.02027	0.00844	0.03584	0.0066	0.56557	0.27875	0.8185	0.84254	1.49696	hydropathy	0.03062	0.00651	0.03166	0.0087	0.96715	0.59737	0.40797	0.88115
106	van der Waals volume	0.0213	0.00635	0.00703	0.00611	3.02987	1.13775	4.56811	0.85633	0.24938	polarity and hydrophilicity	0.00502	0.00304	0.03166	0.0087	0.15856	0.04906	0.53083	0.55968	0	isoelectric point	0.00301	0.00202	0.02646	0.00751	0.11376	0.02914	0.47673	1	1.505	hydrophilicity and PAI	0.01311	0.00932	0.02027	0.00528	0.64677	0.14834	2.02226	1.60576	0	hydropathy	0.01924	0.00526	0.01413	0.00727	1.36164	0.65327	1.50835	0.37746
595	van der Waals volume	0.04216	0.01231	0.01822	0.01365	2.31394	0.93662	0.4409	1.95964	0.69742	polarity and hydrophilicity	0.01413	0.00831	0.05928	0.01991	0.23836	0.07349	0.57656	0.25052	0.60531	isoelectric point	0.02027	0.01267	0.04747	0.01475	0.42701	0.12215	0.62121	0.30299	1.07288	hydrophilicity and PAI	0.01515	0.01145	0.04534	0.01467	0.33414	0.06166	0.91196	0.24654	2.57796	hydropathy	0.03375	0.01204	0.039	0.01886	0.86538	0.37522	0.86602	0.85297
477	van der Waals volume	0.03584	0.011	0.01007	0.00719	3.55909	1.43917	0	0.74611	0.9211	polarity and hydrophilicity	0.0213	0.00953	0.04005	0.01558	0.53184	0.21158	0	0.23153	0.55444	isoelectric point	0.02646	0.01395	0.03166	0.01306	0.83575	0.27974	0	0.38558	0.91897	hydrophilicity and PAI	0.01311	0.00932	0.039	0.01332	0.33615	0.07244	0	0.48987	1.34341	hydropathy	0.0327	0.01091	0.02543	0.01284	1.28588	0.56938	99	1.22783
65	van der Waals volume	0.04534	0.0079	0.00703	0.00509	6.4495	3.08911	0.5996	1.0541	0.56808	polarity and hydrophilicity	0.01007	0.00411	0.06471	0.01188	0.15562	0.07782	0.75062	0.18392	0.20582	isoelectric point	0.00703	0.00408	0.05604	0.01045	0.12545	0.04437	0.75062	0.27784	0.49671	hydrophilicity and PAI	0.01311	0.00828	0.04534	0.0079	0.28915	0.09072	3.515	0.67534	0.46744	hydropathy	0.03584	0.0077	0.03584	0.0099	1	0.61522	1.33223	0.56495
315	van der Waals volume	0.04534	0.01129	0.02027	0.01056	2.2368	1.10444	2.38472	1.2207	1.25356	polarity and hydrophilicity	0.02027	0.00844	0.06037	0.01527	0.33576	0.1564	0.54138	0.6162	0.17837	isoelectric point	0.02336	0.01171	0.04854	0.01252	0.48125	0.1908	0.72596	0.91856	0.45428	hydrophilicity and PAI	0.00905	0.00922	0.0582	0.01401	0.1555	nonsignif	1.00855	0.95487	0.34203	hydropathy	0.039	0.0111	0.04005	0.01447	0.97378	0.51174	0.74741	0.76453
28	van der Waals volume	0.0275	0.00538	0.00703	0.00408	3.91181	1.991	0.49752	2.47981	0.44309	polarity and hydrophilicity	0.00804	0.00307	0.03794	0.00775	0.21191	0.10878	0.24876	0.27175	0.37438	isoelectric point	0.00905	0.00512	0.02958	0.00649	0.30595	0.10895	0.39821	0.41907	0.24876	hydrophilicity and PAI	0.00401	0.00303	0.03166	0.00653	0.12666	0.02566	0.74876	0.5103	1.1992	hydropathy	0.0213	0.00529	0.02336	0.00745	0.91182	0.51964	0.19868	0.91047
566	van der Waals volume	0.03479	0.01317	0.01311	0.01036	2.6537	0.92118	0.60488	1.73192	4.30939	polarity and hydrophilicity	0.01924	0.01053	0.039	0.01553	0.49333	0.15973	0.8315	1.03285	0.66115	isoelectric point	0.01924	0.01158	0.03584	0.0154	0.53683	0.14949	1.26997	1.8155	0.73096	hydrophilicity and PAI	0.01617	0.01148	0.03479	0.01426	0.46479	0.09562	0.39665	1	1.03396	hydropathy	0.03166	0.01415	0.02543	0.01284	1.24499	0.45754	0.61549	0.80184
605	van der Waals volume	0.0768	0.01964	0.0172	0.01361	4.46512	1.85524	0.61596	0.69693	3.01312	polarity and hydrophilicity	0.03166	0.01306	0.09701	0.02979	0.32636	0.14669	0.55091	0.23493	0.16107	isoelectric point	0.03479	0.01646	0.08125	0.02235	0.42818	0.17693	0.53401	0.48784	0.23612	hydrophilicity and PAI	0.03375	0.01751	0.07569	0.0208	0.4459	0.16831	0.7363	0.79232	0.50967	hydropathy	0.06037	0.01762	0.06254	0.02363	0.9653	0.49611	1.79972	0.58772
367	van der Waals volume	0.06145	0.01531	0.02543	0.01391	2.41644	1.17285	0	1.7754	2.43498	polarity and hydrophilicity	0.03794	0.01217	0.0669	0.01793	0.56712	0.30378	0	0.49829	0.71727	isoelectric point	0.04216	0.01455	0.0582	0.01518	0.7244	0.37626	0	0.72804	1.37964	hydrophilicity and PAI	0.0327	0.01637	0.06145	0.01531	0.53214	0.21274	0	0.6523	1.74125	hydropathy	0.0582	0.01518	0.04322	0.01459	1.3466	0.74416	0	0.97694
344	van der Waals volume	0.039	0.00999	0.00905	0.00717	4.30939	1.78853	0	1.46963	0.84098	polarity and hydrophilicity	0.0121	0.0062	0.05389	0.01501	0.22453	0.08563	0	0.30851	0.41839	isoelectric point	0.00804	0.00613	0.04747	0.01248	0.16937	0.03186	0	0.5464	0.77037	hydrophilicity and PAI	0.00401	0.00404	0.04854	0.01252	0.08261	nonsignif	0	0.46324	0.57007	hydropathy	0.03689	0.00993	0.02336	0.00958	1.5792	0.81846	0	0.64001
294	van der Waals volume	0.04534	0.01016	0.0213	0.01164	2.12864	1.068	2.05462	0.90671	0.53426	polarity and hydrophilicity	0.01924	0.00737	0.06471	0.01664	0.29733	0.14591	0.46211	0.58891	0.25144	isoelectric point	0.02233	0.01061	0.05067	0.01145	0.44069	0.18867	0.56111	0.74016	0.51217	hydrophilicity and PAI	0.0121	0.00723	0.05712	0.01397	0.21183	0.0685	0.74702	1.16017	0.42815	hydropathy	0.03479	0.00988	0.05067	0.01717	0.6866	0.36719	0.82117	0.57978
160	van der Waals volume	0.02646	0.00751	0	0	99	99	0.34214	0.53043	2.53058	polarity and hydrophilicity	0.00401	0.00303	0.039	0.0111	0.10282	0.01956	0.30915	0.38966	0.21698	isoelectric point	0	0	0.03375	0.00875	0	0	0.51382	0.37994	0.37683	hydrophilicity and PAI	0.01311	0.00932	0.02336	0.00639	0.56122	0.12739	0.82363	1.0407	0.19615	hydropathy	0.02233	0.00743	0.01515	0.00729	1.47393	0.66399	0.30212	0.76297
382	van der Waals volume	0.05497	0.01274	0.03584	0.01981	1.53376	0.75885	2.11519	0.54923	1.03328	polarity and hydrophilicity	0.02336	0.00958	0.08125	0.02235	0.28751	0.13301	0.11189	0.0673	0.59111	isoelectric point	0.01617	0.01148	0.06362	0.0154	0.25417	0.05935	0.34418	0.48103	0.95176	hydrophilicity and PAI	0.02233	0.01167	0.0669	0.01673	0.33378	0.12747	0.47432	0.18686	0.57378	hydropathy	0.06362	0.0154	0.02027	0.01161	3.13863	1.51255	0.1621	0.59487
623	van der Waals volume	0.09815	0.02468	0.1749	0.07493	0.56118	0.29408	0.43916	0.76889	1.16024	polarity and hydrophilicity	0.06362	0.02251	0.17237	0.04592	0.36909	0.18833	0.11159	0.45257	0.5127	isoelectric point	0.0846	0.03133	0.13196	0.03128	0.6411	0.32633	0.51399	1.02822	0.83846	hydrophilicity and PAI	0.17112	0.06471	0.09021	0.0229	1.89691	0.94077	0.2413	1.10156	0.94465	hydropathy	0.11312	0.02975	0.11661	0.03958	0.97007	0.53377	0.58248	0.36414
242	van der Waals volume	0.04747	0.01021	0.00602	0.00406	7.88538	3.69643	0	1.90877	0.35039	polarity and hydrophilicity	0.01413	0.00623	0.06471	0.01545	0.21836	0.09855	0	0.48144	0.40868	isoelectric point	0.01108	0.00618	0.05604	0.01277	0.19772	0.07121	0	0.43522	0.89698	hydrophilicity and PAI	0.01822	0.0105	0.04854	0.01138	0.37536	0.12884	0	0.58378	1.28363	hydropathy	0.039	0.00999	0.03584	0.0121	1.08817	0.60513	0	1.61986
695	van der Waals volume	0.05497	0.01621	0	0	99	99	0	1.86041	0.72697	polarity and hydrophilicity	0.03584	0.0154	0.04854	0.01935	0.73836	0.30108	0	0.62545	0.64186	isoelectric point	0.0327	0.01746	0.04747	0.01702	0.68886	0.23632	0	1.20326	1.47014	hydrophilicity and PAI	0	0	0.0658	0.02026	0	0	0	0	1.04613	hydropathy	0.05067	0.01717	0.02646	0.0161	1.91497	0.78712	0	3.26851
19	van der Waals volume	0.05928	0.0082	0.03794	0.00996	1.56247	1.06639	0.90581	0.66704	1	polarity and hydrophilicity	0.0275	0.00646	0.08236	0.0137	0.3339	0.21903	0.43203	0.47267	0.53347	isoelectric point	0.03794	0.00996	0.06362	0.00948	0.59635	0.38276	0.88508	0.70302	0.8427	hydrophilicity and PAI	0.02854	0.00971	0.0658	0.00953	0.43374	0.24997	0.57307	1.06284	1.02794	hydropathy	0.04747	0.00794	0.06362	0.01303	0.74615	0.51572	1.15451	0.57528
277	van der Waals volume	0.05174	0.01263	0.02336	0.01171	2.2149	1.1152	0.53571	0.93483	1.23891	polarity and hydrophilicity	0.03375	0.01094	0.0582	0.01518	0.5799	0.31085	0.23386	0.24922	0.54114	isoelectric point	0.03794	0.01438	0.0496	0.01256	0.76492	0.37902	0.62305	0.36194	0.62556	hydrophilicity and PAI	0.03375	0.01422	0.05067	0.01259	0.66607	0.30873	0.90145	0.8085	0.85956	hydropathy	0.04428	0.01125	0.04641	0.01584	0.9541	0.5306	0.31917	0.61979
646	van der Waals volume	0.02646	0.01073	0	0	99	99	99	1.84053	99	polarity and hydrophilicity	0	0	0.04111	0.01674	0	0	0.47432	0.42604	0	isoelectric point	0	0	0.03166	0.01306	0	0	0.31482	0	0	hydrophilicity and PAI	0	0	0.02854	0.01187	0	0	0	0	0	hydropathy	0.02233	0.01061	0.01515	0.01145	1.47393	0.4406	0.30595	99
407	van der Waals volume	0.04005	0.01001	0.01108	0.00824	3.61462	1.55487	0.2845	1.87402	0.80751	polarity and hydrophilicity	0.01007	0.00616	0.05712	0.01747	0.1763	0.05242	0	0.31439	0.22959	isoelectric point	0.01007	0.00719	0.04534	0.01241	0.2221	0.04987	0	0.39516	0.43108	hydrophilicity and PAI	0.00502	0.00507	0.04641	0.01245	0.10817	nonsignif	0	0.79585	0.84044	hydropathy	0.03584	0.011	0.02646	0.0118	1.3545	0.64924	0.5996	0.58316
770	van der Waals volume	0.06471	0.02377	0.02439	0.01814	2.65314	0.96261	0.76492	2.11332	0.54695	polarity and hydrophilicity	0.06254	0.02717	0.04534	0.02031	1.37936	0.53877	0.21928	0.24148	0.34801	isoelectric point	0.07791	0.03816	0.03794	0.0166	2.05351	0.72882	0.60939	0.49573	0.48116	hydrophilicity and PAI	0.04854	0.02618	0.05604	0.0209	0.86617	0.29062	0.47097	0.29937	0.43225	hydropathy	0.04428	0.01801	0.06909	0.03607	0.6409	0.24981	0.30851	0.4369
111	van der Waals volume	0.06254	0.01181	0.02233	0.01061	2.80072	1.54007	0.35099	0.89468	0.889	polarity and hydrophilicity	0.01515	0.00521	0.09588	0.01808	0.15801	0.08722	0.20156	0.28176	0.42578	isoelectric point	0.01108	0.00618	0.08013	0.01486	0.13828	0.05158	0.61571	0.35127	0.8125	hydrophilicity and PAI	0.01311	0.00725	0.07349	0.01338	0.17839	0.06746	0.65179	0.55474	0.48926	hydropathy	0.05497	0.01158	0.0496	0.01256	1.10827	0.69804	0.41167	0.97191
602	van der Waals volume	0.0496	0.01598	0.02027	0.01478	2.44697	0.9592	0.84854	4.48779	0.33515	polarity and hydrophilicity	0.01007	0.00719	0.07791	0.02339	0.12925	0.02843	0	0.09589	0.55091	isoelectric point	0.0121	0.00826	0.06471	0.0202	0.18699	0.04522	0.21891	0.06591	0.81594	hydrophilicity and PAI	0.0327	0.02073	0.04534	0.01354	0.72122	0.20329	0	0.35873	1.26767	hydropathy	0.03794	0.01328	0.04747	0.01929	0.79924	0.36938	1.62471	1.78368
102	van der Waals volume	0.09361	0.01669	0.03794	0.01328	2.46732	1.50176	0.88387	0.84199	0.50967	polarity and hydrophilicity	0.04322	0.01122	0.12366	0.02225	0.34951	0.21931	0.22466	0.50967	0.37403	isoelectric point	0.04641	0.01358	0.10158	0.01836	0.45688	0.27372	0.19955	0.90418	0.43694	hydrophilicity and PAI	0.0658	0.01907	0.08796	0.01517	0.74807	0.45312	0.68776	1.06096	0.80346	hydropathy	0.06471	0.01307	0.10733	0.02396	0.60291	0.39333	0.80511	0.77614
427	van der Waals volume	0.05067	0.01374	0.02233	0.0138	2.26914	1.02214	0	0.73696	0.55953	polarity and hydrophilicity	0.01515	0.00729	0.07902	0.02222	0.19172	0.07764	0	0.26649	0.31936	isoelectric point	0.01515	0.00833	0.06362	0.01777	0.23813	0.08379	0	0.77006	0.53694	hydrophilicity and PAI	0.01822	0.0105	0.05712	0.01514	0.31898	0.10684	0	0.70957	1.13058	hydropathy	0.04111	0.01339	0.0496	0.01712	0.82883	0.41547	0	0.33494
150	van der Waals volume	0.06254	0.01181	0.039	0.01442	1.60359	0.94964	0.14007	0.70047	0.87312	polarity and hydrophilicity	0.02854	0.00863	0.08909	0.01902	0.32035	0.18416	0.26091	0.5145	0.45257	isoelectric point	0.02958	0.0119	0.07128	0.01451	0.41498	0.20608	1.09206	1.09649	0.95844	hydrophilicity and PAI	0.03689	0.01655	0.0658	0.01311	0.56064	0.25776	1.50447	1.21336	1	hydropathy	0.04534	0.01016	0.07902	0.01975	0.57378	0.35618	0.52616	0.42975
908	van der Waals volume	0.04641	0.00905	0.0172	0.01047	2.69826	1.3502	1.28211	1.0572	0.32964	polarity and hydrophilicity	0.0172	0.00628	0.06254	0.01418	0.27502	0.14234	0.37003	0.4915	1.08347	isoelectric point	0.01617	0.00731	0.05282	0.01151	0.30613	0.13773	0.34043	0.68441	2.01326	hydrophilicity and PAI	0.01822	0.0084	0.0496	0.01027	0.36734	0.16402	1.48337	0.8427	2.12597	hydropathy	0.0327	0.00873	0.05067	0.01374	0.64535	0.37215	0.52599	0.62483
549	van der Waals volume	0.06037	0.01527	0.01822	0.0126	3.31339	1.46334	0.82533	1.40255	0.22751	polarity and hydrophilicity	0.02233	0.01061	0.08013	0.02229	0.27867	0.11443	0.20156	0.47324	0.64048	isoelectric point	0.02233	0.01167	0.07018	0.01809	0.31818	0.12077	0.79046	0.62745	0.9157	hydrophilicity and PAI	0.0327	0.01528	0.05928	0.0164	0.55162	0.23018	0.31096	0.58351	1.18321	hydropathy	0.04641	0.01358	0.05497	0.01968	0.84428	0.43979	0.31917	1.49011
597	van der Waals volume	0.11196	0.02561	0.06254	0.02836	1.79021	0.94994	0.29876	0.79986	99	polarity and hydrophilicity	0.08125	0.02484	0.12366	0.03477	0.65704	0.35606	0.38883	0.44427	99	isoelectric point	0.0768	0.02945	0.11428	0.02984	0.67203	0.32855	0.65704	0.88697	99	hydrophilicity and PAI	0.07902	0.02716	0.11661	0.03002	0.67764	0.35368	1.33907	0.78507	99	hydropathy	0.10387	0.02638	0.09474	0.03347	1.09637	0.6044	0.58891	0.86796
389	van der Waals volume	0.07459	0.0183	0.04111	0.01785	1.8144	0.95472	0	1.48165	2.88989	polarity and hydrophilicity	0.03375	0.01094	0.10272	0.02499	0.32856	0.17861	0	0.59581	0.49245	isoelectric point	0.01413	0.00727	0.09815	0.02339	0.14396	0.05644	0	0.30488	0.15663	hydrophilicity and PAI	0.11778	0.04381	0.04428	0.01125	2.65989	1.33207	99	2.99815	3.62231	hydropathy	0.0669	0.01554	0.06362	0.02014	1.05156	0.61318	99	0.67895
896	van der Waals volume	0.03689	0.00662	0.0213	0.00741	1.73192	1.05434	0.57588	0.94867	1	polarity and hydrophilicity	0.01822	0.00525	0.0496	0.00799	0.36734	0.22521	0.28263	0.43522	0.41875	isoelectric point	0.02233	0.00531	0.04111	0.00781	0.54318	0.34791	0.46744	0.65977	0.61549	hydrophilicity and PAI	0.03166	0.01088	0.03375	0.00547	0.93807	0.52983	1	1.68104	1.94621	hydropathy	0.02543	0.00535	0.04534	0.00903	0.56087	0.36932	0.37746	0.52784
121	van der Waals volume	0.01822	0.00525	0.00602	0.00508	3.02658	1.16847	0	6.85786	0.53623	polarity and hydrophilicity	0.00602	0.00305	0.02646	0.00751	0.22751	0.08743	0	0.21191	0.30587	isoelectric point	0.00502	0.00405	0.02233	0.00637	0.22481	0.0338	0	0.22205	1.25249	hydrophilicity and PAI	0.01311	0.00828	0.0172	0.00523	0.76221	0.21534	0	0.63586	0.59782	hydropathy	0.01617	0.00522	0.01515	0.00729	1.06733	0.48797	0	1.04836
8	van der Waals volume	0.0669	0.00837	0.01515	0.00625	4.41584	2.73505	1.03782	1.16823	0.90581	polarity and hydrophilicity	0.03062	0.00651	0.08125	0.01242	0.37686	0.25739	0.92968	0.51061	0.59865	isoelectric point	0.04005	0.0089	0.06362	0.00948	0.62952	0.42613	1.19652	0.74271	1.17339	hydrophilicity and PAI	0.02854	0.00863	0.07018	0.00965	0.40667	0.2494	1.97934	0.82416	0.88303	hydropathy	0.04322	0.00673	0.07459	0.01342	0.57943	0.41461	0.61571	0.95171
220	van der Waals volume	0.0768	0.01473	0.04534	0.01693	1.69387	0.99679	0.9157	0.7056	0.65189	polarity and hydrophilicity	0.04216	0.01231	0.09815	0.02079	0.42955	0.25097	0.83223	0.39658	0.21254	isoelectric point	0.04534	0.0158	0.07902	0.01605	0.57378	0.31072	1.40318	0.81335	0.35215	hydrophilicity and PAI	0.04216	0.01567	0.0846	0.01754	0.49835	0.25935	1.78674	0.63439	0.20412	hydropathy	0.05928	0.01171	0.09701	0.02331	0.61107	0.39536	0.71267	0.63187
103	van der Waals volume	0.04111	0.00893	0.01822	0.00945	2.25631	1.16299	0	1.38873	0.7112	polarity and hydrophilicity	0.01413	0.00519	0.0582	0.01285	0.24278	0.12583	0	0.14483	0.39552	isoelectric point	0.01924	0.00737	0.04534	0.00903	0.42435	0.21832	0	0.26542	0.71299	hydrophilicity and PAI	0.02027	0.00844	0.04216	0.00895	0.48079	0.23146	0	0.72008	1.32922	hydropathy	0.02958	0.00757	0.04641	0.01245	0.63736	0.37394	0	0.77037
1	van der Waals volume	0.0121	0.0031	0.00602	0.00305	2.00997	0.99228	1	1.76033	0.87438	polarity and hydrophilicity	0.00502	0.00203	0.0172	0.00419	0.29186	0.13978	0.1652	0.24587	0.16529	isoelectric point	0.00602	0.00203	0.01413	0.00312	0.42604	0.2313	0.19868	0.43571	0.44309	hydrophilicity and PAI	0.00502	0.00304	0.01311	0.00311	0.38291	0.12207	0.30587	0.84854	0.49876	hydropathy	0.00905	0.00205	0.01311	0.00414	0.69031	0.4058	0.19783	1
176	van der Waals volume	0.06254	0.01181	0.04005	0.01335	1.56155	0.95	1.16256	0.7614	0.7237	polarity and hydrophilicity	0.02233	0.00743	0.09929	0.02085	0.2249	0.12402	0.39298	0.32234	0.27415	isoelectric point	0.03479	0.01207	0.07238	0.01455	0.48066	0.26136	0.56002	0.46678	0.54033	hydrophilicity and PAI	0.02336	0.00958	0.07459	0.01464	0.31318	0.15443	0.95212	0.85761	1.05028	hydropathy	0.05712	0.01165	0.05604	0.01626	1.01927	0.62891	0.33598	0.58197
88	van der Waals volume	0.02854	0.00647	0.00905	0.00615	3.15359	1.45197	0.83389	0.89397	1.6444	polarity and hydrophilicity	0.00703	0.00408	0.04216	0.01007	0.16675	0.05648	0	0.45428	0.21093	isoelectric point	0.00703	0.00408	0.03375	0.00875	0.2083	0.06941	0	0.64677	0.36005	hydrophilicity and PAI	0.01822	0.00945	0.02646	0.00644	0.68859	0.26657	0.5	0.68139	0.52339	hydropathy	0.01924	0.00526	0.03166	0.00979	0.60771	0.33727	0.29891	0.42397
238	van der Waals volume	0.04854	0.01138	0.02336	0.01064	2.07791	1.09294	0.17324	3.94661	0.86602	polarity and hydrophilicity	0.01924	0.00737	0.06799	0.01678	0.28298	0.14003	0.43108	0.36718	0.26371	isoelectric point	0.01413	0.00831	0.0582	0.01401	0.24278	0.0806	0.49679	0.20043	0.44226	hydrophilicity and PAI	0.02439	0.01174	0.05174	0.01148	0.4714	0.20009	2.0157	0.42276	0.4714	hydropathy	0.04428	0.01125	0.039	0.01221	1.13538	0.64499	0.53752	0.78629
141	van der Waals volume	0.03166	0.00762	0.01515	0.00729	2.08977	1.0713	1.22431	0.73339	0.4262	polarity and hydrophilicity	0.01007	0.00411	0.04641	0.01132	0.21698	0.10324	0.61327	0.35915	0.29837	isoelectric point	0.01515	0.00729	0.03479	0.00878	0.43547	0.1804	0.26469	0.64618	1.10163	hydrophilicity and PAI	0.01515	0.00729	0.0327	0.00764	0.4633	0.19484	0.28379	0.53049	0.69221	hydropathy	0.01924	0.00632	0.04111	0.01227	0.46801	0.24204	0.83223	0.48628
308	van der Waals volume	0.04854	0.01138	0.02233	0.01061	2.17376	1.12811	0	3.92314	0.66061	polarity and hydrophilicity	0.02854	0.00971	0.05712	0.01514	0.49965	0.26059	0	0.47189	0.55857	isoelectric point	0.03794	0.01438	0.04428	0.01125	0.85682	0.42428	0	0.75659	1	hydrophilicity and PAI	0.02439	0.01174	0.05067	0.01259	0.48135	0.19997	0	0.36734	1.53168	hydropathy	0.04111	0.01116	0.04322	0.01571	0.95118	0.50823	0	0.82925
366	van der Waals volume	0.07569	0.01713	0.03479	0.01756	2.17563	1.11862	2.23978	1.03427	0.9306	polarity and hydrophilicity	0.039	0.01221	0.09588	0.02324	0.40676	0.2249	0.12666	0.30147	0.38865	isoelectric point	0.0496	0.01598	0.0768	0.01718	0.64583	0.35774	0.18972	0.5119	0.4459	hydrophilicity and PAI	0.04854	0.01935	0.07459	0.01708	0.65076	0.31842	0.88749	0.67492	0.85956	hydropathy	0.05389	0.01385	0.0846	0.02381	0.637	0.36934	0.94402	0.43107
146	van der Waals volume	0.0658	0.01311	0.03689	0.01214	1.78368	1.07465	1	0.85167	0.62121	polarity and hydrophilicity	0.03689	0.00993	0.08348	0.01624	0.4419	0.27036	0.43108	0.32384	0.55142	isoelectric point	0.04534	0.01354	0.06799	0.01319	0.66686	0.39172	0.25771	0.41224	1	hydrophilicity and PAI	0.03166	0.01306	0.07238	0.01455	0.43741	0.21397	1.13531	0.84199	0.97888	hydropathy	0.04428	0.01013	0.08348	0.01874	0.53043	0.33408	0.88081	0.94617
265	van der Waals volume	0.06254	0.01418	0.01924	0.01053	3.25052	1.62445	0.39259	0.91713	0.28911	polarity and hydrophilicity	0.0213	0.00847	0.08572	0.02011	0.24848	0.12123	0.34555	0.27293	0.39406	isoelectric point	0.02854	0.01187	0.06471	0.01426	0.44104	0.21109	0.9186	0.4617	1	hydrophilicity and PAI	0.01617	0.0094	0.06799	0.01439	0.23783	0.08218	1.17723	0.88679	1.51825	hydropathy	0.04428	0.01125	0.0669	0.01912	0.66188	0.38398	0.35053	0.51552
296	van der Waals volume	0.07902	0.01728	0.039	0.01553	2.02615	1.13222	0.33145	1.01653	1.21703	polarity and hydrophilicity	0.0213	0.00847	0.1272	0.02808	0.16745	0.08262	0.52371	0.28769	0.31298	isoelectric point	0.02027	0.01056	0.10043	0.02091	0.20183	0.08002	0.38844	0.68651	0.45712	hydrophilicity and PAI	0.0275	0.01507	0.09361	0.01925	0.29377	0.11014	1.21279	0.67968	1.17676	hydropathy	0.07018	0.01568	0.06909	0.01924	1.01578	0.617	1.12751	0.49137
36	van der Waals volume	0.03166	0.00653	0.01924	0.00737	1.64553	0.94438	0.59782	1	0.7483	polarity and hydrophilicity	0.00905	0.0041	0.0496	0.01141	0.18246	0.08113	0.15256	0.31758	0.07865	isoelectric point	0.01007	0.00411	0.04111	0.00893	0.24495	0.1191	0.44309	0.49829	0.20842	hydrophilicity and PAI	0.01108	0.00618	0.03794	0.00775	0.29204	0.10724	0.19861	0.49899	0.59736	hydropathy	0.0327	0.00764	0.0213	0.00635	1.53521	0.90633	0.45307	0.72908
737	van der Waals volume	0.0275	0.01184	0	0	99	99	99	2.26734	1.08347	polarity and hydrophilicity	0	0	0.04005	0.0178	0	0	0.46324	0.43945	0.36538	isoelectric point	0	0	0.03166	0.01415	0	0	0.5114	0.56712	0.55968	hydrophilicity and PAI	0	0	0.02854	0.01187	0	0	1.1588	1.10002	0.78415	hydropathy	0.0213	0.01058	0.0172	0.01256	1.23837	0.36022	2.58075	0.61177
581	van der Waals volume	0.05389	0.01616	0.02233	0.01486	2.41335	1.01452	0	1.46138	0.90908	polarity and hydrophilicity	0.02646	0.01288	0.06909	0.02405	0.38298	0.1458	0	0.3232	0.38441	isoelectric point	0.03062	0.01411	0.05712	0.01863	0.53606	0.21795	0	0.56797	0.67413	hydrophilicity and PAI	0.02543	0.02033	0.05604	0.01742	0.45378	0.06943	0	0.54061	1.1668	hydropathy	0.04641	0.01584	0.04641	0.01924	1	0.46565	0	0.5635
6	van der Waals volume	0.01617	0.00418	0.00703	0.00306	2.30014	1.18831	0.49671	1.44478	99	polarity and hydrophilicity	0.00703	0.00306	0.02027	0.00528	0.34682	0.15538	0.35	0.35435	0	isoelectric point	0.00905	0.0041	0.01617	0.00418	0.55968	0.24324	0.69031	0.58856	0	hydrophilicity and PAI	0.00502	0.00304	0.01822	0.0042	0.27552	0.08831	0.61327	0.73096	0.66445	hydropathy	0.01311	0.00311	0.01413	0.00519	0.92781	0.5176	0.17166	1.36807
198	van der Waals volume	0.04534	0.01016	0.02233	0.00955	2.03045	1.10351	0.25023	1.44702	0.57256	polarity and hydrophilicity	0.01413	0.00623	0.0669	0.01554	0.21121	0.09583	1	0.27166	0.23766	isoelectric point	0.01515	0.00729	0.05497	0.01274	0.2756	0.11608	1.35814	0.33962	0.61549	hydrophilicity and PAI	0.0213	0.01058	0.05067	0.01145	0.42037	0.17257	1.81518	0.7172	0.89397	hydropathy	0.03479	0.00878	0.0496	0.0137	0.70141	0.4109	0.77026	0.54498
439	van der Waals volume	0.07128	0.01693	0.02439	0.01387	2.92251	1.42054	0	0.85392	1.23829	polarity and hydrophilicity	0.03479	0.01317	0.08909	0.02283	0.3905	0.19317	0	0.29213	0.2363	isoelectric point	0.04216	0.01678	0.07128	0.01814	0.59147	0.28383	0	0.41313	0.47288	hydrophilicity and PAI	0.06145	0.02356	0.05928	0.01523	1.03661	0.50852	0	0.70547	0.47857	hydropathy	0.04641	0.01358	0.08572	0.02765	0.54141	0.28958	0	0.78754
236	van der Waals volume	0.03375	0.00875	0.01413	0.00831	2.38854	1.11408	0.56325	0.64039	5.89243	polarity and hydrophilicity	0.01007	0.00514	0.0496	0.0137	0.20302	0.07788	0.34495	0.39272	0.11072	isoelectric point	0.01311	0.00621	0.04005	0.01113	0.32734	0.13482	0.39259	0.60603	0.22433	hydrophilicity and PAI	0.01822	0.00945	0.03375	0.00985	0.53985	0.20115	0.55755	1.11918	0.12263	hydropathy	0.02336	0.00745	0.03794	0.01217	0.61571	0.3175	0.3729	0.65173
432	van der Waals volume	0.06471	0.01901	0.04005	0.01892	1.61573	0.77497	54.97	1.75746	0.50494	polarity and hydrophilicity	0.04854	0.0148	0.07018	0.01929	0.69165	0.37711	0.77712	0.17958	0.40224	isoelectric point	0.05928	0.02108	0.05928	0.0164	1	0.50476	1.02514	0	0.52902	hydrophilicity and PAI	0.09929	0.03909	0.04111	0.01116	2.41523	1.15171	3.88894	0	1.01569	hydropathy	0.04534	0.01129	0.10158	0.0354	0.44635	0.24858	0.53763	0.27181
191	van der Waals volume	0.06254	0.01181	0.02543	0.01177	2.4593	1.36371	2.14477	0.53401	0.24632	polarity and hydrophilicity	0.01822	0.0063	0.09247	0.01919	0.19704	0.10675	0.29281	0.47432	0.29699	isoelectric point	0.02233	0.00849	0.07238	0.01455	0.30851	0.15921	0.38354	1	0.37229	hydrophilicity and PAI	0.03584	0.0154	0.06145	0.01178	0.58324	0.27912	1.94629	1.0593	2.64925	hydropathy	0.04216	0.01007	0.07018	0.01688	0.60074	0.3686	0.9682	0.56122
14	van der Waals volume	0.05282	0.00806	0.0172	0.00628	3.07093	1.9063	0.44954	1.07727	0.85435	polarity and hydrophilicity	0.01617	0.00418	0.07349	0.01216	0.22003	0.13999	0.34194	0.35537	0.42435	isoelectric point	0.02233	0.00637	0.05712	0.00932	0.39093	0.24022	0.40004	0.55333	0.63323	hydrophilicity and PAI	0.0121	0.0062	0.05928	0.0082	0.20412	0.08743	1.05561	0.70532	0.784	hydropathy	0.03584	0.0066	0.05604	0.01161	0.63954	0.43222	0.63831	0.88086
87	van der Waals volume	0.03166	0.00762	0.00602	0.00406	5.25914	2.38492	0.47097	1.20584	2.57581	polarity and hydrophilicity	0.00804	0.00409	0.04322	0.0101	0.18602	0.07408	0.63323	0.34505	0.40615	isoelectric point	0.00703	0.00509	0.03584	0.0088	0.19615	0.04346	0.83575	0.38865	0.31807	hydrophilicity and PAI	0.00703	0.00509	0.0327	0.00764	0.21498	0.04809	1.39418	1.05	0.72714	hydropathy	0.02233	0.00637	0.02958	0.00974	0.7549	0.4059	0.49283	0.60489
0	van der Waals volume	0.06145	0.00825	0.04322	0.00786	1.4218	1.0415	0.78513	1.17461	1.68104	polarity and hydrophilicity	0.04216	0.00783	0.07018	0.00965	0.60074	0.43004	0.43676	0.462	0.49696	isoelectric point	0.04747	0.00908	0.06254	0.00827	0.75903	0.54216	0.88014	0.7179	0.66422	hydrophilicity and PAI	0.06037	0.01175	0.05389	0.00693	1.12024	0.79941	1.09886	0.94907	0.58351	hydropathy	0.03375	0.00547	0.08796	0.01264	0.3837	0.28111	0.28309	0.91395
696	van der Waals volume	0.02439	0.01067	0	0	99	99	0	0.30212	1.86041	polarity and hydrophilicity	0.00602	0.0061	0.03375	0.01641	0.17837	nonsignif	0	0.1841	0.3283	isoelectric point	0.00804	0.00817	0.02543	0.01177	0.31616	nonsignif	0	0.31616	0.59575	hydrophilicity and PAI	0	0	0.02854	0.01187	0	0	0	1	0.3171	hydropathy	0.01924	0.00947	0.0172	0.01256	1.1186	0.32829	0	1.18986
718	van der Waals volume	0.0582	0.01985	0.01924	0.01474	3.02495	1.12861	0.28018	1.47447	0.64048	polarity and hydrophilicity	0.03584	0.0165	0.06362	0.02488	0.56334	0.21853	0.16591	0.41042	0.49752	isoelectric point	0.04641	0.02603	0.05067	0.01831	0.91593	0.29545	0.15828	0.45226	0.90884	hydrophilicity and PAI	0.03479	0.01865	0.05712	0.02096	0.60907	0.20671	0.56002	1.11113	0.81679	hydropathy	0.039	0.01553	0.0669	0.02988	0.58296	0.24251	0.23908	0.3261
289	van der Waals volume	0.05067	0.01145	0.02854	0.01403	1.7754	0.92131	99	0.93685	0.88749	polarity and hydrophilicity	0.02233	0.00849	0.07238	0.01698	0.30851	0.15488	1.37811	0.44319	0.56808	isoelectric point	0.03479	0.01317	0.05174	0.01148	0.6724	0.34198	2.68605	0.70403	0.71954	hydrophilicity and PAI	0.02027	0.01056	0.05604	0.01277	0.36171	0.14111	0.45307	0.89274	0.76221	hydropathy	0.03375	0.00875	0.06909	0.01924	0.48849	0.28303	0.81679	0.40809
475	van der Waals volume	0.04428	0.01238	0.02233	0.01274	1.98298	0.90961	0	0.91593	0.67228	polarity and hydrophilicity	0.01617	0.00835	0.06471	0.01901	0.24988	0.09341	0	0.25652	0.40476	isoelectric point	0.02336	0.01171	0.04854	0.0148	0.48125	0.18393	0	0.55427	0.68661	hydrophilicity and PAI	0.02439	0.01494	0.04747	0.01362	0.5138	0.15469	0	0.39691	0.63104	hydropathy	0.03375	0.01204	0.04747	0.01816	0.71098	0.33079	0	0.56064
108	van der Waals volume	0.0327	0.00764	0.01311	0.00725	2.49428	1.23084	0.85024	0.62122	0.35931	polarity and hydrophilicity	0.00602	0.00406	0.05067	0.01145	0.11881	0.03155	0.35664	0.17548	0.13309	isoelectric point	0.01311	0.00828	0.03479	0.00768	0.37683	0.11373	0.77768	0.26215	0.46479	hydrophilicity and PAI	0.01007	0.00616	0.03689	0.00883	0.27297	0.08552	0.50837	0.42578	0.35538	hydropathy	0.02439	0.0064	0.04005	0.01335	0.60899	0.33689	0.56087	0.80664
312	van der Waals volume	0.03584	0.0099	0.0172	0.00942	2.08372	0.97446	0.17166	0.59086	1.56133	polarity and hydrophilicity	0.02646	0.00966	0.03584	0.011	0.73828	0.35867	0.19868	0.63082	0.55968	isoelectric point	0.02439	0.01067	0.03479	0.00988	0.70106	0.30714	0.8884	0.82519	0.53069	hydrophilicity and PAI	0.02646	0.0118	0.03375	0.00985	0.784	0.33624	4.54364	5.04884	2.77736	hydropathy	0.02646	0.00858	0.04005	0.01335	0.66067	0.33483	1.12562	0.68044
816	van der Waals volume	0.039	0.01664	0	0	99	99	0	0.36426	0	polarity and hydrophilicity	0.01007	0.01027	0.0496	0.02397	0.20302	nonsignif	0	0	0	isoelectric point	0	0	0.04534	0.02031	0	0	0	0	0	hydrophilicity and PAI	0	0	0.04216	0.0179	0	0	0	0	0	hydropathy	0.03062	0.01519	0.02854	0.0205	1.07288	0.31464	0	0.2731
151	van der Waals volume	0.03062	0.0076	0.01413	0.00935	2.16702	0.98041	99	1.38046	1.34145	polarity and hydrophilicity	0.01108	0.00515	0.04428	0.01238	0.25023	0.10466	0.92781	0.37178	0.3381	isoelectric point	0.01007	0.00514	0.03794	0.00996	0.26542	0.10292	1.33636	0.42957	0.68664	hydrophilicity and PAI	0.01617	0.0094	0.0327	0.00873	0.4945	0.16341	0.92781	0.76484	0.94169	hydropathy	0.02543	0.00749	0.02854	0.00971	0.89103	0.46902	0.60812	0.90756
16	van der Waals volume	0.02543	0.00535	0.00401	0.00303	6.34165	2.85227	1.70804	2.53058	0.93692	polarity and hydrophilicity	0.00401	0.00202	0.04005	0.00779	0.10012	0.0416	0.22751	0.3189	0.47277	isoelectric point	0.00502	0.00304	0.03166	0.00653	0.15856	0.05185	0.2149	0.54327	0.66411	hydrophilicity and PAI	0.00401	0.00303	0.02958	0.00541	0.13556	0.02801	0.18826	0.47852	1.13531	hydropathy	0.01822	0.0042	0.02439	0.0064	0.74703	0.45534	0.22959	0.58264
702	van der Waals volume	0.08348	0.02499	0.03166	0.01959	2.63677	1.14127	1.21163	1.05	0.96879	polarity and hydrophilicity	0.039	0.01664	0.10733	0.03728	0.36337	0.15462	0.04357	0.44552	0.46183	isoelectric point	0.05712	0.02795	0.07902	0.02593	0.72285	0.27794	0	0.83617	0.64123	hydrophilicity and PAI	0.0669	0.03227	0.07238	0.02305	0.92429	0.36288	0.67027	0.54695	0.68358	hydropathy	0.05604	0.0209	0.09588	0.04003	0.58448	0.25855	0.5574	0.93855
25	van der Waals volume	0.04111	0.00781	0.01924	0.00842	2.13669	1.2039	0	0.72628	0.60929	polarity and hydrophilicity	0.01311	0.00518	0.06145	0.01178	0.21334	0.10829	0	0.21592	0.61022	isoelectric point	0.01311	0.00518	0.0496	0.00913	0.26431	0.13502	0	0.64286	0.88708	hydrophilicity and PAI	0.01311	0.00518	0.05067	0.00916	0.25873	0.13254	0	0.49307	1.30464	hydropathy	0.0275	0.00646	0.05497	0.01274	0.50027	0.31074	0	0.19522
203	van der Waals volume	0.01515	0.00521	0.0213	0.01058	0.71127	0.31179	0	2.16702	1.0637	polarity and hydrophilicity	0.01108	0.00515	0.02233	0.00849	0.49619	0.19241	0	0.38846	0.88749	isoelectric point	0.01617	0.00731	0.01617	0.00626	1	0.39501	0	0.52599	1.50743	hydrophilicity and PAI	0.00401	0.00404	0.02336	0.00745	0.17166	nonsignif	0	0.37003	1.47393	hydropathy	0.02027	0.00633	0.01007	0.00514	2.01291	0.9165	0	0.82454
618	van der Waals volume	0.02854	0.01079	0	0	99	99	1.55235	0.25705	99	polarity and hydrophilicity	0	0	0.04428	0.01688	0	0	0.47277	0.4633	0	isoelectric point	0	0	0.03479	0.01317	0	0	0.76221	1.04409	0	hydrophilicity and PAI	0	0	0.03166	0.01197	0	0	2.0157	1.56191	0	hydropathy	0.02027	0.0095	0.02233	0.0138	0.90775	0.29809	0.51798	1.37526
309	van der Waals volume	0.0496	0.01141	0.02336	0.01171	2.12329	1.08896	99	0.9445	0.86535	polarity and hydrophilicity	0.01413	0.00727	0.07459	0.0183	0.18944	0.07385	0	0.22215	0.11836	isoelectric point	0.02027	0.0095	0.05712	0.01397	0.35487	0.1515	0	0.6679	0	hydrophilicity and PAI	0.0275	0.01614	0.0496	0.01141	0.55444	0.1862	0	0.47324	0.66469	hydropathy	0.03166	0.00979	0.06037	0.01762	0.52443	0.28042	0.175	0.3973
38	van der Waals volume	0.03689	0.00662	0.01822	0.00735	2.0247	1.18381	0.59736	0.62477	0.7363	polarity and hydrophilicity	0.01311	0.00414	0.05389	0.01039	0.24327	0.13955	0.37229	0.6701	0.47582	isoelectric point	0.01515	0.00521	0.04428	0.009	0.34214	0.18656	0.53623	0.89274	1.38095	hydrophilicity and PAI	0.01515	0.00625	0.039	0.00666	0.38846	0.19492	0.66446	1.26558	1.05598	hydropathy	0.02543	0.00642	0.04216	0.01007	0.60318	0.36397	0.17958	0.56064
69	van der Waals volume	0.05067	0.00916	0.0327	0.012	1.54954	0.92864	0.41144	0.8994	0.85	polarity and hydrophilicity	0.02543	0.00749	0.06909	0.01323	0.36807	0.21793	0.31912	0.20282	0.30829	isoelectric point	0.03062	0.01085	0.05604	0.01045	0.5464	0.29734	0.63323	0.22445	1.10081	hydrophilicity and PAI	0.0275	0.00968	0.05604	0.01045	0.49072	0.26801	1	1.34949	0.61734	hydropathy	0.02854	0.00755	0.08125	0.01863	0.35126	0.21015	0.66894	0.72976
397	van der Waals volume	0.03479	0.00988	0.01617	0.0094	2.15152	0.97419	99	0.77521	1.38376	polarity and hydrophilicity	0.01007	0.00616	0.05067	0.01603	0.19874	0.05862	0.55269	0.34603	0.23386	isoelectric point	0.0121	0.00723	0.04428	0.0135	0.27326	0.08429	0.17958	0.46495	0.20746	hydrophilicity and PAI	0	0	0.04428	0.01125	0	0	0.73135	0.85297	0.4939	hydropathy	0.0327	0.00982	0.02439	0.01067	1.34071	0.6526	0.70349	0.70636
897	van der Waals volume	0.04322	0.00898	0.02439	0.01067	1.77204	0.97661	0.28263	1.34071	0.7483	polarity and hydrophilicity	0.0213	0.00741	0.0582	0.01168	0.36598	0.19877	0.58099	0.48079	0.52616	isoelectric point	0.0213	0.00741	0.0496	0.01027	0.42944	0.232	0.63448	0.59431	1.25207	hydrophilicity and PAI	0.02854	0.01079	0.04322	0.00898	0.66034	0.34004	1.11271	0.56557	1.45939	hydropathy	0.02336	0.00639	0.06799	0.01558	0.34358	0.20306	0.49752	1.07032
147	van der Waals volume	0.04428	0.01013	0.05497	0.01737	0.80553	0.47208	1.89528	1.56029	0.78248	polarity and hydrophilicity	0.02336	0.00851	0.07349	0.01581	0.31787	0.16629	0.94459	0.4798	0.28242	isoelectric point	0.039	0.01332	0.05067	0.01145	0.76969	0.41339	1.18431	0.7549	0.45201	hydrophilicity and PAI	0.0658	0.02026	0.03794	0.00885	1.73432	0.97328	1.5012	0.86512	0.58722	hydropathy	0.03062	0.0076	0.07569	0.01958	0.40454	0.24163	1.28571	0.71555
45	van der Waals volume	0.04428	0.00788	0.01924	0.00842	2.30146	1.31598	0.30866	0.83767	0.75659	polarity and hydrophilicity	0.0121	0.00516	0.0669	0.01195	0.18087	0.08802	0.26031	0.33629	0.2079	isoelectric point	0.0121	0.0062	0.0496	0.00799	0.24395	0.10245	0.63496	0.23059	0.4804	hydrophilicity and PAI	0.02439	0.0096	0.04641	0.00905	0.52553	0.26668	0.71261	0.98178	0.54318	hydropathy	0.02958	0.00649	0.06471	0.01545	0.45712	0.28805	0.37403	0.6737
213	van der Waals volume	0.02854	0.00755	0.01311	0.00725	2.17696	1.03094	0	99	1.18255	polarity and hydrophilicity	0.0121	0.00516	0.039	0.0111	0.31026	0.13852	0	0.27645	0.46978	isoelectric point	0.0172	0.00838	0.02958	0.00757	0.58147	0.23742	0	0.28263	0.82035	hydrophilicity and PAI	0.00804	0.00511	0.0327	0.00873	0.24587	0.07072	0	0.18826	0.70954	hydropathy	0.0172	0.00628	0.04005	0.01335	0.42946	0.20449	0	1.80933
641	van der Waals volume	0.0496	0.01484	0.0213	0.01588	2.32864	0.93491	0.60771	0.25564	0.60059	polarity and hydrophilicity	0.00502	0.00507	0.08125	0.02484	0.06178	nonsignif	0.12211	0.26091	0.11615	isoelectric point	0.01413	0.01038	0.06037	0.01879	0.23406	0.04737	0.2083	0.43476	0	hydrophilicity and PAI	0.00804	0.00817	0.0582	0.01635	0.13814	nonsignif	0.78885	0.64048	0.25395	hydropathy	0.02958	0.0119	0.06471	0.02496	0.45712	0.19717	1.47849	0.41788
260	van der Waals volume	0.05712	0.01165	0.03584	0.0143	1.59375	0.90686	0.55564	1.29054	0.98343	polarity and hydrophilicity	0.01822	0.00735	0.08909	0.01902	0.20451	0.10055	0.61549	0.2392	0.12251	isoelectric point	0.01007	0.00616	0.08348	0.01624	0.12063	0.03921	0.78742	0.22013	0.12622	hydrophilicity and PAI	0.04428	0.01575	0.05497	0.01158	0.80553	0.4287	0.68139	0.7534	0.31696	hydropathy	0.04854	0.01138	0.05604	0.0151	0.86617	0.52235	0.35284	1.11159
166	van der Waals volume	0.05282	0.01036	0.01822	0.00945	2.89901	1.53451	0.48756	0.66818	1	polarity and hydrophilicity	0.01311	0.00621	0.07349	0.0146	0.17839	0.07833	0.39217	0.40887	0	isoelectric point	0.02646	0.01288	0.05067	0.0103	0.5222	0.22273	0.67601	0.65629	0.16441	hydrophilicity and PAI	0.0213	0.00953	0.05389	0.01039	0.39525	0.18311	0.75344	1.32499	0.71127	hydropathy	0.02543	0.00749	0.0846	0.0213	0.30059	0.16941	0.56201	0.74646
184	van der Waals volume	0.0582	0.01051	0.02543	0.0107	2.28864	1.31996	0.64604	0.28018	1.71353	polarity and hydrophilicity	0.01311	0.00621	0.09134	0.01786	0.14353	0.06319	0.42814	0.52612	0.28639	isoelectric point	0.0172	0.00838	0.07128	0.0133	0.2413	0.10428	1.02184	1.4204	0.38376	hydrophilicity and PAI	0.03062	0.01302	0.06037	0.01175	0.50721	0.24404	0.93569	1.31885	0.73848	hydropathy	0.03375	0.00875	0.08125	0.01987	0.41538	0.24723	0.38966	0.25714
5	van der Waals volume	0.0496	0.00685	0.01822	0.0063	2.72228	1.74347	1.04409	2.02112	0.96218	polarity and hydrophilicity	0.02027	0.00528	0.06471	0.00951	0.31324	0.20197	0.54327	0.47991	0.3189	isoelectric point	0.0213	0.00635	0.05604	0.00813	0.38009	0.23297	0.6384	0.52599	0.60771	hydrophilicity and PAI	0.02854	0.00863	0.04747	0.00681	0.60122	0.3668	1.04264	1.44478	0.59504	hydropathy	0.02958	0.00541	0.06145	0.0106	0.48137	0.33546	0.46625	0.68287
134	van der Waals volume	0.04322	0.00898	0.02543	0.0107	1.69957	0.94769	1.20264	0.61741	2.41495	polarity and hydrophilicity	0.02646	0.00751	0.05282	0.01266	0.50095	0.2894	0.29236	0.39972	0.11881	isoelectric point	0.02439	0.00854	0.04854	0.01138	0.50247	0.26452	0.43108	0.40896	0.20075	hydrophilicity and PAI	0.02958	0.00974	0.04428	0.01013	0.66802	0.36464	0.59694	0.79924	0.33761	hydropathy	0.02854	0.00755	0.0582	0.01518	0.49038	0.28605	0.47673	0.75377
659	van der Waals volume	0.09247	0.02559	0.039	0.02219	2.37103	1.09299	0	0.9781	0.4734	polarity and hydrophilicity	0.04641	0.0215	0.11895	0.03571	0.39016	0.16106	0	0.3545	0.27983	isoelectric point	0.05604	0.02903	0.09361	0.02695	0.59865	0.22404	0	0.63931	0.77123	hydrophilicity and PAI	0.06037	0.03172	0.09021	0.02671	0.66922	0.24504	0	0.71338	0.80553	hydropathy	0.05712	0.01863	0.12839	0.04647	0.44489	0.22012	0	0.71808
738	van der Waals volume	0.04641	0.01698	0.03689	0.02427	1.25806	0.4812	99	0.92104	0.52714	polarity and hydrophilicity	0.00804	0.00817	0.08125	0.02981	0.09895	nonsignif	1.37511	0.82795	0.09762	isoelectric point	0.01007	0.01027	0.0669	0.02391	0.15052	nonsignif	2.23455	1.15502	0.427	hydrophilicity and PAI	0.03689	0.02317	0.04747	0.01816	0.77712	0.20905	0	0.96892	0.20412	hydropathy	0.05928	0.02108	0.02336	0.01384	2.53767	1.02688	13.1076	1.06546
465	van der Waals volume	0.06254	0.01772	0.03166	0.01523	1.97536	0.95585	0.58351	2.48677	7.37656	polarity and hydrophilicity	0.0327	0.012	0.07791	0.01969	0.41972	0.21209	0.89735	0.68906	0.20615	isoelectric point	0.0327	0.01418	0.06799	0.01798	0.48095	0.21542	1.02692	0.66268	0.14874	hydrophilicity and PAI	0.07791	0.03077	0.04322	0.01234	1.80264	0.84845	2.11528	2.34205	0.71648	hydropathy	0.03166	0.01088	0.09474	0.02832	0.33418	0.16886	0.40662	0.65109
598	van der Waals volume	0.05282	0.01612	0.02336	0.01703	2.26113	0.90864	0.52965	0.65808	1.27939	polarity and hydrophilicity	0.02233	0.01167	0.06909	0.02164	0.3232	0.11749	0.20438	0.56216	0.28005	isoelectric point	0.0275	0.01507	0.05497	0.01737	0.50027	0.17183	0.41867	1.01175	0.41907	hydrophilicity and PAI	0.0275	0.02152	0.05282	0.01497	0.52064	0.08821	1	1.38335	0.33058	hydropathy	0.02439	0.01067	0.08796	0.03287	0.27729	0.11355	0.16387	0.77958
46	van der Waals volume	0.03794	0.00775	0.0121	0.00516	3.13554	1.74913	4.35548	1	0.75659	polarity and hydrophilicity	0.01311	0.00518	0.05174	0.01033	0.25338	0.12776	0.29186	0.38748	0.45936	isoelectric point	0.0121	0.00516	0.04534	0.00903	0.26687	0.12764	0.18615	0.68441	0.69221	hydrophilicity and PAI	0.01617	0.00731	0.03794	0.00775	0.4262	0.19392	0.72563	1.24231	1.39572	hydropathy	0.02646	0.00644	0.039	0.00999	0.67846	0.40865	0.43476	0.45378
333	van der Waals volume	0.04322	0.0101	0.01924	0.01053	2.24636	1.11253	0.94402	0.56712	0.92177	polarity and hydrophilicity	0.01311	0.00621	0.06362	0.01659	0.20607	0.08602	0.45428	0.36457	0.55719	isoelectric point	0.0213	0.01164	0.04641	0.01132	0.45895	0.16733	1	0.95324	1.08487	hydrophilicity and PAI	0.00502	0.00507	0.05389	0.01385	0.09315	nonsignif	0.20582	0.78162	1.41782	hydropathy	0.02233	0.00743	0.06362	0.01896	0.35099	0.18043	0.20207	0.2247
74	van der Waals volume	0.02543	0.00642	0.00602	0.00406	4.22425	1.88591	0.4961	0.92039	0.65138	polarity and hydrophilicity	0.00502	0.00304	0.03584	0.0088	0.14007	0.04435	0.18972	0.43741	0.39425	isoelectric point	0.00905	0.00512	0.0275	0.00753	0.32909	0.11219	0.2149	0.64001	0.80499	hydrophilicity and PAI	0	0	0.03062	0.0076	0	0	1.06733	0.82167	0.53083	hydropathy	0.01617	0.00522	0.02543	0.00856	0.63586	0.32215	0.54187	0.73784
876	van der Waals volume	0.03689	0.01103	0.01515	0.00937	2.43498	1.05465	0.79868	1.73192	0.60122	polarity and hydrophilicity	0.0121	0.0062	0.05282	0.01497	0.22908	0.08703	0.41788	0.45895	0.55081	isoelectric point	0.01617	0.00731	0.04111	0.01227	0.39333	0.16598	0.78415	0.79632	0.65205	hydrophilicity and PAI	0.02854	0.01619	0.0327	0.00873	0.87278	0.29809	0.78415	0.63323	1.12813	hydropathy	0.02027	0.00739	0.0496	0.01598	0.40867	0.1964	0.14582	0.83004
99	van der Waals volume	0.02854	0.00647	0.01007	0.00719	2.83416	1.27868	1.63333	0.63736	0.57851	polarity and hydrophilicity	0.00905	0.0041	0.039	0.00999	0.23205	0.10104	0.48103	0.40867	0.57739	isoelectric point	0.01007	0.00514	0.0327	0.00764	0.30795	0.12221	0.54615	0.44516	0.79654	hydrophilicity and PAI	0.0121	0.0062	0.02958	0.00757	0.40906	0.15882	1.24713	1.30797	1.46945	hydropathy	0.0172	0.00523	0.03584	0.011	0.47991	0.25555	0.64364	0.54512
84	van der Waals volume	0.04111	0.00781	0.02543	0.0107	1.61659	0.92167	0.49851	0.56726	1.03018	polarity and hydrophilicity	0.01924	0.00632	0.06037	0.01292	0.3187	0.17629	0.18051	0.36932	0.35702	isoelectric point	0.02439	0.00854	0.04747	0.01021	0.5138	0.27479	0.37438	0.68312	0.41457	hydrophilicity and PAI	0.02439	0.0096	0.04428	0.009	0.55081	0.27759	4.01993	0.85489	0.83004	hydropathy	0.0213	0.00635	0.0669	0.01554	0.31839	0.18134	1	0.55843
609	van der Waals volume	0.03794	0.01217	0.01108	0.0103	3.42419	1.20533	99	0.34555	0.66469	polarity and hydrophilicity	0.01515	0.00833	0.0496	0.01826	0.30544	0.1005	99	0.8554	1.30189	isoelectric point	0.01311	0.00932	0.04428	0.01463	0.29607	0.06434	99	1.29826	2.1393	hydrophilicity and PAI	0.0172	0.01256	0.03689	0.01214	0.46625	0.09464	0	1.95248	2.52114	hydropathy	0.02854	0.01079	0.03584	0.0165	0.79632	0.33913	99	0.16675
300	van der Waals volume	0.04641	0.01019	0.0172	0.00942	2.69826	1.36063	0.98257	0.64587	0.28488	polarity and hydrophilicity	0.01515	0.00625	0.06799	0.01678	0.22283	0.10499	0.58732	0.59256	0.35852	isoelectric point	0.0172	0.00838	0.05282	0.01266	0.32563	0.1347	0.70256	0.56846	0.27181	hydrophilicity and PAI	0.00401	0.00404	0.05928	0.01406	0.06765	nonsignif	0.71393	1.11926	2.61076	hydropathy	0.0327	0.00982	0.05282	0.01612	0.61908	0.33188	0.5081	0.63413
437	van der Waals volume	0.0658	0.01788	0.15866	0.05038	0.41472	0.22924	99	0.90668	1.44602	polarity and hydrophilicity	0.0496	0.01826	0.13077	0.03118	0.37929	0.19352	1.54191	0.38747	0.41538	isoelectric point	0.08013	0.02724	0.09134	0.02169	0.87727	0.46793	1.74653	0.68633	0.90566	hydrophilicity and PAI	0.12484	0.04046	0.07128	0.01814	1.7514	0.94364	1.63636	1.51839	0.90449	hydropathy	0.06362	0.01659	0.13434	0.03863	0.47357	0.2719	1.50743	0.50928
167	van der Waals volume	0.03689	0.00883	0.01515	0.00937	2.43498	1.14437	0.77013	1.1223	1	polarity and hydrophilicity	0.01617	0.00626	0.04854	0.01252	0.33313	0.1623	0.51522	0.19733	0.28823	isoelectric point	0.01108	0.00618	0.04534	0.01129	0.24438	0.08653	0.85435	0.35807	0.29699	hydrophilicity and PAI	0.0213	0.01058	0.03794	0.00885	0.56141	0.22911	1.95045	0.77614	0.81076	hydropathy	0.02543	0.00749	0.04322	0.01234	0.58839	0.32289	0.30181	0.35039
256	van der Waals volume	0.04854	0.01138	0.0213	0.0127	2.27887	1.09294	1.03854	0.51209	0.51786	polarity and hydrophilicity	0.01413	0.00623	0.07459	0.01708	0.18944	0.08618	0.36458	0.26729	0.34495	isoelectric point	0.0172	0.01047	0.05174	0.01263	0.33243	0.10455	0.70803	0.25809	0.4804	hydrophilicity and PAI	0.00401	0.00404	0.06362	0.01422	0.06303	nonsignif	0.51874	0.64565	0.48079	hydropathy	0.03375	0.00875	0.07128	0.02177	0.47348	0.26867	1.50901	0.48784
128	van der Waals volume	0.02233	0.00637	0.00804	0.00613	2.77736	1.12632	0.43547	1.64873	1	polarity and hydrophilicity	0.01007	0.00514	0.02854	0.00863	0.35284	0.13263	0.36185	0.21928	0.49876	isoelectric point	0.00905	0.00512	0.02543	0.00749	0.35588	0.11938	0.51553	0.34333	0.37438	hydrophilicity and PAI	0.00703	0.00509	0.02439	0.00747	0.28823	0.06089	0.8554	0.78089	1.4004	hydropathy	0.01311	0.00518	0.02854	0.00971	0.45936	0.20732	0.31848	1.27278
152	van der Waals volume	0.04005	0.0089	0.00502	0.00304	7.97809	3.86476	0.4945	0.95864	0.87278	polarity and hydrophilicity	0.002	0.00201	0.06362	0.01422	0.03144	nonsignif	0.23822	0.25515	0.35664	isoelectric point	0.00301	0.00302	0.05067	0.0103	0.0594	nonsignif	0.15856	0.41106	0.52155	hydrophilicity and PAI	0	0	0.04534	0.01016	0	0	0.34203	0.67702	1.47392	hydropathy	0.02336	0.00639	0.04428	0.01238	0.52755	0.29951	0.588	0.90072
715	van der Waals volume	0.14762	0.04447	0.09021	0.0407	1.6364	0.78795	0.49333	1.94364	6.32871	polarity and hydrophilicity	0.0846	0.03007	0.18891	0.05461	0.44783	0.22392	0.40615	0.57775	0.48248	isoelectric point	0.0658	0.0298	0.18124	0.05189	0.36305	0.15442	0.66255	0.40027	0.07389	hydrophilicity and PAI	0.20714	0.09034	0.09815	0.02858	2.11044	0.92164	1.56191	2.0118	2.53385	hydropathy	0.10387	0.03034	0.18635	0.0641	0.55739	0.29359	0	1.19172
813	van der Waals volume	0.01822	0.0105	0	0	99	99	99	1.68057	0	polarity and hydrophilicity	0	0	0.02854	0.01727	0	0	0.3171	0.44103	0	isoelectric point	0	0	0.02233	0.01274	0	0	0	0.78972	0	hydrophilicity and PAI	0	0	0.01924	0.01158	0	0	0	0	0	hydropathy	0.01515	0.01041	0.0121	0.01239	1.25207	nonsignif	0.37458	3.04876
583	van der Waals volume	0.07238	0.01941	0.0172	0.01047	4.20814	1.91435	0	1.1406	0.80139	polarity and hydrophilicity	0.0213	0.01058	0.10158	0.03016	0.20969	0.08137	0	0.66713	0.54129	isoelectric point	0.02233	0.01274	0.08125	0.0236	0.27483	0.09146	0	1.18697	0.85493	hydrophilicity and PAI	0.02646	0.02039	0.07459	0.02074	0.35474	0.06367	0	0.82007	0.82627	hydropathy	0.05282	0.01612	0.06909	0.02405	0.76451	0.39403	0	0.90503
434	van der Waals volume	0.06254	0.01536	0.02958	0.0184	2.11427	0.98333	0.80495	4.4553	0.78289	polarity and hydrophilicity	0.00804	0.00613	0.10502	0.02646	0.07656	0.01453	0.62947	0.20303	0.75665	isoelectric point	0.00301	0.00302	0.08572	0.02011	0.03511	nonsignif	1.24919	0.26523	1.02157	hydrophilicity and PAI	0.01311	0.01346	0.07459	0.01708	0.17576	nonsignif	1.53316	0.55803	1.2075	hydropathy	0.04005	0.01224	0.08013	0.02476	0.49981	0.26513	0.47216	0.91033
442	van der Waals volume	0.07349	0.01703	0.02439	0.01494	3.01312	1.43555	0	0.56882	1.04409	polarity and hydrophilicity	0.02543	0.00963	0.10387	0.02506	0.24483	0.12255	0	0.1547	0.16266	isoelectric point	0.02233	0.01061	0.08796	0.02023	0.25387	0.10833	0	0.24148	0.13608	hydrophilicity and PAI	0.03479	0.01756	0.07459	0.01708	0.46642	0.18796	0	0.68098	0.62545	hydropathy	0.03794	0.01217	0.10387	0.0277	0.36526	0.19587	0	0.61979
125	van der Waals volume	0.02233	0.00637	0.00703	0.00509	3.17639	1.31683	2.26617	0.47324	0.64677	polarity and hydrophilicity	0.01007	0.00514	0.02854	0.00863	0.35284	0.13263	0.59694	0.32411	0.15769	isoelectric point	0.01108	0.00618	0.02336	0.00745	0.47432	0.15904	1	0.54512	0.31289	hydrophilicity and PAI	0.01924	0.00947	0.01822	0.00525	1.05598	0.41628	0.93692	0.875	0.86535	hydropathy	0.01311	0.00518	0.02958	0.00974	0.4432	0.20168	0.69709	0.41793
564	van der Waals volume	0.03166	0.01197	0.00703	0.00509	4.50356	1.62459	5.89243	0.31616	99	polarity and hydrophilicity	0.00703	0.00713	0.04854	0.01821	0.14483	nonsignif	0.56172	0.40872	0	isoelectric point	0.00401	0.00404	0.04322	0.01571	0.09278	nonsignif	0.33884	0.37229	0	hydrophilicity and PAI	0.01515	0.01562	0.03166	0.01088	0.47852	nonsignif	5.03178	3.02987	0	hydropathy	0.02439	0.01067	0.02958	0.01407	0.82454	0.31432	0.60771	0.38584
869	van der Waals volume	0.01924	0.00737	0	0	99	99	1.08347	1.25543	0.4961	polarity and hydrophilicity	0.00804	0.00511	0.0213	0.00847	0.37746	0.09842	1.27527	0.23341	0.57588	isoelectric point	0.002	0.00201	0.0213	0.00741	0.0939	nonsignif	0.53069	0.38303	1.38978	hydrophilicity and PAI	0.00804	0.00817	0.01822	0.0063	0.44127	nonsignif	0.92296	0.96484	0.41788	hydropathy	0.01007	0.00514	0.02233	0.01061	0.45096	0.14967	1	0.39637
153	van der Waals volume	0.02958	0.00757	0.0121	0.00826	2.44463	1.08104	1.28734	1.57164	0.79868	polarity and hydrophilicity	0.0121	0.00516	0.04111	0.01116	0.29433	0.13277	0.49752	0.34662	0.31289	isoelectric point	0.00703	0.00408	0.03689	0.00993	0.19057	0.06301	0.79841	0.57931	0.1652	hydrophilicity and PAI	0.00703	0.00713	0.03479	0.00878	0.20207	nonsignif	1.37811	1.08103	0.46403	hydropathy	0.0213	0.00635	0.03479	0.01097	0.61224	0.3267	0.23314	0.79487
511	van der Waals volume	0.04534	0.01354	0.01515	0.01145	2.99274	1.19549	0.39431	0.73806	0.73096	polarity and hydrophilicity	0.00401	0.00404	0.07128	0.02056	0.05626	nonsignif	0.41907	0.18483	0.30333	isoelectric point	0.00301	0.00302	0.06145	0.01767	0.04898	nonsignif	0.87783	0.28529	0.79654	hydrophilicity and PAI	0.02027	0.01583	0.04534	0.01354	0.44707	0.07541	0.94995	1.28948	0.64024	hydropathy	0.03375	0.01204	0.04005	0.01669	0.8427	0.38262	0.47275	0.57071
276	van der Waals volume	0.04534	0.01129	0.02336	0.01064	1.94092	1.00147	0.53752	0.59254	0.62116	polarity and hydrophilicity	0.01924	0.00737	0.06037	0.01527	0.3187	0.15693	0.45096	0.41457	0.66338	isoelectric point	0.02027	0.00844	0.05282	0.01266	0.38376	0.18067	0.11836	0.55755	0.69709	hydrophilicity and PAI	0.02233	0.01061	0.0496	0.01256	0.4502	0.18855	0.88081	1.53309	1.58033	hydropathy	0.02958	0.00866	0.05928	0.01757	0.49899	0.27222	0.78742	0.75846
188	van der Waals volume	0.01108	0.00412	0	0	99	99	0.85633	2.73088	0.39841	polarity and hydrophilicity	0	0	0.0172	0.00733	0	0	0.18051	0.06341	0	isoelectric point	0	0	0.01311	0.00518	0	0	0.37438	0.11189	1.505	hydrophilicity and PAI	0	0	0.0121	0.00413	0	0	0.49876	0.57256	2.005	hydropathy	0.00703	0.00408	0.00905	0.00512	0.7768	0.20819	0.36191	1.53837
51	van der Waals volume	0.0213	0.00529	0.00502	0.00405	4.24303	1.76516	0.59782	1	1.67855	polarity and hydrophilicity	0.00905	0.0041	0.0275	0.00753	0.32909	0.14131	0.66519	0.27665	0.37683	isoelectric point	0.00804	0.00409	0.02439	0.0064	0.32964	0.12829	0.39821	0.4463	0.49509	hydrophilicity and PAI	0.00703	0.00408	0.02336	0.00639	0.30094	0.09916	0.5547	0.66255	1.09225	hydropathy	0.01108	0.00412	0.02958	0.00866	0.37458	0.18201	0.30587	0.66199
577	van der Waals volume	0.06037	0.01879	0.0213	0.01588	2.83427	1.11834	0.48023	1.45168	1.25068	polarity and hydrophilicity	0.02027	0.01056	0.08348	0.02499	0.24281	0.08952	0.27297	0.25173	0.34932	isoelectric point	0.01617	0.0094	0.07569	0.02325	0.21363	0.06843	0.588	0.63201	0.41538	hydrophilicity and PAI	0.06145	0.03181	0.04534	0.01467	1.35532	0.49392	1.1939	0.6953	0.89783	hydropathy	0.03479	0.01317	0.0768	0.027	0.45299	0.20829	0.67414	0.3858
12	van der Waals volume	0.02958	0.00541	0.00905	0.0041	3.26851	1.83802	1.09206	1.65788	1.33555	polarity and hydrophilicity	0.00602	0.00203	0.04534	0.0079	0.13277	0.07494	0.19783	0.30181	0.06601	isoelectric point	0.00703	0.00306	0.03584	0.0066	0.19615	0.09354	0.53069	0.37971	0.08264	hydrophilicity and PAI	0.00905	0.0041	0.0327	0.00546	0.27676	0.12972	0.46403	0.55081	0.87438	hydropathy	0.01515	0.00416	0.04005	0.0089	0.37828	0.22451	0.20582	0.74438
127	van der Waals volume	0.06471	0.01307	0.03062	0.01194	2.11332	1.21335	1.32173	0.95629	0.88014	polarity and hydrophilicity	0.02854	0.00971	0.08796	0.0177	0.32447	0.17821	0.25821	0.52128	0.469	isoelectric point	0.02543	0.0107	0.07791	0.01477	0.3264	0.15893	0.34997	0.58763	0.56141	hydrophilicity and PAI	0.04111	0.01339	0.06471	0.01188	0.6353	0.36193	0.49509	0.98868	0.784	hydropathy	0.03062	0.00868	0.10158	0.02098	0.30144	0.17901	0.27326	0.58902
398	van der Waals volume	0.02439	0.00747	0	0	99	99	0.49679	1.14507	1.15561	polarity and hydrophilicity	0	0	0.03794	0.01217	0	0	0.66469	0.26542	0.11836	isoelectric point	0	0	0.03062	0.00977	0	0	2.01326	0.1087	0.86535	hydrophilicity and PAI	0	0	0.0275	0.00861	0	0	1.45939	0	0	hydropathy	0.02027	0.00844	0.01413	0.00831	1.43454	0.52718	0.10945	1
864	van der Waals volume	0.06362	0.03673	0	0	99	99	0	0.68859	0.24395	polarity and hydrophilicity	0.01924	0.02	0.08572	0.04902	0.22445	nonsignif	0	0.94919	0	isoelectric point	0	0	0.08348	0.04872	0	0	0	0	0	hydrophilicity and PAI	0	0	0.08348	0.04997	0	0	0	1.63636	0	hydropathy	0.05604	0.036	0.04216	0.03357	1.32922	0.26462	0	99
487	van der Waals volume	0.0327	0.01091	0	0	99	99	0.83389	1.04409	0.81679	polarity and hydrophilicity	0.00804	0.00613	0.039	0.01442	0.20615	0.03575	0.66611	0.09056	0.72563	isoelectric point	0.00502	0.00507	0.03794	0.01438	0.13231	nonsignif	1.75312	0.29837	0.38291	hydrophilicity and PAI	0.0275	0.01829	0.0213	0.00847	1.29108	0.30937	1.4004	0.87331	0.63448	hydropathy	0.01413	0.00727	0.03794	0.01549	0.37243	0.12839	1	0.37243
904	van der Waals volume	0.0496	0.01027	0.02958	0.0119	1.67681	0.94817	0.71648	0.97093	1.65386	polarity and hydrophilicity	0.01617	0.00626	0.0768	0.01718	0.21055	0.10545	0.40906	0.44192	0.25759	isoelectric point	0.01924	0.00842	0.06145	0.01296	0.3131	0.14541	0.90329	0.71977	0.62642	hydrophilicity and PAI	0.02958	0.01082	0.05282	0.01151	0.56002	0.29162	0.77026	0.80511	0.35126	hydropathy	0.02439	0.00747	0.07902	0.01852	0.30866	0.17347	0.3478	0.39516
266	van der Waals volume	0.0275	0.00753	0.01108	0.00721	2.48195	1.09185	2.29513	0.40906	4.35548	polarity and hydrophilicity	0.01007	0.00514	0.039	0.0111	0.25821	0.0984	0.51217	0.49619	0.49752	isoelectric point	0.01007	0.00616	0.0327	0.00873	0.30795	0.09438	0.61111	0.47277	0.38291	hydrophilicity and PAI	0.00804	0.00613	0.03062	0.00868	0.26257	0.0486	0.66298	2.0157	0.41488	hydropathy	0.0172	0.00628	0.03479	0.01207	0.49439	0.23303	3.26851	0.78742
745	van der Waals volume	0.06145	0.02238	0	0	99	99	0.59536	4.54904	1.78764	polarity and hydrophilicity	0.02439	0.01494	0.06471	0.02496	0.37691	0.10539	0.71589	0.56232	0.54312	isoelectric point	0.00502	0.00507	0.06909	0.02525	0.07266	nonsignif	0.29291	0.52715	0.35721	hydrophilicity and PAI	0.03479	0.02743	0.0496	0.01826	0.70141	0.10846	1.44611	0.72328	1.97528	hydropathy	0.03479	0.01646	0.05604	0.02555	0.62081	0.22466	0.96661	0.85894
638	van der Waals volume	0.05389	0.01847	0.02233	0.01592	2.41335	0.92601	0.82157	1.6444	3.51026	polarity and hydrophilicity	0.02646	0.01288	0.0658	0.02264	0.40213	0.15355	1.05268	0.41287	0.2769	isoelectric point	0.02646	0.01288	0.05928	0.02108	0.44636	0.16899	1.66835	0.68139	0.08999	hydrophilicity and PAI	0.0669	0.03227	0.03479	0.01207	1.92297	0.73901	1.77982	0	0.17969	hydropathy	0.03166	0.01197	0.06909	0.02645	0.45824	0.20609	0.24011	1.13531
192	van der Waals volume	0.0172	0.00628	0.03062	0.01194	0.56172	0.25658	1.76033	0.7549	1.97934	polarity and hydrophilicity	0.0213	0.00741	0.0213	0.00741	1	0.4838	0.4961	0.30035	0.41167	isoelectric point	0.03166	0.01088	0.01515	0.00521	2.08977	1.02063	0.94699	0.42815	0.71953	hydrophilicity and PAI	0.04428	0.01463	0.0121	0.00413	3.6595	1.82686	2.09342	1.66502	0.55408	hydropathy	0.00502	0.00304	0.04747	0.01362	0.10575	0.03241	0.40906	0.74632
535	van der Waals volume	0.03479	0.01097	0.01311	0.00932	2.6537	1.06197	3.26933	2.52114	5.82544	polarity and hydrophilicity	0.00804	0.00613	0.05174	0.01722	0.15539	0.0277	0.61327	0.30385	0.43571	isoelectric point	0.00602	0.0061	0.04428	0.0135	0.13595	nonsignif	1.56133	0.73441	0.43108	hydrophilicity and PAI	0.00602	0.0061	0.04322	0.01347	0.13929	nonsignif	1.1003	0.24682	0.32964	hydropathy	0.03375	0.01094	0.0213	0.01164	1.58451	0.69247	0.23568	0.53752
204	van der Waals volume	0.0213	0.00635	0.00703	0.00509	3.02987	1.2335	0.52616	3.06741	99	polarity and hydrophilicity	0.002	0.00201	0.03375	0.00985	0.05926	nonsignif	0.29186	0.23783	0	isoelectric point	0	0	0.02958	0.00866	0	0	0.61327	0.33145	0	hydrophilicity and PAI	0.00401	0.00404	0.02439	0.0064	0.16441	nonsignif	1.78674	0.73848	0	hydropathy	0.01617	0.00522	0.02027	0.00844	0.79773	0.3814	3.01793	0.79487
431	van der Waals volume	0.04534	0.01467	0.09134	0.03572	0.49639	0.24138	0	0.96425	1.46083	polarity and hydrophilicity	0.04005	0.01558	0.07569	0.02203	0.52913	0.25041	0	0.46031	0.36332	isoelectric point	0.05174	0.02181	0.06037	0.01645	0.85705	0.38961	0	0.7991	0.40213	hydrophilicity and PAI	0.09247	0.03199	0.04005	0.01335	2.30886	1.13258	0	1.17554	0.51653	hydropathy	0.04111	0.01451	0.08684	0.02899	0.4734	0.22965	0	0.42466
827	van der Waals volume	0.04005	0.0178	0	0	99	99	0	0.18975	99	polarity and hydrophilicity	0.01007	0.01027	0.0496	0.02397	0.20302	nonsignif	0	0.2841	0.35931	isoelectric point	0.01924	0.02	0.03479	0.01646	0.55303	nonsignif	0	0	0.3879	hydrophilicity and PAI	0.03062	0.02279	0.03062	0.01628	1	0.16695	0	3.06337	0.65977	hydropathy	0.0213	0.0127	0.05712	0.0361	0.3729	0.09225	0	1.42931
143	van der Waals volume	0.04111	0.00893	0.02233	0.00955	1.84102	1.00941	0.31306	0.78774	0.62545	polarity and hydrophilicity	0.01108	0.00515	0.0658	0.0143	0.16839	0.07403	0.26687	0.56664	0.34043	isoelectric point	0.00905	0.00615	0.05389	0.01155	0.16793	0.04432	0.70531	0.75935	0.56122	hydrophilicity and PAI	0.02543	0.01177	0.04216	0.01007	0.60318	0.26154	0.50963	1.17116	0.5871	hydropathy	0.02439	0.0064	0.06037	0.01527	0.40401	0.23784	0.28113	0.52098
554	van der Waals volume	0.06254	0.01772	0.02233	0.0138	2.80072	1.24052	0.36426	1.65402	1.91063	polarity and hydrophilicity	0.01108	0.00824	0.09929	0.02737	0.11159	0.02242	0.09504	0.12328	0.16971	isoelectric point	0.01515	0.01145	0.08125	0.02235	0.18646	0.03571	0.13595	0.12926	0	hydrophilicity and PAI	0.02233	0.0138	0.06362	0.01777	0.35099	0.1048	0.54327	0.80906	0.39665	hydropathy	0.02854	0.01079	0.09134	0.02807	0.31246	0.14865	0.13318	0.66188
290	van der Waals volume	0.03479	0.00878	0.01515	0.00937	2.29637	1.06077	0.88749	1.41571	0.61858	polarity and hydrophilicity	0.00804	0.00511	0.05389	0.01385	0.14919	0.04325	1	0.43319	0.30446	isoelectric point	0.01515	0.00729	0.039	0.00999	0.38846	0.16044	1.70328	0.40039	0.53683	hydrophilicity and PAI	0.01413	0.00831	0.03689	0.00993	0.38303	0.12431	1.50743	1.10186	0.53985	hydropathy	0.01515	0.00625	0.0582	0.01635	0.26031	0.11938	0.19057	0.63608
355	van der Waals volume	0.02646	0.00966	0.00804	0.00613	3.29104	1.1856	0.41068	0.93904	1.53425	polarity and hydrophilicity	0.01413	0.00727	0.03062	0.01194	0.46146	0.16118	0.16797	0.36332	0.43676	isoelectric point	0.0121	0.0093	0.02854	0.00971	0.42397	0.0732	0.47582	0.55905	0.34214	hydrophilicity and PAI	0.0172	0.01047	0.02439	0.00854	0.70521	0.20437	0.72414	0.67702	0.82035	hydropathy	0.01311	0.00725	0.03794	0.01438	0.34555	0.112	0.43211	0.83106
746	van der Waals volume	0.08348	0.02499	0.03062	0.02279	2.72632	1.09511	1.06733	1.13392	0.86414	polarity and hydrophilicity	0.00703	0.00713	0.14156	0.04522	0.04966	nonsignif	0.27645	0.18316	0.36852	isoelectric point	0	0	0.12484	0.03767	0	0	0.42488	0.4789	0.52371	hydrophilicity and PAI	0.0121	0.01136	0.10043	0.03006	0.12048	0.00567	1.84545	0.39754	0.7629	hydropathy	0.06799	0.02398	0.07018	0.03015	0.96879	0.43865	0.64677	0.35747
594	van der Waals volume	0.04216	0.01455	0.01413	0.01142	2.98372	1.08063	0.69019	2.73545	1.58005	polarity and hydrophilicity	0.01822	0.01155	0.05174	0.01722	0.35215	0.09672	0.6866	0.48628	0.60033	isoelectric point	0.0172	0.01256	0.04534	0.01467	0.37936	0.07732	1.1588	0.78632	1.08995	hydrophilicity and PAI	0.03584	0.01871	0.03375	0.01204	1.06193	0.3741	1.21199	0.31305	0.50825	hydropathy	0.02233	0.01061	0.05282	0.02187	0.42276	0.15692	0.28984	1.32031
582	van der Waals volume	0.03375	0.01204	0.00905	0.00717	3.72928	1.33847	99	1.34071	4.07624	polarity and hydrophilicity	0.01924	0.00947	0.03584	0.0143	0.53683	0.19485	0	0.08315	0.17134	isoelectric point	0.01617	0.01148	0.03375	0.01313	0.47911	0.10004	0	0.31096	0.32734	hydrophilicity and PAI	0.01515	0.01145	0.0327	0.01309	0.4633	0.0808	0	0.1907	0.42271	hydropathy	0.01822	0.00945	0.04216	0.0179	0.43216	0.14602	0	1.07032
719	van der Waals volume	0.05604	0.01974	0.02233	0.01698	2.50963	0.92343	0.66469	1.29284	0.48849	polarity and hydrophilicity	0.00703	0.00713	0.09701	0.03497	0.07247	nonsignif	0.43476	0.60251	0.72258	isoelectric point	0.00502	0.00507	0.0768	0.02577	0.06536	nonsignif	0.74793	0.98782	1.51825	hydrophilicity and PAI	0.03166	0.02394	0.05497	0.01853	0.57595	0.10503	1	0.62331	2.459	hydropathy	0.02439	0.01281	0.08572	0.03519	0.28453	0.09577	0.29699	0.83605
669	van der Waals volume	0.07349	0.02068	0.01617	0.0094	4.54484	2.06531	0.79145	0.44654	99	polarity and hydrophilicity	0.01617	0.0094	0.11196	0.0337	0.14443	0.04648	0.34127	0.38917	0.15856	isoelectric point	0.00301	0.00302	0.10272	0.02893	0.0293	nonsignif	0.41408	0.65865	0	hydrophilicity and PAI	0.01617	0.01671	0.08348	0.02374	0.1937	nonsignif	0.70814	2.36381	0.36005	hydropathy	0.04747	0.01589	0.08013	0.02972	0.59241	0.28748	0.44711	0.46594
657	van der Waals volume	0.04428	0.01463	0.0172	0.01361	2.57442	0.96235	0	1.41802	2.20126	polarity and hydrophilicity	0.0121	0.00826	0.06362	0.02251	0.19019	0.04458	0	0.37003	0.17304	isoelectric point	0.00905	0.00922	0.05282	0.01727	0.17134	nonsignif	0	0.30595	0.32909	hydrophilicity and PAI	0.01822	0.01365	0.04641	0.01584	0.39259	0.07341	0	0.74703	0.34203	hydropathy	0.02233	0.01061	0.07018	0.02773	0.31818	0.1197	0	1
556	van der Waals volume	0.0582	0.01635	0.02646	0.01502	2.19955	1.00892	99	0.63608	99	polarity and hydrophilicity	0.01108	0.00824	0.09247	0.02559	0.11982	0.02406	0.26091	0.71592	0.26091	isoelectric point	0.0172	0.01047	0.07459	0.02196	0.23059	0.0697	0.37229	0.9593	0	hydrophilicity and PAI	0.00804	0.00817	0.06909	0.01803	0.11637	nonsignif	0	1.62379	0	hydropathy	0.02646	0.01288	0.08909	0.02663	0.297	0.11735	99	0.43417
689	van der Waals volume	0.01617	0.00835	0	0	99	99	1.33636	0.44127	99	polarity and hydrophilicity	0.00602	0.0061	0.02027	0.01161	0.29699	nonsignif	0.22751	0.22009	0	isoelectric point	0.00804	0.00817	0.01515	0.00937	0.53069	nonsignif	0.39665	0.90884	0	hydrophilicity and PAI	0	0	0.01822	0.00945	0	0	1.28946	0.45919	0	hydropathy	0.01007	0.00719	0.01617	0.01148	0.62276	0.10416	0	0.83223
245	van der Waals volume	0.04641	0.01019	0.02336	0.01277	1.98673	1.00249	0.54033	0.48176	0.36875	polarity and hydrophilicity	0	0	0.09247	0.02047	0	0	0.50334	0.2982	0.15867	isoelectric point	0.00401	0.00404	0.06362	0.01422	0.06303	nonsignif	1.75397	0.93573	0.82454	hydrophilicity and PAI	0.00502	0.00507	0.05928	0.01288	0.08468	nonsignif	1.12813	1.10311	0.57549	hydropathy	0.0213	0.00741	0.07902	0.02099	0.26955	0.13889	0.33576	0.55953
735	van der Waals volume	0.0172	0.00838	0	0	99	99	1.50743	99	0	polarity and hydrophilicity	0.00602	0.0061	0.0213	0.0127	0.28263	nonsignif	0.94919	0.34682	99	isoelectric point	0.00905	0.00922	0.01617	0.0094	0.55968	nonsignif	1.63636	0.55968	99	hydrophilicity and PAI	0	0	0.01924	0.00947	0	0	0.47432	0.78415	99	hydropathy	0.01007	0.00719	0.01822	0.0126	0.55269	0.09345	0.61111	0.55269
730	van der Waals volume	0.01822	0.00945	0	0	99	99	1.58033	0.4939	0	polarity and hydrophilicity	0.00602	0.0061	0.0213	0.0127	0.28263	nonsignif	2.66968	0.17553	99	isoelectric point	0.00804	0.00817	0.0172	0.01047	0.46744	nonsignif	3.13989	0.28585	99	hydrophilicity and PAI	0.01007	0.01027	0.01617	0.0094	0.62276	nonsignif	3.87289	0.78885	99	hydropathy	0.00502	0.00507	0.02854	0.01727	0.17589	nonsignif	0.38844	0.87331
144	van der Waals volume	0.0121	0.00413	0	0	99	99	1	1.58451	10.65	polarity and hydrophilicity	0.002	0.00201	0.0172	0.00628	0.11628	nonsignif	0	0.31211	0.13096	isoelectric point	0.00301	0.00302	0.01311	0.00518	0.2296	nonsignif	0	0.42946	0.11376	hydrophilicity and PAI	0.00301	0.00302	0.0121	0.00516	0.24876	nonsignif	0	0.67146	0.12341	hydropathy	0.00602	0.00305	0.01515	0.00729	0.39736	0.13235	0	1.4264
672	van der Waals volume	0.0213	0.00953	0	0	99	99	0.53443	0.54704	0.30351	polarity and hydrophilicity	0.00602	0.0061	0.0275	0.01399	0.21891	nonsignif	0.48738	0.39853	0.22908	isoelectric point	0	0	0.02336	0.01064	0	0	0.81564	0.77551	1.06793	hydrophilicity and PAI	0.00905	0.00922	0.02027	0.01056	0.44647	nonsignif	0.76484	1.6028	1.41818	hydropathy	0.00905	0.00717	0.03166	0.01959	0.28585	0.03668	0.30147	0.58416
488	van der Waals volume	0.01311	0.00621	0	0	99	99	99	1.11271	1.84545	polarity and hydrophilicity	0	0	0.02233	0.01061	0	0	1	0.23314	0.20207	isoelectric point	0	0	0.0172	0.00838	0	0	0	0.35527	0	hydrophilicity and PAI	0	0	0.01515	0.00625	0	0	99	1.44862	0.35588	hydropathy	0.00602	0.00508	0.01617	0.0094	0.37229	0.03676	0.5996	0.14131
843	van der Waals volume	0.08796	0.03034	0	0	99	99	0	1.7159	99	polarity and hydrophilicity	0.0121	0.01239	0.12958	0.05368	0.09338	nonsignif	0	0.25536	0.44	isoelectric point	0	0	0.11428	0.04204	0	0	0	0.35405	0.71127	hydrophilicity and PAI	0.02233	0.02335	0.08348	0.03123	0.26749	nonsignif	0	0.72941	0	hydropathy	0.02958	0.0184	0.13077	0.06094	0.2262	0.05832	0	0.35491
616	van der Waals volume	0.02027	0.00844	0	0	99	99	99	1.06391	0.34682	polarity and hydrophilicity	0.00502	0.00507	0.02543	0.01177	0.1974	nonsignif	0.33135	0.07758	0.33135	isoelectric point	0.00703	0.00713	0.02027	0.0095	0.34682	nonsignif	0	0.23341	0.58099	hydrophilicity and PAI	0.00905	0.00922	0.01822	0.0084	0.49671	nonsignif	0	0.45493	0.81679	hydropathy	0.00401	0.00404	0.03584	0.0165	0.11189	nonsignif	0.18826	0.4714
270	van der Waals volume	0.01108	0.00412	0	0	99	99	0.49752	1.50579	1.16777	polarity and hydrophilicity	0	0	0.0172	0.00733	0	0	0.19868	0.16395	0.5547	isoelectric point	0	0	0.01311	0.00518	0	0	0.16529	0.42488	0.19861	hydrophilicity and PAI	0.00401	0.00404	0.01007	0.00514	0.39821	nonsignif	3.01793	0.37746	5.37209	hydropathy	0.00401	0.00303	0.01515	0.00833	0.26469	0.04174	0.49752	0.71127
202	van der Waals volume	0.00502	0.00304	0	0	99	99	1	2.00598	99	polarity and hydrophilicity	0	0	0.00804	0.00409	0	0	0.2845	0	0	isoelectric point	0	0	0.00602	0.00305	0	0	0	0	0	hydrophilicity and PAI	0	0	0.00502	0.00304	0	0	0	0.36191	0	hydropathy	0.002	0.00201	0.00703	0.00509	0.2845	nonsignif	0.37438	0.45919
607	van der Waals volume	0.00703	0.00509	0	0	99	99	0.47277	1.45318	3.22112	polarity and hydrophilicity	0	0	0.01108	0.00721	0	0	0.23568	0.28086	0.49671	isoelectric point	0	0	0.00804	0.00613	0	0	0.35	0.18646	0.31289	hydrophilicity and PAI	0	0	0.00703	0.00509	0	0	0.569	0.46495	0.49722	hydropathy	0.00401	0.00404	0.00703	0.00713	0.57041	nonsignif	0.15155	0.87062
450	van der Waals volume	0.00502	0.00405	0	0	99	99	1.88433	1.45065	0.70349	polarity and hydrophilicity	0	0	0.00804	0.00613	0	0	0.16441	0.18031	0.16441	isoelectric point	0	0	0.00602	0.00406	0	0	0.26091	0.20302	0.26091	hydrophilicity and PAI	0	0	0.00602	0.00406	0	0	0.35	0.12682	0	hydropathy	0	0	0.01108	0.00824	0	0	0.09205	0.88642
510	van der Waals volume	0.01108	0.00618	0	0	99	99	1.75746	0.72721	0	polarity and hydrophilicity	0	0	0.0172	0.00942	0	0	0	0.75659	2.00499	isoelectric point	0	0	0.01413	0.00727	0	0	0	1.64097	3.34551	hydrophilicity and PAI	0	0	0.0121	0.0062	0	0	0.37229	1.28059	99	hydropathy	0	0	0.02233	0.01167	0	0	0	0.38015
652	van der Waals volume	0.00703	0.00509	0	0	99	99	99	0.82454	0.669	polarity and hydrophilicity	0	0	0.01108	0.00824	0	0	0	0.10575	0.26678	isoelectric point	0	0	0.00905	0.00615	0	0	0	0	0.65631	hydrophilicity and PAI	0	0	0.00804	0.00613	0	0	0	1.26627	1.44147	hydropathy	0	0	0.01515	0.01041	0	0	99	0.48023
762	van der Waals volume	0.01413	0.00831	0	0	99	99	99	0.87384	99	polarity and hydrophilicity	0	0	0.02336	0.01384	0	0	99	0.30094	0	isoelectric point	0	0	0.01822	0.0105	0	0	99	0	0	hydrophilicity and PAI	0	0	0.01617	0.0094	0	0	99	0.68522	0	hydropathy	0	0	0.0327	0.01964	0	0	99	99
790	van der Waals volume	0.0121	0.00826	0	0	99	99	99	0.85633	1.53521	polarity and hydrophilicity	0	0	0.01822	0.01365	0	0	0	0	0.31915	isoelectric point	0	0	0.01617	0.01148	0	0	0	0	0.45493	hydrophilicity and PAI	0	0	0.0121	0.00826	0	0	0	0	0.93207	hydropathy	0	0	0.02027	0.01478	0	0	0	0.36538
796	van der Waals volume	0.02958	0.01407	0	0	99	99	0	1.06193	0.61889	polarity and hydrophilicity	0	0	0.04747	0.0227	0	0	0	0.30692	0.32949	isoelectric point	0	0	0.039	0.01886	0	0	0	0.42701	0.59111	hydrophilicity and PAI	0	0	0.03479	0.01646	0	0	99	1.09054	0.6368	hydropathy	0	0	0.0582	0.02803	0	0	99	0.35931
797	van der Waals volume	0.01311	0.00932	0	0	99	99	4.2047	2.50995	0.34746	polarity and hydrophilicity	0	0	0.02027	0.01478	0	0	0.19704	0.33067	1.21714	isoelectric point	0	0	0.01822	0.01365	0	0	0.10629	0.28536	1.5603	hydrophilicity and PAI	0	0	0.01515	0.01041	0	0	1.06243	1.16017	1.94916	hydropathy	0	0	0.0213	0.01588	0	0	1.39681	1.39774
811	van der Waals volume	0.01822	0.0105	0	0	99	99	1.25456	1.01366	99	polarity and hydrophilicity	0	0	0.03166	0.01959	0	0	0.20939	0.20405	0.42488	isoelectric point	0	0	0.02336	0.01384	0	0	0.38219	0.38453	0	hydrophilicity and PAI	0	0	0.02027	0.01161	0	0	0.588	0.74807	0	hydropathy	0	0	0.03794	0.02324	0	0	0.15539	0.40838
815	van der Waals volume	0.02646	0.01395	0	0	99	99	99	1.45225	3.29104	polarity and hydrophilicity	0	0	0.04005	0.02114	0	0	0.29556	0	0	isoelectric point	0	0	0.0327	0.01746	0	0	0.45428	0	0	hydrophilicity and PAI	0	0	0.02646	0.01395	0	0	0	0.588	0	hydropathy	0	0	0.04854	0.02618	0	0	0.66298	0.95777
[truncated: 21 more columns]

## Sheet: a
Gene comparison
		Branch a						Branch d	Branch c	Branch b		Branch a						Branch d	Branch c	Branch b		Branch a						Branch d	Branch c	Branch b		Branch a						Branch d	Branch c	Branch b		Branch a						Branch d	Branch c
	AA classification	dr	Var(dr)	dc	Var(dc)	dr/dc	dr/dc (low boundary)	dr/dc	dr/dc	dr/dc	AA classification	dr	Var(dr)	dc	Var(dc)	dr/dc	dr/dc (low boundary)	dr/dc	dr/dc	dr/dc	AA classification	dr	Var(dr)	dc	Var(dc)	dr/dc	dr/dc (low boundary)	dr/dc	dr/dc	dr/dc	AA classification	dr	Var(dr)	dc	Var(dc)	dr/dc	dr/dc (low boundary)	dr/dc	dr/dc	dr/dc	AA classification	dr	Var(dr)	dc	Var(dc)	dr/dc	dr/dc (low boundary)	dr/dc	dr/dc
0	van der Waals volume	0.05497	0.00695	0.0327	0.00764	1.68104	1.19038	0.78513	1.17461	1.4218	polarity and hydrophilicity	0.0327	0.00546	0.0658	0.00834	0.49696	0.36741	0.43676	0.462	0.60074	isoelectric point	0.03794	0.00664	0.05712	0.00815	0.66422	0.47955	0.88014	0.7179	0.75903	hydrophilicity and PAI	0.0327	0.00873	0.05604	0.00697	0.58351	0.38042	1.09886	0.94907	1.12024	hydropathy	0.04854	0.00683	0.04747	0.00794	1.02254	0.75275	0.28309	0.91395
775	van der Waals volume	0.01515	0.01145	0	0	99	99	1.51061	0.31667	0.97509	polarity and hydrophilicity	0.01617	0.01148	0.00804	0.00817	2.01119	nonsignif	0	0.73196	0.40401	isoelectric point	0.01413	0.01454	0.01108	0.00824	1.27527	nonsignif	0	1.33114	1.02554	hydrophilicity and PAI	0.0121	0.01239	0.0121	0.0093	1	nonsignif	0.328	0.94657	0.48135	hydropathy	0.01108	0.00824	0.01413	0.01454	0.78415	nonsignif	2.46214	0.44939
786	van der Waals volume	0.00602	0.00508	0	0	99	99	99	1.50933	99	polarity and hydrophilicity	0	0	0.01007	0.01027	0	nonsignif	0	0.14173	0	isoelectric point	0	0	0.00703	0.00713	0	nonsignif	0	0.26542	0	hydrophilicity and PAI	0	0	0.00602	0.0061	0	nonsignif	0.92296	0.37003	0	hydropathy	0	0	0.01108	0.01133	0	nonsignif	0	0.31911
841	van der Waals volume	0.00804	0.00817	0	0	99	nonsignif	99	1	1	polarity and hydrophilicity	0.0121	0.01136	0	0	99	99	0.60812	0.66695	0.3187	isoelectric point	0.01515	0.01562	0	0	99	nonsignif	0	1.4844	0.5239	hydrophilicity and PAI	0	0	0.00905	0.00922	0	nonsignif	1.31198	2.00406	1.08355	hydropathy	0.01007	0.01027	0	0	99	nonsignif	0.45096	0.21679
654	van der Waals volume	0.02336	0.01171	0	0	99	99	0.43881	1.41492	0.32964	polarity and hydrophilicity	0.00602	0.0061	0.02958	0.01407	0.20352	nonsignif	0.48023	0.6917	0	isoelectric point	0	0	0.0275	0.01291	0	0	0.328	0.95097	0.61327	hydrophilicity and PAI	0.01617	0.01671	0.01822	0.00945	0.88749	nonsignif	1.69906	0.98343	0.61327	hydropathy	0.00401	0.00404	0.04322	0.0202	0.09278	nonsignif	1.07861	0.83617
669	van der Waals volume	0.02336	0.01171	0	0	99	99	0.79145	0.44654	4.54484	polarity and hydrophilicity	0.00502	0.00507	0.03166	0.01523	0.15856	nonsignif	0.34127	0.38917	0.14443	isoelectric point	0	0	0.03062	0.01519	0	0	0.41408	0.65865	0.0293	hydrophilicity and PAI	0.00804	0.00817	0.02233	0.01274	0.36005	nonsignif	0.70814	2.36381	0.1937	hydropathy	0.00703	0.00713	0.03794	0.01881	0.18529	nonsignif	0.44711	0.46594
807	van der Waals volume	0.02439	0.01494	0	0	99	99	1.59148	0.72018	1.97193	polarity and hydrophilicity	0.00905	0.00922	0.02646	0.0161	0.34203	nonsignif	0.1996	0.7976	0.40531	isoelectric point	0	0	0.02854	0.01834	0	0	0	0.87738	0.12137	hydrophilicity and PAI	0.0121	0.01239	0.02233	0.01698	0.54187	nonsignif	0.7629	2.72342	1.09602	hydropathy	0.01007	0.01027	0.0327	0.02073	0.30795	nonsignif	0.77768	0.90909
730	van der Waals volume	0	0	0.01413	0.01454	0	nonsignif	1.58033	0.4939	99	polarity and hydrophilicity	0.00602	0.0061	0	0	99	nonsignif	2.66968	0.17553	0.28263	isoelectric point	0.00804	0.00817	0	0	99	nonsignif	3.13989	0.28585	0.46744	hydrophilicity and PAI	0.01007	0.00924	0	0	99	99	3.87289	0.78885	0.62276	hydropathy	0	0	0.00905	0.00922	0	nonsignif	0.38844	0.87331
836	van der Waals volume	0	0	0.02027	0.02111	0	nonsignif	0.34682	99	1.36733	polarity and hydrophilicity	0.01108	0.01133	0	0	99	nonsignif	0	0	0	isoelectric point	0.01413	0.01454	0	0	99	nonsignif	0	0	0	hydrophilicity and PAI	0.01822	0.01785	0	0	99	99	0	0	0	hydropathy	0	0	0.01413	0.01454	0	nonsignif	0.64048	99
853	van der Waals volume	0	0	0.02439	0.02561	0	nonsignif	99	0.97662	0	polarity and hydrophilicity	0.01413	0.01454	0	0	99	nonsignif	99	0.46444	0	isoelectric point	0.01617	0.01671	0	0	99	nonsignif	99	0.8858	0	hydrophilicity and PAI	0.02233	0.02229	0	0	99	99	0	1	0	hydropathy	0	0	0.01617	0.01671	0	nonsignif	99	1.02394
463	van der Waals volume	0.00905	0.00512	0	0	99	99	0	1.22558	2.38809	polarity and hydrophilicity	0.00401	0.00404	0.01007	0.00616	0.39821	nonsignif	1	0.55091	0.18529	isoelectric point	0.00502	0.00507	0.00804	0.00511	0.62438	nonsignif	1.33223	0.90775	0.14007	hydrophilicity and PAI	0.0121	0.00826	0.00401	0.00303	3.01746	0.54545	99	0.81594	0.20352	hydropathy	0.00301	0.00302	0.0121	0.00723	0.24876	nonsignif	0.5996	1
795	van der Waals volume	0.04111	0.01674	0	0	99	99	0	0.7179	0.69423	polarity and hydrophilicity	0.00804	0.00817	0.05282	0.02302	0.15222	nonsignif	0	0.17939	0	isoelectric point	0	0	0.05389	0.02309	0	0	0	0.4025	0	hydrophilicity and PAI	0.01311	0.01243	0.039	0.01664	0.33615	0.01222	0	0.1707	0	hydropathy	0.00703	0.00713	0.06909	0.03126	0.10175	nonsignif	0	0.58811
493	van der Waals volume	0.01413	0.00623	0	0	99	99	2.81678	1.53362	1.43692	polarity and hydrophilicity	0.00401	0.00404	0.01822	0.00945	0.22009	nonsignif	0.68906	0.64453	0.12187	isoelectric point	0.00502	0.00507	0.01413	0.00727	0.35527	nonsignif	1.05994	1.12415	0.06013	hydrophilicity and PAI	0	0	0.01617	0.00731	0	0	0.59635	0.66067	0.28298	hydropathy	0.00301	0.00302	0.02233	0.01167	0.1348	nonsignif	1.06096	1.65788
505	van der Waals volume	0.01617	0.00731	0	0	99	99	0.60656	0.84486	1.40318	polarity and hydrophilicity	0.00401	0.00404	0.0213	0.01058	0.18826	nonsignif	0.66922	0.62399	0.44127	isoelectric point	0.00602	0.0061	0.01515	0.00833	0.39736	nonsignif	0.64127	0.82526	0.35	hydrophilicity and PAI	0	0	0.01924	0.00842	0	0	1.3148	1.24369	0.35	hydropathy	0.0172	0.00733	0.00301	0.00302	5.71429	nonsignif	1.23829	0.43876
508	van der Waals volume	0.01924	0.00737	0	0	99	99	0.52616	0.52019	99	polarity and hydrophilicity	0.00401	0.00404	0.02646	0.01073	0.15155	nonsignif	0.22009	0.16441	0	isoelectric point	0.00502	0.00507	0.0213	0.00847	0.23568	nonsignif	0.61327	0	0.49851	hydrophilicity and PAI	0	0	0.0213	0.00847	0	0	1.30189	0.35	0	hydropathy	0.00301	0.00302	0.0327	0.01418	0.09205	nonsignif	0.1348	1.0778
585	van der Waals volume	0.00703	0.00509	0	0	99	99	0.62975	0.81745	11.907	polarity and hydrophilicity	0.00502	0.00507	0.00602	0.0061	0.83389	nonsignif	0.39252	0.80909	0.83575	isoelectric point	0.00804	0.00817	0.00401	0.00404	2.00499	nonsignif	0.73939	0.75243	1.36807	hydrophilicity and PAI	0	0	0.00905	0.00615	0	0	0.73129	1.16236	1.11345	hydropathy	0.00401	0.00404	0.00905	0.00922	0.44309	nonsignif	0.51374	1.42338
701	van der Waals volume	0.00804	0.00613	0	0	99	99	0.53426	0.64862	99	polarity and hydrophilicity	0.00602	0.0061	0.00602	0.0061	1	nonsignif	0.13595	0.32768	0	isoelectric point	0.00804	0.00817	0.00502	0.00507	1.60159	nonsignif	0.22433	0.80936	0	hydrophilicity and PAI	0	0	0.00905	0.00615	0	0	0.80499	0.75131	0	hydropathy	0.00502	0.00507	0.00804	0.00817	0.62438	nonsignif	0.37828	0.16799
847	van der Waals volume	0.02958	0.02272	0	0	99	99	0.77268	2.2474	99	polarity and hydrophilicity	0.0275	0.02045	0.01617	0.01671	1.70068	nonsignif	1.57013	1.16821	0	isoelectric point	0.01822	0.0189	0.02439	0.02561	0.74703	nonsignif	1.74789	2.90946	0	hydrophilicity and PAI	0	0	0.03062	0.02387	0	0	1.53428	0.70675	0	hydropathy	0.02958	0.02272	0.01007	0.01027	2.93744	nonsignif	0.32733	1.72582
196	van der Waals volume	0.00301	0.00202	0	0	99	99	1.37811	1	1.57267	polarity and hydrophilicity	0.002	0.00201	0.002	0.00201	1	nonsignif	0.33135	0.20939	0.09056	isoelectric point	0	0	0.00401	0.00303	0	0	0.81679	0.21795	0	hydrophilicity and PAI	0	0	0.00401	0.00303	0	0	0.49752	0.41409	0.21498	hydropathy	0.002	0.00201	0.00301	0.00302	0.66445	nonsignif	0.27552	0.72926
556	van der Waals volume	0.01617	0.00731	0	0	99	99	99	0.63608	2.19955	polarity and hydrophilicity	0.00502	0.00507	0.01924	0.01053	0.26091	nonsignif	0.26091	0.71592	0.11982	isoelectric point	0	0	0.02027	0.0095	0	0	0.37229	0.9593	0.23059	hydrophilicity and PAI	0	0	0.0172	0.00733	0	0	0	1.62379	0.11637	hydropathy	0.00401	0.00404	0.02439	0.01281	0.16441	nonsignif	99	0.43417
739	van der Waals volume	0.00905	0.00717	0	0	99	99	0	4.0515	2.17696	polarity and hydrophilicity	0.00703	0.00713	0.00703	0.00713	1	nonsignif	0	0.22205	0.35538	isoelectric point	0	0	0.01108	0.00824	0	0	0	0	0.58147	hydrophilicity and PAI	0	0	0.01007	0.00719	0	0	0	0	0.36185	hydropathy	0.00502	0.00507	0.00905	0.00922	0.5547	nonsignif	0	99
811	van der Waals volume	0.01924	0.01474	0	0	99	99	1.25456	1.01366	99	polarity and hydrophilicity	0.00905	0.00922	0.0213	0.01588	0.42488	nonsignif	0.20939	0.20405	0	isoelectric point	0	0	0.02439	0.01814	0	0	0.38219	0.38453	0	hydrophilicity and PAI	0	0	0.02027	0.01583	0	0	0.588	0.74807	0	hydropathy	0.01108	0.01133	0.01924	0.01474	0.57588	nonsignif	0.15539	0.40838
846	van der Waals volume	0.00804	0.00817	0	0	99	nonsignif	0	0.79818	1.04409	polarity and hydrophilicity	0	0	0.0121	0.01239	0	nonsignif	0	0.52612	0.33761	isoelectric point	0	0	0.01108	0.01133	0	nonsignif	0	0.86602	0.43211	hydrophilicity and PAI	0	0	0.00905	0.00922	0	nonsignif	0	3.36697	0.76606	hydropathy	0.01108	0.0103	0	0	99	99	0	0.51522
778	van der Waals volume	0.0213	0.01058	0.01515	0.01562	1.40594	nonsignif	0.67702	0.88303	0.83575	polarity and hydrophilicity	0	0	0.04005	0.01892	0	0	0.1032	0.57985	0	isoelectric point	0	0	0.03375	0.01532	0	0	0.15562	0.22003	0.25144	hydrophilicity and PAI	0.01311	0.01243	0.02336	0.01171	0.56122	0.01939	1.33553	1	0.37683	hydropathy	0.03062	0.01411	0	0	99	99	0.51522	1.50554
629	van der Waals volume	0.02233	0.00955	0.02027	0.01478	1.10163	0.36462	99	0.87016	1.61659	polarity and hydrophilicity	0.00502	0.00507	0.04005	0.01669	0.12534	nonsignif	0.1974	0.57951	0.24654	isoelectric point	0.0121	0.0093	0.02854	0.01187	0.42397	0.06929	0.28263	0.95786	0.37971	hydrophilicity and PAI	0.01617	0.01148	0.02439	0.01067	0.66298	0.13377	1.14437	0.69519	0.33313	hydropathy	0.0327	0.01309	0.00703	0.00611	4.65149	1.49239	0.13096	0.3499
721	van der Waals volume	0.01311	0.00725	0	0	99	99	0.69108	0.48125	0.40092	polarity and hydrophilicity	0.00602	0.0061	0.01413	0.01038	0.42604	nonsignif	0.55628	0.11171	0	isoelectric point	0	0	0.01413	0.00831	0	0	1	1.27551	0	hydrophilicity and PAI	0	0	0.01413	0.00831	0	0	0.81133	0.70531	1.58033	hydropathy	0.00905	0.00615	0.01311	0.01243	0.69031	0.11355	0.18409	0.10558
692	van der Waals volume	0.03479	0.01317	0	0	99	99	1.68718	0.72634	0.53763	polarity and hydrophilicity	0.00602	0.0061	0.04428	0.01801	0.13595	nonsignif	0.19158	0.31731	0.41383	isoelectric point	0	0	0.04322	0.01683	0	0	0.08385	0.3957	0.73836	hydrophilicity and PAI	0	0	0.03794	0.01438	0	0	1	1.12766	0.83679	hydropathy	0.01007	0.00719	0.05174	0.02296	0.19463	0.03855	0.72587	1.03135
852	van der Waals volume	0	0	0.03584	0.03961	0	nonsignif	0	1.29826	99	polarity and hydrophilicity	0	0	0.01515	0.01562	0	nonsignif	0	0.42815	0	isoelectric point	0	0	0.0121	0.01239	0	nonsignif	0	1.39572	0	hydrophilicity and PAI	0.01617	0.01671	0	0	99	nonsignif	0	0	0	hydropathy	0.01007	0.01027	0	0	99	nonsignif	99	0.95387
320	van der Waals volume	0.02854	0.00755	0.0327	0.01637	0.87278	0.42776	0	0.91033	0.3695	polarity and hydrophilicity	0.01515	0.00625	0.04747	0.01362	0.31915	0.14569	0	0.51336	0.33697	isoelectric point	0.0327	0.012	0.02854	0.00863	1.14576	0.5569	0	0.6917	0.59487	hydrophilicity and PAI	0.00502	0.00507	0.04322	0.01122	0.11615	nonsignif	0	0.75131	0.74877	hydropathy	0.03689	0.00993	0.0172	0.00838	2.14477	1.05395	1	0.78048
843	van der Waals volume	0.02543	0.01498	0	0	99	99	0	1.7159	99	polarity and hydrophilicity	0.0121	0.01239	0.0275	0.02045	0.44	nonsignif	0	0.25536	0.09338	isoelectric point	0.01515	0.01562	0.0213	0.01588	0.71127	nonsignif	0	0.35405	0	hydrophilicity and PAI	0	0	0.0275	0.01614	0	0	0	0.72941	0.26749	hydropathy	0.01007	0.01027	0.03479	0.02524	0.28945	nonsignif	0	0.35491
736	van der Waals volume	0.01311	0.00725	0	0	99	99	0.24799	99	99	polarity and hydrophilicity	0	0	0.0213	0.0127	0	0	0	0	0	isoelectric point	0	0	0.01515	0.00937	0	0	0	0	0	hydrophilicity and PAI	0.0121	0.01239	0.00905	0.00615	1.33702	nonsignif	0	0	0	hydropathy	0.00502	0.00507	0.02027	0.01478	0.24766	nonsignif	0	1
202	van der Waals volume	0.00602	0.00305	0	0	99	99	1	2.00598	99	polarity and hydrophilicity	0	0	0.01007	0.00514	0	0	0.2845	0	0	isoelectric point	0	0	0.00804	0.00409	0	0	0	0	0	hydrophilicity and PAI	0	0	0.00703	0.00408	0	0	0	0.36191	0	hydropathy	0.00602	0.00305	0.00301	0.00302	2	nonsignif	0.37438	0.45919
293	van der Waals volume	0.00401	0.00303	0	0	99	99	0.81679	1.25249	99	polarity and hydrophilicity	0	0	0.00602	0.00406	0	0	1.37811	0.72563	1	isoelectric point	0	0	0.00401	0.00303	0	0	0.63448	1.6306	2.005	hydrophilicity and PAI	0	0	0.00401	0.00303	0	0	1.88433	1	0	hydropathy	0.002	0.00201	0.00401	0.00404	0.49875	nonsignif	0.49752	6.555
466	van der Waals volume	0.00804	0.00409	0	0	99	99	99	0.9591	0.83223	polarity and hydrophilicity	0	0	0.0121	0.00723	0	0	0	0.16266	0	isoelectric point	0	0	0.00905	0.00512	0	0	0	0	0	hydrophilicity and PAI	0	0	0.00905	0.00512	0	0	2	0.60266	0.45919	hydropathy	0.00301	0.00302	0.01007	0.00719	0.29891	nonsignif	0	0.52371
679	van der Waals volume	0.02336	0.00958	0	0	99	99	99	0.64854	1.23837	polarity and hydrophilicity	0	0	0.03689	0.01545	0	0	0	0	0.16319	isoelectric point	0	0	0.02854	0.01187	0	0	0	0	0.43571	hydrophilicity and PAI	0	0	0.02543	0.0107	0	0	0	0.42488	0.90329	hydropathy	0.02336	0.01064	0.00804	0.00817	2.90547	nonsignif	99	1.12678
689	van der Waals volume	0.0121	0.00723	0	0	99	99	1.33636	0.44127	99	polarity and hydrophilicity	0	0	0.01924	0.01158	0	0	0.22751	0.22009	0.29699	isoelectric point	0	0	0.01515	0.00937	0	0	0.39665	0.90884	0.53069	hydrophilicity and PAI	0	0	0.01413	0.00831	0	0	1.28946	0.45919	0	hydropathy	0.01007	0.00719	0.00804	0.00817	1.25249	nonsignif	0	0.83223
832	van der Waals volume	0.01311	0.00932	0	0	99	99	99	2.07791	0.16266	polarity and hydrophilicity	0	0	0.02336	0.01703	0	0	0.24532	0.43225	0.38741	isoelectric point	0	0	0.01822	0.01365	0	0	0	0.40137	0.66411	hydrophilicity and PAI	0	0	0.01515	0.01041	0	0	1.89363	1.91254	4.65149	hydropathy	0.00804	0.00817	0.01413	0.01454	0.569	nonsignif	1.6099	0.31305
845	van der Waals volume	0.01617	0.01148	0	0	99	99	99	0.47189	0	polarity and hydrophilicity	0	0	0.02854	0.02158	0	0	0	0.21183	0	isoelectric point	0	0	0.0213	0.01588	0	0	0	0.36518	0	hydrophilicity and PAI	0	0	0.01822	0.01365	0	0	0	0.53426	0	hydropathy	0.01007	0.01027	0.0172	0.0178	0.58547	nonsignif	0	0.93807
804	van der Waals volume	0.0121	0.00826	0	0	99	99	0.89397	0	0	polarity and hydrophilicity	0.00905	0.00922	0.00905	0.00922	1	nonsignif	0.34203	0	0	isoelectric point	0.0121	0.01239	0.00703	0.00713	1.72119	nonsignif	0	0	0	hydrophilicity and PAI	0.01108	0.01133	0.00703	0.00713	1.5761	nonsignif	1.54191	0	0	hydropathy	0	0	0.02646	0.01932	0	0	0.55564	0
844	van der Waals volume	0.01822	0.0126	0	0	99	99	0.1835	0.45443	0.82509	polarity and hydrophilicity	0.01311	0.01346	0.01515	0.01458	0.86535	nonsignif	0	0.55523	0.90447	isoelectric point	0.02336	0.02448	0.01007	0.01027	2.31976	nonsignif	0	0.52959	3.46863	hydrophilicity and PAI	0.02646	0.0279	0.00905	0.00922	2.92376	nonsignif	0.69742	0.93458	1.44887	hydropathy	0.0213	0.01482	0	0	99	99	0.3348	0.5948
819	van der Waals volume	0.03166	0.01523	0	0	99	99	0.17241	0.36526	0.39847	polarity and hydrophilicity	0	0	0.05389	0.02655	0	0	0.20939	0.68609	0.17134	isoelectric point	0.01413	0.01454	0.03062	0.01628	0.46146	nonsignif	0	0.78625	0.63111	hydrophilicity and PAI	0	0	0.03794	0.01881	0	0	0	1.91256	0.38303	hydropathy	0.0275	0.01399	0.01822	0.0189	1.50933	nonsignif	0.56557	0.55701
900	van der Waals volume	0.02233	0.00531	0.00401	0.00404	5.56858	nonsignif	0.17958	0.9211	1.62349	polarity and hydrophilicity	0.01617	0.00626	0.01924	0.00632	0.84044	0.38772	0.49752	0.69151	0.7629	isoelectric point	0.02233	0.00849	0.01515	0.00521	1.47393	0.67976	1.12562	0.94465	1.0393	hydrophilicity and PAI	0.01007	0.00514	0.0213	0.00635	0.47277	0.1783	1.12562	1.41927	0.68526	hydropathy	0.01924	0.00526	0.01515	0.00625	1.26997	0.65327	0.08957	0.78089
110	van der Waals volume	0.02543	0.00642	0.0213	0.01164	1.1939	0.57711	0	0.6181	0.52342	polarity and hydrophilicity	0.00401	0.00303	0.04854	0.01252	0.08261	0.01605	0	0.23034	0.24562	isoelectric point	0.01007	0.00616	0.03375	0.00875	0.29837	0.092	0	0.52003	0.68358	hydrophilicity and PAI	0.00301	0.00302	0.03584	0.0088	0.08398	nonsignif	0	0.49696	0.38652	hydropathy	0.02543	0.00749	0.02233	0.01061	1.13883	0.54463	0	0.70957
536	van der Waals volume	0.02439	0.00854	0.0172	0.01256	1.41802	0.53259	0.45919	1.86545	0.52155	polarity and hydrophilicity	0.00401	0.00404	0.04111	0.01451	0.09754	nonsignif	0.36191	0.28259	0.328	isoelectric point	0.01108	0.00824	0.03062	0.01085	0.36185	0.06848	0.5547	0.3232	0.95777	hydrophilicity and PAI	0.00804	0.00817	0.0275	0.00968	0.29236	nonsignif	3.22112	0.74318	1.48638	hydropathy	0.02958	0.01082	0.01108	0.00824	2.66968	0.97101	0.45307	0.91897
338	van der Waals volume	0.02439	0.00747	0.0121	0.0093	2.0157	0.79065	0.41287	0.78917	0.65228	polarity and hydrophilicity	0.00905	0.00512	0.03479	0.01097	0.26013	0.08588	0.34682	0.47976	0.34064	isoelectric point	0.0121	0.00723	0.02646	0.00858	0.45729	0.13898	1.25207	1.07321	0.81481	hydrophilicity and PAI	0.01617	0.0094	0.02336	0.00745	0.69221	0.21973	1.0778	1.53824	0.84098	hydropathy	0.03062	0.00868	0.00602	0.00508	5.08638	1.97658	0.52339	0.58936
533	van der Waals volume	0.03479	0.01097	0	0	99	99	1.79523	0.97352	0.24682	polarity and hydrophilicity	0.00401	0.00404	0.05174	0.01837	0.0775	nonsignif	0.41498	0.3816	0.20842	isoelectric point	0.00502	0.00507	0.04322	0.01459	0.11615	nonsignif	0.40447	0.57071	0.31045	hydrophilicity and PAI	0.00602	0.0061	0.03689	0.01214	0.16319	nonsignif	0.32916	0.67963	1.20159	hydropathy	0.0327	0.01091	0.01413	0.00831	2.31423	0.97103	2.27418	0.64039
524	van der Waals volume	0.08572	0.02137	0.01007	0.00719	8.51241	3.72827	0	0.56409	0.29284	polarity and hydrophilicity	0.0275	0.01184	0.11196	0.02965	0.24562	0.11059	0	0.18326	0.36989	isoelectric point	0.03375	0.01641	0.08796	0.02276	0.3837	0.15661	0	0.34127	0.72122	hydrophilicity and PAI	0.0327	0.01528	0.08684	0.02395	0.37655	0.15723	0	0.58881	0.7622	hydropathy	0.06909	0.01803	0.06037	0.02232	1.14444	0.61749	0	0.74875
122	van der Waals volume	0.04854	0.00911	0.01515	0.00833	3.20396	1.6793	0	2.36568	0.68526	polarity and hydrophilicity	0.01515	0.00625	0.06799	0.01439	0.22283	0.10804	0	0.10344	0.52809	isoelectric point	0.02027	0.0095	0.05282	0.01036	0.38376	0.17047	0	0.22742	1.68057	hydrophilicity and PAI	0.01311	0.00621	0.05389	0.01039	0.24327	0.10734	0	0.13929	0.78885	hydropathy	0.04005	0.0089	0.039	0.0111	1.02692	0.62176	0	1.68263
9	van der Waals volume	0.05712	0.00815	0.02027	0.00739	2.81796	1.77043	0.91182	1.08311	0.9186	polarity and hydrophilicity	0.0213	0.00529	0.07791	0.01108	0.27339	0.17991	0.86772	0.38966	0.41867	isoelectric point	0.01617	0.00522	0.06909	0.00962	0.23404	0.13912	0.82363	0.45113	0.56657	hydrophilicity and PAI	0.03062	0.00977	0.05604	0.00813	0.5464	0.32492	1.37526	0.78289	0.49509	hydropathy	0.04854	0.00797	0.04534	0.00903	1.07058	0.74618	0.4633	0.87281
542	van der Waals volume	0.0669	0.01912	0.0172	0.01256	3.88953	1.60551	99	1.25898	1.18402	polarity and hydrophilicity	0.03689	0.01324	0.07128	0.02177	0.51754	0.25416	0.81679	0.42059	0.34238	isoelectric point	0.04111	0.01674	0.06145	0.02003	0.669	0.29909	0.81679	0.40275	1.03661	hydrophilicity and PAI	0.0172	0.01256	0.07128	0.01935	0.2413	0.0512	1.75746	0.70945	0.24011	hydropathy	0.05712	0.01747	0.04854	0.01821	1.17676	0.59401	1.72119	1.01927
854	van der Waals volume	0.10617	0.04645	0	0	99	99	0.4056	2.63877	99	polarity and hydrophilicity	0.11196	0.04852	0.05067	0.03205	2.20959	0.76692	0.21632	2.61964	1.68389	isoelectric point	0.10848	0.05208	0.06254	0.04017	1.73457	0.54912	0.15709	2.38496	1.4027	hydrophilicity and PAI	0.06909	0.05531	0.09021	0.04198	0.76588	0.10424	2.54632	1.02455	0.67565	hydropathy	0.10617	0.0438	0.04322	0.03366	2.4565	0.81126	2.69282	1.26769
406	van der Waals volume	0.04534	0.01129	0	0	99	99	0.49679	1.33875	0.94169	polarity and hydrophilicity	0.01108	0.00721	0.06362	0.01777	0.17416	0.04755	0.19783	0.70957	0.51522	isoelectric point	0.00703	0.00713	0.04854	0.01252	0.14483	nonsignif	0	0.67413	0.33515	hydrophilicity and PAI	0.01007	0.00719	0.05389	0.01501	0.18686	0.0418	0.31045	0.6145	0.80184	hydropathy	0.03584	0.011	0.03689	0.01655	0.97154	0.46482	2.00996	0.83279
903	van der Waals volume	0.03584	0.0077	0.01822	0.00945	1.96707	1.01699	0.79516	0.49098	0.53049	polarity and hydrophilicity	0.0172	0.00628	0.04641	0.01132	0.37061	0.18916	0.46903	0.54664	0.50095	isoelectric point	0.03166	0.01306	0.03166	0.00762	1	0.47352	0.77504	0.88942	1.25806	hydrophilicity and PAI	0.02027	0.0095	0.03689	0.00883	0.54947	0.23556	1.42094	1.66163	1.0541	hydropathy	0.02854	0.00755	0.04111	0.01339	0.69423	0.38514	0.63223	0.54735
231	van der Waals volume	0.06471	0.01188	0.04005	0.01669	1.61573	0.93109	0.47991	1.33712	0.9849	polarity and hydrophilicity	0.03794	0.01106	0.0846	0.0188	0.44846	0.25996	0.47769	0.43518	0.58278	isoelectric point	0.0496	0.01484	0.06471	0.01307	0.7665	0.4469	0.70521	0.75641	1.48641	hydrophilicity and PAI	0.0121	0.00723	0.08013	0.01486	0.151	0.05127	1.56641	0.9575	0.91152	hydropathy	0.05389	0.01155	0.06909	0.01924	0.78	0.47934	0.47852	0.52124
633	van der Waals volume	0.03584	0.0121	0	0	99	99	0.53401	0.94465	1.38393	polarity and hydrophilicity	0.03166	0.01306	0.02233	0.01167	1.41782	0.54706	0.16395	0.34333	0.28556	isoelectric point	0.04005	0.0178	0.01822	0.00945	2.19813	0.80412	0.64677	0.79051	0.61397	hydrophilicity and PAI	0.01617	0.01148	0.0327	0.012	0.4945	0.10492	0.36005	0.19874	0.41907	hydropathy	0.03062	0.01194	0.0213	0.0127	1.43756	0.54941	0.28585	0.5754
378	van der Waals volume	0.0669	0.01554	0.03584	0.0176	1.86663	0.96108	0	0.55427	1.265	polarity and hydrophilicity	0.03166	0.01088	0.08796	0.02149	0.35994	0.18986	0	0.23813	0.14575	isoelectric point	0.0275	0.01076	0.08236	0.01993	0.3339	0.16365	0	0.36426	0.30006	hydrophilicity and PAI	0.05174	0.02181	0.06145	0.01531	0.84199	0.38992	0	0.9459	0.42701	hydropathy	0.06145	0.01531	0.05389	0.01732	1.14029	0.64794	0	0.5717
192	van der Waals volume	0.04216	0.01007	0.0213	0.00953	1.97934	1.04087	1.76033	0.7549	0.56172	polarity and hydrophilicity	0.0213	0.00741	0.05174	0.01148	0.41167	0.21971	0.4961	0.30035	1	isoelectric point	0.02958	0.0119	0.04111	0.00893	0.71953	0.35332	0.94699	0.42815	2.08977	hydrophilicity and PAI	0.02336	0.01171	0.04216	0.01007	0.55408	0.22305	2.09342	1.66502	3.6595	hydropathy	0.02958	0.00757	0.04854	0.01366	0.60939	0.35386	0.40906	0.74632
490	van der Waals volume	0.0669	0.01673	0.02646	0.0161	2.52834	1.17881	0.46625	0.75839	0.54941	polarity and hydrophilicity	0.02646	0.01073	0.09701	0.0285	0.27276	0.12533	0.23853	0.48121	0.22393	isoelectric point	0.0275	0.01507	0.07791	0.02093	0.35297	0.12576	0.59575	0.90949	0.60182	hydrophilicity and PAI	0.0327	0.01855	0.07238	0.01941	0.45178	0.15416	0.1966	1.21765	0.59738	hydropathy	0.05282	0.01497	0.06799	0.02637	0.77688	0.40112	0.14173	0.40472
308	van der Waals volume	0.08796	0.01897	0.13315	0.04136	0.66061	0.39534	0	3.92314	2.17376	polarity and hydrophilicity	0.07238	0.01819	0.12958	0.02825	0.55857	0.34334	0	0.47189	0.49965	isoelectric point	0.09929	0.02606	0.09929	0.02085	1	0.60954	0	0.75659	0.85682	hydrophilicity and PAI	0.12958	0.03391	0.0846	0.0188	1.53168	0.92524	0	0.36734	0.48135	hydropathy	0.08909	0.02156	0.11778	0.02875	0.75641	0.46086	0	0.82925
109	van der Waals volume	0.0121	0.00516	0.03166	0.01197	0.38219	0.15906	4.35562	1.06733	7.63591	polarity and hydrophilicity	0.01413	0.00623	0.0213	0.00741	0.66338	0.27517	0.50963	0.82151	0.39425	isoelectric point	0.02854	0.01079	0.00905	0.0041	3.15359	1.34981	0.71023	1.21727	0.58147	hydrophilicity and PAI	0.01515	0.00729	0.01924	0.00632	0.78742	0.30751	0.29837	0.87384	0.27676	hydropathy	0.00703	0.00306	0.03479	0.01207	0.20207	0.08472	1.48337	0.34203
389	van der Waals volume	0.07349	0.01825	0.02543	0.01391	2.88989	1.40417	0	1.48165	1.8144	polarity and hydrophilicity	0.04111	0.01227	0.08348	0.02124	0.49245	0.2754	0	0.59581	0.32856	isoelectric point	0.01413	0.00831	0.09021	0.0229	0.15663	0.05145	0	0.30488	0.14396	hydrophilicity and PAI	0.12602	0.04618	0.03479	0.00988	3.62231	1.78733	99	2.99815	2.65989	hydropathy	0.04854	0.01252	0.08236	0.02367	0.58936	0.33972	99	0.67895
714	van der Waals volume	0.06471	0.01901	0.01924	0.01579	3.36331	1.3046	1.02514	1.3545	0.23205	polarity and hydrophilicity	0.0121	0.0093	0.10272	0.03288	0.1178	0.02065	0.86296	0	0.56808	isoelectric point	0.02027	0.01583	0.07569	0.02325	0.2678	0.04488	0.52064	0	1	hydrophilicity and PAI	0.0213	0.01588	0.06909	0.02164	0.30829	0.05974	0.63082	0.22742	0.52339	hydropathy	0.04854	0.01707	0.06037	0.02467	0.80404	0.37006	0.66506	0.61222
295	van der Waals volume	0.05389	0.0127	0.01108	0.00721	4.86372	2.25205	0.78415	1.81518	1.73646	polarity and hydrophilicity	0.01924	0.00842	0.07018	0.01688	0.27415	0.12428	0.49722	0.1907	0.15856	isoelectric point	0.01617	0.00835	0.06037	0.0141	0.26785	0.10501	0.37229	0.41409	0.15155	hydrophilicity and PAI	0.04322	0.01683	0.04322	0.01122	1	0.48475	0.569	0.60266	0.64677	hydropathy	0.04111	0.01116	0.04747	0.01475	0.86602	0.48136	0.84516	0.50837
237	van der Waals volume	0.02543	0.00856	0.03062	0.01194	0.8305	0.39638	0	0.6043	3.42629	polarity and hydrophilicity	0.0275	0.00968	0.02439	0.00854	1.12751	0.54115	0	0.68441	0.79868	isoelectric point	0.039	0.01442	0.01822	0.0063	2.1405	1.00245	0	1.15556	1.55235	hydrophilicity and PAI	0.03794	0.01328	0.02027	0.00633	1.87173	0.92707	0	1.09054	0.20842	hydropathy	0.01515	0.00521	0.04641	0.01584	0.32644	0.15968	0	0.5114
910	van der Waals volume	0.03689	0.00883	0.01822	0.0105	2.0247	0.97702	0.30587	0.91697	1.09304	polarity and hydrophilicity	0.01515	0.00625	0.05067	0.01259	0.29899	0.14069	0.19861	0.26031	0.32512	isoelectric point	0.01515	0.00833	0.04216	0.01007	0.35935	0.13058	0.37438	0.78513	0.58839	hydrophilicity and PAI	0.01413	0.00727	0.04216	0.01007	0.33515	0.13134	2.76309	0.88642	0.86189	hydropathy	0.02958	0.00757	0.03584	0.0121	0.82533	0.45912	1.4004	0.39406
587	van der Waals volume	0.05282	0.01842	0.08348	0.03873	0.63273	0.28148	99	0.76579	0.58316	polarity and hydrophilicity	0.06145	0.02238	0.0582	0.02102	1.05584	0.49318	0.82035	0.57378	0.46213	isoelectric point	0.0768	0.03191	0.04854	0.01593	1.5822	0.69629	1.25578	1.13058	0.78507	hydrophilicity and PAI	0.10043	0.04313	0.04322	0.01683	2.32369	0.9542	0.22014	1.44572	0.59994	hydropathy	0.05497	0.01853	0.06909	0.02886	0.79563	0.37203	6.75249	0.58146
445	van der Waals volume	0.02854	0.00971	0	0	99	99	0.22453	0.54498	0.29186	polarity and hydrophilicity	0.00401	0.00404	0.04216	0.01455	0.09511	nonsignif	0.3283	0.19704	0	isoelectric point	0	0	0.03375	0.01204	0	0	0	0.43374	0	hydrophilicity and PAI	0	0	0.03375	0.01094	0	0	0.70521	0.44104	0.66519	hydropathy	0.02233	0.00849	0.01924	0.01053	1.1606	0.4649	0.38303	0.52148
324	van der Waals volume	0.02233	0.00743	0	0	99	99	2.68605	0.6289	99	polarity and hydrophilicity	0.00301	0.00302	0.03166	0.01088	0.09507	nonsignif	0.37746	0.26959	1	isoelectric point	0.00401	0.00404	0.02543	0.00856	0.15769	nonsignif	0.62276	0.46744	2.005	hydrophilicity and PAI	0.00502	0.00507	0.02233	0.00743	0.22481	nonsignif	0.86535	0.66469	0	hydropathy	0.0172	0.00628	0.0172	0.00838	1	0.4269	0.21093	1.0778
904	van der Waals volume	0.06799	0.01199	0.04111	0.01562	1.65386	0.98713	0.71648	0.97093	1.67681	polarity and hydrophilicity	0.02646	0.00858	0.10272	0.01973	0.25759	0.14602	0.40906	0.44192	0.21055	isoelectric point	0.04534	0.01354	0.07238	0.01334	0.62642	0.37098	0.90329	0.71977	0.3131	hydrophilicity and PAI	0.02854	0.01187	0.08125	0.01366	0.35126	0.17564	0.77026	0.80511	0.56002	hydropathy	0.04747	0.01135	0.08684	0.01891	0.54664	0.34156	0.3478	0.39516
171	van der Waals volume	0.04534	0.00903	0.02027	0.0095	2.2368	1.21968	0.26959	0.62947	1.12813	polarity and hydrophilicity	0.01311	0.00518	0.07128	0.01572	0.18392	0.09115	0.10977	0.28682	0.26785	isoelectric point	0.0172	0.00733	0.05389	0.01155	0.31917	0.15083	0.21302	0.53184	0.62761	hydrophilicity and PAI	0.01007	0.00616	0.05604	0.01161	0.17969	0.0578	0.54332	1	0.83448	hydropathy	0.039	0.00888	0.04111	0.01227	0.94867	0.56426	0.082	0.34333
184	van der Waals volume	0.04534	0.01016	0.02646	0.0118	1.71353	0.9195	0.64604	0.28018	2.28864	polarity and hydrophilicity	0.01822	0.0063	0.06362	0.01422	0.28639	0.15313	0.42814	0.52612	0.14353	isoelectric point	0.02027	0.00844	0.05282	0.01266	0.38376	0.18067	1.02184	1.4204	0.2413	hydrophilicity and PAI	0.0327	0.01309	0.04428	0.01013	0.73848	0.36041	0.93569	1.31885	0.50721	hydropathy	0.03584	0.0099	0.04747	0.01362	0.755	0.42462	0.38966	0.25714
20	van der Waals volume	0.09361	0.01412	0.11661	0.0232	0.80276	0.56856	0	2.93315	3.73346	polarity and hydrophilicity	0.07459	0.01342	0.12602	0.01819	0.59189	0.42417	0	0.40388	0.50448	isoelectric point	0.09588	0.01808	0.10158	0.01442	0.94389	0.67069	0	0.43417	0.47298	hydrophilicity and PAI	0.12013	0.02342	0.08796	0.01264	1.36573	0.96133	0	0.77688	0.85582	hydropathy	0.06799	0.01199	0.15619	0.02578	0.4353	0.30774	0	1.17416
605	van der Waals volume	0.07349	0.01946	0.02439	0.01708	3.01312	1.30287	0.61596	0.69693	4.46512	polarity and hydrophilicity	0.01822	0.0105	0.11312	0.03245	0.16107	0.05303	0.55091	0.23493	0.32636	isoelectric point	0.0213	0.01376	0.09021	0.02417	0.23612	0.06592	0.53401	0.48784	0.42818	hydrophilicity and PAI	0.03689	0.02427	0.07238	0.01941	0.50967	0.13749	0.7363	0.79232	0.4459	hydropathy	0.05712	0.01747	0.06799	0.02757	0.84012	0.41492	1.79972	0.58772
468	van der Waals volume	0.06471	0.01545	0.02336	0.01277	2.77012	1.36341	1.26997	1.32912	1.23153	polarity and hydrophilicity	0.0121	0.00723	0.09701	0.02461	0.12473	0.04004	1.05598	0.12203	0.30212	isoelectric point	0.01108	0.00721	0.07902	0.01975	0.14022	0.03918	1.05598	0.21619	0.74632	hydrophilicity and PAI	0.03584	0.01981	0.06145	0.01531	0.58324	0.20883	1.17849	0.57071	0.96107	hydropathy	0.04428	0.01238	0.06909	0.02284	0.6409	0.347	0.55564	0.80179
827	van der Waals volume	0.05389	0.02771	0	0	99	99	0	0.18975	99	polarity and hydrophilicity	0.0213	0.02223	0.05928	0.02694	0.35931	nonsignif	0	0.2841	0.20302	isoelectric point	0.01924	0.02	0.0496	0.02283	0.3879	nonsignif	0	0	0.55303	hydrophilicity and PAI	0.03062	0.03255	0.04641	0.02037	0.65977	nonsignif	0	3.06337	1	hydropathy	0.04428	0.02363	0.03166	0.02394	1.39861	0.3714	0	1.42931
776	van der Waals volume	0.0582	0.02219	0	0	99	99	0	0.31713	0.41289	polarity and hydrophilicity	0.01617	0.01148	0.0846	0.03258	0.19113	0.04002	0	0.21153	0.14443	isoelectric point	0	0	0.0658	0.02622	0	0	0	0.27758	0	hydrophilicity and PAI	0.0121	0.01239	0.06909	0.02645	0.17513	nonsignif	0	0.28875	0.27983	hydropathy	0.04641	0.01924	0.05282	0.02993	0.87864	0.32834	0	0.27938
384	van der Waals volume	0.04534	0.01354	0.01822	0.0105	2.48847	1.10724	1.4115	1.09824	0.85167	polarity and hydrophilicity	0.03062	0.01194	0.04747	0.01475	0.64504	0.30023	0.19522	0.28018	0.41811	isoelectric point	0.02439	0.01174	0.04747	0.01475	0.5138	0.20331	0.48135	0.35126	0.72143	hydrophilicity and PAI	0.03794	0.01992	0.03794	0.01106	1	0.36776	0.39177	0.49516	1.2872	hydropathy	0.039	0.01221	0.03689	0.01434	1.0572	0.52294	0.59487	1.23426
580	van der Waals volume	0.0327	0.012	0.01108	0.00824	2.95126	1.07143	0.40004	1.01398	1.2868	polarity and hydrophilicity	0.0121	0.0093	0.04322	0.01683	0.27996	0.04663	0.36852	0.51659	0.57248	isoelectric point	0.01311	0.00932	0.03689	0.01434	0.35538	0.07398	1.11791	0.66809	0.70732	hydrophilicity and PAI	0.01515	0.01562	0.03375	0.01313	0.44889	nonsignif	1.11791	0.88168	0.75999	hydropathy	0.02646	0.0118	0.0275	0.01399	0.96218	0.35334	1.56191	0.61976
13	van der Waals volume	0.04428	0.00675	0.02543	0.00856	1.74125	1.10415	99	0.24766	1.20264	polarity and hydrophilicity	0.02439	0.00534	0.0582	0.01051	0.41907	0.27725	0.8884	0.3314	0.78742	isoelectric point	0.02439	0.0064	0.0496	0.00799	0.49173	0.31238	1.12562	0.66519	0.88749	hydrophilicity and PAI	0.02958	0.00866	0.04534	0.0079	0.6524	0.39294	0.7768	1	1.33795	hydropathy	0.0275	0.00538	0.06471	0.01188	0.42497	0.28881	2.00598	0.26469
555	van der Waals volume	0.0658	0.02145	0.04216	0.02238	1.56072	0.68717	5.38694	0.54266	1.09225	polarity and hydrophilicity	0.04216	0.0179	0.07902	0.02346	0.53354	0.23673	0.73858	0.32308	0.11337	isoelectric point	0.0327	0.01637	0.07569	0.02325	0.43203	0.16505	0.94394	0.58682	0.2083	hydrophilicity and PAI	0.11545	0.04898	0.03689	0.01214	3.12957	1.3557	2.02648	1.48002	0.26257	hydropathy	0.05604	0.01742	0.0669	0.02391	0.83767	0.42528	0.57879	0.94299
134	van der Waals volume	0.03166	0.00762	0.01311	0.00725	2.41495	1.18075	1.20264	0.61741	1.69957	polarity and hydrophilicity	0.00602	0.00406	0.05067	0.01259	0.11881	0.03098	0.29236	0.39972	0.50095	isoelectric point	0.00804	0.00511	0.04005	0.01001	0.20075	0.05853	0.43108	0.40896	0.50247	hydrophilicity and PAI	0.0121	0.00723	0.03584	0.0088	0.33761	0.10909	0.59694	0.79924	0.66802	hydropathy	0.02439	0.0064	0.03375	0.01094	0.72267	0.40255	0.47673	0.75377
175	van der Waals volume	0.10158	0.01967	0.1213	0.03317	0.83743	0.53026	0	2.43498	0.72714	polarity and hydrophilicity	0.06254	0.01536	0.15866	0.03053	0.39418	0.24938	0	0.1763	0.12534	isoelectric point	0.07349	0.02068	0.13077	0.02551	0.56198	0.33792	0	0.26687	0.08652	hydrophilicity and PAI	0.15006	0.03879	0.08572	0.01634	1.75058	1.09024	0	0.287	0.90775	hydropathy	0.08572	0.01885	0.14277	0.03073	0.60041	0.38542	0	0.56432
674	van der Waals volume	0.02646	0.01073	0	0	99	99	1.56335	6.11213	0.54468	polarity and hydrophilicity	0.02233	0.01167	0.0121	0.0093	1.84545	0.49813	0.74897	0.81327	0.60907	isoelectric point	0.02543	0.01284	0.01108	0.00824	2.29513	0.65166	0.88385	0.58248	1.32667	hydrophilicity and PAI	0	0	0.02646	0.01073	0	0	1.268	2.22184	1.37253	hydropathy	0.0213	0.01058	0.01311	0.00932	1.62471	0.47793	0.5113	1.09824
410	van der Waals volume	0.02543	0.00963	0.03062	0.01628	0.8305	0.33689	2.29637	0.82509	0.88014	polarity and hydrophilicity	0.0121	0.00723	0.04322	0.01571	0.27996	0.08264	0.46801	0.63896	0.30544	isoelectric point	0.01413	0.00831	0.03584	0.0132	0.39425	0.11868	0.46718	1.02514	0.30446	hydrophilicity and PAI	0.03166	0.01523	0.02439	0.0096	1.29807	0.48338	1.14576	0.53347	0.73096	hydropathy	0.03479	0.01207	0.01515	0.00833	2.29637	0.96763	0.62538	0.76492
286	van der Waals volume	0.01515	0.00625	0	0	99	99	0.64419	1.43756	0.42435	polarity and hydrophilicity	0.00502	0.00405	0.01924	0.00842	0.26091	0.03507	0.44127	0.4432	0.17324	isoelectric point	0.00401	0.00404	0.0172	0.00733	0.23314	nonsignif	0.59736	0.71437	0.43211	hydrophilicity and PAI	0.01311	0.01036	0.01108	0.00515	1.18321	0.16944	1.70804	1.11345	0.77455	hydropathy	0.01007	0.00514	0.01413	0.00727	0.71267	0.23037	1.40318	1.20409
235	van der Waals volume	0.04534	0.01016	0.02027	0.01267	2.2368	1.068	0.63985	0.97949	1.09225	polarity and hydrophilicity	0.00804	0.00511	0.07349	0.01581	0.1094	0.03281	0.65173	0.48579	0.29204	isoelectric point	0.01108	0.00618	0.05604	0.01161	0.19772	0.07243	1.05578	0.66243	0.34997	hydrophilicity and PAI	0.02439	0.01067	0.04747	0.01021	0.5138	0.23786	1.47334	1.21325	0.76606	hydropathy	0.0327	0.00873	0.05174	0.01492	0.63201	0.35959	0.5605	0.90231
592	van der Waals volume	0.03375	0.01532	0	0	99	99	99	0.3326	99	polarity and hydrophilicity	0.01822	0.00945	0.03062	0.01302	0.59504	0.20096	0	1	0	isoelectric point	0.00301	0.00302	0.04111	0.01897	0.07322	nonsignif	0	1.50125	0	hydrophilicity and PAI	0.05604	0.03019	0.00804	0.00511	6.97015	1.96578	0	1.75312	0	hydropathy	0.02439	0.01067	0.02543	0.01391	0.9591	0.34875	0	0
325	van der Waals volume	0.0582	0.01401	0.0275	0.01291	2.11636	1.09354	0	0.98356	1.57407	polarity and hydrophilicity	0.0275	0.00968	0.07349	0.01703	0.3742	0.19686	0	0.31834	0.42932	isoelectric point	0.02027	0.0095	0.06909	0.01683	0.29339	0.12535	0	0.35994	0.4384	hydrophilicity and PAI	0.06145	0.02238	0.04322	0.01122	1.4218	0.71767	0	1.1204	1.55933	hydropathy	0.03794	0.00996	0.07128	0.01935	0.53227	0.30873	0	0.90653
341	van der Waals volume	0.039	0.01221	0.06799	0.02637	0.57361	0.28391	1.12024	0.72414	0.98356	polarity and hydrophilicity	0.04322	0.01347	0.05067	0.01488	0.85297	0.45385	0.72952	0.44227	0.18085	isoelectric point	0.05067	0.01831	0.04322	0.01234	1.17237	0.58243	0.92828	0.91747	0.64583	hydrophilicity and PAI	0.07238	0.02547	0.03479	0.01097	2.08048	1.02513	0.42305	0.5247	0.21064	hydropathy	0.03062	0.00977	0.07459	0.02318	0.41051	0.21326	1.36318	0.54003
18	van der Waals volume	0.03375	0.00657	0.02233	0.00743	1.51142	0.91331	0.63278	0.94254	0.39665	polarity and hydrophilicity	0.01413	0.00415	0.05067	0.00916	0.27886	0.16681	0.59694	0.50967	0.27552	isoelectric point	0.01924	0.00526	0.039	0.00777	0.49333	0.29891	1.13531	0.73348	0.49752	hydrophilicity and PAI	0.01413	0.00623	0.04111	0.0067	0.34371	0.16524	1	0.9601	0.53623	hydropathy	0.02439	0.00534	0.04322	0.00898	0.56432	0.36494	0.43571	0.70532
683	van der Waals volume	0.03584	0.0132	0	0	99	99	0.83601	1.04227	0.39847	polarity and hydrophilicity	0.00703	0.00713	0.04854	0.01935	0.14483	nonsignif	0.2986	0.50137	0.26431	isoelectric point	0	0	0.04428	0.01688	0	0	0.82592	0.32011	0.80917	hydrophilicity and PAI	0.00905	0.00922	0.03689	0.01434	0.24532	nonsignif	1.2	0.60701	0.48023	hydropathy	0.02646	0.01288	0.0275	0.01614	0.96218	0.31118	0.36214	1.19978
216	van der Waals volume	0.03166	0.0087	0.01007	0.00822	3.14399	1.25533	0.45729	0.59188	3.01793	polarity and hydrophilicity	0.00804	0.00409	0.04534	0.01354	0.17733	0.06709	0.52019	0.42602	0.38584	isoelectric point	0.00905	0.00512	0.04005	0.01113	0.22597	0.07679	0.42488	0.62694	0.55968	hydrophilicity and PAI	0.00502	0.00507	0.03794	0.00996	0.13231	nonsignif	1.84545	1.01179	0.46403	hydropathy	0.02439	0.00747	0.02854	0.01079	0.85459	0.43021	1.50579	0.66337
164	van der Waals volume	0.02543	0.00749	0.04111	0.01451	0.61858	0.32255	0	2.76354	4.54364	polarity and hydrophilicity	0.02233	0.00743	0.03794	0.00996	0.58856	0.31106	0	0.17733	0.36005	isoelectric point	0.03479	0.01097	0.02646	0.00751	1.31481	0.70121	0	0.38844	0.55269	hydrophilicity and PAI	0.04111	0.01339	0.02336	0.00639	1.75985	0.93176	0	0.58147	0.86535	hydropathy	0.02027	0.00739	0.04747	0.01362	0.42701	0.21084	0	0.78972
867	van der Waals volume	0.01617	0.00626	0.02233	0.01061	0.72414	0.30085	0.70349	1.64185	1.64553	polarity and hydrophilicity	0.01413	0.00623	0.0213	0.00847	0.66338	0.26537	0.11376	0.269	0.27617	isoelectric point	0.01822	0.0084	0.0172	0.00628	1.0593	0.41823	1.0778	0.26582	0.43833	hydrophilicity and PAI	0.02958	0.01298	0.01108	0.00515	2.66968	1.0228	0.49722	1.42722	0.65138	hydropathy	0.0121	0.0062	0.0275	0.01184	0.44	0.14997	0.05749	0.81564
303	van der Waals volume	0.02233	0.00743	0.01924	0.01158	1.1606	0.48345	0.64453	0.6411	1.21718	polarity and hydrophilicity	0.01822	0.00735	0.02543	0.00963	0.71648	0.31004	0.48103	0.35936	0.10421	isoelectric point	0.0172	0.00838	0.02439	0.00747	0.70521	0.27684	0.4804	0.65708	0.16839	hydrophilicity and PAI	0.03479	0.01426	0.01413	0.00623	2.46214	1.00835	1.63341	0.98811	0.47216	hydropathy	0.0172	0.00628	0.02854	0.01079	0.60266	0.27765	0.4502	0.60377
367	van der Waals volume	0.03689	0.01103	0.01515	0.00833	2.43498	1.10136	0	1.7754	2.41644	polarity and hydrophilicity	0.02646	0.0118	0.03689	0.01324	0.71727	0.29244	0	0.49829	0.56712	isoelectric point	0.03794	0.0166	0.0275	0.00968	1.37964	0.57396	0	0.72804	0.7244	hydrophilicity and PAI	0.04428	0.01801	0.02543	0.00856	1.74125	0.77287	0	0.6523	0.53214	hydropathy	0.01924	0.00737	0.05282	0.01957	0.36426	0.16397	0	0.97694
821	van der Waals volume	0.06471	0.03209	0	0	99	99	0	2.95673	1.06608	polarity and hydrophilicity	0.0213	0.01588	0.0768	0.03559	0.27734	0.04822	0	0.37436	0.16197	isoelectric point	0.01413	0.01038	0.06909	0.03126	0.20452	0.03737	0	0.27268	0.03934	hydrophilicity and PAI	0.08236	0.06602	0.03479	0.01646	2.36735	0.31883	0	1.08812	1.19053	hydropathy	0.04428	0.02138	0.05389	0.03464	0.82167	0.25867	0	0.72631
697	van der Waals volume	0.06037	0.01997	0.01617	0.01462	3.73346	1.31211	0.97421	0.79684	1.76813	polarity and hydrophilicity	0.02233	0.0138	0.07902	0.02716	0.28259	0.08034	0.22336	0.44906	0.19772	isoelectric point	0.01515	0.01041	0.07128	0.02298	0.21254	0.05029	0.54992	0.36505	0.63323	hydrophilicity and PAI	0.04428	0.02926	0.05174	0.01722	0.85582	0.21781	0.51998	0.64777	0.34371	hydropathy	0.04534	0.01693	0.05497	0.02432	0.82481	0.3583	0.65708	1.25979
364	van der Waals volume	0.02958	0.01082	0.07128	0.02782	0.41498	0.1893	0	0.44272	0.67796	polarity and hydrophilicity	0.02543	0.00963	0.05497	0.01621	0.46262	0.22197	0	0.21765	0.30864	isoelectric point	0.05604	0.01974	0.02958	0.00974	1.89452	0.92319	0	0.48697	0.53227	hydrophilicity and PAI	0.04854	0.01821	0.03479	0.01097	1.39523	0.66281	0	0.74526	0.42305	hydropathy	0.0213	0.00953	0.07238	0.02305	0.29428	0.12334	0	0.78917
368	van der Waals volume	0.05389	0.0127	0.01924	0.01158	2.80094	1.33647	0	1.25456	1	polarity and hydrophilicity	0.0172	0.00838	0.0768	0.01964	0.22396	0.09146	0	0.24495	0.07934	isoelectric point	0.02027	0.01056	0.06145	0.01414	0.32986	0.12846	0	0.3283	0.39599	hydrophilicity and PAI	0.01413	0.00831	0.05928	0.01406	0.23836	0.07936	0	1.13271	0.47432	hydropathy	0.03479	0.00988	0.06471	0.0202	0.53763	0.29337	0	1.04264
675	van der Waals volume	0.05712	0.0198	0.02233	0.01592	2.55799	0.97569	1.19989	1.03794	1.45939	polarity and hydrophilicity	0.01311	0.00932	0.08125	0.02732	0.16135	0.03491	0.44222	0.21102	0.81076	isoelectric point	0.01822	0.01365	0.07018	0.02412	0.25962	0.04846	0.44881	0.51771	1.50579	hydrophilicity and PAI	0.01108	0.01133	0.06362	0.02014	0.17416	nonsignif	0.24638	0.43847	1.76033	hydropathy	0.03794	0.0166	0.06145	0.02474	0.61741	0.24759	0.72829	0.43783
446	van der Waals volume	0.02646	0.00858	0	0	99	99	0.62438	1.82184	4.7704	polarity and hydrophilicity	0.00401	0.00404	0.03689	0.01324	0.1087	nonsignif	0	0.19633	0.20065	isoelectric point	0.00602	0.00508	0.02854	0.00971	0.21093	0.02458	0	0.48144	0.29813	hydrophilicity and PAI	0.00602	0.0061	0.02543	0.00856	0.23673	nonsignif	1.16777	0.48144	0.31861	hydropathy	0.01617	0.00731	0.0275	0.01291	0.588	0.21925	0.27166	0.83832
154	van der Waals volume	0.05174	0.01033	0.03166	0.01197	1.63424	0.94912	0	0.4492	0.82955	polarity and hydrophilicity	0.02233	0.00743	0.07459	0.01586	0.29937	0.16473	0	0.26689	0.29538	isoelectric point	0.0213	0.01058	0.06145	0.01178	0.34662	0.14639	0	0.44338	0.46157	hydrophilicity and PAI	0.01822	0.0084	0.06362	0.01303	0.28639	0.12811	0	1.2857	0.55184	hydropathy	0.02854	0.00755	0.0846	0.02005	0.33735	0.20057	0	1.01253
760	van der Waals volume	0.03584	0.0143	0	0	99	99	99	0.73348	1.25719	polarity and hydrophilicity	0.0213	0.0127	0.03375	0.01751	0.63111	0.16777	0	0.48879	1.11439	isoelectric point	0.01822	0.01365	0.03375	0.01641	0.53985	0.09111	0	0.7783	1.14286	hydrophilicity and PAI	0.01311	0.01346	0.0327	0.01418	0.40092	nonsignif	0	1.11485	0.26431	hydropathy	0.02543	0.01284	0.03062	0.01845	0.8305	0.25657	0	0.68097
177	van der Waals volume	0.06799	0.01319	0.04111	0.01674	1.65386	0.94728	0.52965	1.29806	1.08817	polarity and hydrophilicity	0.0172	0.00628	0.11196	0.02157	0.15363	0.08178	0.4939	0.36318	0.30735	isoelectric point	0.01822	0.00735	0.09247	0.01792	0.19704	0.09847	0.72926	0.54735	0.35215	hydrophilicity and PAI	0.04322	0.01683	0.07128	0.0133	0.60634	0.31201	1.20409	0.84627	0.68441	hydropathy	0.04428	0.01013	0.08909	0.02029	0.49703	0.31221	0.35664	0.90995
268	van der Waals volume	0.04854	0.01138	0.01822	0.0084	2.66411	1.39594	0.75665	0.56325	0.95612	polarity and hydrophilicity	0.0275	0.01076	0.05282	0.01381	0.52064	0.25124	0.18646	0.23394	0.32274	isoelectric point	0.03375	0.01313	0.04428	0.01125	0.7622	0.37133	0.57248	0.67846	0.73836	hydrophilicity and PAI	0.03689	0.01545	0.04111	0.01004	0.89735	0.41916	0.4452	0.71727	0.65865	hydropathy	0.02027	0.00739	0.07238	0.01941	0.28005	0.14032	0.61741	0.67694
896	van der Waals volume	0.01822	0.0042	0.01822	0.0063	1	0.57178	0.57588	0.94867	1.73192	polarity and hydrophilicity	0.01108	0.00412	0.02646	0.00644	0.41875	0.21155	0.28263	0.43522	0.36734	isoelectric point	0.01311	0.00518	0.0213	0.00529	0.61549	0.29823	0.46744	0.65977	0.54318	hydrophilicity and PAI	0.0275	0.00861	0.01413	0.00312	1.94621	1.09507	1	1.68104	0.93807	hydropathy	0.01311	0.00414	0.0275	0.00646	0.47673	0.26413	0.37746	0.52784
278	van der Waals volume	0.01924	0.00632	0	0	99	99	0.74703	0.84945	0.78972	polarity and hydrophilicity	0.00502	0.00405	0.02336	0.00851	0.2149	0.03044	0.72414	0.06341	0.18602	isoelectric point	0.00301	0.00302	0.0213	0.00847	0.14131	nonsignif	0.89887	0.07718	0.18529	hydrophilicity and PAI	0.00401	0.00404	0.01924	0.00737	0.20842	nonsignif	2.09342	0.11881	0.24587	hydropathy	0.01515	0.00625	0.01311	0.00621	1.15561	0.46066	0.33884	0.53985
234	van der Waals volume	0.039	0.00888	0.0213	0.01058	1.83099	0.94479	0.74375	0.50249	0.45117	polarity and hydrophilicity	0.01413	0.00623	0.05712	0.01397	0.24737	0.11113	0.5526	0.49578	0.4432	isoelectric point	0.02336	0.00958	0.04111	0.01004	0.56823	0.2694	0.52286	0.88802	1.39572	hydrophilicity and PAI	0.02439	0.0096	0.04111	0.01004	0.59329	0.28915	0.91481	0.88802	0.09507	hydropathy	0.01924	0.00632	0.06471	0.01664	0.29733	0.15882	1.09313	0.84215
619	van der Waals volume	0.11428	0.02577	0.13794	0.04912	0.82848	0.47316	0	3.35154	1.21807	polarity and hydrophilicity	0.07349	0.02311	0.17112	0.04261	0.42946	0.23572	0	0.23299	0.14811	isoelectric point	0.11661	0.03821	0.12366	0.0292	0.94299	0.51289	0	0.25821	0.4502	hydrophilicity and PAI	0.1749	0.05739	0.09815	0.02339	1.78197	0.96684	0	0.92473	0.5743	hydropathy	0.0768	0.02332	0.19278	0.05518	0.39838	0.21568	0	0.92712
558	van der Waals volume	0.06909	0.01924	0.18891	0.06951	0.36573	0.1929	0	0.58305	0.57797	polarity and hydrophilicity	0.06471	0.0202	0.13434	0.0372	0.48169	0.25947	0	0.65581	0.78045	isoelectric point	0.07902	0.02716	0.10733	0.02796	0.73623	0.38332	0	1.41021	1.20547	hydrophilicity and PAI	0.14277	0.05561	0.07569	0.0208	1.88625	0.90331	0	1.34512	1.56977	hydropathy	0.09474	0.02575	0.09815	0.03248	0.96526	0.52813	0	1.08929
174	van der Waals volume	0.01822	0.0063	0.039	0.01442	0.46718	0.22314	0.49875	0.85	1.73765	polarity and hydrophilicity	0.01515	0.00625	0.0327	0.00982	0.4633	0.20931	1	0.26992	0.09504	isoelectric point	0.01924	0.00842	0.0275	0.00753	0.69964	0.30888	1.505	0.55703	0.13277	hydrophilicity and PAI	0.03584	0.0121	0.0172	0.00628	2.08372	1.01107	2.005	0.71673	0.30035	hydropathy	0.02646	0.00751	0.01924	0.00737	1.37526	0.71214	0.66445	0.65828
834	van der Waals volume	0.04428	0.01913	0	0	99	99	0.22594	0.42166	0.78319	polarity and hydrophilicity	0	0	0.07238	0.03275	0	0	0.72008	0.22151	0.33316	isoelectric point	0	0	0.04747	0.02043	0	0	0.69964	0.17919	1.44986	hydrophilicity and PAI	0	0	0.04747	0.02043	0	0	0.76606	1.77383	0.59147	hydropathy	0.03062	0.01628	0.04216	0.03245	0.72628	0.1922	0.46801	0.67203
461	van der Waals volume	0.0213	0.00953	0.03794	0.0177	0.56141	0.21154	2.41644	5.84025	1.20033	polarity and hydrophilicity	0.0213	0.00953	0.02958	0.0119	0.72008	0.28375	0.31696	0.33846	0.25561	isoelectric point	0.04005	0.0178	0.01617	0.00731	2.47681	0.94761	0.41106	0.39552	0.40622	hydrophilicity and PAI	0.04005	0.0178	0.01822	0.00735	2.19813	0.87016	1.12729	0.50624	0.21183	hydropathy	0.00502	0.00405	0.0658	0.02503	0.07629	0.01068	0.68906	2.00948
715	van der Waals volume	0.09588	0.03099	0.01515	0.01562	6.32871	nonsignif	0.49333	1.94364	1.6364	polarity and hydrophilicity	0.05067	0.0206	0.10502	0.03705	0.48248	0.21166	0.40615	0.57775	0.44783	isoelectric point	0.00905	0.00922	0.12248	0.04297	0.07389	nonsignif	0.66255	0.40027	0.36305	hydrophilicity and PAI	0.12839	0.06619	0.05067	0.01831	2.53385	0.90171	1.56191	2.0118	2.11044	hydropathy	0.05497	0.01968	0.11312	0.04056	0.48594	0.22963	0	1.19172
87	van der Waals volume	0.02854	0.00755	0.01108	0.00618	2.57581	1.21611	0.47097	1.20584	5.25914	polarity and hydrophilicity	0.01413	0.00623	0.03479	0.00878	0.40615	0.18132	0.63323	0.34505	0.18602	isoelectric point	0.01007	0.00616	0.03166	0.0087	0.31807	0.09688	0.83575	0.38865	0.19615	hydrophilicity and PAI	0.01924	0.00842	0.02646	0.00751	0.72714	0.31852	1.39418	1.05	0.21498	hydropathy	0.01617	0.00522	0.039	0.0111	0.41462	0.21856	0.49283	0.60489
724	van der Waals volume	0.03166	0.01415	0	0	99	99	99	1.25456	1.50332	polarity and hydrophilicity	0.0121	0.0093	0.03479	0.01646	0.3478	0.05463	0.33761	0.9186	0	isoelectric point	0.00804	0.00817	0.0327	0.01637	0.24587	nonsignif	0.23822	1.18495	0	hydrophilicity and PAI	0.03689	0.02869	0.01822	0.00945	2.0247	0.29635	1.04409	1.08861	0	hydropathy	0.01617	0.0094	0.03479	0.01865	0.46479	0.12668	1.59884	0.95777
160	van der Waals volume	0.03062	0.0076	0.0121	0.00723	2.53058	1.19089	0.34214	0.53043	99	polarity and hydrophilicity	0.01007	0.00411	0.04641	0.01132	0.21698	0.10324	0.30915	0.38966	0.10282	isoelectric point	0.01311	0.00621	0.03479	0.00878	0.37683	0.15837	0.51382	0.37994	0	hydrophilicity and PAI	0.00703	0.00509	0.03584	0.0088	0.19615	0.04346	0.82363	1.0407	0.56122	hydropathy	0.01413	0.00519	0.0496	0.0137	0.28488	0.14123	0.30212	0.76297
169	van der Waals volume	0.01007	0.00514	0	0	99	99	0.2296	1	99	polarity and hydrophilicity	0.00401	0.00303	0.01007	0.00514	0.39821	0.06443	0.22099	0.8884	0.22099	isoelectric point	0.00301	0.00202	0.01007	0.00514	0.29891	0.06509	0.42817	0.54332	0.42817	hydrophilicity and PAI	0.01311	0.00932	0.00401	0.00202	3.26933	0.62852	1.4004	1.25249	1.1992	hydropathy	0.00502	0.00304	0.01108	0.00618	0.45307	0.11472	0.83389	0.8884
435	van der Waals volume	0.01108	0.00515	0	0	99	99	1	0.89452	1.50498	polarity and hydrophilicity	0.00703	0.00509	0.01007	0.00616	0.69811	0.11953	0.21302	0.53683	0	isoelectric point	0.00905	0.00615	0.00804	0.00409	1.12562	0.23908	0.45307	0.78972	0	hydrophilicity and PAI	0.00602	0.0061	0.00905	0.00512	0.66519	nonsignif	0	0.96218	0.45919	hydropathy	0.00602	0.00406	0.0121	0.00723	0.49752	0.1014	0.49752	0.92712
686	van der Waals volume	0.0582	0.01985	0.02646	0.01395	2.19955	0.94902	2.34194	4.27129	2.01534	polarity and hydrophilicity	0.02646	0.01395	0.07569	0.02692	0.34958	0.12192	1.71456	0.39657	0.64854	isoelectric point	0.0327	0.01964	0.06254	0.02363	0.52287	0.15156	1.04487	0.29428	0.56122	hydrophilicity and PAI	0.01007	0.01027	0.07018	0.02532	0.14349	nonsignif	2.70752	1.9176	0.27645	hydropathy	0.04216	0.01678	0.06254	0.02363	0.67413	0.29453	0.84134	0.34508
638	van der Waals volume	0.0496	0.01712	0.01413	0.01142	3.51026	1.27123	0.82157	1.6444	2.41335	polarity and hydrophilicity	0.01822	0.00945	0.0658	0.02384	0.2769	0.09784	1.05268	0.41287	0.40213	isoelectric point	0.00602	0.0061	0.0669	0.02271	0.08999	nonsignif	1.66835	0.68139	0.44636	hydrophilicity and PAI	0.01007	0.01027	0.05604	0.01858	0.17969	nonsignif	1.77982	0	1.92297	hydropathy	0.02439	0.01174	0.06909	0.02645	0.35302	0.13241	0.24011	1.13531
788	van der Waals volume	0.03062	0.01628	0	0	99	99	2.16702	0.71758	1	polarity and hydrophilicity	0.01924	0.01368	0.0275	0.01614	0.69964	0.12741	1.17015	0.17275	0.10988	isoelectric point	0	0	0.0327	0.01746	0	0	0	0.33158	0.48145	hydrophilicity and PAI	0.01924	0.01895	0.02543	0.01605	0.75659	0.00699	0.61596	0.65144	0	hydropathy	0.01007	0.01027	0.0582	0.0327	0.17302	nonsignif	1.2781	0.48025
906	van der Waals volume	0.01515	0.00625	0	0	99	99	0.68287	1.05133	1.26997	polarity and hydrophilicity	0.00502	0.00304	0.01822	0.00735	0.27552	0.07743	0.46479	0.27848	0.23766	isoelectric point	0.00301	0.00302	0.01617	0.00626	0.18615	nonsignif	0.77455	0.59637	0.34418	hydrophilicity and PAI	0.00401	0.00404	0.01515	0.00521	0.26469	nonsignif	2.80396	1.21199	1.1186	hydropathy	0.00502	0.00405	0.02336	0.00958	0.2149	0.02945	0.8185	0.3264
911	van der Waals volume	0.02439	0.00747	0.01108	0.00618	2.20126	0.9803	0.49619	1.13619	1.80933	polarity and hydrophilicity	0.01108	0.00618	0.03166	0.00979	0.34997	0.11821	0.7483	0.56432	0.18255	isoelectric point	0.01311	0.00828	0.02646	0.00858	0.49546	0.13784	1.50579	0.82533	0.52339	hydrophilicity and PAI	0.01822	0.0084	0.02233	0.00743	0.81594	0.32997	3.16294	1.16519	0.34682	hydropathy	0.01108	0.00515	0.04111	0.01339	0.26952	0.10881	0.26568	0.5127
794	van der Waals volume	0.0172	0.01256	0.04216	0.02797	0.40797	0.06616	3.91218	0.84044	3.49177	polarity and hydrophilicity	0.01413	0.01038	0.03166	0.01959	0.4463	0.07317	0.27501	0.31616	0.47348	isoelectric point	0.01924	0.01368	0.02439	0.01494	0.78885	0.14137	0.21679	3.04603	0.38337	hydrophilicity and PAI	0.05389	0.03464	0.01007	0.00822	5.35154	1.05249	1.91963	0.77552	3.24447	hydropathy	0.02233	0.0138	0.02439	0.01921	0.91554	0.19564	0.47303	0.14279
300	van der Waals volume	0.01413	0.00519	0.0496	0.02055	0.28488	0.12744	0.98257	0.64587	2.69826	polarity and hydrophilicity	0.0121	0.0062	0.03375	0.01204	0.35852	0.12885	0.58732	0.59256	0.22283	isoelectric point	0.00804	0.00613	0.02958	0.00974	0.27181	0.04858	0.70256	0.56846	0.32563	hydrophilicity and PAI	0.03689	0.01324	0.01413	0.00623	2.61076	1.16159	0.71393	1.11926	0.06765	hydropathy	0.0213	0.00741	0.02336	0.01064	0.91182	0.40853	0.5081	0.63413
708	van der Waals volume	0.02439	0.01174	0	0	99	99	1.66963	1.32161	2.34188	polarity and hydrophilicity	0.00703	0.00713	0.0275	0.01507	0.25564	nonsignif	0.1407	0.43203	0.05221	isoelectric point	0.00804	0.00817	0.02439	0.01281	0.32964	nonsignif	0.19834	0.42957	0.07504	hydrophilicity and PAI	0.01924	0.01368	0.01617	0.0094	1.18986	0.21744	0.89961	1.58491	0.16149	hydropathy	0.00602	0.0061	0.03062	0.01628	0.1966	nonsignif	0.86222	0.57068
680	van der Waals volume	0.02439	0.01174	0.04111	0.02566	0.59329	0.18946	0	1	0.39333	polarity and hydrophilicity	0.02439	0.01281	0.03166	0.01523	0.77037	0.24696	0	0	0	isoelectric point	0.05497	0.0301	0.01924	0.00947	2.85707	0.86625	0	0	0	hydrophilicity and PAI	0.05928	0.02811	0.0172	0.00838	3.44651	1.21853	0	0	0.43571	hydropathy	0.00401	0.00404	0.10387	0.04749	0.03861	nonsignif	0	0.39177
229	van der Waals volume	0.01007	0.00514	0	0	99	99	1.17849	2.18678	0.74793	polarity and hydrophilicity	0.002	0.00201	0.01311	0.00621	0.15256	nonsignif	0.40291	0.47852	0.11628	isoelectric point	0	0	0.0121	0.0062	0	0	0.51798	0.95591	0.2296	hydrophilicity and PAI	0	0	0.01108	0.00515	0	0	1.70068	1	0.36191	hydropathy	0.00502	0.00405	0.0121	0.0062	0.41488	0.05301	0.59575	1.09671
270	van der Waals volume	0.00703	0.00509	0.00602	0.0061	1.16777	nonsignif	0.49752	1.50579	99	polarity and hydrophilicity	0.00502	0.00405	0.00905	0.00512	0.5547	0.06845	0.19868	0.16395	0	isoelectric point	0.002	0.00201	0.01007	0.00616	0.19861	nonsignif	0.16529	0.42488	0	hydrophilicity and PAI	0.01617	0.01148	0.00301	0.00202	5.37209	0.93241	3.01793	0.37746	0.39821	hydropathy	0.00401	0.00303	0.01311	0.00725	0.30587	0.04813	0.49752	0.71127
833	van der Waals volume	0.06362	0.02488	0	0	99	99	0	1.09824	4.80992	polarity and hydrophilicity	0.01108	0.0103	0.09815	0.04157	0.11289	0.00558	0	0	0.35134	isoelectric point	0.01515	0.01458	0.07238	0.02911	0.20931	0.00562	0	0	0.62081	hydrophilicity and PAI	0	0	0.07018	0.02773	0	0	0	0	0.34828	hydropathy	0.0172	0.01256	0.11312	0.05273	0.15205	0.02798	0	0.82167
236	van der Waals volume	0.02958	0.00757	0.00502	0.00405	5.89243	2.42668	0.56325	0.64039	2.38854	polarity and hydrophilicity	0.00502	0.00405	0.04534	0.01241	0.11072	0.0168	0.34495	0.39272	0.20302	isoelectric point	0.00804	0.00613	0.03584	0.0099	0.22433	0.04176	0.39259	0.60603	0.32734	hydrophilicity and PAI	0.00401	0.00404	0.0327	0.00873	0.12263	nonsignif	0.55755	1.11918	0.53985	hydropathy	0.00804	0.00409	0.05174	0.01492	0.15539	0.05926	0.3729	0.65173
6	van der Waals volume	0.00301	0.00202	0	0	99	99	0.49671	1.44478	2.30014	polarity and hydrophilicity	0	0	0.00602	0.00203	0	0	0.35	0.35435	0.34682	isoelectric point	0	0	0.00401	0.00202	0	0	0.69031	0.58856	0.55968	hydrophilicity and PAI	0.002	0.00201	0.00301	0.00202	0.66445	nonsignif	0.61327	0.73096	0.27552	hydropathy	0.001	0.001	0.00602	0.00305	0.16611	nonsignif	0.17166	1.36807
766	van der Waals volume	0.02543	0.01177	0	0	99	99	0	0.44502	0.73924	polarity and hydrophilicity	0	0	0.04216	0.02014	0	0	0	0.24093	0.10518	isoelectric point	0	0	0.03375	0.01532	0	0	0	0.36079	0	hydrophilicity and PAI	0.01311	0.01346	0.02233	0.01167	0.5871	nonsignif	0	0.68034	0	hydropathy	0.00602	0.0061	0.04428	0.02363	0.13595	nonsignif	0	1
772	van der Waals volume	0.01007	0.00719	0	0	99	99	1.58033	3.04071	1.53487	polarity and hydrophilicity	0	0	0.01515	0.01145	0	0	0.55564	0.30212	0.59365	isoelectric point	0	0	0.01311	0.00932	0	0	0.13096	0.51074	0.91055	hydrophilicity and PAI	0.01311	0.01243	0.00502	0.00507	2.61155	nonsignif	1.47849	0.42815	2.11405	hydropathy	0.00602	0.0061	0.00905	0.00922	0.66519	nonsignif	0.90329	1.23153
510	van der Waals volume	0	0	0.02336	0.01384	0	0	1.75746	0.72721	99	polarity and hydrophilicity	0.00804	0.00613	0.00401	0.00404	2.00499	nonsignif	0	0.75659	0	isoelectric point	0.01007	0.00719	0.00301	0.00302	3.34551	nonsignif	0	1.64097	0	hydrophilicity and PAI	0.01924	0.01158	0	0	99	99	0.37229	1.28059	0	hydropathy	0.00301	0.00302	0.01108	0.00824	0.27166	nonsignif	0	0.38015
314	van der Waals volume	0.00804	0.00409	0	0	99	99	1.67276	0.65828	0.93267	polarity and hydrophilicity	0	0	0.0121	0.0062	0	0	0	0.17321	0	isoelectric point	0	0	0.01007	0.00514	0	0	0	0.19019	0.36538	hydrophilicity and PAI	0.00401	0.00404	0.00703	0.00408	0.57041	nonsignif	0	0.50187	0	hydropathy	0	0	0.01617	0.00835	0	0	0	1.16711
538	van der Waals volume	0.01311	0.00621	0	0	99	99	0.78607	0.5988	0.91748	polarity and hydrophilicity	0	0	0.02027	0.01056	0	0	0.61427	0.38576	0.50597	isoelectric point	0	0	0.01311	0.00725	0	0	1.13975	0.56257	0.25052	hydrophilicity and PAI	0.00905	0.00922	0.01007	0.00616	0.89871	nonsignif	2.25876	0.9727	0.25052	hydropathy	0	0	0.03375	0.01751	0	0	0.76088	0.54844
199	van der Waals volume	0.00703	0.00306	0	0	99	99	99	0.33041	1.25456	polarity and hydrophilicity	0	0	0.01007	0.00514	0	0	0.16971	0.38291	0.11615	isoelectric point	0	0	0.00703	0.00306	0	0	0.08957	1.50498	0.16395	hydrophilicity and PAI	0	0	0.00703	0.00408	0	0	1.12678	0.45307	0.45936	hydropathy	0	0	0.01822	0.00945	0	0	1.91063	0.07273
204	van der Waals volume	0.00301	0.00202	0	0	99	99	0.52616	3.06741	3.02987	polarity and hydrophilicity	0	0	0.00502	0.00405	0	0	0.29186	0.23783	0.05926	isoelectric point	0	0	0.00401	0.00303	0	0	0.61327	0.33145	0	hydrophilicity and PAI	0	0	0.00301	0.00202	0	0	1.78674	0.73848	0.16441	hydropathy	0	0	0.00602	0.00406	0	0	3.01793	0.79487
219	van der Waals volume	0.00502	0.00304	0	0	99	99	14.79	0.94465	0.94307	polarity and hydrophilicity	0	0	0.00804	0.00409	0	0	0.43211	0.62947	0.15828	isoelectric point	0	0	0.00602	0.00406	0	0	0.71648	0.91697	0.25873	hydrophilicity and PAI	0	0	0.00502	0.00304	0	0	0	1.46589	0.50522	hydropathy	0	0	0.01007	0.00616	0	0	2.01982	0.23041
478	van der Waals volume	0.00502	0.00405	0	0	99	99	0.5547	0.5871	0.58547	polarity and hydrophilicity	0	0	0.00804	0.00613	0	0	1	0.14582	0.46744	isoelectric point	0	0	0.00602	0.00406	0	0	0.83389	0.23568	0.76812	hydrophilicity and PAI	0	0	0.00602	0.00406	0	0	1	0.31289	1	hydropathy	0	0	0.01108	0.00824	0	0	0.62438	1.07219
690	van der Waals volume	0.0213	0.00953	0	0	99	99	0.9361	0.54281	99	polarity and hydrophilicity	0	0	0.0327	0.01528	0	0	0.58741	0.71097	0	isoelectric point	0	0	0.02543	0.01177	0	0	0.52234	1.84433	0	hydrophilicity and PAI	0	0	0.02233	0.01061	0	0	0.61076	1.6915	0	hydropathy	0	0	0.04534	0.02144	0	0	0.9811	0.60682
720	van der Waals volume	0.01007	0.00719	0	0	99	99	0.47277	1.28363	0.79654	polarity and hydrophilicity	0	0	0.01515	0.01145	0	0	0.36538	0.22754	0.14809	isoelectric point	0	0	0.0121	0.00826	0	0	0.59736	0.45113	0.24532	hydrophilicity and PAI	0	0	0.01108	0.00721	0	0	0.84516	0.14427	0.812	hydropathy	0	0	0.02027	0.01478	0	0	0.79868	0.52025
726	van der Waals volume	0.00905	0.00615	0	0	99	99	99	1.95045	4.39535	polarity and hydrophilicity	0	0	0.01413	0.01038	0	0	0	0.37067	0	isoelectric point	0	0	0.01108	0.00824	0	0	0	0.40896	0	hydrophilicity and PAI	0	0	0.00905	0.00615	0	0	0	0.40326	0	hydropathy	0	0	0.01617	0.01148	0	0	0	1.07711
762	van der Waals volume	0.01413	0.00831	0	0	99	99	99	0.87384	99	polarity and hydrophilicity	0	0	0.02336	0.01384	0	0	99	0.30094	0	isoelectric point	0	0	0.01822	0.0105	0	0	99	0	0	hydrophilicity and PAI	0	0	0.01617	0.0094	0	0	99	0.68522	0	hydropathy	0	0	0.03166	0.01959	0	0	99	99
764	van der Waals volume	0.01007	0.00719	0	0	99	99	99	99	0.33135	polarity and hydrophilicity	0	0	0.01515	0.01145	0	0	0	0	0	isoelectric point	0	0	0.0121	0.0093	0	0	0	0	0	hydrophilicity and PAI	0	0	0.01108	0.00721	0	0	0	0	0	hydropathy	0	0	0.01924	0.01368	0	0	99	99
777	van der Waals volume	0.0121	0.0093	0	0	99	99	0.98178	0.62995	3.19975	polarity and hydrophilicity	0	0	0.01924	0.01368	0	0	0.41123	0.21591	0.24508	isoelectric point	0	0	0.01617	0.01148	0	0	0.91055	0.45317	0.3729	hydrophilicity and PAI	0	0	0.01311	0.00932	0	0	0.74209	0.41027	0.65977	hydropathy	0	0	0.02336	0.01703	0	0	0.58195	0.64565
812	van der Waals volume	0.02646	0.01395	0	0	99	99	1.1186	0.97037	0.76221	polarity and hydrophilicity	0	0	0.039	0.01997	0	0	0.3171	0.77246	0.47037	isoelectric point	0	0	0.03479	0.01865	0	0	0.75915	1.63883	0.58547	hydrophilicity and PAI	0	0	0.02854	0.01511	0	0	0.66338	0.57117	1	hydropathy	0	0	0.04534	0.02483	0	0	0	1.01534
835	van der Waals volume	0.01515	0.01041	0	0	99	99	2.66968	99	0.71127	polarity and hydrophilicity	0	0	0.0213	0.01588	0	0	0.29204	1	0.52019	isoelectric point	0	0	0.0172	0.01256	0	0	0.49477	1.67403	0.88081	hydrophilicity and PAI	0	0	0.01617	0.01148	0	0	0	0	1.12678	hydropathy	0	0	0.02646	0.01932	0	0	1.35668	0.69031
888	van der Waals volume	0.00602	0.00406	0	0	99	99	0.72563	2.31345	7.37656	polarity and hydrophilicity	0	0	0.01007	0.00616	0	0	0.38291	0.54497	0.31892	isoelectric point	0	0	0.00804	0.00511	0	0	0.69811	0.80404	0.46146	hydrophilicity and PAI	0	0	0.00703	0.00408	0	0	1.37811	0.39185	0.49509	hydropathy	0	0	0.01311	0.00828	0	0	0.53623	1.35532
Protein comparison
		γ-Poisson correction for branches (distance based Bayes reconstruction)
Cluster #	α	d	Var(d)	c	Var(c)	a	Var(a)	b	Var(b)
89	0.41009	0	0	0.06322	7e-05	0.49923	0.00319	0.05464	6e-05
267	0.45355	0	0	0.03954	5e-05	0.55296	0.00477	0.04294	6e-05
[truncated: 21 more columns]
