# Supplementary material for: Molecular evolution of the hyperthermophilic archaea of the Pyrococcus genus: analysis of adaptation to different environmental conditions
Source: BMC Genomics. 2009 Dec 30;10:639. doi: 10.1186/1471-2164-10-639 (PMC2816203; doi:10.1186/1471-2164-10-639)
Supplement: Additional file 4 — MS Excel file containing functional annotations of proteins belonging to functional groups, whose genes are mainly subject to positive selection on the phylogenetic tree branches. Worksheet contains protein functional annotations from the GenBank, arCOG, InterPro, PFam and KEGG Orthology databases. [file 1471-2164-10-639-S4.XLS]

## Sheet: summary
Positive selection
Cluster #	GenBank Annotation	KEGG Orthology Description	KEGG Orthology Group	KEGG Orthology SubGroup	arCOG Description	arCOG Group	PFAM Domain Short Name	InterPro Domain Short Name
All clusters
d
309	signal recognition particle protein; signal recognition particle receptor; signal recognition particle GTPase	signal recognition particle protein; signal recognition particle receptor; signal recognition particle GTPase	Folding, Sorting and Degradation	Protein export	Signal recognition particle GTPase; -	Intracellular trafficking; secretion; and vesicular transport	SRP54; SRP54_N	ABC_transpt_FtsY; ATPase_AAA+_core; Signal_recog_part_SRP54_GTPase; Signal_recog_particl_SRP54_hlx; ATPase_AAA+_core; ATPase_AAA+_core; ATPase_AAA+_core
334	preprotein translocase subunit SecF; protein-export membrane protein SecF	preprotein translocase subunit SecF; protein-export membrane protein SecF	Folding, Sorting and Degradation	Protein export	Preprotein translocase subunit SecF; -	Intracellular trafficking; secretion; and vesicular transport	Sec_GG; SecD_SecF	SecD_SecF
538	small neutral amino acid transporter A; multiple antibiotic resistance protein related	small neutral amino acid transporter A; hypothetical protein; multiple antibiotic resistance protein related	Membrane Transport	Other transporters	Multiple antibiotic transporter	Intracellular trafficking; secretion; and vesicular transport	MarC	Multi_antbiot-R_MarC
561	sodium-dependent transporter	hypothetical protein	Membrane Transport	Other transporters	Multiple antibiotic transporter	Intracellular trafficking; secretion; and vesicular transport	MarC	Multi_antbiot-R_MarC
857	preprotein translocase subunit SecE; preprotein translocase, SecE subunit	preprotein translocase subunit SecE; preprotein translocase, SecE subunit	Membrane Transport	Other transporters	Preprotein translocase subunit Sss1; -	Intracellular trafficking; secretion; and vesicular transport	-	SecE; SecE_euk_arc; -
68	CTP synthetase; CTP synthase	CTP synthetase; CTP synthase	Nucleotide Metabolism	Pyrimidine metabolism	CTP synthase ,UTP-ammonia lyase,	Nucleotide transport and metabolism	CTP_synth_N; GATase	CTP_synthase; CTP_synthase_N; GATASE_1; GATase_class1_C
76	thymidine phosphorylase; Thymidine phosphorylase	thymidine phosphorylase	Nucleotide Metabolism; Xenobiotics Biodegradation and Metabolism	Pyrimidine metabolism; Drug metabolism - other enzymes	Thymidine phosphorylase; -	Nucleotide transport and metabolism	Glycos_trans_3N; Glycos_transf_3; PYNP_C	AMP_phosphorylase; Glyco_trans_3; Glyco_trans_3_N; PYNP_C; Pyrmidine_PPase; Pyrmidine_PPase_CS; Thym_Pase_rel
132	threonine synthase	xanthine/uracilpermease; hypothetical protein	-	-	Xanthine/uracil/vitamin C permease	Nucleotide transport and metabolism	Xan_ur_permease	Xant/urac/vitC
516	hypothetical adenylate kinase	hypothetical adenylate kinase	Nucleotide Metabolism	Purine metabolism	Adenylate kinase or related kinase	Nucleotide transport and metabolism	ADK; ADK_lid	Adenyl_kin_sub; Adenylate_kin; Adenylate_kinase_Znf_lid
584	cytidylate kinase	cytidylate kinase	Nucleotide Metabolism	Pyrimidine metabolism	Cytidylate kinase	Nucleotide transport and metabolism	Cytidylate_kin	Adenylate_kin; Cyt_kin_arch; Cytidylate_kin_d
601	glycyl-tRNA synthetase; adenylyl cyclase related protein	hypothetical protein; adenylate cyclase, class 2; adenylyl cyclase related protein	Nucleotide Metabolism	Purine metabolism	Adenylate cyclase; class 2 ,thermophilic,; -	Nucleotide transport and metabolism	CYTH	Adenylate_cyclase; Adenylyl_cyclase_CyaB
621	putative NTPase; Hypothetical ATPase	putative NTPase; hypothetical ATPase	-	-	Predicted nucleotide kinase; -	Nucleotide transport and metabolism	DUF265	ATPase_AAA+_core; DUF265; ATPase_AAA+_core; ATPase_AAA+_core; ATPase_AAA+_core
653	adenylate cyclase; adenylyl cyclase, CyaB-type, putative	adenylate cyclase; hypothetical protein; adenylyl cyclase, CyaB-type, putative	Nucleotide Metabolism	Purine metabolism	Adenylate cyclase; class 2 ,thermophilic,	Nucleotide transport and metabolism	CYTH	Adenylate_cyclase; Adenylyl_cyclase_CyaB
703	putative acetyl-CoA carboxylase biotin carboxyl carrier protein subunit; purine phosphoribosyltransferase related protein; xanthine-guanine phosphoribosyltransferase	xanthine/guanine phosphoribosyltransferase; purine phosphoribosyltransferase related protein; xanthine-guanine phosphoribosyltransferase	-	-	-	Nucleotide transport and metabolism	Pribosyltran	PRibTrfase
705	aspartate carbamoyltransferase regulatory subunit; pyrI aspartate carbamoyltransferase, regulatory subunit	aspartate carbamoyltransferase regulatory subunit; PyrI aspartate carbamoyltransferase, regulatory subunit	Nucleotide Metabolism; Amino Acid Metabolism	Pyrimidine metabolism; Alanine and aspartate metabolism	Aspartate carbamoyltransferase; regulatory subunit; -	Nucleotide transport and metabolism	PyrI; PyrI_C	Asp_carbamoylTrfase_reg
711	lysyl-tRNA synthetase; hit-like protein; hit family protein	hypothetical protein; probable bis-triphosphatase, HIT family; hit-like protein; HIT family protein	-	-	HIT family hydrolase; -	Nucleotide transport and metabolism	HIT	His_triad_motif; Histidine_triad_HIT
873	putative ABC transport ATP binding protein; purine-nucleoside phosphorylase	5'-methylthioadenosine phosphorylase II; purine-nucleoside phosphorylase	Amino Acid Metabolism	Methionine metabolism; Urea cycle and metabolism of amino groups	Purine nucleoside phosphorylase; -	Nucleotide transport and metabolism	PNP_UDP_1	MeThioAdo_phosphorylase; Nucleoside_phosphorylase; Purine_phosphorylase-2; Purine_phosphorylase-2_CS
874	purine-nucleoside phosphorylase	purine-nucleoside phosphorylase; 5'-methylthioadenosine phosphorylase	Amino Acid Metabolism	Methionine metabolism; Urea cycle and metabolism of amino groups	Purine nucleoside phosphorylase	Nucleotide transport and metabolism	PNP_UDP_1	MeThioAdo_phosphorylase; Nucleoside_phosphorylase; Purine_phosphorylase-2; Purine_phosphorylase-2_CS
c
1	Subunit B of DNA-dependent RNA polymerase; DNA-directed RNA polymerase subunit beta	subunit B of DNA-dependent RNA polymerase; DNA-directed RNA polymerase subunit beta	Nucleotide Metabolism; Transcription	Purine metabolism; Pyrimidine metabolism; RNA polymerase	DNA-directed RNA polymerase subunit B	Transcription	RNA_pol_Rpb2_1; RNA_pol_Rpb2_2; RNA_pol_Rpb2_3; RNA_pol_Rpb2_4; RNA_pol_Rpb2_5; RNA_pol_Rpb2_6; RNA_pol_Rpb2_7	DNA-dir_RNA_pol_su2; DNA-dir_RNA_pol_su2_6; RNA_pol_bsu_CS; RNA_pol_bsu_protrusion; RNA_pol_Rpb2_2; RNA_pol_Rpb2_3; RNA_pol_Rpb2_4; RNA_pol_Rpb2_5; RNA_pol_Rpb2_7
6	DNA-directed RNA polymerase subunit alpha	DNA-directed RNA polymerase subunit alpha; subunit A' of DNA-dependent RNA polymerase	Nucleotide Metabolism; Transcription	Purine metabolism; Pyrimidine metabolism; RNA polymerase	DNA-directed RNA polymerase subunit A'	Transcription	RNA_pol_Rpb1_1; RNA_pol_Rpb1_2; RNA_pol_Rpb1_3; RNA_pol_Rpb1_4; RNA_pol_Rpb1_5	RNA_pol_asu; RNA_pol_N; RNA_pol_Rpb1_1; RNA_pol_Rpb1_3; RNA_pol_Rpb1_4; RNA_pol_Rpb1_5; RpoA1
20	isoleucyl-tRNA synthetase	ERCC2/XPD/RAD3-related DNA repair helicase; hypothetical protein; DNA repair helicase rad3; DNA repair helicase rad3, putative	Replication and Repair	Nucleotide excision repair	Rad3-related DNA helicase	Transcription	DEAD_2; ResIII	DEAD-like_N; DEAD_2; DNA_helicase_DNA-repair_Rad3; Helic_SF1/SF2_ATP-bd_DinG/Rad3; Helicase_ATP-dep_c2; Restrct_endonuc_I_R/III_Res
34	ABC-type transporter, ATPase component; ABC transporter ATP-binding protein; putative ABC transporter	ABC-type transporter, ATPase component; ABC transporter ATP-binding protein; hypothetical protein; putative ABC transporter	-	-	ABC-type ATPase fused to a predicted acetyltransferase domain	Transcription	ABC_tran; Acetyltransf_1	ABC_transporter-like; ATPase_AAA+_core; GCN5-rel_AcTrfase; ATPase_AAA+_core; ATPase_AAA+_core; ATPase_AAA+_core
113	zinc-dependent protease	hypothetical DNA/RNA repair helicase; DNA repair protein RAD25; hypothetical protein; DNA repair protein rad25	-	-	DNA or RNA helicase of superfamily II	Transcription	Helicase_C; ResIII	DEAD-like_N; DNA/RNA_helicase_C; Helicase_SF1/SF2_ATP-bd; Restrct_endonuc_I_R/III_Res
204	proteasome-activating nucleotidase	DNA-directed RNA polymerase subunit A''; DNA-directed RNA polymerase, subunit A''	Nucleotide Metabolism; Transcription	Purine metabolism; Pyrimidine metabolism; RNA polymerase	DNA-directed RNA polymerase subunit A''	Transcription	RNA_pol_Rpb1_5	RNA_pol_Rpb1_5; RpoA2
452	NAD-dependent deacetylase; NAD-dependent protein deacetylase	NAD-dependent deacetylase; NAD-dependent protein deacetylase	-	-	NAD-dependent protein deacetylase; SIR2 family	Transcription	SIR2	NAD-dep_histone_deAcase_SIR2
472	Hypothetical tRNA-binding protein; Hypothetical transcription regulator	hypothetical protein; hypothetical transcription regulator	-	-	Predicted transcriptional regulator; -	Transcription	-	Bac_reg_prot_ArsR; Wing_hlx_DNA_bd
594	L-fuculose phosphate aldolase; Hypothetical transcription regulator	inosine-5'-monophosphate dehydrogenase-like protein I; hypothetical protein; hypothetical transcription regulator; inosine-5'-monophosphate dehydrogenase related protein I	-	-	Predicted transcriptional regulator with C-terminal CBS domains	Transcription	CBS; HTH_3	Cysta_beta_synth_core; HTH_3; HTH_CBS_prd
698	AsnC family transcriptional regulator; Hypothetical transcription regulator	AsnC family transcriptional regulator; hypothetical protein; hypothetical transcription regulator	-	-	Transcriptional regulator ,Lrp/AsnC family,; -	Transcription	AsnC_trans_reg; HTH_5	Bac_reg_prot_ArsR; HTH_Crp; Trans_reg_HTH_AsnC/Lrp
802	DNA-directed RNA polymerase subunit M	DNA-directed RNA polymerase subunit M	Nucleotide Metabolism; Transcription	Purine metabolism; Pyrimidine metabolism; RNA polymerase	DNA-directed RNA polymerase; subunit M/Transcription elongation factor TFIIS	Transcription	RNA_POL_M_15KD; TFIIS_C	DNA-dir_RNA_pol-M_15_CS; DNA-dir_RNA_pol_M/15kDsu; DNA-dir_RNA_pol_suM_arc; Znf_TFIIS
881	proteasome, beta subunit; regulatory protein AsnC; AsnC family transcriptional regulator; hypothetical regulatory protein AsnC	hypothetical protein; regulatory protein AsnC; AsnC family transcriptional regulator; hypothetical regulatory protein AsnC	-	-	Transcriptional regulator ,Lrp/AsnC family,; -	Transcription	AsnC_trans_reg	Trans_reg_HTH_AsnC/Lrp
888	transcription initiation factor IIB	transcription initiation factor IIB	Transcription	Basal transcription factors	Transcription initiation factor TFIIIB; Brf1 subunit/Transcription initiation factor TFIIB	Transcription	TFIIB; TFIIB_Zn_Ribbon	Cyclin; TFIIB-related; TFIIB_cyclin; Znf_TFIIB; Cyclin_related
2	isoleucyl-tRNA synthetase	isoleucyl-tRNA synthetase	Amino Acid Metabolism; Translation	Valine, leucine and isoleucine biosynthesis; Aminoacyl-tRNA biosynthesis	Isoleucyl-tRNA synthetase	Translation; ribosomal structure and biogenesis	Anticodon_1; tRNA-synt_1	aa-tRNA-synth_I_CS; aa-tRNA-synth_Ia; Ile-tRNA-synt_Ia; Ile-tRNA-synt_Ia_N; Isoleucyl-tRNA_synthetase; Rossmann-like_a/b/a_fold; V/L/I-tRNA-synth_anticodon-bd
5	alanyl-tRNA synthetase	alanyl-tRNA synthetase	Amino Acid Metabolism; Translation	Alanine and aspartate metabolism; Aminoacyl-tRNA biosynthesis	Alanyl-tRNA synthetase	Translation; ribosomal structure and biogenesis	DHHA1; tRNA-synt_2c; tRNA_SAD	Ala-tRNA-synth_IIc; Ala-tRNA-synth_IIc_cons-reg; Ala-tRNA-synth_IIc_N; Pesterase_DHHA1; tRNA_SAD
7	valyl-tRNA synthetase	valyl-tRNA synthetase	Amino Acid Metabolism; Translation	Valine, leucine and isoleucine biosynthesis; Aminoacyl-tRNA biosynthesis	Valyl-tRNA synthetase	Translation; ribosomal structure and biogenesis	Anticodon_1; tRNA-synt_1	aa-tRNA-synth_I_CS; aa-tRNA-synth_Ia; Rossmann-like_a/b/a_fold; V/L/I-tRNA-synth_anticodon-bd; Val-tRNA_synth_Ia; Val-tRNA_synth_Ia_N
61	hydrogenase related, subunit; RNA-binding protein	hypothetical protein; RNA-binding protein	Translation; -	Other translation proteins; -	Queuine tRNA-ribosyltransferase; contain PUA domain	Translation; ribosomal structure and biogenesis	PUA	PUA; Unchar_dom_2
82	phenylalanyl-tRNA synthetase subunit alpha; phenylalanyl-tRNA synthetase, alpha subunit	phenylalanyl-tRNA synthetase subunit alpha; phenylalanyl-tRNA synthetase, alpha subunit	Amino Acid Metabolism; Translation	Phenylalanine, tyrosine and tryptophan biosynthesis; Aminoacyl-tRNA biosynthesis	Phenylalanyl-tRNA synthetase alpha subunit	Translation; ribosomal structure and biogenesis	MarR; tRNA-synt_2d	aa-tRNA-synth_II_cons-reg; Bac_regulatory_prot_MarR; Phe-tRNA-synth_IIc-rel; Phe-tRNA-synth_IIc_asu; Phe-tRNA-synth_IIc_C
121	fmu protein; hydrolase	hypothetical protein; hydrolase	-	-	mRNA degradation ribonuclease J1/J2 ,metallo-beta-lactamase superfamily,	Translation; ribosomal structure and biogenesis	Lactamase_B; RMMBL	Blactmase-like; Ribonuclease-J; RMMBL; RNase-J_CS
136	aspartyl-tRNA synthetase	aspartyl-tRNA synthetase	Amino Acid Metabolism; Translation	Alanine and aspartate metabolism; Aminoacyl-tRNA biosynthesis	Aspartyl/asparaginyl-tRNA synthetase	Translation; ribosomal structure and biogenesis	tRNA-synt_2; tRNA_anti	aa-tRNA-synt_II; aa-tRNA-synt_II-like; aa-tRNA-synth_II_cons-reg; Asp-tRNA-synth_IIb; Asp-tRNA-synth_IIb_arc/euk; NA-bd_OB-fold; NA_bd_OB_tRNA-helicase
145	asparaginyl-tRNA synthetase	asparaginyl-tRNA synthetase	Amino Acid Metabolism; Translation	Alanine and aspartate metabolism; Aminoacyl-tRNA biosynthesis	Aspartyl/asparaginyl-tRNA synthetase	Translation; ribosomal structure and biogenesis	tRNA-synt_2; tRNA_anti	aa-tRNA-synt_II; aa-tRNA-synt_II-like; aa-tRNA-synth_II_cons-reg; Asn-tRNA-synth_IIb; Asp-tRNA-synth_IIb; NA-bd_OB-fold; NA_bd_OB_tRNA-helicase
173	sugar-phosphate nucleotydyltransferase	peptide chain release factor 1; peptide chain release factor eRF1	-	-	Peptide chain release factor 1 ,eRF1,; -	Translation; ribosomal structure and biogenesis	eRF1_1; eRF1_2; eRF1_3	eRF1; eRF1_1; eRF1_2; eRF1_3
175	snoRNP component	hypothetical protein; tRNA m1G methyltransferase	-	-	tRNA m,1,G methyltransferase; -	Translation; ribosomal structure and biogenesis	tRNA_m1G_MT	tRNA_m1G_MeTrfase; tRNA_m1G_mtfrase_arc_prd
188	phosphate permease	translation initiation factor IF-2 subunit gamma; translation initiation factor eIF-2, gamma subunit	-	-	Translation initiation factor 2; gamma subunit ,eIF-2gamma; GTPase,	Translation; ribosomal structure and biogenesis	eIF2_C; GTP_EFTU; GTP_EFTU_D2	eIF2_C; ProtSyn_GTP_bd; Small_GTP_bd; Transl_elong_EFTu/EF1A_2
203	proteasome-activating nucleotidase	hypothetical protein; hypothetical tRNA/rRNA methyltransferase	-	-	SAM-dependent methyltransferase	Translation; ribosomal structure and biogenesis	Met_10; PUA	PUA; Unk_Met10
217	nucleolar protein	nucleolar protein; nol1-nop2-sun family nucleolar protein III; proliferating-cell nucleolar antigen P120, putative; tRNA/rRNA cytosine-C5-methylase	-	-	-	Translation; ribosomal structure and biogenesis	Nol1_Nop2_Fmu; PUA	Fmu/NOL1/Nop2p; PUA; Unchar_dom_2
223	tryptophanyl-tRNA synthetase	tryptophanyl-tRNA synthetase	Amino Acid Metabolism; Translation	Tryptophan metabolism; Aminoacyl-tRNA biosynthesis	Tryptophanyl-tRNA synthetase	Translation; ribosomal structure and biogenesis	tRNA-synt_1b	aa-tRNA-synth_I_CS; aa-tRNA-synth_Ib; Rossmann-like_a/b/a_fold; Trp-tRNA-synth_Ib
251	anaerobic ribonucleoside triphosphate reductase	translation initiation factor IF-2B subunit beta; translation initiation factor eIF-2B, beta subunit	Amino Acid Metabolism	Methionine metabolism	Translation initiation factor eIF-2B alpha subunit	Translation; ribosomal structure and biogenesis	IF-2B	IF-2B_related; IF-2BI_MTNA; Initiation_fac_2B_a/b/d
258	ferrichrome transport permease protein; RNA-binding protein	hypothetical protein; RNA-binding protein	-	-	Predicted RNA-binding protein; contains THUMP domain	Translation; ribosomal structure and biogenesis	THUMP	THUMP
283	putative deoxyhypusine synthase; Hypothetical translation factor	SUA5 superfamily-related protein; SUA5 related protein; hypothetical protein; hypothetical translation factor	Translation	Other translation proteins	Putative translation factor ,SUA5,; -	Translation; ribosomal structure and biogenesis	SUA5; Sua5_yciO_yrdC	DHBP_synth_RibB-like_a/b_dom; SUA5; Sua5/YciO/YrdC/YwlC; Sua5/yciO/yrdC_N; Transl_SUA5
285	Hypothetical translation factor; tRNA pseudouridine synthase B	H/ACA RNA-protein complex component Cbf5p; tRNA pseudouridine synthase B	Translation	Other translation proteins	Pseudouridine synthase; -	Translation; ribosomal structure and biogenesis	DKCLD; PUA; TruB_N	Cbf5_synth; DKCLD; PUA; tRNA_psdUrid_synth_B_N; Unchar_dom_2; tRNA_psdUrid_synth_B_N_bac-typ
312	O-sialoglycoprotein endopeptidase	translation initiation factor IF-2B subunit delta; translation initiation factor eIF-2B, delta subunit	-	-	Translation initiation factor 2B subunit; eIF-2B alpha/beta/delta family	Translation; ribosomal structure and biogenesis	IF-2B	AIF-2BII; IF-2B_related; Initiation_fac_2B_a/b/d
389	prenyltransferase UbiA-like protein	exosome complex RNA-binding protein Rrp42; 3'-5' exoribonuclease	Translation	Other translation proteins	RNase PH-related exoribonuclease	Translation; ribosomal structure and biogenesis	RNase_PH; RNase_PH_C	ExoRNase_PH_dom1; ExoRNase_PH_dom2
394	n-type ATP pyrophosphatase superfamily protein	hypothetical protein; hypothetical protein, conserved, DUF516 family	-	-	Uncharacterized protein conserved in archaea; -	Translation; ribosomal structure and biogenesis	tRNA_deacylase	D-aminoacyl-tRNA_deacylase; UCP016210
480	putative RNA-associated protein	putative RNA-associated protein; predicted exosome subunit, UPF0023 family	-	-	Predicted exosome subunit; -	Translation; ribosomal structure and biogenesis	SBDS; SBDS_C	Ribosome_mat_SBDS_C; Ribosome_mat_SBDS_CS; Ribosome_mat_SBDS_N; Ribosome_maturation_pr_SBDS
544	Hypothetical ATPase	30S ribosomal protein S3P; SSU ribosomal protein S3P	Translation	Ribosome	Ribosomal protein S3; -	Translation; ribosomal structure and biogenesis	KH_2; Ribosomal_S3_C	KH; KH-like_a/b; KH_type_2; Ribosomal_S3_C; Ribosomal_S3_CS; Ribosomal_S3_euk/arc
552	methyltransferase related protein; Hypothetical DNA methylase	methyltransferase related protein; hypothetical protein; hypothetical DNA methylase	Translation	Other translation proteins	Predicted RNA methylase; -	Translation; ribosomal structure and biogenesis	MTS	N6_adenine_Mtase_CS; Small_mtfrase
560	sodium-dependent transporter	30S ribosomal protein S2; SSU ribosomal protein S2P	Translation	Ribosome	Ribosomal protein S2; -	Translation; ribosomal structure and biogenesis	Ribosomal_S2	Ribosomal_S2; Ribosomal_S2_CS; Ribosomal_S2_euk/arc
571	DNA mismatch repair protein; RNA-binding protein	exosome complex RNA-binding protein Csl4	Translation	Other translation proteins	Predicted RNA-binding protein ,consists of S1 domain and a Zn-ribbon domain,	Translation; ribosomal structure and biogenesis	S1	NA-bd_OB-fold; S1_RNA-bd
620	type II DNA topoisomerase VI, subunit B	50S ribosomal protein L6P; LSU ribosomal protein L6P	Translation	Ribosome	Ribosomal protein L6P; -	Translation; ribosomal structure and biogenesis	Ribosomal_L6	Ribosomal_L6; Ribosomal_L6_CS2
663	archaeal tRNA-intron endonuclease; tRNA-splicing endonuclease subunit alpha	archaeal tRNA-intron endonuclease; tRNA-splicing endonuclease subunit alpha	Translation	Other translation proteins	tRNA splicing endonuclease	Translation; ribosomal structure and biogenesis	tRNA_int_endo; tRNA_int_endo_N	Endonuc_TnsA/Hjc/tRNA; tRNA_int_endo; tRNA_intron_Endonuc_cat-like; tRNA_intron_Endonuc_N-like; tRNA_splic_archaea
665	nucleoside diphosphate kinase	hypothetical protein	Translation	Other translation proteins	Protein involved in ribosomal biogenesis; contains PUA domain	Translation; ribosomal structure and biogenesis	UPF0113	Rbsml_synth_fac_NIP7-like
686	alanyl-tRNA synthetase fragment; partial alanyl-tRNA synthetase matches COOH terminus	alanyl-tRNA synthetase fragment; partial alanyl-tRNA synthetase matches COOH terminus	-	-	Predicted metal-dependent hydrolase related to alanyl-tRNA synthetase HxxxH domain	Translation; ribosomal structure and biogenesis	tRNA_SAD; -	tRNA_SAD; -; Ala-tRNA-synth_IIc_cons-reg
710	lysyl-tRNA synthetase	30S ribosomal protein S19e; SSU ribosomal protein S19E	Translation	Ribosome	Ribosomal protein S19E ,S16A,; -	Translation; ribosomal structure and biogenesis	Ribosomal_S19e	Ribosomal_S19e; Ribosomal_S19e_CS
712	hit family protein	30S ribosomal protein S12P	Translation	Ribosome	Ribosomal protein S12; -	Translation; ribosomal structure and biogenesis	Ribosomal_S12	NA-bd_OB-fold; Ribosomal_S12/S23; Ribosomal_S23_euk/arc
722	membrane bound hydrogenase, MbhF subunit	LSU ribosomal protein L15P; 50S ribosomal protein L15P	Translation	Ribosome	Ribosomal protein L15; -	Translation; ribosomal structure and biogenesis	L15	Ribosomal_L15
735	Hypothetical DNA-binding protein	50S ribosomal protein L13P; LSU ribosomal protein L13P	Translation	Ribosome	Ribosomal protein L13; -	Translation; ribosomal structure and biogenesis	Ribosomal_L13	Ribosomal_L13; Ribosomal_L13_euk/arc
736	Hypothetical DNA-binding protein	50S ribosomal protein L14P; LSU ribosomal protein L14P	Translation	Ribosome	Ribosomal protein L14; -	Translation; ribosomal structure and biogenesis	Ribosomal_L14	Ribosomal_L14b/L23e
741	carboxypeptidase	SSU ribosomal protein S11P; 30S ribosomal protein S11P	Translation	Ribosome	Ribosomal protein S11	Translation; ribosomal structure and biogenesis	Ribosomal_S11	Ribosomal_S11; Ribosomal_S11_CS
747	transcription regulator; translation initiation inhibitor, putative	hypothetical protein; translation initiation inhibitor, putative	Translation	Other translation proteins	Putative translation initiation inhibitor; yjgF family; -	Translation; ribosomal structure and biogenesis	Ribonuc_L-PSP	Endoribo_LPSP/chorism_mut-like; Endoribon_LPSP; YjgF-like
752	membrane bound hydrogenase, MbxC subunit	30S ribosomal protein S9P; SSU ribosomal protein S9P	Translation	Ribosome	Ribosomal protein S9; -	Translation; ribosomal structure and biogenesis	Ribosomal_S9	Ribosomal_S5_D2-type_fold; Ribosomal_S9
762	predicted thioesterase	30S ribosomal protein S8P; SSU ribosomal protein S8P	Translation	Ribosome	Ribosomal protein S8; -	Translation; ribosomal structure and biogenesis	Ribosomal_S8	Ribosomal_S8
765	predicted thioesterase	50S ribosomal protein L7Ae; LSU ribosomal protein L7AE	Translation	Ribosome	Ribosomal protein HS6-type ,S12/L30/L7a,	Translation; ribosomal structure and biogenesis	Ribosomal_L7Ae	Ribosomal_HS6; Ribosomal_L7A/RS6_fam; Ribosomal_L7Ae/L30e/S12e/Gad45; Ribosomal_L7Ae_CS
817	V-type ATP synthase subunit F	translation initiation factor SUI1; protein translation factor SUI1-like protein	-	-	Translation initiation factor 1 ,eIF-1/SUI1,	Translation; ribosomal structure and biogenesis	SUI1; -	SUI1_arc_bac; TIF_SUI1; Transl_init_SUI1_pro; -
835	d-nopaline dehydrogenase	50S ribosomal protein L23; LSU ribosomal protein L23P	Translation	Ribosome	Ribosomal protein L23; -	Translation; ribosomal structure and biogenesis	Ribosomal_L23	a_b_plait_nuc_bd; Ribosomal_L23_CS; Ribosomal_L25/23
836	d-nopaline dehydrogenase	LSU ribosomal protein L35AE; 50S ribosomal protein L35Ae	Translation	Ribosome	Ribosomal protein L35AE/L33A	Translation; ribosomal structure and biogenesis	Ribosomal_L35Ae	Ribosomal_L35Ae; Ribosomal_L35Ae_CS
838	d-nopaline dehydrogenase	50S ribosomal protein L37Ae; LSU ribosomal protein L37AE	Translation	Ribosome	Ribosomal protein L37AE/L43A; -	Translation; ribosomal structure and biogenesis	Ribosomal_L37ae	Ribosomal_L37ae; Ribosomal_L37ae/L37e_core
846	small nuclear ribonucleoprotein	50S ribosomal protein LX; LSU ribosomal protein L20A	Translation	Ribosome	Ribosomal protein L20A ,L18A,; -	Translation; ribosomal structure and biogenesis	Ribosomal_LX	Ribosomal_LX
849	small nuclear ribonucleoprotein	30S ribosomal protein S28e; SSU ribosomal protein S28E	Translation	Ribosome	Ribosomal protein S28E/S33; -	Translation; ribosomal structure and biogenesis	Ribosomal_S28e	NA-bd_OB-fold; Ribosomal_S28e
854	ferredoxin	50S ribosomal protein L37e; LSU ribosomal protein L37E	Translation	Ribosome	Ribosomal protein L37E; -	Translation; ribosomal structure and biogenesis	Ribosomal_L37e	Ribosomal_L37ae/L37e_core; Ribosomal_L37e; Ribosomal_L37e_CS
859	preprotein translocase, SecE subunit; Small nucleolar ribonucleoprotein	H/ACA RNA-protein complex component Nop10p; small nucleolar ribonucleoprotein	Translation	Other translation proteins	Predicted Zn-ribbon RNA-binding protein	Translation; ribosomal structure and biogenesis	Nop10p; -	Nop10p_RNA_bd; -
b
1	Subunit B of DNA-dependent RNA polymerase; DNA-directed RNA polymerase subunit beta	subunit B of DNA-dependent RNA polymerase; DNA-directed RNA polymerase subunit beta	Nucleotide Metabolism; Transcription	Purine metabolism; Pyrimidine metabolism; RNA polymerase	DNA-directed RNA polymerase subunit B	Transcription	RNA_pol_Rpb2_1; RNA_pol_Rpb2_2; RNA_pol_Rpb2_3; RNA_pol_Rpb2_4; RNA_pol_Rpb2_5; RNA_pol_Rpb2_6; RNA_pol_Rpb2_7	DNA-dir_RNA_pol_su2; DNA-dir_RNA_pol_su2_6; RNA_pol_bsu_CS; RNA_pol_bsu_protrusion; RNA_pol_Rpb2_2; RNA_pol_Rpb2_3; RNA_pol_Rpb2_4; RNA_pol_Rpb2_5; RNA_pol_Rpb2_7
6	DNA-directed RNA polymerase subunit alpha	DNA-directed RNA polymerase subunit alpha; subunit A' of DNA-dependent RNA polymerase	Nucleotide Metabolism; Transcription	Purine metabolism; Pyrimidine metabolism; RNA polymerase	DNA-directed RNA polymerase subunit A'	Transcription	RNA_pol_Rpb1_1; RNA_pol_Rpb1_2; RNA_pol_Rpb1_3; RNA_pol_Rpb1_4; RNA_pol_Rpb1_5	RNA_pol_asu; RNA_pol_N; RNA_pol_Rpb1_1; RNA_pol_Rpb1_3; RNA_pol_Rpb1_4; RNA_pol_Rpb1_5; RpoA1
20	isoleucyl-tRNA synthetase	ERCC2/XPD/RAD3-related DNA repair helicase; hypothetical protein; DNA repair helicase rad3; DNA repair helicase rad3, putative	Replication and Repair	Nucleotide excision repair	Rad3-related DNA helicase	Transcription	DEAD_2; ResIII	DEAD-like_N; DEAD_2; DNA_helicase_DNA-repair_Rad3; Helic_SF1/SF2_ATP-bd_DinG/Rad3; Helicase_ATP-dep_c2; Restrct_endonuc_I_R/III_Res
36	oxygen-independent coproporphyrinogen III oxidase	oxygen-independent coproporphyrinogen III oxidase; hypothetical protein; hypothetical histone acetyltransferase Elp3	-	-	Histone acetyltransferase; -	Transcription	Acetyltransf_1; Radical_SAM	Elp3/MiaB/NifB; GCN5-rel_AcTrfase; Hist_AcTrfase_ELP3; Radical_SAM
204	proteasome-activating nucleotidase	DNA-directed RNA polymerase subunit A''; DNA-directed RNA polymerase, subunit A''	Nucleotide Metabolism; Transcription	Purine metabolism; Pyrimidine metabolism; RNA polymerase	DNA-directed RNA polymerase subunit A''	Transcription	RNA_pol_Rpb1_5	RNA_pol_Rpb1_5; RpoA2
294	pyridoxine biosynthesis protein; aminohydrolase; Hypothetical acetylpolyamine aminohydrolase; histone deacetylase related	hypothetical protein; aminohydrolase; hypothetical acetylpolyamine aminohydrolase; histone deacetylase related	-	-	Deacetylase; including yeast histone deacetylase and acetoin utilization protein; -	Transcription	Hist_deacetyl	His_deacetylse
296	histone deacetylase related; related to autolysins; N-acetylmuramoyl-L-alanine amidase modifier precursor; Hypothetical transcription regulator	hypothetical protein; related to autolysins; N-acetylmuramoyl-L-alanine amidase modifier precursor; hypothetical transcription regulator	-	-	Predicted membrane-associated trancriptional regulator	Transcription	CW_binding_2; MarR	Bac_regulatory_prot_MarR; Cell_wall_bd_2; Wing_hlx_DNA_bd; Bac_reg_prot_ArsR
398	Hypothetical sugar phosphatase; Hypothetical transcription regulator	hypothetical protein; hypothetical transcription regulator	-	-	Sugar-specific transcriptional regulator TrmB	Transcription	TrmB	TrmB_Trans_reg
446	ATPase; Hypothetical transcription regulator	hypothetical protein; hypothetical transcription regulator	-	-	Predicted transcriptional regulator; -	Transcription	HTH_3	HTH_3; HTH_transcript_reg_MJ1545_prd
594	L-fuculose phosphate aldolase; Hypothetical transcription regulator	inosine-5'-monophosphate dehydrogenase-like protein I; hypothetical protein; hypothetical transcription regulator; inosine-5'-monophosphate dehydrogenase related protein I	-	-	Predicted transcriptional regulator with C-terminal CBS domains	Transcription	CBS; HTH_3	Cysta_beta_synth_core; HTH_3; HTH_CBS_prd
595	transcriptional regulatory protein, putative; ArsR family transcriptional regulator; transcription regulator	transcriptional regulatory protein, putative; hypothetical protein; ArsR family transcriptional regulator; transcription regulator	-	-	Transcriptional regulator containing HTH domain; ArsR family; -	Transcription	HTH_5	Bac_reg_prot_ArsR; Histone-fold; Wing_hlx_DNA_bd
599	archaemetzincin-like protein; transcription factor	TatA-box binding protein , component of TFIID and TFIIIB; transcription factor	Transcription	Basal transcription factors	TATA-box binding protein ,TBP,; component of TFIID and TFIIIB	Transcription	TBP	TBP; b_Adaptin_TBP_C
607	GMP synthase, glutamine amidotransferase component	DNA-directed RNA polymerase subunit E'; DNA-directed RNA polymerase, subunit E'	Nucleotide Metabolism; Transcription	Purine metabolism; Pyrimidine metabolism; RNA polymerase	DNA-directed RNA polymerase; subunit E'	Transcription	RNA_pol_Rpb7_N; S1	NA-bd_OB-fold; RNA_pol_Rpb7_N; RNA_polE; S1_RNA-bd
617	transcription elongation factor NusA-like protein	transcription elongation factor NusA-like protein; hypothetical protein	-	-	Transcription elongation factor; -	Transcription	KH_2; KH_1	KH; KH_type_1; KH_type_2; Ribosomal_S7e; KH_type_1_subgr; TonB_box_CS
690	transcriptional regulatory protein; transcription regulator; AsnC family transcriptional regulator	transcriptional regulatory protein; transcription regulator; AsnC family transcriptional regulator	-	-	Transcriptional regulator ,Lrp/AsnC family,; -	Transcription	AsnC_trans_reg; HTH_5	Trans_reg_HTH_AsnC/Lrp; Wing_hlx_DNA_bd; Bac_reg_prot_ArsR
701	transcription antitermination protein NusG	transcription antitermination protein NusG	Transcription	Other transcription related proteins	Transcription antiterminator NusG; -	Transcription	KOW; NusG	KOW; Ribosomal_L26e_arc; Transcrpt_antiterm_NusG_N; Ribosomal_L24/26_CS
709	transcriptional regulator; AsnC family transcriptional regulator; leucine-responsive-regulatory protein	transcriptional regulator; transcription regulator, Lrp/AsnC family; AsnC family transcriptional regulator; leucine-responsive-regulatory protein	-	-	Transcriptional regulator ,Lrp/AsnC family,; -	Transcription	AsnC_trans_reg; HTH_11	HTH_11; Trans_reg_HTH_AsnC/Lrp; Wing_hlx_DNA_bd
719	molybdopterinconverting factor, subunit	hypothetical protein	-	-	Predicted transcriptional regulator; -	Transcription	-	-
737	transcriptional regulatory protein, AsnC f amily; AsnC family transcriptional regulator; transcription regulator	transcriptional regulatory protein, AsnC family; AsnC family transcriptional regulator; transcription regulator	-	-	Transcriptional regulator ,Lrp/AsnC family,; -	Transcription	AsnC_trans_reg; HTH_11	HTH_11; Trans_reg_HTH_AsnC/Lrp; Wing_hlx_DNA_bd
738	transcription regulator; DNA-binding protein	hypothetical protein; DNA-binding protein	-	-	Uncharacterized protein conserved in archaea; -	Transcription	AT_hook; -	AT_hook_DNA-bd_CS
746	hypothetical nickel responsive regulator; transcription regulator ArsR	hypothetical protein; transcription regulator ArsR	-	-	Transcriptional regulator containing HTH domain; ArsR family; -	Transcription	HTH_5	Bac_reg_prot_ArsR; Wing_hlx_DNA_bd
802	DNA-directed RNA polymerase subunit M	DNA-directed RNA polymerase subunit M	Nucleotide Metabolism; Transcription	Purine metabolism; Pyrimidine metabolism; RNA polymerase	DNA-directed RNA polymerase; subunit M/Transcription elongation factor TFIIS	Transcription	RNA_POL_M_15KD; TFIIS_C	DNA-dir_RNA_pol-M_15_CS; DNA-dir_RNA_pol_M/15kDsu; DNA-dir_RNA_pol_suM_arc; Znf_TFIIS
858	preprotein translocase, SecE subunit	DNA-directed RNA polymerase subunit E''; DNA-directed RNA polymerase, subunit e''	Nucleotide Metabolism; Transcription	Purine metabolism; Pyrimidine metabolism; RNA polymerase	DNA-directed RNA polymerase; subunit E''	Transcription	RpoE2	DNA-dir_RNA_pol_RpoE2_arc
864	DNA-directed RNA polymerase subunit P; DNA-directed RNA polymerase, subunit P	DNA-directed RNA polymerase subunit P; DNA-directed RNA polymerase, subunit P	Nucleotide Metabolism; Transcription	Purine metabolism; Pyrimidine metabolism; RNA polymerase	DNA-directed RNA polymerase; subunit RPC10 ,contains C4-type Zn-finger,	Transcription	-	RNA_pol_Rbp10
888	transcription initiation factor IIB	transcription initiation factor IIB	Transcription	Basal transcription factors	Transcription initiation factor TFIIIB; Brf1 subunit/Transcription initiation factor TFIIB	Transcription	TFIIB; TFIIB_Zn_Ribbon	Cyclin; TFIIB-related; TFIIB_cyclin; Znf_TFIIB; Cyclin_related
Unique clusters
d
68	CTP synthetase; CTP synthase	CTP synthetase; CTP synthase	Nucleotide Metabolism	Pyrimidine metabolism	CTP synthase ,UTP-ammonia lyase,	Nucleotide transport and metabolism	CTP_synth_N; GATase	CTP_synthase; CTP_synthase_N; GATASE_1; GATase_class1_C
76	thymidine phosphorylase; Thymidine phosphorylase	thymidine phosphorylase	Nucleotide Metabolism; Xenobiotics Biodegradation and Metabolism	Pyrimidine metabolism; Drug metabolism - other enzymes	Thymidine phosphorylase; -	Nucleotide transport and metabolism	Glycos_trans_3N; Glycos_transf_3; PYNP_C	AMP_phosphorylase; Glyco_trans_3; Glyco_trans_3_N; PYNP_C; Pyrmidine_PPase; Pyrmidine_PPase_CS; Thym_Pase_rel
132	threonine synthase	xanthine/uracilpermease; hypothetical protein	-	-	Xanthine/uracil/vitamin C permease	Nucleotide transport and metabolism	Xan_ur_permease	Xant/urac/vitC
516	hypothetical adenylate kinase	hypothetical adenylate kinase	Nucleotide Metabolism	Purine metabolism	Adenylate kinase or related kinase	Nucleotide transport and metabolism	ADK; ADK_lid	Adenyl_kin_sub; Adenylate_kin; Adenylate_kinase_Znf_lid
601	glycyl-tRNA synthetase; adenylyl cyclase related protein	hypothetical protein; adenylate cyclase, class 2; adenylyl cyclase related protein	Nucleotide Metabolism	Purine metabolism	Adenylate cyclase; class 2 ,thermophilic,; -	Nucleotide transport and metabolism	CYTH	Adenylate_cyclase; Adenylyl_cyclase_CyaB
621	putative NTPase; Hypothetical ATPase	putative NTPase; hypothetical ATPase	-	-	Predicted nucleotide kinase; -	Nucleotide transport and metabolism	DUF265	ATPase_AAA+_core; DUF265; ATPase_AAA+_core; ATPase_AAA+_core; ATPase_AAA+_core
653	adenylate cyclase; adenylyl cyclase, CyaB-type, putative	adenylate cyclase; hypothetical protein; adenylyl cyclase, CyaB-type, putative	Nucleotide Metabolism	Purine metabolism	Adenylate cyclase; class 2 ,thermophilic,	Nucleotide transport and metabolism	CYTH	Adenylate_cyclase; Adenylyl_cyclase_CyaB
705	aspartate carbamoyltransferase regulatory subunit; pyrI aspartate carbamoyltransferase, regulatory subunit	aspartate carbamoyltransferase regulatory subunit; PyrI aspartate carbamoyltransferase, regulatory subunit	Nucleotide Metabolism; Amino Acid Metabolism	Pyrimidine metabolism; Alanine and aspartate metabolism	Aspartate carbamoyltransferase; regulatory subunit; -	Nucleotide transport and metabolism	PyrI; PyrI_C	Asp_carbamoylTrfase_reg
711	lysyl-tRNA synthetase; hit-like protein; hit family protein	hypothetical protein; probable bis-triphosphatase, HIT family; hit-like protein; HIT family protein	-	-	HIT family hydrolase; -	Nucleotide transport and metabolism	HIT	His_triad_motif; Histidine_triad_HIT
874	purine-nucleoside phosphorylase	purine-nucleoside phosphorylase; 5'-methylthioadenosine phosphorylase	Amino Acid Metabolism	Methionine metabolism; Urea cycle and metabolism of amino groups	Purine nucleoside phosphorylase	Nucleotide transport and metabolism	PNP_UDP_1	MeThioAdo_phosphorylase; Nucleoside_phosphorylase; Purine_phosphorylase-2; Purine_phosphorylase-2_CS
c
2	isoleucyl-tRNA synthetase	isoleucyl-tRNA synthetase	Amino Acid Metabolism; Translation	Valine, leucine and isoleucine biosynthesis; Aminoacyl-tRNA biosynthesis	Isoleucyl-tRNA synthetase	Translation; ribosomal structure and biogenesis	Anticodon_1; tRNA-synt_1	aa-tRNA-synth_I_CS; aa-tRNA-synth_Ia; Ile-tRNA-synt_Ia; Ile-tRNA-synt_Ia_N; Isoleucyl-tRNA_synthetase; Rossmann-like_a/b/a_fold; V/L/I-tRNA-synth_anticodon-bd
7	valyl-tRNA synthetase	valyl-tRNA synthetase	Amino Acid Metabolism; Translation	Valine, leucine and isoleucine biosynthesis; Aminoacyl-tRNA biosynthesis	Valyl-tRNA synthetase	Translation; ribosomal structure and biogenesis	Anticodon_1; tRNA-synt_1	aa-tRNA-synth_I_CS; aa-tRNA-synth_Ia; Rossmann-like_a/b/a_fold; V/L/I-tRNA-synth_anticodon-bd; Val-tRNA_synth_Ia; Val-tRNA_synth_Ia_N
61	hydrogenase related, subunit; RNA-binding protein	hypothetical protein; RNA-binding protein	Translation; -	Other translation proteins; -	Queuine tRNA-ribosyltransferase; contain PUA domain	Translation; ribosomal structure and biogenesis	PUA	PUA; Unchar_dom_2
82	phenylalanyl-tRNA synthetase subunit alpha; phenylalanyl-tRNA synthetase, alpha subunit	phenylalanyl-tRNA synthetase subunit alpha; phenylalanyl-tRNA synthetase, alpha subunit	Amino Acid Metabolism; Translation	Phenylalanine, tyrosine and tryptophan biosynthesis; Aminoacyl-tRNA biosynthesis	Phenylalanyl-tRNA synthetase alpha subunit	Translation; ribosomal structure and biogenesis	MarR; tRNA-synt_2d	aa-tRNA-synth_II_cons-reg; Bac_regulatory_prot_MarR; Phe-tRNA-synth_IIc-rel; Phe-tRNA-synth_IIc_asu; Phe-tRNA-synth_IIc_C
136	aspartyl-tRNA synthetase	aspartyl-tRNA synthetase	Amino Acid Metabolism; Translation	Alanine and aspartate metabolism; Aminoacyl-tRNA biosynthesis	Aspartyl/asparaginyl-tRNA synthetase	Translation; ribosomal structure and biogenesis	tRNA-synt_2; tRNA_anti	aa-tRNA-synt_II; aa-tRNA-synt_II-like; aa-tRNA-synth_II_cons-reg; Asp-tRNA-synth_IIb; Asp-tRNA-synth_IIb_arc/euk; NA-bd_OB-fold; NA_bd_OB_tRNA-helicase
145	asparaginyl-tRNA synthetase	asparaginyl-tRNA synthetase	Amino Acid Metabolism; Translation	Alanine and aspartate metabolism; Aminoacyl-tRNA biosynthesis	Aspartyl/asparaginyl-tRNA synthetase	Translation; ribosomal structure and biogenesis	tRNA-synt_2; tRNA_anti	aa-tRNA-synt_II; aa-tRNA-synt_II-like; aa-tRNA-synth_II_cons-reg; Asn-tRNA-synth_IIb; Asp-tRNA-synth_IIb; NA-bd_OB-fold; NA_bd_OB_tRNA-helicase
173	sugar-phosphate nucleotydyltransferase	peptide chain release factor 1; peptide chain release factor eRF1	-	-	Peptide chain release factor 1 ,eRF1,; -	Translation; ribosomal structure and biogenesis	eRF1_1; eRF1_2; eRF1_3	eRF1; eRF1_1; eRF1_2; eRF1_3
217	nucleolar protein	nucleolar protein; nol1-nop2-sun family nucleolar protein III; proliferating-cell nucleolar antigen P120, putative; tRNA/rRNA cytosine-C5-methylase	-	-	-	Translation; ribosomal structure and biogenesis	Nol1_Nop2_Fmu; PUA	Fmu/NOL1/Nop2p; PUA; Unchar_dom_2
223	tryptophanyl-tRNA synthetase	tryptophanyl-tRNA synthetase	Amino Acid Metabolism; Translation	Tryptophan metabolism; Aminoacyl-tRNA biosynthesis	Tryptophanyl-tRNA synthetase	Translation; ribosomal structure and biogenesis	tRNA-synt_1b	aa-tRNA-synth_I_CS; aa-tRNA-synth_Ib; Rossmann-like_a/b/a_fold; Trp-tRNA-synth_Ib
251	anaerobic ribonucleoside triphosphate reductase	translation initiation factor IF-2B subunit beta; translation initiation factor eIF-2B, beta subunit	Amino Acid Metabolism	Methionine metabolism	Translation initiation factor eIF-2B alpha subunit	Translation; ribosomal structure and biogenesis	IF-2B	IF-2B_related; IF-2BI_MTNA; Initiation_fac_2B_a/b/d
258	ferrichrome transport permease protein; RNA-binding protein	hypothetical protein; RNA-binding protein	-	-	Predicted RNA-binding protein; contains THUMP domain	Translation; ribosomal structure and biogenesis	THUMP	THUMP
285	Hypothetical translation factor; tRNA pseudouridine synthase B	H/ACA RNA-protein complex component Cbf5p; tRNA pseudouridine synthase B	Translation	Other translation proteins	Pseudouridine synthase; -	Translation; ribosomal structure and biogenesis	DKCLD; PUA; TruB_N	Cbf5_synth; DKCLD; PUA; tRNA_psdUrid_synth_B_N; Unchar_dom_2; tRNA_psdUrid_synth_B_N_bac-typ
394	n-type ATP pyrophosphatase superfamily protein	hypothetical protein; hypothetical protein, conserved, DUF516 family	-	-	Uncharacterized protein conserved in archaea; -	Translation; ribosomal structure and biogenesis	tRNA_deacylase	D-aminoacyl-tRNA_deacylase; UCP016210
480	putative RNA-associated protein	putative RNA-associated protein; predicted exosome subunit, UPF0023 family	-	-	Predicted exosome subunit; -	Translation; ribosomal structure and biogenesis	SBDS; SBDS_C	Ribosome_mat_SBDS_C; Ribosome_mat_SBDS_CS; Ribosome_mat_SBDS_N; Ribosome_maturation_pr_SBDS
544	Hypothetical ATPase	30S ribosomal protein S3P; SSU ribosomal protein S3P	Translation	Ribosome	Ribosomal protein S3; -	Translation; ribosomal structure and biogenesis	KH_2; Ribosomal_S3_C	KH; KH-like_a/b; KH_type_2; Ribosomal_S3_C; Ribosomal_S3_CS; Ribosomal_S3_euk/arc
571	DNA mismatch repair protein; RNA-binding protein	exosome complex RNA-binding protein Csl4	Translation	Other translation proteins	Predicted RNA-binding protein ,consists of S1 domain and a Zn-ribbon domain,	Translation; ribosomal structure and biogenesis	S1	NA-bd_OB-fold; S1_RNA-bd
620	type II DNA topoisomerase VI, subunit B	50S ribosomal protein L6P; LSU ribosomal protein L6P	Translation	Ribosome	Ribosomal protein L6P; -	Translation; ribosomal structure and biogenesis	Ribosomal_L6	Ribosomal_L6; Ribosomal_L6_CS2
663	archaeal tRNA-intron endonuclease; tRNA-splicing endonuclease subunit alpha	archaeal tRNA-intron endonuclease; tRNA-splicing endonuclease subunit alpha	Translation	Other translation proteins	tRNA splicing endonuclease	Translation; ribosomal structure and biogenesis	tRNA_int_endo; tRNA_int_endo_N	Endonuc_TnsA/Hjc/tRNA; tRNA_int_endo; tRNA_intron_Endonuc_cat-like; tRNA_intron_Endonuc_N-like; tRNA_splic_archaea
665	nucleoside diphosphate kinase	hypothetical protein	Translation	Other translation proteins	Protein involved in ribosomal biogenesis; contains PUA domain	Translation; ribosomal structure and biogenesis	UPF0113	Rbsml_synth_fac_NIP7-like
710	lysyl-tRNA synthetase	30S ribosomal protein S19e; SSU ribosomal protein S19E	Translation	Ribosome	Ribosomal protein S19E ,S16A,; -	Translation; ribosomal structure and biogenesis	Ribosomal_S19e	Ribosomal_S19e; Ribosomal_S19e_CS
722	membrane bound hydrogenase, MbhF subunit	LSU ribosomal protein L15P; 50S ribosomal protein L15P	Translation	Ribosome	Ribosomal protein L15; -	Translation; ribosomal structure and biogenesis	L15	Ribosomal_L15
741	carboxypeptidase	SSU ribosomal protein S11P; 30S ribosomal protein S11P	Translation	Ribosome	Ribosomal protein S11	Translation; ribosomal structure and biogenesis	Ribosomal_S11	Ribosomal_S11; Ribosomal_S11_CS
747	transcription regulator; translation initiation inhibitor, putative	hypothetical protein; translation initiation inhibitor, putative	Translation	Other translation proteins	Putative translation initiation inhibitor; yjgF family; -	Translation; ribosomal structure and biogenesis	Ribonuc_L-PSP	Endoribo_LPSP/chorism_mut-like; Endoribon_LPSP; YjgF-like
765	predicted thioesterase	50S ribosomal protein L7Ae; LSU ribosomal protein L7AE	Translation	Ribosome	Ribosomal protein HS6-type ,S12/L30/L7a,	Translation; ribosomal structure and biogenesis	Ribosomal_L7Ae	Ribosomal_HS6; Ribosomal_L7A/RS6_fam; Ribosomal_L7Ae/L30e/S12e/Gad45; Ribosomal_L7Ae_CS
849	small nuclear ribonucleoprotein	30S ribosomal protein S28e; SSU ribosomal protein S28E	Translation	Ribosome	Ribosomal protein S28E/S33; -	Translation; ribosomal structure and biogenesis	Ribosomal_S28e	NA-bd_OB-fold; Ribosomal_S28e
859	preprotein translocase, SecE subunit; Small nucleolar ribonucleoprotein	H/ACA RNA-protein complex component Nop10p; small nucleolar ribonucleoprotein	Translation	Other translation proteins	Predicted Zn-ribbon RNA-binding protein	Translation; ribosomal structure and biogenesis	Nop10p; -	Nop10p_RNA_bd; -
b
414	tRNA pseudouridine synthase A	hypothetical protein; RIO1 protein, putative; serine/threonine protein kinase	-	-	Serine/threonine protein kinase involved in cell cycle control; -	Signal transduction mechanisms	RIO1	Prot_kinase_core; RIO-like_kinase; RIO_kinase; RIO_kinase_CS; Tyr_pkinase_AS
450	NADH dehydrogenase subunit M; ATPase	hypothetical protein; ATPase	-	-	RecA-superfamily ATPase implicated in signal transduction	Signal transduction mechanisms	KaiC; KaiA-binding	ATPase_AAA+_core; Circ_KaiC; Circ_KaiC_cen; RecA_bac; ATPase_AAA+_core; KaiA-binding; ATPase_AAA+_core
566	probable GTP-binding protein	probable GTP-binding protein	-	-	GTP-binding protein YscX; possible signaling factor	Signal transduction mechanisms	MMR_HSR1	MMR_HSR1_GTP_bd; Small_GTP_bd; Ras_GTPase
a
341	ATP:dephospho-CoA triphosphoribosyl transferase; transcription regulator; phosphate regulatory protein, putative	hypothetical protein; transcription regulator; phosphate regulatory protein, putative	-	-	Phosphate uptake regulator; -	Inorganic ion transport and metabolism	PhoU; SpoVT_AbrB	PhoU; SpoVT_AbrB
675	archaeal flagella-related protein C; rubrerythrin-related protein	hypothetical protein; rubrerythrin-related protein	-	-	Uncharacterized conserved protein; -	Inorganic ion transport and metabolism	Rubrerythrin	Ferritin_rel; Rubrerythrin
721	Hypothetical stress-inducible protein; membrane bound hydrogenase, MbhF subunit	putative monovalent cation/H+ antiporter subunit B; membrane bound hydrogenase, MbhF subunit; putative monovalent cation/H+ antiporter subunit B; putative monovalent cation/H+ antiporter subunit B	Membrane Transport	Other ion-coupled transporters	Multisubunit Na+/H+ antiporter; MnhB subunit; -; Multisubunit Na+/H+ antiporter; Multisubunit Na+/H+ antiporter	Inorganic ion transport and metabolism	MnhB	MnhB
775	anaerobic ribonucleoside-triphosphate reductase; membrane bound hydrogenase, MbhC subunit	putative monovalent cation/H+ antiporter subunit G; membrane bound hydrogenase, MbhC subunit; putative monovalent cation/H+ antiporter subunit G; putative monovalent cation/H+ antiporter subunit G	Membrane Transport	Other ion-coupled transporters	Multisubunit Na+/H+ antiporter; MnhG subunit; -; Multisubunit Na+/H+ antiporter; Multisubunit Na+/H+ antiporter	Inorganic ion transport and metabolism	PhaG_MnhG_YufB	PhaG_MnhG_YufB
794	nascent polypeptide-associated complex protein	putative monovalent cation/H+ antiporter subunit C; putative monovalent cation/H+ antiporter subunit C; putative monovalent cation/H+ antiporter subunit C; multisubunit Na+/H+ antiporter, putative MnhC subunit	Membrane Transport	Other ion-coupled transporters	Multisubunit Na+/H+ antiporter; MnhC subunit; Multisubunit Na+/H+ antiporter; Multisubunit Na+/H+ antiporter; -	Inorganic ion transport and metabolism	Oxidored_q2	NADH_ubQ_OxRdtase_4L
819	V-type ATP synthase subunit F; membrane bound hydrogenase, MbhE subunit	hypothetical protein; membrane bound hydrogenase, MbhE subunit	-	-	Multisubunit Na+/H+ antiporter; MnhB subunit; Multisubunit Na+/H+ antiporter; Multisubunit Na+/H+ antiporter; -	Inorganic ion transport and metabolism	-	-
834	d-nopaline dehydrogenase	multiple resistance and pH regulation protein F ; putative monovalent cation/H+ antiporter subunit F; putative monovalent cation/H+ antiporter subunit F; putative monovalent cation/H+ antiporter subunit F	Membrane Transport; -	Other ion-coupled transporters	Multisubunit Na+/H+ antiporter; MnhF subunit; Multisubunit Na+/H+ antiporter; Multisubunit Na+/H+ antiporter	Inorganic ion transport and metabolism	MrpF_PhaF; -	Multiple-R_MrpF/PhaF
844	hydrogenase maturation factor	hypothetical protein; iron transport protein A	Membrane Transport	Other transporters	Fe2+ transport system protein A; Fe2+ transport system protein A; Fe2+ transport system protein A; -	Inorganic ion transport and metabolism	FeoA; -	Fe-transptr_FeoA
