# Supplementary material for: Molecular evolution of the hyperthermophilic archaea of the Pyrococcus genus: analysis of adaptation to different environmental conditions
Source: BMC Genomics. 2009 Dec 30;10:639. doi: 10.1186/1471-2164-10-639 (PMC2816203; doi:10.1186/1471-2164-10-639)
Supplement: Additional file 6 — MS Excel file containing raw data (; number of different types of codon changes; number of amino acid changes; total codon/amino acids number) for genes in sample I clusters (see Methods). Excel file contains four worksheets named according to the analyzed tree branches given in Figure 2. [file 1471-2164-10-639-S6.XLS]

## Sheet: d
Amino acids groups: 1-foff/fanc
Cluster	van der Waals volume				Hydropathy				Isoelectric point			Hydrophilicity and PAI			Polarity and hydrophilicity			Polarity and volume					Polarity and hydropathy				Codon changes											GC content (%)
	GAS	CTPDNV	EQILMHK	FRYW	RKNDQEH	PYWSTG	AMCF	LVI	DE	ANCQGILMFPSTWYV	RHK	KEDRSG	QCTNHAPMIFLV	YW	RKED	SQNGHPTA	CMVYILFW	AGPST	NDQE	RHK	ILMVC	FWY	WY	PTGSA	ILVFCM	HQKRNED	one position: number	one position: changes	two positions: number	two positions: changes	three positions: number	three positions: changes	Amino acid changes	Codon (amino acids) number	% Amino acid changes	% of changes in 2 or 3 codon positions	% of changes in one codon positions	ancestor	offspring	offspring-ancestor
0	0	-0.06019	0.02268	-0.01476	0.00588	-0.00569	0.00823	-0.01075	0.01277	-0.00794	0.00915	0.00534	-0.008	0.04981	0.01114	-0.00684	-0.00877	0	0.00341	0.00915	-0.01017	0	0.04981	0	-0.01241	0.00588	17	AAA|AGA; CAA|GAA; AAA|GAA; GAA|GAC; GAT|GAA; GAA|GAT; AAA|GAA; TTA|ATA; TTA|ATA; GAA|GAT; GAA|GAC; TTA|GTA; GAA|AAA; GCT|TCT; AAA|AAC; AAA|AGA; GAA|GAC	29	GTA|ATT; CGT|ATT; ATT|GTA; GAA|AAT; GAA|AAT; GAA|GCT; AAA|AGG; GAA|AAG; AAA|GAG; GCT|CTT; GCT|TCC; AAA|GAG; GCT|GTA; AAT|TCT; GAA|TCA; AAA|AGG; TCA|AAA; GAA|AAT; TTA|ATT; TCA|GCT; AAA|GAG; GAA|AAG; ATT|GTA; AAA|AGG; TAT|TTC; TTA|GTT; AAA|AGG; GTA|ATC; AAA|AGG	8	CGT|AAG; CGT|AAA; CGT|AAA; GGA|AAT; CAA|TCT; GAA|AGG; CGT|AAG; CGT|AAG	54	1083	4.99	3.42	1.57	39.86	40.26	0.4
1	-0.00504	0.00661	0.00222	-0.01155	0.00236	0.00343	-0.00817	-0.00364	0	0.00133	-0.00537	0.00216	-0.00169	0	0.00299	6e-05	-0.00258	7e-05	0.00854	-0.00537	-4e-05	-0.0121	0	7e-05	-0.00301	0.00236	20	GAT|GAG; AAT|GAT; AAG|AGG; AGG|AAG; GAT|GGT; GAG|GAT; AAG|AGG; AAG|AGG; AGG|AAG; GTA|ATA; ATT|GTT; AAG|AGG; GTT|ATT; CAA|CAC; GTA|ATA; CTC|ATC; ATT|CTT; TCT|GCT; TTA|TTC; CGT|CAT	2	ACA|GTA; ATG|GTC	0		22	1116	1.97	0.18	1.79	47.55	47.7	0.15
10	-0.01663	0.00998	0.01537	-0.03498	0.0237	-0.01435	-0.02227	-0.01033	0.02444	-0.00558	6e-05	-0.00635	0.00485	0	0.00433	0.01616	-0.01627	-0.01079	0.04146	6e-05	-0.01385	-0.02202	0	-0.01079	-0.02053	0.0237	29	GTG|ATG; GAA|GAT; GAC|GAG; AAG|AGG; AAG|AGG; CTA|ATA; GGA|GAA; GAT|GAG; GAG|AAG; GAG|GAT; GAT|GGT; AGA|AAA; GGC|GCC; GCA|CCA; CAC|AAC; CTT|ATT; GTC|ATC; CTC|ATC; TAC|TTC; CAT|TAT; AAG|AGG; TAC|TTC; CTT|GTT; GAG|GAC; AAC|CAC; ATT|GTT; CAC|TAC; CTC|ATC; GAG|AAG	13	GAA|CTA; AAG|TCG; GAG|ACG; AGC|GGG; GCA|AGA; CGT|GTT; AAC|GAA; ACA|CTA; AAC|GAA; AAC|AGG; CAA|GGA; GAA|TCA; ACA|GGA	0		42	789	5.32	1.65	3.68	45.92	45.75	-0.17
100	0.02175	0.00874	-0.02455	0.01107	-0.00976	0.00758	0	-3e-05	0	0.00263	-0.02185	0.00743	-0.00338	0	-0.01305	0.00606	-2e-05	0.0072	0	-0.02185	-3e-05	0	0	0.0072	-2e-05	-0.00976	8	AGA|AAA; AGG|AAG; ACA|AGA; GTC|ATC; GTT|ATT; TCA|ACA; AGA|AAA; AAG|AGG	2	AGC|GGG; AGC|ACG	0		10	459	2.18	0.44	1.74	44.23	44.01	-0.22
101	0	0	0	0	0	0	0	0	0	0	0	0	0	0	0	0	0	0	0	0	0	0	0	0	0	0	0		0		0		0	446	0	0	0	50.45	50.45	0
102	-0.03408	0.0879	-0.0169	-0.02986	-0.00681	-0.01892	0.01823	0.01728	0.01617	0.0034	-0.03025	-0.0324	0.02338	0.04159	-0.00802	-0.00765	0.01193	-0.0092	0.01253	-0.03025	0.02368	-0.02445	0.04159	-0.0092	0.00699	-0.00681	194	TGT|TGC; ATA|ATT; AAT|AAC; CTA|TTA; GAA|GAG; ATC|ATA; ATC|ATT; AAG|AAA; ATG|ATA; GGA|GGC; AGA|AGG; CCA|CCT; GGC|GGA; GAT|GAA; GTT|GTA; AAA|AAG; TCT|TCA; GAC|GAT; GGG|GGT; GGC|GGG; GTT|GTA; ATC|ATT; TGT|TGC; AGG|AGA; GCA|GCT; ACT|ACC; GGA|GGT; TCT|TCA; AAA|AAG; ACC|ACG; CCC|CCG; TTT|TTC; GAC|GAG; ATT|ATA; GTC|GTT; AAT|AAC; GAG|GAA; TAT|TAC; AAC|AAT; CAC|CAT; GAA|GAG; AGT|AGC; AGG|AGA; GGA|GGG; GTG…	34	ATA|TTC; CTT|TTA; TTG|CTT; TTA|CTG; CTA|TTG; AAA|AGG; TTG|CTT; TTG|CTC; AGT|GGA; GTA|CTC; TTG|ATC; AAG|AGA; TAC|TTT; TTA|CTC; CTT|TTA; GCT|TCA; AGA|AAG; TCT|AGT; TTG|CTC; AGA|CGG; GCG|TCC; CTT|TTG; TTA|CTC; CTT|TTA; CTT|TTG; TTG|CTA; ATA|GTT; ATA|CTG; CTA|TTG; GTC|GCA; TTG|CTT; AGT|TCT; AGA|AAG; TTA|CTG	7	ACT|CTA; AGT|TCA; CCA|AGC; AGT|TCA; GTT|AAG; CTA|AAG; GAT|AGC	30	423	7.09	9.69	45.86	41.45	44.6	3.15
103	0	0	0	0	0	0	0	0	0	0	0	0	0	0	0	0	0	0	0	0	0	0	0	0	0	0	0		0		0		0	456	0	0	0	45.1	45.1	0
104	0.02779	-0.04998	0.01272	0	-0.02191	0.00834	0.058	-0.01836	-0.03638	0.01266	-0.03126	-0.01658	0.01261	0	-0.02729	0.02382	-0.00637	0.02838	-0.01371	-0.03126	-0.01725	0.0244	0	0.02838	-0.0071	-0.02191	7	AAA|GAA; ACA|TCA; GTA|ATA; TTA|ATA; GCT|GTT; GGA|AGA; GAA|GAT	15	ATA|TTG; AAT|AGC; GCT|GGA; AAA|AGG; TCA|GTA; TTA|ATT; ATA|CTT; TCA|ACC; ACA|AGG; CGT|GAT; TTT|GTG; ATA|GTG; TTA|GTT; GCT|TCC; TTA|GTT	7	TCA|ATT; TTA|CAC; GAA|ACC; TCA|GGC; CCA|AAG; CGT|AAG; TTA|GAG	29	435	6.67	5.06	1.61	44.98	46.13	1.15
105	-0.01335	-0.00782	0.00559	0.01437	0	-0.01679	0.01925	0.0089	0.0139	1e-05	-0.01365	-0.00539	0.00834	-0.03559	3e-05	-0.0067	0.00609	-0.00848	0.01038	-0.01365	0.00838	0.0001	-0.03559	-0.00848	0.01454	0	7	TTT|TAT; ATT|GTT; AAT|AAG; AGG|AAG; CTC|GTC; ACT|AGT; GAA|CAA	3	CTG|GCG; GCC|ATC; ATT|CCT	0		10	453	2.21	0.66	1.55	48.49	48.64	0.15
106	-0.01055	0.01728	-0.00557	7e-05	0.01253	-0.02324	0.01489	0	0.01392	-0.00619	0.01496	2e-05	0.00399	-0.04752	0.01519	-0.00583	-0.00632	-0.00696	0.01078	0.01496	0	-0.02772	-0.04752	-0.00696	0	0.01253	219	AGT|AGC; ACA|ACG; TAT|TAC; GTA|GTT; GAA|GAG; GTC|GTT; GTA|GTC; GCT|GCC; GAA|GAG; GTA|GTC; GTT|GTG; GAG|GAA; GGA|GGT; AGA|AGG; AAA|AAG; GGG|GGT; GTG|GTT; GAT|GAC; GCA|GCT; GTC|GTA; TTT|TTC; GAG|GAA; GGA|GGT; ACG|ACA; AGG|AGA; GAT|GAC; CTT|CTA; AAA|AAG; ACC|ACG; ACA|ACC; GTC|GTT; ACT|ACC; GGA|GGT; CTC|CTG; AAA|AAG; CCC|CCA; GTT|GTA; CTT|CTC; GGA|GGT; AGA|AGG; GGT|GGC; ATC|ATA; GGA|GGT; CCA|CCC; ATT…	13	TTG|CTA; CGT|AGC; CTT|TTG; CTT|TTA; TTG|CTC; TTG|CTT; GTT|ATA; CTC|TTA; TTG|CTA; CTA|TTG; CTC|TTA; CGC|AGA; TTG|CTC	4	AGC|TCG; TCC|AGT; TCA|AGT; AGC|TCG	4	462	0.87	3.68	47.4	45.24	47.76	2.52
107	-0.02818	-0.00885	0.01979	-0.02042	-0.00565	-5e-05	0.02084	0	-0.02593	-2e-05	0.02465	-0.00518	0.00857	-0.11116	0.00654	-0.0075	0	0.00906	-0.03122	0.02465	0.00788	-0.04764	-0.11116	0.00906	0.0072	-0.00565	9	GTA|ATA; ATG|ATA; CAA|GAA; GTA|CTA; AAA|GAA; GAA|GAC; GTA|ATA; ATA|GTA; ATA|GTA	18	ACA|GCG; GGA|GAT; GCT|GGG; ACA|AGT; ATA|GTT; ACA|AGC; TTA|TAC; ACA|AAT; AAT|CAA; AAA|CCA; CCA|CAG; GAA|GGG; ATA|GTT; AAA|AGG; TCA|CCT; CCA|CAC; ATA|ACG; AAA|AGG	3	CGT|GTG; TCA|GGG; CGT|AAA	30	435	6.9	4.83	2.07	42.3	43.68	1.38
108	-0.02803	0.02279	0.01196	-0.01349	0.02382	-0.02358	-0.01067	0.01528	0.03566	-0.00272	0	0	0.00361	-0.04754	0.0149	-0.01872	0.00958	-0.02796	0.04765	0	0.01961	-0.01783	-0.04754	-0.02796	0.01596	0.02382	16	GTC|ATC; GTT|ATT; CTT|ATT; CTT|ATT; GGG|GCG; GTG|ATG; ATT|GTT; GTT|ATT; CTT|TTT; GTA|ATA; ACA|GCA; CCC|CAC; GAA|GCA; AGG|AGT; ATC|ACC; GCG|TCG	6	ATG|ACC; TTT|CTG; ATC|GTG; ATG|GTT; CAA|TAC; GTT|ACT	1	CAC|AGG	23	436	5.28	1.61	3.67	47.55	47.32	-0.23
109	0.01593	0.009	-0.00505	-0.01281	-0.00529	0	0.0193	0	0	0.00353	-0.01135	-0.00518	0.00434	0	-0.00645	0.0076	0	0.01024	0	-0.01135	0	0	0	0.01024	0	-0.00529	206	CTC|CTG; AAA|AAG; ATC|ATA; CCA|CCC; GTC|GTG; CTT|CTA; AAG|AAA; GAG|GAA; CTA|CTT; AAA|AAG; ATT|ATA; AAA|AAG; ATT|ATA; ATA|ATT; CTT|CTA; AAA|AAG; TTA|TTG; GAT|GAC; AAA|AAG; GAG|GAA; CTT|CTC; CAC|CAT; AGA|AGG; ATC|ATA; GCA|GCC; GAG|GAA; GGG|GGA; GTA|GTC; GAG|GAA; GAT|GAG; CTG|CTA; GCA|GCT; AAA|AAG; GTT|GTG; AAG|AAA; GAG|GAA; GAG|GAA; AAA|AAG; ATA|ATT; TAC|TAT; CTA|TTA; CCA|CCC; ACC|ACA; GTT|GTA; GGG…	17	TTA|CTC; AGA|CGT; AGG|CGT; AAG|AGA; TTA|CTG; TTA|CTC; AGA|AAG; CGT|AGA; CTT|TTG; TTG|CTC; TTG|CTC; AGG|CGT; CTC|TTA; TTA|CTC; TTG|CTC; AGG|CGC; CGT|AGG	2	GCT|AAA; AGC|TCG	6	450	1.33	4.22	45.78	45.11	46.67	1.56
11	0.00613	-0.00909	0.0098	-0.02325	-0.00364	0.0102	-0.01724	0.00532	0	0	0	0.01282	-0.0093	0	0	-0.00692	0.0076	-0.00422	-0.0061	0	0.00939	0	0	-0.00422	0.00869	-0.00364	14	AGC|AGA; AGC|AAC; AAG|AGG; GAG|GAC; GTT|ATT; GGT|GGG; GCA|ACA; GCT|GTT; GCA|GCT; GTC|ATC; GTG|GCG; GGA|GCA; ATC|GTC; GTC|ATC	5	AAG|GCG; GAA|GCT; GGA|CCA; GTT|GCG; CTC|TTA	1	ATG|GAC	17	775	2.19	0.77	1.81	49.89	49.94	0.05
110	0	0	0	0	0	0	0	0	0	0	0	0	0	0	0	0	0	0	0	0	0	0	0	0	0	0	0		0		0		0	421	0	0	0	52.02	52.02	0
111	0.04163	-0.0194	0	-0.01434	0	0.02939	0	-0.0261	0.01544	-0.01028	0.02849	0.0231	-0.02155	0.04542	0.00781	0.00735	-0.01229	0.01868	-0.02292	0.02849	-0.01655	0	0.04542	0.01868	-0.02129	0	20	GCC|CCC; GAT|AAT; CAC|AAC; GAC|GAG; ATT|GTT; GAT|AAT; AAG|GAG; GTA|ATA; GAG|AAG; CTC|TTC; AAA|GAA; ATC|GTC; AAT|ACT; TTC|CTC; ATG|ATC; CAT|CAA; ATC|CTC; ACC|GCC; TAC|TTC; AGC|ACC	5	ACC|CTC; ATA|TTG; TCG|AGG; ATA|GTG; TCA|CTA	0		25	427	5.85	1.17	4.68	45.82	46.21	0.39
112	0.01112	-0.00972	0.00521	-0.01697	-0.00586	0.01753	-0.03445	0.00986	-0.01384	0.0033	0	-0.00516	-0.00437	0.08326	-0.00738	0.00631	3e-05	0.00821	-0.00991	0	4e-05	0	0.08326	0.00821	-0.01557	-0.00586	10	AAC|GAC; AAA|AGA; GCA|TCA; GAG|GAT; ATT|GTT; GTA|ATA; ATA|ATG; ATA|TTA; GAA|CAA; GTT|CTT	4	TAC|TGG; TGG|TTC; TGG|TTT; AGC|GAC	0		14	445	3.15	0.9	2.25	44.04	43.97	-0.07
113	0	-0.05379	0.02512	0	0.0124	0.01819	-0.04002	-0.01755	0.03335	-0.01702	0.037	0.03208	-0.03155	0.03848	0.03702	-0.02207	-0.0122	0	-0.01251	0.037	-0.01614	0	0.03848	0	-0.02175	0.0124	15	ATT|GTT; AAG|AGG; GAT|AAT; TAC|TTC; TTA|ATA; CTT|ATT; GTC|ATC; ATA|GTA; TCC|GCC; ATT|GTT; CGG|CAG; AAA|AAT; ATA|GTA; TTA|ATA; AGG|AAG	1	GAG|AGG	2	AAA|GTC; AAG|CTT	18	435	4.14	0.69	3.45	43.6	43.83	0.23
114	0.03755	0.08891	-0.05088	-0.03386	-0.02922	0.02006	0.13118	-0.05556	-0.01537	0.0277	-0.13469	-0.05124	0.03523	0	-0.06422	0.06523	-0.01256	0.05459	0.0353	-0.13469	-0.03418	0.04766	0	0.05459	-0.01469	-0.02922	38	AGC|AGG; AGG|AAG; TTT|CTT; AAG|AGG; GTT|ATT; AAC|AGC; CTT|TTT; AAC|GAC; AGG|AAG; TTC|CTC; TCT|GCT; AGC|AGG; AAA|AGA; CAA|CAC; TTC|ATC; GAG|AAG; AAG|AGG; GAG|AAG; GAG|GAT; CTC|GTC; ATA|TTA; ATT|GTT; CTG|ATG; AAG|AGG; CTA|ATA; AAC|AAG; GTT|GCT; ACT|ATT; GCG|GGG; AAA|GAA; GCG|TCG; GCT|ACT; GCC|GGC; GTT|ATT; AAG|CAG; GCG|GGG; TAC|TTC; ATT|GTT	14	GAT|AAG; GAT|AAG; TGC|AGG; ACA|GAA; TTT|TGG; TCA|GAA; CGG|TTG; ATG|CTA; GCC|ATC; ACG|GAG; AGC|AAG; ATG|CTT; ACA|CTA; GGC|TCC	1	AAC|GGG	53	406	13.05	3.69	9.36	48.36	48.36	0
115	0.00977	-0.01628	0.00579	0	0	-4e-05	0	0	0.0143	-0.00964	0.0282	0.01546	-0.01216	0	0.01505	-0.01194	0	-3e-05	-0.02225	0.0282	0	0	0	-3e-05	0	0	4	AAA|AAT; TCC|ACC; CAC|CAG; GAC|AAC	0		0		4	453	0.88	0	0.88	48.2	48.12	-0.08
116	-0.03705	0.06377	-0.02014	0	0.01598	-0.03848	0.01563	0.00958	0	-0.0035	0.01786	-0.01924	0.01367	0	0.01	-0.01519	0.00604	-0.02805	0.01444	0.01786	0.00874	0	0	-0.02805	0.00697	0.01598	7	GTA|ATA; TTA|ATA; TAT|TTT; TTT|TAT; GTA|ATA; ATG|ATT; GTA|GCA	9	TCA|GAA; GTA|ATC; AAA|AGG; GCT|TCG; TTA|ATG; ATA|CTT; GAA|TCA; GCT|TCG; GTA|ATC	2	AAT|GGA; CGT|TCC	18	397	4.53	2.77	1.76	41.48	41.81	0.33
118	0.02172	0.00861	-0.02841	0.0333	-0.01975	0.02629	-0.02982	0.018	-0.03129	0.00939	-0.01638	-0.01192	0.0039	0.04996	-0.0261	0.01763	0	0.02253	-0.022	-0.01638	0	0	0.04996	0.02253	-0.00719	-0.01975	34	AGG|AAG; GAA|AAA; AAA|GAA; ACT|ACC; CTC|CTT; CTG|ATG; AGG|AAG; GTT|ATT; GCA|GAA; CTG|CTT; GAG|AAG; CAA|GAA; AAG|AGG; GTC|TTC; GGT|GGC; AGG|AAG; CTA|CTC; TAT|CAT; ATT|ATG; AAG|AGG; GGC|GAC; GCT|GTT; ATC|ATT; GCT|GCC; GTG|GTT; GCT|GCA; GAG|CAG; TTA|ATA; GTC|GCC; CCC|CCT; GTC|GTT; GGT|GGC; GTA|ATA; AGG|AAG	2	ATA|GTG; ACG|GTG	2	CAC|GGA; AGT|GAG	26	444	5.86	0.9	7.66	46.7	46.32	-0.38
119	0.02169	-0.00853	0.01234	-0.06004	0.02191	-0.02501	-8e-05	0	0.0159	-0.00331	0	0.01169	-0.00871	0	0.00895	-3e-05	-0.00664	-0.01507	0.03616	0	-0.00835	0	0	-0.01507	-0.00765	0.02191	10	GTA|ATA; GTA|CTA; GAT|AAT; AAA|GAA; CAA|CAC; TCA|ACA; AAA|GAA; GAT|GAA; GAT|GAA; ATA|ATG	17	TTA|GTC; TCA|CCT; AAA|AGG; GAA|GCT; AAA|AGG; CAT|GAC; GTA|ATC; ATA|GTT; CAA|AAC; AAT|GAA; AAA|AGG; ATA|GTT; TCA|GGA; GAA|AAG; GCT|ATT; AAT|GAA; GAA|AAG	4	GCT|ATA; TTA|CCC; GAA|TCG; GAT|ACC	31	421	7.36	4.99	2.38	46.63	48.14	1.51
12	0.00771	-0.00515	0.01196	-0.02913	0.00657	-0.00518	0.01033	-0.00998	0.00848	-0.00579	0.01252	0.00904	-0.00483	-0.0216	0.00786	-3e-05	-0.00685	0	5e-05	0.01252	-0.00464	-0.01307	-0.0216	0	-0.00407	0.00657	18	GTC|ATC; GAC|GAG; AAG|AAT; GTC|ATC; GCT|GTT; CAC|TAC; GTC|ATC; ACC|GCC; AAG|AGG; GAG|GAT; AAG|GAG; GAG|AAG; AAG|AGG; ATG|CTG; AAG|AGG; ATT|CTT; AGT|ACT; GAG|GAT	0		1	GAG|CCT	19	795	2.39	0.13	2.26	48.22	48.13	-0.09
120	-0.04292	0.01868	0.0166	-0.03283	0	0.02031	-0.03439	0	0	0	-6e-05	-0.00601	4e-05	0.05249	-3e-05	-0.00731	0.0065	-0.00923	5e-05	-6e-05	0.00842	0	0.05249	-0.00923	3e-05	0	15	AGG|AAG; GTT|ATT; ATT|GTT; GTT|ATT; AAA|AGA; AAA|AGA; TAC|TTC; ACC|AAC; GAG|AAG; TTA|ATA; AAG|AGG; AAG|AGG; ACC|GCC; GAG|GAC; GTA|ATA	4	AGA|GAA; TTG|GCG; ATG|CTA; GGC|TCC	1	CAA|TCC	20	419	4.77	1.19	3.58	45.19	45.35	0.16
121	0	0	0	0	0	0	0	0	0	0	0	0	0	0	0	0	0	0	0	0	0	0	0	0	0	0	0		0		0		0	438	0	0	0	49.01	49.01	0
122	0	0	0	0	0	0	0	0	0	0	0	0	0	0	0	0	0	0	0	0	0	0	0	0	0	0	0		0		0		0	443	0	0	0	44.17	44.17	0
123	0.01388	-0.036	0.02208	-0.01249	2e-05	-0.01098	0.01537	-4e-05	-0.01469	-0.00348	0.02275	0.01071	-0.00871	0	0.00683	-0.01573	0.00585	-0.01041	-0.0222	0.02275	0.00822	0	0	-0.01041	0.00696	2e-05	11	GTA|ATA; AAA|AGA; AAA|ACA; ATA|CTA; AAG|AGG; AAA|AGA; AAG|AGG; AGT|AAT; AGG|AAG; AGG|AAG; AGG|AAG	5	ATG|ACC; AAA|GGA; ATT|GTG; ATT|GTG; TCA|GAA	0		16	444	3.6	1.13	2.48	42.42	43.02	0.6
124	0.02999	-0.09089	0.06358	-0.17243	-0.03176	-0.03886	0.0702	0.0348	-0.07146	0.02054	-0.03768	-0.0625	0.03897	0.09988	-0.04808	0.02514	0.00726	0.02189	-0.02747	-0.03768	0.04136	-0.23543	0.09988	0.02189	3e-05	-0.03176	143	GAA|GAG; GCA|GCC; CTT|CTG; ATG|TTG; GCC|GCT; GCG|GCA; CCT|CCA; TAT|TAC; GTA|GTG; ATT|GTT; GAG|GAA; GGG|GGA; GGA|GGT; GAG|GAA; CAA|GAA; ATT|GTT; GTG|GTA; TTG|CTG; AAG|AGG; GAA|GAG; GAG|GAA; TTA|CTA; GAA|GAT; ATA|GTA; ACA|ACT; GGC|GGT; TAC|TAT; CTA|TTA; GTC|GTG; GGG|GGA; AAG|AAA; GTT|CTT; AAG|AAA; AAA|AAG; AAC|AAT; TTG|TTC; GTT|GTC; CTG|CTA; GGA|GGT; GCC|GCA; TTC|TTT; CTC|CTT; GGA|GGT; ATA|ATT; CTC…	39	GAA|AGA; ATG|GTT; CTC|GTT; CTC|TTA; GTG|ATA; AAG|GAT; ATA|GTT; CTA|AAA; GCT|GAG; CTC|TTA; GCG|TTG; CTA|GTT; TTG|CTA; AGC|TCC; ATC|AAG; AAG|CTG; GTG|GGA; CCC|AAC; TAT|AAG; CTT|TTA; TTG|CTA; CTA|ATG; AGA|AAG; GTG|GCC; CTT|TTA; AAC|GGC; GCT|GTA; ATT|GTG; GCT|TTT; GCT|GGG; CTT|TTA; ATA|GCA; GCG|ACC; TTG|TAC; AAA|GAG; GCC|TCT; CTG|TTA; ATA|TTC; GTG|ATA	7	TCC|GGA; ACA|GAG; AAG|CTT; AGC|GTT; GCT|TTC; AGG|CCA; CTT|AAG	62	401	15.46	11.47	35.66	46.38	46.63	0.25
125	-0.01153	0.00955	-0.01092	0.0308	0.00669	-0.00904	0.02742	-0.01884	0.01592	-0.00318	0	0	2e-05	0	0.00888	-0.00608	3e-05	-0.00784	0.01153	0	-0.01665	0.04766	0	-0.00784	3e-05	0.00669	171	GGA|GGG; ATT|ATA; AAC|AAT; TCA|TCT; GCT|GCC; GAA|GAG; CTA|CTC; ATC|ATT; GGC|GGG; GAA|GAG; CTC|CTG; GAG|GAA; GGA|GGT; AGT|AGC; AAC|AAT; GAG|GAA; CTG|CTT; GAG|GAA; ACA|ACG; CTC|CTT; GGA|GGT; GCA|GCT; ATT|ATA; CCA|CCG; GCT|GCC; CAT|CAC; GTA|GTT; TAC|TAT; AGT|AGC; CTA|TTA; ACT|ACG; ACC|ACT; CCT|CCC; TAC|TAT; CTC|CTT; GCT|GCC; TTC|TTT; GAA|GAG; ATA|ATC; GAA|GAG; GTA|GTT; GGA|GGT; GTT|GTC; GTC|GTG; TCA…	9	TTT|CTG; GTT|ATA; TTC|CTG; CTG|TTA; CGA|AGG; AGA|CGC; CTA|TTG; GAT|TCT; CTT|TTG	3	GGA|AAG; AAG|GGT; AGT|TCA	7	440	1.59	2.73	38.86	45.91	48.33	2.42
126	-0.03124	-0.01052	0.02259	-0.02135	0.01386	-0.03161	0	0.01045	-0.03339	0	0.02777	-0.01877	0.0244	-0.1113	-0.00836	0.01599	-0.00724	-0.0099	-5e-05	0.02777	0.00947	-0.0626	-0.1113	-0.0099	0.00836	0.01386	166	GAA|GAG; GTC|GTT; GGT|GGC; AGA|AGG; GAG|GAC; GGG|GGA; TCA|TCT; GGG|GGA; ATT|ATC; GAA|GAG; GGA|GGC; ATA|ATT; ATT|TTT; TCG|TCT; TTG|TTA; AGG|AGA; GGA|GGT; AAG|AAA; GAT|GAA; AAG|AAA; AAG|AAA; CTC|CTT; GGA|GGC; CTT|CTC; ATA|ATC; CAT|CAC; AGA|AGG; AAT|AAC; AGT|AGC; AAA|AAG; GAA|GAG; ACA|ACC; AGT|AGC; GCA|GCT; GGG|GGC; ACA|ACG; GTA|GTT; ACA|ACG; AAG|AAA; CCT|CCG; GAA|GAG; AAG|AAA; ACT|ACC; AAA|AAG; CTT…	21	GAA|GTT; CTT|TTA; TTG|CTA; AAA|GAG; AGA|AAG; ATA|CTT; GCA|GTT; TTA|CTC; TTA|CTC; CTT|TTA; CTG|GAG; TTG|CTT; CGT|AGG; AAT|TCT; CGT|AGG; AAA|GAG; TTA|CTG; CTT|TTA; CAG|TGG; CGT|AGA; TTT|TGG	4	TCA|AGC; CCT|AAA; CAC|TCA; ATA|GCT	18	383	4.7	6.53	43.34	37.25	41.08	3.83
127	-0.01111	-0.01789	0.00649	0.03844	0	-0.00843	-0.0196	0.02127	0	-0.0035	0.01694	0.00565	-0.00945	0.05261	0.00869	-0.02549	0.02205	-0.02346	-0.01176	0.01694	0.01979	0.02856	0.05261	-0.02346	0.01709	0	15	AGA|AAA; ATT|GTT; TCT|ACT; GAC|GAA; TAT|CAT; AGA|AAA; AAA|GAA; AAG|AGG; GAG|GAT; CTT|ATT; CCA|ACA; GTT|GCT; ATT|GTT; CAC|AAC; GAC|GAA	3	GTG|ACG; GAT|TCT; ATA|GTG	0		18	408	4.41	0.74	3.68	42.57	42.57	0
128	0	-0.03264	0.02833	-0.06005	0.01185	-0.01021	-0.03336	0.00894	-0.01607	-1e-05	0.01251	2e-05	-2e-05	0	3e-05	0.0066	-0.00658	-0.00848	0.01125	0.01251	0	-0.03849	0	-0.00848	-0.0071	0.01185	8	AGT|GGT; ATT|GTT; ATT|GTT; AAG|AGG; GGC|AGC; GAC|GAG; AAG|AGG; CTC|TTC	6	AAC|TCC; CAA|AAC; ATA|TTG; AGT|GAT; CAG|ATG; AAA|ACC	0		14	439	3.19	1.37	1.82	47.3	47.76	0.46
129	0.02037	-0.03065	0.01152	-0.01849	0.00947	-0.02631	0	0.01521	0.0975	-0.00589	-0.0488	0.02235	-0.01118	0	0.0256	-0.01842	0.00546	-0.01471	0.0468	-0.0488	0.01393	-0.0256	0	-0.01471	0.00614	0.00947	7	TTT|TAT; GTA|ATA; GAT|GAG; ATA|TTA; TTA|ATA; TTA|ATA; ATA|CTA	17	ATA|GTT; GCT|CCA; TCA|ACC; GAA|AAC; GCT|TCC; TAT|TTC; GAA|CAG; GAA|AAG; ATA|GTT; TTA|ATT; AAT|GAA; ATA|ACC; TTA|GTT; TTA|GCA; TCA|TTG; GAT|TTT; GAA|AAG	1	GTA|ACG	25	423	5.91	4.26	1.65	44.37	45.31	0.94
13	0	0	0	0	0	0	0	0	0	0	0	0	0	0	0	0	0	0	0	0	0	0	0	0	0	0	287	GCT|GCA; GTT|GTC; CAG|CAA; GTG|GTC; GTT|GTG; TAT|TAC; CAT|CAC; CAC|CAT; TTG|TTA; TAC|TAT; GTT|GTA; GGC|GGA; GCT|GCG; GAA|GAG; ATT|ATA; GTC|GTA; GGA|GGG; GAG|GAA; GAA|GAG; GAC|GAT; GGA|GGT; TTC|TTT; TAC|TAT; AAA|AAG; CCC|CCT; CCA|CCC; ATA|ATT; GCA|GCT; AGG|AGA; AAG|AAA; GAG|GAA; GAA|GAG; GGC|GGA; AGA|AGG; TTT|TTC; AGC|AGT; TCG|TCA; GGG|GGA; GGA|GGT; ATA|ATT; ATC|ATT; CCT|CCC; CCG|CCA; GAC|GAT; GCT…	13	AGG|CGT; TTA|CTG; AGG|CGT; TTA|CTC; AGG|CGT; AGG|CGT; TTA|CTC; CTA|TTG; CTT|TTA; CTA|TTG; CTC|TTG; TTA|CTG; CGT|AGG	2	AGC|TCA; AGC|TCA	0	763	0	1.97	37.61	44.56	44.26	-0.3
130	-0.03329	-0.03172	0.0497	-0.01786	0.00714	-0.00858	-0.01493	0.00913	0.01667	-0.00316	0	-0.00619	0.004	0	0.0177	-0.01217	3e-05	-0.00727	0.01235	0	4e-05	0	0	-0.00727	3e-05	0.00714	14	AAG|AAC; GAA|GAC; GCG|GGG; TTG|ATG; GGC|GTC; AAA|AGA; ACC|TCC; ATC|GTC; CTT|GTT; ATA|GTA; ATA|GTA; CTC|GTC; ATC|CTC; GTA|GCA	5	ACG|GGG; AGT|GGA; ATA|TTG; GAG|CAC; ATC|CTG	1	AAC|TCA	20	433	4.62	1.39	3.23	49.73	50.5	0.77
131	0.03328	-9e-05	-0.01659	0	-0.00704	0.00857	0.03565	-0.01853	-0.0179	-4e-05	0.01513	-5e-05	-4e-05	0	-4e-05	0.02007	-0.01938	0.03195	-0.02604	0.01513	-0.02503	0	0	0.03195	-0.0231	-0.00704	4	GCT|TCT; GTA|ATA; GCT|GTT; TTA|ATA	5	ACA|ATT; TTA|ATT; AAA|GAG; AAA|AGG; GTA|ATT	3	CGT|AAG; GGA|AAC; GCT|TGC	12	423	2.84	1.89	0.95	40.11	39.87	-0.24
132	0	0	0	0	0	0	0	0	0	0	0	0	0	0	0	0	0	0	0	0	0	0	0	0	0	0	218	GAA|GAG; TAT|TAC; TTT|TTC; GAG|GAA; TTC|TTT; GAA|GAG; AAA|AAG; GGT|GGG; ACT|ACA; AAG|AAA; ACA|ACC; GAA|GAG; GTG|GTT; GCA|GCG; GGA|GGT; ATT|ATA; ACA|ACT; ACC|ACT; ACC|ACG; GCC|GCA; ATT|ATC; CTC|CTG; GGG|GGC; GAG|GAA; GCC|GCA; TTC|TTT; GAC|GAT; TCT|TCA; CTA|CTC; GCA|GCT; GCA|GCT; ACT|ACG; GCT|GCC; CTC|CTT; GCA|GCG; GGT|GGA; TTA|TTG; ACA|ACG; ATC|ATA; CTA|TTA; GGT|GGA; AAG|AAA; CCC|CCA; GCC|GCA; GCT…	19	TTG|CTT; TTA|CTC; TTA|CTT; CTC|TTG; CTT|TTA; CTG|TTA; TTG|CTA; CTT|TTG; CTC|TTA; TCC|AGC; TTA|CTC; TCC|AGC; TTG|CTT; AGG|CGT; CTT|TTA; CTC|TTG; TTA|CTT; TTG|CTT; TTA|CTT	3	AGT|TCA; TCA|AGT; AGC|TCA	0	414	0	5.31	52.66	45.49	46.62	1.13
133	0	0.00794	0.00633	-0.02973	-0.00636	0.00807	-0.01718	0.01027	7e-05	0.00325	-0.01581	-0.0057	0.00424	0	-0.0082	0.00606	0	0.0077	5e-05	-0.01581	0.00967	-0.02165	0	0.0077	0	-0.00636	4	CTC|TTC; ATT|GTT; ACG|AGG; GAT|GAA	0		0		4	435	0.92	0	0.92	46.21	46.21	0
134	0.01147	-0.00988	-0.02452	0.05552	-0.01399	0.01588	0.01536	-0.01122	-0.03078	0.00674	0	-0.00586	0.00458	0	-0.01725	0.01316	0	0.01601	-0.0244	0	-0.00998	0.01815	0	0.01601	0	-0.01399	132	GTT|GTC; ATA|ATC; GAC|GAT; GGG|GGA; CCG|CCC; GCG|GCT; AGC|AGT; CTC|CTT; GAG|GAA; GAG|GAA; GCA|GCT; TCC|TCT; TTT|TTC; GGT|GGC; TCC|TCT; GGC|GGA; GAC|GAT; CTC|CTT; AAC|AAT; GTA|GTT; GCC|GCG; GGC|GGT; ATC|ATA; GGA|GGG; AAG|AAA; GGC|GGG; GCA|GCC; CTC|CTT; AGA|AGG; CTC|CTT; AAG|AAA; GCC|GCT; ATC|ATA; GGC|GGG; CCA|CCT; GAA|GAG; CCA|CCG; TTC|TTT; AAA|AAG; AAG|AAA; AAC|AAT; GGT|GGA; CTC|CTT; GAC|GAT; GGC…	7	CTG|TTA; TTC|ATT; TTA|CTC; TCC|AGC; AGA|CGC; CTT|TTG; AGT|GAT	1	ACA|GAG	9	423	2.13	1.89	31.21	49.17	46.26	-2.91
135	-0.01137	0.01888	-0.01787	0.03632	0	-4e-05	-0.0154	0.00953	0.01614	0.00669	-0.0526	-0.0061	0.00428	-0.00022	0	0	-3e-05	0	0.03656	-0.0526	-0.01711	0.05548	-0.00022	0	0	0	22	GAA|AAA; GAG|GAT; ACG|ATG; TTC|TAC; GAG|GAT; TCG|ACG; ATG|ATA; CAG|AAG; AGA|AAA; TTG|ATG; GCC|GGC; GAC|AAC; ACC|GCC; AAG|ATG; AAG|ATG; GAA|GAC; CTA|ATA; CTT|ATT; GTA|ATA; CTC|TTC; CAG|GAG; GAC|GAG	6	ACC|CAC; ATA|GTG; TTC|ATA; TGG|GAG; TTC|CAC; GTC|ACC	2	AAC|GGG; GAT|AGG	30	417	7.19	1.92	5.28	51	50.6	-0.4
136	0	-0.03031	0.01021	0.01334	-0.00595	0.00981	-0.01613	0.0099	-0.01352	0.0069	-0.0145	-0.00568	0	0.04763	-0.00735	0	0.00621	0	0	-0.0145	0	0.02128	0.04763	0	0	-0.00595	8	ATA|GTA; TTA|ATA; CAA|AAA; ATA|ATG; ATC|GTC; TAC|CAC; AAA|GAA; AAC|GAC	1	GAG|AAC	0		9	433	2.08	0.23	1.85	44.11	44.42	0.31
138	0.05772	-0.05881	0.00911	-0.03231	-0.01684	0.05081	-0.02851	0.01012	-0.00969	0.01471	-0.03124	0.00522	-0.00587	0	-0.0185	0.02272	0.00828	0.02777	-0.00875	-0.03124	0.00954	0	0	0.02777	0.00894	-0.01684	15	GAC|GAA; GTA|ATA; AGT|ACT; ATC|GTC; CTT|ATT; ATT|GTT; ATT|GTT; ATT|GTT; GAG|AAG; GTG|GAG; ATT|GTT; GGG|GAG; GGG|GTG; CTC|ATC; AAG|AGG	4	TCA|GAA; GAG|GCC; GTA|AAA; ATA|GTG	0		19	371	5.12	1.08	4.04	51.03	51.12	0.09
139	0.03448	-0.04123	-0.0064	0.01791	-0.01548	-0.01921	0.03489	0.00942	0	-0.00638	0.03639	0.01724	-0.01259	0	0.02728	-0.0185	0	0.014	-0.05404	0.03639	0.00861	-0.02699	0	0.014	0	-0.01548	13	AAG|AGG; AAA|AGA; GCC|GTC; AAG|GAG; ATT|GTT; CTT|TTT; AGA|AAA; GCC|ACC; AGA|AAA; GAA|AAA; CGA|CAA; GCT|TCT; GTA|ATA	7	GCA|CAA; GGT|AAT; CGT|TCT; TCA|GAA; GTT|ACT; GAA|AAT; AAG|CAT	0		20	425	4.71	1.65	3.06	45.88	45.1	-0.78
14	0.03075	0.01874	-0.00607	-0.04947	3e-05	0.02546	-0.0111	-0.0157	0	0	5e-05	0.00985	-0.00515	-0.03844	3e-05	0.0253	-0.0237	0.03241	0	5e-05	-0.01922	-0.04442	-0.03844	0.03241	-0.02201	3e-05	13	TTA|ATA; TTA|TTC; GTA|ATA; ATA|CTA; GAT|GAG; TAT|TTT; TCA|GCA; CAA|GAA; CAT|CAA; GAA|AAA; TCA|CCA; GTA|ATA; TTA|TTC	26	ATA|TTG; ATA|CTT; GTA|CTT; ACA|AGG; TCA|ACC; TTT|TAC; AAT|AGG; ATA|CTT; ACA|GCC; CCA|GCT; GTA|ATC; GCT|GTC; AAA|AGG; ATA|TTG; GTA|ATC; ATA|GTC; ATA|GTC; AAA|CAG; AAA|ATG; ACA|CTA; TTT|TAC; GCT|TCG; AAA|AGG; GGA|AGC; GCT|CCA; GCT|TCC	7	CGT|AAG; TCA|GTG; TTA|CAC; TCA|CTG; AAA|GTT; ACA|GTT; TCA|GGT	46	719	6.4	4.59	1.81	45.43	46.87	1.44
140	-0.01137	0.02176	-0.00972	0.01854	0	0.01963	-0.04997	0.00874	0	-0.0034	0.01335	0.01027	-0.00852	0	0.00715	-0.00681	6e-05	0	-0.01151	0.01335	7e-05	0	0	0	6e-05	0	8	CCG|GCG; GTT|ATT; AAG|ATG; ATA|ATG; CTC|ATC; AGC|AAC; GTC|ATC; AGG|AAG	0		1	ATG|GCT	9	439	2.05	0.23	1.82	48.67	48.44	-0.23
141	-0.01123	0.01587	0	-0.02128	0.00709	0.00935	-0.0303	0	0.01695	-0.00326	0	0.00581	-0.00403	0	0.00833	0	-0.00637	0	0.01316	0	-0.00763	0	0	0	-0.00685	0.00709	1	ACA|ATA	4	TTA|ATG; GTA|ATT; AAA|AGG; GTA|GCG	2	GAA|CCC; ACA|GTT	7	431	1.62	1.39	0.23	46.64	47.02	0.38
143	0.01193	-0.02379	0.01839	-0.0175	-3e-05	-0.00871	0.02984	-0.00941	-0.03333	-0.00327	0.04541	0.00596	0	-0.04988	0.00853	0	-0.00621	0.00789	-0.03898	0.04541	3e-05	-0.03023	-0.04988	0.00789	3e-05	-3e-05	16	TAC|TTC; AAA|GAA; GAC|GAG; ATT|CTT; AAG|AGG; GCT|GTT; CTA|ATA; AGG|AAG; CTA|ATA; ATA|GTA; ATT|GTT; GAG|GAT; ATG|ATA; CTT|ATT; AAA|GAA; TTC|TAC	5	GGC|AAC; ATC|TAC; AAG|GGG; AGC|GGA; AAT|CAG	0		21	430	4.88	1.16	3.72	48.14	48.22	0.08
144	0	-3e-05	-0.00558	0.01815	0	0	0	0	0	0	0	0	0	0	0	0	0	0	0	0	0	0	0	0	0	0	4	AGA|AAA; ATA|GTA; GAT|GAG; ATT|CTT	0		0		4	409	0.98	0	0.98	41.32	41.48	0.16
145	0	0	0	0	0	0	0	0	0	0	0	0	0	0	0	0	0	0	0	0	0	0	0	0	0	0	0		0		0		0	429	0	0	0	46.08	46.08	0
146	0	0	0.00577	-0.01513	0	-0.00983	0.03925	-0.009	0	0	0	-0.01112	0.00953	0	0	0.00832	-0.0062	0.0097	0	0	0	-0.02497	0	0.0097	-0.00713	0	21	AGG|AAG; TCG|TCA; GTT|GTA; GAG|GAA; GCA|TCA; GAG|GAT; ATT|ATA; GAC|GAG; ATC|ATA; GAG|GAA; GAG|GAA; GAC|GAT; CGG|CGT; TAC|TTC; AAG|AAA; ACT|ACA; AAA|AGA; GAG|GAA; ATT|ATA; AAG|AAA; AAG|AAA	5	ACA|GTA; AGG|CGT; CTT|TTA; GCG|TGG; ATG|AGT	0		9	411	2.19	1.22	5.11	41.61	40.39	-1.22
147	0.01173	0.00905	-0.00672	-0.02034	-0.02254	0.04081	-0.01925	4e-05	-0.03444	0.00728	0	0	2e-05	0	-0.01752	0.0148	3e-05	0.02585	-0.04164	0	-0.00845	0.03706	0	0.02585	3e-05	-0.02254	190	AAG|AGG; GCT|GCC; ATT|ATA; GAC|GAT; GGC|GGT; CAC|CAT; CCT|CCA; GAC|GAT; GTC|GTT; ATA|CTA; GAA|GAG; AAA|AAG; AAA|AAG; GTC|GTG; GCC|GCA; GTT|GTC; GTA|GTT; GGT|GGG; ATT|ATA; GGG|GGT; ATT|ATA; GAG|GAA; ATA|ATT; GTT|CTT; CAC|CAT; GAA|AAA; CTC|CTT; GCT|GCA; GAG|GAA; GAC|GAT; GAG|GAA; GTC|GTA; ATT|ATA; TCA|TCC; AAA|AAG; GGT|GGA; ACA|ACT; GGA|GGG; GCG|GCC; TTC|TTT; CCA|CCG; GAA|GAG; AAA|ATA; AAA|AAG; ATA…	35	CTG|TTA; TTG|CTT; CGT|AGG; ACA|ATG; CGT|AGG; TTA|CTG; AAC|GAT; CTC|TTA; CGC|AGG; TTA|CTT; CGT|AGG; CGC|AGG; CGT|AGG; TTG|CTA; CTC|GTT; AAA|AGG; TCA|ACC; TTC|CTA; TTG|CTA; ACG|AGC; CCC|GCA; GCG|TCT; TTA|CTC; GGT|TAT; TTA|CTC; CGT|AGG; TTA|CTC; CTT|TTA; CTC|TTG; CGT|AGG; GTG|GCA; AGA|CGT; CGT|AGG; CGC|AGG; CGT|AGG	9	TCA|GAT; AGC|TCG; TCA|AAC; AGC|TCG; TCA|AGC; TCA|AGC; TCC|GAA; TAC|GGA; TCG|AGC	23	394	5.84	11.17	48.22	42.98	42.05	-0.93
148	0.01609	-0.04396	0.01369	0.0154	-0.00856	-0.00972	0.04758	0	0	-1e-05	0	0.00688	-0.00506	0	0	-0.01726	0.01369	-0.00991	-0.01726	0	0.00915	0.02705	0	-0.00991	0.01599	-0.00856	10	CTT|GTT; GAG|GCG; ATT|GTT; GTT|ATT; ATA|TTA; TTA|ATA; TTC|CTC; ATA|AGA; ATA|GTA; TCA|GCA	7	GTC|ACC; GCT|ATT; GAA|ACA; AGA|AAC; GCC|AGC; ATG|TTA; TAT|TGG	2	ATA|GAG; AGT|GAG	19	364	5.22	2.47	2.75	42.4	42.95	0.55
149	-0.03072	0	0	0.02986	3e-05	-0.00998	0	0.01009	0.01815	1e-05	-0.01721	0.00659	-0.0048	0	0.01802	-0.03328	0.0128	-0.02059	0.01319	-0.01721	0.00884	0.02322	0	-0.02059	0.01548	3e-05	8	GAA|GAC; ATA|CTA; AAT|CAT; TTT|TAT; GAA|GAC; GTA|ATA; TTA|ATA; GAA|CAA	8	TAT|TCA; TAT|TTC; GTA|GCT; GAA|CAC; GTA|ATC; ATA|GTG; AAA|GAT; TTT|TAC	3	CGT|AAG; AAA|CGG; CGT|AAG	19	387	4.91	2.84	2.07	42.29	43.32	1.03
15	-0.01317	0.01773	-0.02036	0.05325	-0.00535	-0.00531	0	0.00886	-0.02442	0.00358	0	-0.02018	0.00921	0.03575	-0.01353	-3e-05	0.00648	-0.00471	-0.00863	0	0.004	0.01697	0.03575	-0.00471	0.00356	-0.00535	29	GCG|ACG; GTA|ATA; GCT|GGT; GGT|AGT; GTT|ATT; ATA|ATG; AGG|AAG; ACC|GCC; GAT|GAA; ATC|GTC; AGG|AAG; AGC|AAC; AAA|AGA; GTA|ATA; ATT|GTT; AGA|AAA; ACT|AGT; ATA|GTA; ATT|TTT; ATC|GTC; CAG|AAG; GTA|ATA; GGC|GAC; GAG|CAG; GTA|ATA; AGG|AAG; TTA|ATA; ACA|TCA; AAG|AGG	13	GCT|AGT; AAC|TCC; ATA|CTG; GGC|TTC; CGA|TCA; TTC|TGG; TAC|ATC; TTT|CTA; AGG|GAG; TCA|GAA; AGT|GGA; ATA|GCA; GGG|AAG	3	AAC|GGG; ATA|GGG; TAT|ACA	45	710	6.34	2.25	4.08	42.96	43.05	0.09
150	-5e-05	-0.00951	0	0.0192	-0.00864	-0.02084	0.04538	4e-05	-0.06664	0.00701	0.01849	-0.02192	0.01708	-0.07681	-0.02223	0.00681	0.00677	-3e-05	-0.03227	0.01849	0.00849	0	-0.07681	-3e-05	0.01482	-0.00864	6	GCG|TCG; AAA|GAA; AGA|AAA; AAT|GAT; ATG|GTG; TTT|TAT	2	ATA|GAA; TTG|ATA	0		8	384	2.08	0.52	1.56	42.45	42.53	0.08
151	-0.01427	0.02655	-0.02497	0.02937	0	0	0	4e-05	0.01752	0.00354	-0.02813	-0.00602	2e-05	0.04342	0	-0.00757	0.00635	-0.00989	0.02466	-0.02813	3e-05	0.02853	0.04342	-0.00989	3e-05	0	14	GTT|GTA; TCC|TCA; TAT|CAT; GAC|GAG; GCC|GCT; GTT|GTA; GTT|GTA; AAC|AAA; GCG|GCT; GAG|GAA; GTC|ATC; AGG|AAG; GTT|GTA; ATC|ATA	4	AGG|CGT; CTC|TTA; GAA|GGT; AGA|CGT	1	AGT|TCA	6	411	1.46	1.22	3.41	42.98	42.42	-0.56
152	0	0.01204	0	-0.01693	0	0	-0.01998	0.00892	0	0	0	0	0	0	0	0	0	0	0	0	0	0	0	0	0	0	3	TTA|ATA; ATA|ATG; ATG|TTG	8	AAA|AGG; AAA|AGG; TTA|GTT; GTA|GCC; GTA|CTT; TTA|ATG; ATA|CTT; TTA|ATT	2	CGT|AAG; GCT|TTA	13	398	3.27	2.51	0.75	42.88	43.47	0.59
153	0.00977	-0.0087	-0.01302	0.03768	-0.0071	0.00902	0	-4e-05	0	0.00318	-0.01962	0.00611	-0.00832	0.04982	0	-0.00591	0.00675	-3e-05	0	-0.01962	-4e-05	0.03019	0.04982	-3e-05	-3e-05	-0.0071	2	TTA|ATA; GTA|ATA	3	TAT|CAC; TTA|GTT; TCA|ACC	1	CGT|AAG	6	424	1.42	0.94	0.47	46.86	47.01	0.15
154	0	0	0	0	0	0	0	0	0	0	0	0	0	0	0	0	0	0	0	0	0	0	0	0	0	0	0		0		0		0	394	0	0	0	42.81	42.81	0
155	0.01193	0.02001	-0.0165	0	-0.00682	0.01013	0.01432	-0.00937	-0.01566	0.00341	0	-0.00623	0.00419	0	-0.00864	0.01373	-0.00623	0.01743	-0.01223	0	-0.00815	0	0	0.01743	-0.00726	-0.00682	7	CTT|ATT; GTA|ATA; ATC|CTC; GTC|ATC; GCC|GTC; AAG|AGG; AGG|AAG	1	CCG|GAG	0		8	423	1.89	0.24	1.65	50.59	50.28	-0.31
156	0.01407	-0.02861	0.00587	0.0445	0.00653	-0.02704	0.03513	0	0	0	0	0	0	0	0	-0.00583	0.00687	-0.01565	0.01234	0	0.00836	0	0	-0.01565	0.00738	0.00653	4	GCC|ACC; AGG|AAG; AAC|GAC; AAC|AAG	4	AGA|GTA; ATG|ACC; ATC|ACG; GAA|AAC	0		8	427	1.87	0.94	0.94	52.85	52.93	0.08
157	0.02903	-0.02082	0	0	-0.0294	0.01922	0.01825	0.01031	-0.01723	0.01096	-0.03332	-0.0258	0.0139	0.04759	-0.0357	0.02258	0.0068	0.02755	-0.0263	-0.03332	-0.00926	0.05126	0.04759	0.02755	0	-0.0294	8	AAA|GAA; TTT|GTT; GTA|ATA; GAT|GAA; TTA|ATA; GCT|GTT; TAT|TTT; GAA|GAT	14	TTA|ATG; TTA|ATT; CCA|CTT; TTA|GGA; TCA|AGA; TAT|TTC; GAA|AAG; GCT|ACC; ACA|TCC; ATA|GTT; ATA|GTC; TTT|ATC; ATA|AGG; TTT|TAC	7	GGA|ATG; TTA|GAG; GTA|AAC; CCA|AAG; CAT|GGA; GTA|ACT; TCA|GTC	29	392	7.4	5.36	2.04	43.79	44.9	1.11
158	0	0	0	0	0	0	0	0	0	0	0	0	0	0	0	0	0	0	0	0	0	0	0	0	0	0	21	ACT|ACA; GCA|GCT; CTC|CTA; GCT|GCA; GAT|GAC; CTT|CTG; GGT|GGA; AGG|AGA; AGA|AGG; GCG|GCT; ACA|ACT; GAA|GAG; ACT|ACG; ACA|ACT; CTC|CTA; ACC|ACG; ACC|ACG; GAA|GAG; TCC|TCA; CCG|CCT; ATT|ATC	0		0		0	413	0	0	5.08	40.84	40.92	0.08
159	0	0	0	0	0	0	0	0	0	0	0	0	0	0	0	0	0	0	0	0	0	0	0	0	0	0	0		0		0		0	425	0	0	0	46.82	46.82	0
16	0.02399	0	-3e-05	-0.0306	-0.00373	0.01087	0.0294	-0.02234	0.00833	0.00203	-0.01587	0.00334	-0.00252	0	0	0.01231	-0.01119	0.0203	0.00689	-0.01587	-0.0196	0.01562	0	0.0203	-0.01298	-0.00373	21	AAT|CAT; TTC|TTG; GCC|GTC; AAG|AGG; GTT|ATT; AAG|AGG; ATA|CTA; GAA|CAA; AAA|AGA; CCA|CTA; GAA|GAT; ATT|GTT; GTC|ATC; ATT|GTT; ATT|GTT; AGC|AGG; GTA|ATA; CTC|ATC; AAG|AGG; AGG|AAG; GTA|ATA	2	GCA|TTA; ATT|GTG	0		23	735	3.13	0.27	2.86	46.03	46.08	0.05
160	0.01331	-7e-05	-0.01756	0.03335	-3e-05	-4e-05	-0.02046	0.00876	0.0161	-4e-05	-0.01387	0.00574	-0.00441	0	0.00805	-6e-05	-0.00635	0.00888	0.01227	-0.01387	-0.00771	0	0	0.00888	-0.00726	-3e-05	5	ATA|TTA; CAA|CAC; GAA|GAT; GAT|GAG; TTA|ATA	6	TCA|ACC; GTA|ATG; ATA|CTG; GAT|AAC; GCT|GGA; TTA|GTT	3	CGT|AAG; CGT|AAG; CCA|ATG	14	423	3.31	2.13	1.18	46.26	46.49	0.23
161	0.01723	-0.00829	0.01234	-0.03173	0.01318	0.00974	0	-0.02915	0.01666	0.00373	-0.02701	-0.01219	0.00462	0.04543	-0.00793	0.03941	-0.02668	0.01983	0.0513	-0.02701	-0.03541	0	0.04543	0.01983	-0.03907	0.01318	51	ATT|ATC; ATA|CTA; ATC|TTC; CCT|CCC; GCA|GCG; GAA|GAT; GAA|GAG; ATT|GTT; CAG|AAG; TTG|TTA; GCC|GCT; GAT|GAA; ATT|GTT; GTT|GCT; AGA|AAA; GAA|GAT; GTA|GTG; GTT|ATT; TTT|GTT; TTC|TTT; ATT|ATC; AAG|AAC; TTC|TAC; CTA|CTG; TGG|AGG; GGG|GAG; ACG|AAG; AAG|AGG; GAA|GAC; AAA|AGA; TCT|TTT; TAC|TTC; AGA|AAA; GTC|ATC; ATT|ATC; CTT|CTC; CAG|CTG; TTT|TAT; AAA|ATA; TAC|TTC; AAC|AGC; GTA|ATA; GGA|GGG; CTT|ATT; GCT…	11	CTC|TTA; GCT|GGC; ATA|GTG; ATG|CTA; GAA|ATA; GCT|TCC; GCG|ATG; TTC|ATG; TAT|TGG; CAG|AGG; ATA|GTG	1	GAT|CTC	43	403	10.67	2.98	12.66	42.1	42.85	0.75
162	0	-0.00962	0	0.0243	0	0	0.01186	-0.00736	0	-1e-05	0	0	-1e-05	0	0	0	-2e-05	0	0	0	-0.0065	0.03114	0	0	-2e-05	0	1	TTT|GTT	0		0		1	405	0.25	0	0.25	47.16	47.24	0.08
163	-0.01374	0.02039	0	-0.02507	0.00816	0.0232	-0.01784	-0.01959	0.01922	-1e-05	-0.02006	-5e-05	-0.00463	0.06662	-4e-05	0.0076	-0.00699	-4e-05	0.02776	-0.02006	-0.00847	0	0.06662	-4e-05	-0.01561	0.00816	4	GGG|GCG; ACA|TCA; ATG|ATT; TAC|TTC	1	AAT|AGG	1	GAA|ATC	6	366	1.64	0.55	1.09	44.26	44.35	0.09
164	0	0	0	0	0	0	0	0	0	0	0	0	0	0	0	0	0	0	0	0	0	0	0	0	0	0	0		0		0		0	416	0	0	0	51.28	51.28	0
165	0	0	0	0	0	0	0	0	0	0	0	0	0	0	0	0	0	0	0	0	0	0	0	0	0	0	0		0		0		0	378	0	0	0	45.41	45.41	0
166	0.02353	-0.01055	0.04067	-0.19505	-0.01078	-0.04168	-0.0274	0.05343	0.10813	-1e-05	-0.11114	-0.03359	0.01907	-0.08352	0.01392	0.01396	-0.01687	0.03279	0.05261	-0.11114	0.01358	-0.16126	-0.08352	0.03279	-0.01205	-0.01078	61	GTC|CTC; AAG|AGG; TTG|ATG; AAA|AGA; TTC|GTC; CTG|ATG; CAG|GAG; CAG|AAG; GAG|AAG; GTG|GCG; GGT|GCT; TTA|ATA; GCG|GGG; GAG|AAG; CTC|ATC; GAC|GAA; AAA|ATA; GAG|AAG; ATT|GTT; ATT|CTT; ATT|GTT; AGT|AAT; TTA|ATA; GAG|AAG; ATC|TTC; ATT|GTT; CGT|CAT; GCT|GTT; AGT|GGT; ATC|GTC; GAT|AAT; ATA|TTA; TTA|ATA; ATC|TTC; CTC|TTC; GCC|TCC; GGT|AGT; ACG|TCG; ACT|GCT; GCA|GGA; CTC|TTC; GTG|ATG; AGC|AAC; TTA|ATA; ATA…	17	TGG|ATG; ACC|GTC; GCT|CTT; GGG|TCG; CGC|AAC; ATA|TTG; ATG|ACC; ACG|GAG; TTG|AGG; GCG|ATG; GCA|CTA; ATC|GCC; AAC|CAA; CTC|TAC; GTG|AGG; GCA|CTA; AAG|AGT	3	AAC|GGA; GAG|AGC; ATG|TAC	81	393	20.61	5.09	15.52	45.89	44.95	-0.94
167	0.01386	-0.01626	-3e-05	0.01814	0.00703	0.00998	-7e-05	-0.01887	-0.01566	-1e-05	0.01636	-3e-05	-2e-05	0	-4e-05	0.02188	-0.01962	0.01831	0	0.01636	-0.01709	-0.02783	0	0.01831	-0.02257	0.00703	81	TTG|TTA; ATT|ATC; ATA|ATC; TAC|TTC; CTA|TTA; AGG|AAG; CCC|CCA; AAA|AAG; GGC|GGA; GTT|GTC; GCA|GCC; AAA|AAG; ACC|ACG; AAG|AAT; CTC|CTT; CTA|CTC; GCC|GCA; ATC|GTC; AAC|AAG; CTA|TTA; CTG|CTT; CTC|CTT; TAC|TAT; GAC|GAT; TTT|TTC; GTT|GTA; CTG|GTG; CAC|CAT; AGA|AGG; CAC|CAT; GAG|GAA; AGG|AGA; ATT|GTT; CAC|CAT; GCA|GCC; TTT|TTC; CTA|CTG; GTT|GTA; GAT|AAT; CCC|CCG; GAG|GAA; GTC|GTG; ATA|ATT; CCC|CCA; GTA…	9	ACG|TTG; CTT|TTA; GCC|TAC; AAC|GAG; ATT|TTG; GAG|AAA; AAA|GAG; AAT|GAC; AAA|AGG	3	AGT|TCA; CGG|TTA; AGC|TCT	19	404	4.7	2.97	20.05	48.6	46.7	-1.9
168	0	0	0	0	0	0	0	0	0	0	0	0	0	0	0	0	0	0	0	0	0	0	0	0	0	0	0		0		0		0	392	0	0	0	45.66	45.66	0
169	0	-0.00863	0.00652	-7e-05	-0.00705	-3e-05	0	0.01084	0.01669	-3e-05	-0.01757	0.00619	-2e-05	-0.03338	0	-0.0063	0.00676	0	0	-0.01757	0.00941	-0.0001	-0.03338	0	0.01705	-0.00705	3	GAG|AAG; ATT|AAT; TTC|TAC	1	AGC|GCC	0		4	419	0.95	0.24	0.72	47.41	47.41	0
17	0.02293	-0.01956	0.00325	0	-0.00745	4e-05	0.00943	0.00536	0	4e-05	0	0.00378	-0.00224	0	0	5e-05	3e-05	0.0102	-0.01263	0	3e-05	0	0	0.0102	3e-05	-0.00745	9	AGC|ACC; GTA|ATA; ATA|ATG; AAG|AGG; GAT|AAT; ATC|GTC; GCC|TCC; ATT|GTT; AGG|AAG	3	CAG|AAT; GCC|GAG; GGC|AAC	0		12	731	1.64	0.41	1.23	48.02	47.79	-0.23
170	0.01586	-0.04399	0.03313	-0.03074	0	-0.0097	0.02437	0	0.02164	-0.00378	6e-05	0.02039	-0.00999	-0.04344	0.01959	-0.01693	0	0	-6e-05	6e-05	0	0	-0.04344	0	0.00787	0	14	ATT|GTT; GAA|CAA; AAT|CAT; GTA|TTA; TCA|ACA; AAG|AGG; CTT|ATT; CTT|GTT; GAA|GAT; GCT|GTT; ACG|AGG; TTT|TAT; AAA|AAT; CTA|ATA	2	AGT|GGG; ATA|GCA	1	AAA|CCC	17	370	4.59	0.81	3.78	40.18	40.72	0.54
171	-0.01493	0.01771	0.00618	-0.02942	0	0	-0.01696	0.00893	-0.01962	0.00346	0	-0.01325	0.00834	0	-0.00909	0.00736	0	0	0	0	0	0	0	0	0	0	7	AAA|AGA; CTT|ATT; GTT|ATT; AAA|AGA; AAC|GAC; CTC|ATC; ACT|TCT	1	TTA|ATG	0		8	410	1.95	0.24	1.71	39.67	39.76	0.09
172	-0.04167	0.04065	-0.01875	0.02222	0.00704	-0.03846	0	0.02655	0.01724	-0.00697	0.01818	0.01242	-0.00448	-0.0625	0.01887	-0.04965	0.03268	-0.05714	0	0.01818	0.02479	0.0625	-0.0625	-0.05714	0.0438	0.00704	50	AAG|AAA; AGA|AGG; TTA|CTA; AGA|AGG; GTC|ATC; GTA|ATA; AAT|AAC; GAT|GAC; GGC|GGT; CAT|CAC; GAA|GAG; GAA|GAG; GTC|GCC; GTA|ATA; GAC|GAA; AAG|AGG; GTC|GTT; TTT|TAT; GAG|AAG; TTC|CTC; ATC|ATA; TTT|TTC; AAA|AAT; GAA|GAG; AAT|AAC; TAT|TAC; TTT|TTC; ATC|ATA; GGG|GGA; GAA|GAG; AGA|AGG; AGG|AGA; CCA|CCC; GAT|GAC; TGT|TGC; CAT|CAC; TAC|TAT; GGA|GGC; AAT|AAC; ACG|ACA; GCC|GCT; AGG|AGA; AAA|AAC; CTT|CTA; CAT…	3	GTG|CCG; GTT|ACT; GTT|ACT	1	AAT|GGA	18	400	4.5	1	12.5	41.58	42.83	1.25
173	0	0	-0.01054	0.03394	-0.00596	0	0.02176	0	0	0	0	0.00544	-0.00477	0	0.00736	-0.01483	0.0071	0	-0.01088	0	0	0.03452	0	0	0.00814	-0.00596	4	CGT|CAT; AGG|AAG; AAG|AGG; CTT|ATT	2	GTC|AAC; TTC|ATA	0		6	412	1.46	0.49	0.97	46.6	46.28	-0.32
174	0	0.01282	-0.00552	0	0	0	0.01754	-0.0119	0	0.00417	-0.01176	-0.00558	0.00518	0	-0.00685	0.0084	0	0	0.01149	-0.01176	0	0	0	0	0	0	38	AAA|AAG; GAG|GAA; TAC|TAT; GAC|GAT; AAT|AAG; GGC|GGA; GCA|GCT; GCC|GCT; GGT|GGA; AGA|AGG; GAA|GAG; AAC|AAT; AGA|AGG; GAG|GAA; TCC|TCG; TAC|TAT; GTC|GTG; AGG|AGA; CTA|TTA; CTC|CTT; GCC|GCT; ACC|ACA; GCC|GCA; GAC|GAT; GCC|GCA; CTC|CTA; ATG|CTG; GCC|GCT; TTC|TTT; TAC|TAT; GCC|GCT; CTA|TTA; GAG|GAA; GAA|GAG; CCG|CCA; GAA|GAG; CCG|CCT; AAG|AAA	0		0		2	392	0.51	0	9.69	51.11	49.57	-1.54
175	0	0	0	0	0	0	0	0	0	0	0	0	0	0	0	0	0	0	0	0	0	0	0	0	0	0	4	CTC|CTG; GCA|GCT; GCG|GCT; CTC|CTA	0		0		0	352	0	0	1.14	43.94	43.75	-0.19
176	0	0.06103	-0.01649	-0.03774	0.00695	5e-05	0.02564	-0.01802	0	0.00408	-0.01471	-0.00637	0.00495	0	-0.00848	0.01789	-0.00685	4e-05	0.02632	-0.01471	-0.01667	0.03847	0	4e-05	-0.00769	0.00695	34	ATT|ATA; ATT|GTT; TCT|ACT; CCC|CCA; CGC|CGT; GAT|GAA; ATC|CTC; AAA|AGA; AAG|AGG; GTT|GTA; AAG|AAA; AGC|AGG; GAT|AAT; GTT|ATT; GTG|GTA; AAG|AAA; GTA|ATA; GGC|GAC; TTC|TTT; CCT|CCA; ATT|ATA; CGA|CGT; ATC|ATA; GTT|ATT; GAC|GAT; AGA|AAA; AAG|AGG; AAT|AGT; GAA|AAA; GAT|GAA; ATA|GTA; TTA|ATA; AAA|GAA; ATC|ATA	7	AGA|CGT; AAC|TCC; AGT|GGA; CTG|TTA; GGT|TCT; CCG|TTG; TTT|CTG	2	AAT|GGA; AGT|TCA	26	376	6.91	2.39	9.04	41.67	41.13	-0.54
177	0.01638	0.03894	-0.03209	0.02855	-0.00647	-0.0111	0.02438	0.00917	-0.01612	0.00796	-0.01224	-0.01623	0.0157	0	-0.01451	0.0196	0	0.01176	0	-0.01224	0.00862	-0.02563	0	0.01176	0	-0.00647	9	GAT|GAG; ATA|AAA; TAT|TTT; GTA|ATA; GAT|GAA; ATA|TTA; TTA|ATA; GAA|GAT; GAT|GAG	4	GCT|GTC; AAT|GAG; TTA|TAT; GCT|TCA	3	CGT|AAA; CGT|AAG; CGT|AAA	16	395	4.05	1.77	2.28	36.62	36.37	-0.25
178	-0.02858	0.0131	0	0.01997	0.01293	0	0	-0.00864	0.09089	-0.00724	-0.03132	0.0096	-0.00463	0	0.05084	-0.01603	-0.00634	0	0.04438	-0.03132	-0.00842	0	0	0	-0.00731	0.01293	54	ATT|ATA; GAG|AAG; GAT|GAG; CTT|CTA; CTA|CTT; GTC|GTA; CTA|TTA; GCT|GCA; CTC|CTA; AGG|AAG; GAG|GAT; AAG|AGG; ATT|ATA; GCC|GCA; ACC|ACT; GAC|GAG; CTC|CTG; CTG|CTT; GCG|GCT; GCC|GCA; ACG|ACT; CCA|CCC; GCA|GCC; CCC|CCA; ACA|ACT; GCC|GCG; ATA|GTA; GGT|GGG; GCT|GCG; GTA|GTG; GCC|GCA; CCG|CCT; ATA|ATT; AGA|AAA; TCC|TCG; GTG|GTA; GAA|GGA; GGG|GGA; AAC|AGC; ATA|CTA; GAG|CAG; ATT|ATA; TTA|TTG; ATT|GTT; GTG…	6	AAG|CAT; AGC|GGA; ATA|CTG; AGC|TCC; ACA|GTA; ACG|CAG	0		20	342	5.85	1.75	15.79	44.15	43.86	-0.29
179	0.05883	-0.03453	-0.03847	0.01492	-0.01449	-0.02654	0.05553	-3e-05	-0.05553	0.00331	0	3e-05	0.00473	-0.05553	-0.01817	0.02189	-0.01214	0.02438	-0.03225	0	-0.00857	-0.02083	-0.05553	0.02438	-0.00682	-0.01449	25	GTC|ATC; ATC|CTC; CTC|TTC; GCC|GGC; GCT|GGT; TCG|ACG; TTT|TAT; GTA|ATA; AGA|AAA; ATA|GTA; TAC|TTC; TTC|TAC; GCA|ACA; AGG|AAG; AGG|AAG; TCC|GCC; AGG|AAG; GCG|GAG; ACT|ATT; ATA|CTA; TTC|CTC; AAA|AGA; AAG|AGG; AGC|ACC; ATC|TTC	4	GCC|ATC; GCG|ATG; ATA|ACG; AGT|GGA	0		29	357	8.12	1.12	7	47.43	47.06	-0.37
18	-0.01016	0.01613	0	-0.01566	-5e-05	0.00619	-0.00964	4e-05	0.00897	0.00425	-0.02465	-0.0074	0.00259	0.02089	-0.00467	0.00458	3e-05	4e-05	0.01931	-0.02465	4e-05	0	0.02089	4e-05	-0.00446	-5e-05	14	ACA|ATA; TAC|TTC; GTT|ATT; AGG|AAG; ACA|TCA; TTA|ATA; AAG|AGG; TAT|CAT; GAA|GAC; ATA|AAA; GAA|GAT; AAG|GAG; GTC|ATC; CAG|AAG	4	CTC|TAC; AAC|AGG; GAA|AGA; GAC|CCC	1	AAA|CTT	19	706	2.69	0.71	1.98	43.58	43.63	0.05
180	0.03926	-0.04449	0.00705	0.01489	-0.00773	0.01164	-0.02225	0.01125	0.01847	-0.00414	0	0.0147	-0.01054	0	-3e-05	0	0	0.01221	-0.01322	0	0.01021	-0.02503	0	0.01221	0	-0.00773	162	CTA|CTC; GAG|GAA; AAG|AAA; GCC|GCT; GGA|GGG; GAA|GAT; TTC|TTT; GCT|GCA; ATC|ATT; CCC|CCA; GTG|GTT; GAG|GAA; GTC|GTG; GCA|GCT; GAA|AAA; ATT|TTT; GAG|GAA; TTA|CTA; GCA|GCT; TTT|TTC; TTA|TTG; GGA|GGG; GCA|GCC; TTA|CTA; TCC|TCA; CCA|CCC; GGA|GGT; CTA|CTT; GTA|GTG; AAG|AAA; GCT|GCG; AAT|AAC; TTG|TTA; ATA|ATT; ATC|ATA; CGC|CGT; ATA|ATC; GAA|GAG; ATT|ATA; GTA|GTG; GCA|GCC; TTC|TTT; GAC|GAT; ACA|AAA; CTT…	28	CTT|TTA; CTT|ATA; ATA|GTT; ATC|CTG; CTG|TTA; GCT|TCC; CTG|TTA; TTG|CTC; AAA|GAG; AGG|CGT; GTT|ATA; CTT|TTA; CTC|TTA; TTA|CTC; AGG|CGT; TCA|GGA; CAC|CCG; CTC|TTG; CTA|TTG; AGG|AAA; CTT|TTA; GGG|GCA; TTG|CTC; CTT|TTG; CTA|TTG; CGT|AGG; CTT|TTA; TTA|CTG	2	AGC|CAA; AGC|CCG	22	350	6.29	8.57	46.29	39.81	39.05	-0.76
181	0.03445	-0.01638	0.00574	-0.01757	-0.01321	0.00941	-0.02275	0.01804	6e-05	0.00352	-0.01662	0.00613	-0.00455	0	-0.00794	-3e-05	0.0061	0.01028	-0.01096	-0.01662	0.01628	-0.02442	0	0.01028	0.00736	-0.01321	8	GAT|GAA; GAA|GAT; ATT|GTT; CTC|TTC; AGC|AAC; GTA|ATA; TTA|TTG; GAG|GAT	2	AGC|AAG; GTC|ACC	0		9	412	2.18	0.49	1.94	44.98	44.74	-0.24
182	0	0	0	0	0	0	0	0	0	0	0	0	0	0	0	0	0	0	0	0	0	0	0	0	0	0	176	CTG|CTT; AAG|AAA; TAC|TAT; TTG|TTA; ATT|ATA; AAG|AAA; GTA|GTG; CCC|CCT; TTC|TTT; ATA|ATC; GTT|GTA; AAA|AAG; GTT|GTA; TCC|TCA; ATT|ATC; GGG|GGA; AAA|AAG; AAT|AAC; ACC|ACG; GCA|GCG; AAA|AAG; ATA|ATT; ATA|ATT; CAT|CAC; TAT|TAC; TCG|TCT; ATT|ATA; GGC|GGT; TTT|TTC; GCA|GCC; AAA|AAG; GTG|GTC; ACT|ACC; TAC|TAT; CAG|CAA; TAT|TAC; ATT|ATA; ATT|ATA; TGT|TGC; AGA|AGG; GTG|GTT; GAG|GAA; AAG|AAA; GTT|GTA; GGA…	19	TTA|CTC; TTA|CTT; CGA|AGG; CGA|AGG; TTG|CTA; AGA|CGT; CTC|TTA; CTA|TTG; CTG|TTA; CTT|TTA; AGA|CGT; CGT|AGG; CGA|AGG; CTT|TTA; CTT|TTA; TTG|CTA; CTT|TTA; CTT|TTG; CGT|AGG	0		0	383	0	4.96	45.95	38.03	40.3	2.27
183	0.03335	0.00933	0.01235	-0.08614	0.02192	-0.00951	0.08892	-0.06002	0.03078	-0.01549	0.03126	0.01299	0	-0.06886	0.01725	0.03363	-0.03946	0.0306	0.01373	0.03126	-0.03671	-0.04644	-0.06886	0.0306	-0.03253	0.02192	193	AAA|AAG; ATT|ATC; TTA|TTG; GAT|GAA; CCA|CCT; GAA|GAG; CTT|CTG; TAT|TAC; ATA|CTA; AGA|AGG; GAT|GAC; GAC|GAT; GAC|GAT; AAG|AAA; TTT|TTC; GAA|GAG; GCC|GCT; ATT|ATA; CCA|CCC; GGG|GGA; GCT|GCC; CTT|CTG; CTT|CTC; GTT|GTG; GTT|GTA; TTG|TTA; TTT|TTC; GAC|GAT; AAA|AAG; ACA|ACC; GAA|GAG; GAA|GAG; GCA|GCC; CTA|TTA; GTT|GTC; ATA|ATT; ACC|ACG; CAT|CAC; ACC|ACG; GAA|GAG; GAT|GAC; CAC|CAT; GGA|GGT; GCT|GCC; CCC…	21	TTA|CTT; GTT|TTG; GAA|CAG; ATG|GTA; AAG|AGA; TTA|CTG; TCT|AGT; GAG|AAA; GTA|ATC; AAA|ATT; GCA|CCG; GGA|GAT; ATT|GTA; CGT|AGG; AGA|CGC; TTG|CTA; ATG|CTA; ACA|AGC; AGC|ACG; CGT|AGA; TTA|CTT	11	CCA|GTT; ACA|TGG; AAG|TCA; AGT|TCA; GCT|CTC; TCA|GGG; GAA|AGG; TTA|AAG; TCA|AGT; CAC|TTG; ACC|GTT	29	387	7.49	8.27	49.87	41.43	45.99	4.56
184	0	0.06121	-0.03845	0	-0.01468	0.04038	-0.04764	0.01011	0.0351	0	-0.03176	0.0183	-0.0187	0.05265	0.00885	-0.01516	0.00658	0.00914	5e-05	-0.03176	-0.00918	0.04653	0.05265	0.00914	0	-0.01468	19	AAG|AGG; AGA|AAA; AGG|AAG; GTT|ATT; AAA|AGA; GGC|GCC; GAA|AAA; GAA|AAA; GAC|GAG; AAA|AGA; TTT|CTT; CCA|CAA; GGG|GAG; GGA|GCA; ATT|CTT; AGC|ACC; AAG|GAG; AAG|CAG; GAC|GAG	10	GCT|GAG; ATA|GCA; ACA|ATG; GAA|TAC; AAG|AGT; GAC|AAG; CTT|ATG; TAC|CAG; AAC|GGC; GAA|AGA	1	TGG|CAT	30	397	7.56	2.77	4.79	40.81	41.06	0.25
185	-0.01136	0.02701	-0.01298	0	0.00666	-0.0098	0.01514	-0.01176	0	0	0	-0.01204	0.00892	0	0	0.00621	-0.008	0	0.01219	0	-0.01041	0	0	0	-0.00892	0.00666	8	GAA|GAT; ACT|TCT; GTT|ATT; GAC|AAC; AAT|AAG; GCT|ACT; AAG|AGG; AGG|AAG	3	AAA|TTA; AAT|GAA; CCA|GGA	0		11	403	2.73	0.74	1.99	49.79	49.71	-0.08
186	-0.00929	0.02755	-3e-05	-0.04002	6e-05	0.00757	-0.01474	-3e-05	0	0.00297	-0.03025	-0.02773	0.00783	0.04176	-0.02219	0.01188	-0.00582	0.00658	0.0358	-0.03025	-0.00757	0	0.04176	0.00658	-0.01348	6e-05	4	ATA|TTA; ACA|TCA; AAA|AGA; AAT|AGT	9	ATA|CTC; ATA|CTC; TAT|TTC; TCA|AGA; TTA|ATG; AAA|AGG; ACA|GTA; GCT|GGC; GTA|ATT	1	CGT|AAG	14	387	3.62	2.58	1.03	46.68	47.46	0.78
187	0	0	0.01862	-0.07503	-3e-05	0	0	0	0	0	-7e-05	-3e-05	0	0	-4e-05	0	0	0	0	-7e-05	0.00855	-0.04547	0	0	0	-3e-05	8	ATG|TTG; GTC|CTC; CTA|ATA; AAG|AGG; AAG|AGG; CTA|GTA; CTT|TTT; TTA|ATA	0		0		8	405	1.98	0	1.98	46.58	46.58	0
188	-0.01282	-0.01683	0.01777	0	0.00727	-0.00869	0	-4e-05	0.0193	-0.00341	0	3e-05	-2e-05	0	0.00956	-0.00617	-3e-05	-0.00775	0.01321	0	-3e-05	0	0	-0.00775	-3e-05	0.00727	2	GAA|GAC; TTA|GTA	1	ATA|GTG	1	GAT|AGC	4	408	0.98	0.49	0.49	49.35	49.75	0.4
189	0.03776	-0.02323	0.00636	-0.01753	0	-0.0131	0.04541	-0.01135	0	0.00454	-0.01427	0.00604	0	-0.11098	0	0.01013	-0.00793	0.01223	0.01332	-0.01427	-0.01009	0	-0.11098	0.01223	0	0	1	GCT|GTT	7	TTA|ATG; GGA|GAT; GAA|CTA; TTT|ATA; ATG|ACC; AAT|AGG; AAA|CAT	1	ATA|TAT	9	353	2.55	2.27	0.28	40.79	41.08	0.29
19	-0.01715	0.0068	-0.01328	0.04346	-0.00816	-4e-05	0.01075	0.00558	-0.02726	-1e-05	0.02777	-0.01081	0.00548	0.02701	-0.00476	-0.00955	0.01153	-0.00575	-0.03648	0.02777	0.01041	0.0147	0.02701	-0.00575	0.00897	-0.00816	355	CTG|CTA; GTT|GTC; AAG|AAA; AGA|AGG; GGT|GGA; GAA|GAG; CCT|CCC; CCC|CCT; CAA|CAG; GCC|GCG; GAG|GAA; TTA|CTA; GAA|GAG; GGT|GGA; AAG|GAG; AAT|AAC; GCA|GCT; TTA|TTG; ATT|ATA; GCT|GCA; ACG|ACC; GCC|GCA; ACA|ACG; CTA|CTC; ATT|ATA; ATT|ATA; GCC|GCA; ATG|ATT; GTT|GTA; TTG|CTG; GAA|GAG; GTA|GTC; GTC|GTT; CCG|CCC; CTG|CTT; GCT|GCC; GAA|GAG; TTT|TTC; GAG|GAA; AAA|AAG; GAT|GAC; GAG|GAA; GGG|GGC; AGA|AAA; GTA…	52	AGG|AAA; AGA|CGT; AGG|CGT; TTG|CTA; TTA|CTT; AAG|ACC; AGC|TCC; TTG|CTA; AGG|CGT; TTA|CTG; TTA|CTT; TTG|CTC; TTA|CTT; CGT|AGG; TTA|CTT; CGT|AGA; CTC|TTG; CTT|TTA; AGG|CGT; TCC|AAC; CTT|TTA; TTA|CTC; TTG|CTC; CTT|TTA; CTC|TTG; CTA|TTG; TTG|TAC; CGT|AGA; AGG|GGA; ACA|CCC; TTA|CTT; TTA|CTC; AAA|GAG; TTA|CTT; TTA|CTG; TTA|CTG; TTA|CTG; TTA|CTT; CCC|GAC; TAC|GAG; CTT|TTA; CTG|TTA; CTT|TTG; CTT|TTA; CAA…	6	CCT|AAG; AGA|TCG; TTT|AAG; GAA|AGC; CTG|AAC; GAT|AGC	28	680	4.12	8.53	52.21	42.11	46.52	4.41
190	0	0	0	0	0	0	0	0	0	0	0	0	0	0	0	0	0	0	0	0	0	0	0	0	0	0	0		0		0		0	350	0	0	0	41.81	41.81	0
191	-0.01218	-0.02606	0.02516	0	0.01383	0.01045	-0.06524	-4e-05	7e-05	-0.00357	0.01722	3e-05	-0.0134	0.20005	0.0092	-0.00668	-3e-05	-0.01768	0.01157	0.01722	-3e-05	0	0.20005	-0.01768	-0.02404	0.01383	119	GCG|GCA; AGG|AGA; ATA|ATC; GTT|GTC; GTT|GTG; AGA|AGG; GGG|GGA; CCA|CCT; GCT|GCA; GCG|GCT; GTT|GTA; AGA|AGG; GCT|GCC; TAT|TAC; GGA|GGG; ATT|ATA; AAC|AAT; ACA|ACG; GAG|GAA; GTC|GTT; GGT|GGA; AGG|AGA; CCG|CCA; GGT|GGA; GGT|GGA; GTT|GTA; TAC|TAT; ATT|ATA; GCT|GCC; CTG|TTG; TTT|TTC; CCA|CCG; GCC|GCA; AAG|AAA; GCT|GCG; ATT|ATA; CTT|CTC; GAA|GAG; ATT|ATA; TCC|TCT; ATT|ATA; GGT|GGC; CAG|CAA; GTT|GTA; AGT…	12	CTT|TTA; CTA|TTG; ATC|GTA; TAC|TTT; AGC|ACG; CTT|TTA; TAC|TTG; TTG|CTA; TTA|CTC; AGA|TCA; CTC|TTA; CTT|TTA	4	AGC|TCA; TCA|AGC; AAT|GGG; TCA|AGC	11	398	2.76	4.02	29.9	47.49	47.24	-0.25
192	-0.0274	0.00985	-0.00551	0.05407	0.02835	-0.04879	0	-4e-05	0.01721	-0.01139	0.02817	0.00644	-0.00436	0	0.0252	-0.02241	-3e-05	-0.03572	0.02852	0.02817	-3e-05	0	0	-0.03572	-3e-05	0.02835	12	ACT|AGT; AAG|AAA; GAG|GAA; GAT|GAG; AAG|AAA; AGG|AAG; GTT|ATT; GAG|GAA; AAT|AGT; GTC|GTA; CTC|ATC; GAC|GAT	3	CTG|TTA; AGA|CGT; AGG|ACC	3	AGT|TCA; GAG|CCT; AAA|CCT	9	393	2.29	1.53	3.05	40.03	39.53	-0.5
193	0.00936	-0.00942	-0.00756	0.02773	0	-0.01019	0.0241	-0.01109	0	1e-05	0	-0.00756	0.0043	0	0	0.006	-0.00768	0.00711	0	0	-0.00951	0	0	0.00711	-0.00876	0	2	GCC|GTC; AGG|AAG	1	GCT|AGT	0		3	381	0.79	0.26	0.52	46.63	46.37	-0.26
194	0	-0.00963	0.007	0	3e-05	0	0	-3e-05	0	0	0	0	0	0	0	3e-05	-3e-05	0	6e-05	0	-3e-05	0	0	0	-3e-05	3e-05	4	GAA|GTA; GAA|CAA; ATA|CTA; GCT|GTT	3	ACA|GAA; TTA|GCA; AAT|ACC	1	TTA|GAG	8	375	2.13	1.07	1.07	45.69	46.22	0.53
195	0.03227	-0.01174	-0.01613	0	0.015	-0.02437	0.05633	-0.01821	0.05271	-0.00627	0.03035	3e-05	0	0	0.02131	0.00679	-0.01138	0.00783	0.00011	0.03035	-0.01684	0	0	0.00783	-0.01345	0.015	9	GTT|CTT; GCT|TCT; GGC|AGC; GTT|ATT; CAC|CAA; GCT|GGT; GCA|GTA; AGC|ACC; GCA|GTA	1	GAC|CCC	0		10	371	2.7	0.27	2.43	43.04	42.59	-0.45
196	-0.01406	-0.01109	0.01777	-0.01591	0.0137	-0.01883	0	0	0.03078	-0.00748	0	0.00619	-0.00492	0	0.01695	-0.01501	0	-0.01901	0.02353	0	0	0	0	-0.01901	0	0.0137	0		3	AAA|AGG; ATA|GTC; GTA|ATT	2	GAA|AGC; GAA|ACT	5	393	1.27	1.27	0	45.72	46.06	0.34
197	0	0.00953	-0.00635	0	-0.0072	0.00902	0	4e-05	0.01582	0.00369	-0.03386	-2e-05	-0.00471	0.0417	-3e-05	-0.00728	0.00708	0	0.01246	-0.03386	4e-05	0.02502	0.0417	0	3e-05	-0.0072	2	TAT|CAT; ATA|CTA	4	GTA|ATT; TTA|ATC; GAA|AAG; AAA|AGG	0		6	394	1.52	1.02	0.51	45.52	45.85	0.33
198	0	4e-05	0.01157	-0.03443	0.00729	-0.03029	0.03923	0	0.01699	-0.00375	6e-05	2e-05	0.00482	-0.05255	0.00875	-0.00818	0	-0.01009	0.01319	6e-05	0	0	-0.05255	-0.01009	0.00762	0.00729	4	AAA|AGA; GAA|CAA; TCA|GCA; ACA|ATA	10	GGA|AGC; TTA|CGA; ATA|CTT; GCT|ACG; CGT|GGG; GCT|TCG; AAT|ACC; CAA|GAG; TTT|TAC; GAT|AAC	1	AAA|CGG	15	387	3.88	2.84	1.03	43.24	44.27	1.03
199	0	0	0	0	0	0	0	0	0	0	0	0	0	0	0	0	0	0	0	0	0	0	0	0	0	0	177	GGA|GGT; GAA|GAG; GCA|GCT; GTT|GTG; TTC|TTT; CTT|CTG; AAT|AAC; TTA|TTG; AAT|AAC; ATC|ATA; ATA|ATT; GGA|GGC; ACT|ACC; CTA|TTA; CTG|CTA; GCA|GCC; CCT|CCC; CTG|CTA; TTG|TTA; CCC|CCA; GGC|GGG; ATC|ATA; GCA|GCT; GTT|GTC; AAT|AAC; CCT|CCC; CTC|CTT; TCC|TCG; GCT|GCC; GGG|GGC; CCT|CCA; GGT|GGA; CTC|CTA; CTC|CTA; ACT|ACC; GTA|GTT; CCT|CCG; TTA|CTA; GGC|GGA; GGG|GGA; GCC|GCA; ACT|ACC; GAC|GAT; TTT|TTC; GGT…	13	CTC|TTG; CTA|TTG; CTC|TTG; CTT|TTA; CTG|TTA; CTA|TTG; CTA|TTG; CTC|TTA; CTC|TTA; CTT|TTG; TTG|CTC; CTC|TTA; TTA|CTC	2	AGC|TCA; TCT|AGC	0	373	0	4.02	47.45	47.18	49.33	2.15
2	0	0	0	0	0	0	0	0	0	0	0	0	0	0	0	0	0	0	0	0	0	0	0	0	0	0	0		0		0		0	1061	0	0	0	47.63	47.63	0
20	0	0	0	0	0	0	0	0	0	0	0	0	0	0	0	0	0	0	0	0	0	0	0	0	0	0	0		0		0		0	613	0	0	0	43.18	43.18	0
200	-0.01042	0.07463	-0.02128	-0.0164	0.01299	-0.04717	0	0.03572	0	0	0	-0.01587	0.01861	-0.08335	0	-0.00775	0.00588	-0.01695	0.03125	0	0.02459	-0.04167	-0.08335	-0.01695	0.02055	0.01299	183	AAG|AAA; GAA|GAG; AGA|AGG; GGA|GGT; AGT|AGC; GTC|GTA; GGG|GGT; CTT|CTC; GTA|GTC; AGC|AGT; CTA|TTA; AAT|AAC; GAT|GAC; GAG|GAA; GCC|GCT; CCG|CCC; CCA|CCC; ACA|ACT; ATA|ATC; CTT|CTA; AAA|AAG; AAG|AAA; GGA|GGT; TCC|TCA; ATT|ATA; GGC|GGA; ATT|ATA; AGT|AGC; AGT|AGC; TTG|CTG; GTT|GTG; TTT|TTC; GGC|GGA; TAC|TAT; ATA|ATC; AAG|AAA; TTC|TTT; AGG|AGA; AAG|AAA; GTA|GTT; GCC|GCT; CTT|CTC; GGA|GGT; TTA|CTA; TCA…	31	CTT|TTG; GTA|CTC; GTA|GCT; TTG|CTC; TTG|CTC; CTC|TTA; CTC|TTA; ATA|ACC; GTT|TTA; GTG|ATT; TCC|AGC; ACT|AGC; TTA|CTG; GCT|GGA; CTC|TTA; CTC|TTG; AAA|CTA; CTC|TTA; TTA|CTG; CGT|AGG; GGG|GCA; TTT|TAC; CTA|GTC; CTG|ATA; GCT|GGA; CTG|TTA; CTG|TTA; GTT|ATA; AAT|ACG; GTT|ATC; AGG|AAA	6	TCA|AGT; CTT|TAC; TTA|AAG; TCT|AGC; AGT|TCA; TCA|GGG	25	365	6.85	10.14	50.14	41.28	41.55	0.27
201	0	0	0	0	0	0	0	0	0	0	0	0	0	0	0	0	0	0	0	0	0	0	0	0	0	0	0		0		0		0	392	0	0	0	47.62	47.62	0
202	0	0	-0.00598	0.02135	3e-05	0.01086	-0.01638	0	0	0	6e-05	3e-05	0	0	4e-05	0.00685	-0.00719	0.00884	0	6e-05	-0.00925	0	0	0.00884	-0.00819	3e-05	31	AGG|AAG; AAG|AAA; ATT|ATA; AGA|AGG; CCC|CCA; GCT|GCG; CTC|CTT; GCT|GCA; GGT|GGA; GAG|GAA; GAG|GAA; GAG|GAT; CTA|CTT; GAC|GAT; GAC|GAT; CTA|TTA; CCG|CCA; CTT|CTG; CAC|CAT; GGT|GGA; GGT|GGG; GAG|GAA; GAG|GAA; CTC|CTT; GAC|GAT; AGG|AGA; GTC|GTT; AGA|AGG; GCC|GCT; TTC|TTT; CTG|TTG	1	CCG|ATG	0		3	395	0.76	0.25	7.85	47.93	46.41	-1.52
203	0	0	0	0	0	0	0	0	0	0	0	0	0	0	0	0	0	0	0	0	0	0	0	0	0	0	0		0		0		0	394	0	0	0	43.65	43.65	0
204	-6e-05	0.00916	-0.01172	0.02435	0.00672	-0.033	0.06657	-0.00969	0.0156	-3e-05	-0.01643	-0.01269	0.0091	0	-3e-05	-6e-05	0	-0.0094	0.02295	-0.01643	-0.00876	0.05547	0	-0.0094	0	0.00672	5	AAC|AGC; GCG|ACG; GAG|CAG; ATG|ATC; AAC|AGC	2	GCG|AAG; TTC|ATG	0		7	387	1.81	0.52	1.29	47.2	47.11	-0.09
205	0	0.00934	-0.00637	0	0	0	0	0	0.01785	-0.00366	0	0.00658	-0.0045	0	0.00926	-0.00685	0	0	0	0	0	0	0	0	0	0	2	GAG|GAC; GAT|GAG	1	GAC|CAA	0		3	389	0.77	0.26	0.51	48.93	48.93	0
206	0	0	0	0	0	0	0	0	0	0	0	0	0	0	0	0	0	0	0	0	0	0	0	0	0	0	0		0		0		0	369	0	0	0	48.6	48.6	0
207	0	-0.0192	0.02618	-0.04083	3e-05	0.01078	-0.01822	4e-05	7e-05	1e-05	0	2e-05	-0.00485	0.04357	3e-05	0	3e-05	0	5e-05	0	3e-05	0	0.04357	0	-0.00825	3e-05	1	GAT|GAA	8	AAA|AGG; ATA|GTC; TGG|TTC; ATA|GTT; ATA|GTC; GTA|ATT; TTA|GTC; AAA|AGG	0		9	384	2.34	2.08	0.26	46.7	47.48	0.78
208	0.02779	-0.00958	0.00716	-0.02858	-0.01575	0	-7e-05	0.02128	-0.03775	0.0107	-0.01849	-0.01416	0.0091	0	-0.02999	0.01447	0.0067	0.009	-0.01373	-0.01849	0.00933	0	0	0.009	0.00818	-0.01575	17	GTT|GTC; AGC|ACC; CTG|CTA; CCA|TCA; GCA|GCC; GCT|GCC; CAA|GAA; CCA|CCC; CTG|ATG; ATT|ATC; GCC|GCT; GCA|GCG; CTT|CTC; AAG|AGG; CCG|CCA; GTC|ATC; CCA|CCG	5	GCG|AGG; TCT|GAT; GTC|ACC; CTC|TTG; ATA|GTG	0		10	387	2.58	1.29	4.39	45.74	45.99	0.25
209	0	0.02222	-0.00703	-0.02072	-0.01706	0.01055	6e-05	0.01051	-0.0208	0.00759	-0.01957	3e-05	0.00491	-0.06239	-0.02147	0	0.01495	0	-0.01513	-0.01957	0.01887	0.00013	-0.06239	0	0.02544	-0.01706	86	AAG|AAA; AGA|AGG; GCC|GCA; ACT|ACC; GGC|GGT; GAT|GAC; TTC|TTT; CAT|CAC; ATG|AAG; GTA|GTC; CTA|CTG; GGA|GGG; TTT|TTC; CAA|CAG; GAG|GAA; CTA|TTA; CCT|CCC; CAA|CAG; CCA|CCT; GAA|GAG; GTG|GTT; GTC|GTA; TTC|TTT; TTA|CTA; GGA|GGG; AAT|AAC; CCT|CCC; AAT|AAC; TAT|TAC; AAG|AAA; CTT|CTC; GCG|GCA; GCA|GCC; ATC|ATT; CTT|CTG; CAG|CAA; GGC|GGT; CTG|TTG; GGA|GGG; GCT|GCG; GGA|GGG; GCA|GCC; AAG|GAG; GGA|GGC; GAT…	8	TCC|AGC; GGA|TCA; ATT|GTG; TTG|GAG; GGG|AAG; AGG|CGC; TTT|TGG; TTG|CTA	2	TCA|AGT; GAG|CTT	13	363	3.58	2.75	23.69	42.61	44.54	1.93
21	0.00969	0.01682	0.00338	-0.04207	2e-05	0.00875	0.01583	-0.01206	-0.00845	-2e-05	0.00797	2e-05	-0.00346	0.04535	3e-05	0.00608	-0.00483	0.00739	-0.00698	0.00797	-0.00584	0	0.04535	0.00739	-0.01076	2e-05	4	ATG|ATC; GAT|GAG; AAA|AGA; GAA|GAC	19	ATA|CTC; AAT|AGC; GTA|ATC; AAA|AGG; AAA|AGG; GTA|ATT; GTA|ATT; TCA|GAA; AAA|GAG; ATA|GTT; AAA|AGG; TTA|ATT; AAA|GAG; TTA|GTT; TCA|ATA; GAA|CAG; GCT|GTC; TGG|TTC; GAA|AGA	3	CGT|AAA; GAT|AGC; TTA|GAG	26	612	4.25	3.59	0.65	43.63	44.55	0.92
210	-0.01853	0.03116	0.00887	-0.01585	0.01959	-0.00828	0.01368	-0.0097	0	0.00323	-0.03842	-0.02521	0.01413	0	-0.02699	0.00691	0	-0.00771	0.07991	-0.03842	0	0	0	-0.00771	0	0.01959	5	ATG|GTG; CCC|CTC; AAC|AGC; AAG|AGG; AAC|AAA	1	ATA|GGA	0		6	348	1.72	0.29	1.44	47.7	47.99	0.29
211	0.03701	0.01369	-2e-05	-0.08511	-0.0282	0.01123	0.03028	-0.00737	0	0.01319	-0.12134	-0.01787	0.00828	0	-0.05265	0.03331	-0.00542	0.02828	0.05268	-0.12134	-0.00678	0	0	0.02828	-0.0057	-0.0282	18	CTC|TTC; GAG|AAG; GTG|GGG; ATT|GTT; GCC|TCC; AAG|AGG; AGG|AAG; ATG|ATA; AAA|CAA; GCG|GTG; AAC|CAC; GTT|TTT; TTG|ATG; CAA|GAA; AGC|AGG; AAG|AGG; TTC|CTC; AAG|AGG	5	TTT|CTG; AGT|GGA; CAG|AGG; TCA|ATA; AGT|AAA	0		23	362	6.35	1.38	4.97	44.57	44.75	0.18
212	0.0154	0	-0.01238	0.01882	-0.0139	0.01283	0.05446	-0.01804	-0.01641	0.00758	-0.01564	-0.01309	0.0089	0	-0.01682	0.01628	-5e-05	0.02043	-0.01251	-0.01564	-0.00831	0.03989	0	0.02043	-6e-05	-0.0139	5	GGT|GAT; AGG|AAG; GCA|TCA; ACG|AGG; TTA|ATA	2	TTC|ATA; ATG|CTC	0		7	388	1.8	0.52	1.29	47.94	47.68	-0.26
213	0	0	0	0	0	0	0	0	0	0	0	0	0	0	0	0	0	0	0	0	0	0	0	0	0	0	0		0		0		0	387	0	0	0	44.88	44.88	0
214	-0.0339	-4e-05	0.00649	0.01493	0	-5e-05	0.02084	-0.01099	0	-2e-05	0	-0.01242	0.01073	0	0	-3e-05	0	-4e-05	0	0	0	0	0	-4e-05	0	0	6	ACC|AGC; ATG|CTG; ATC|GTC; GAC|AAC; GAA|GAC; AGG|AAG	1	CCT|GAT	1	AAT|GGA	8	365	2.19	0.55	1.64	46.21	46.39	0.18
215	0	-0.00978	0	0.01956	-3e-05	0	0	4e-05	0	1e-05	-7e-05	-3e-05	2e-05	0	-4e-05	0	3e-05	0	0	-7e-05	4e-05	0	0	0	3e-05	-3e-05	2	ATC|GTC; AGG|AAG	0		0		2	375	0.53	0	0.53	49.16	49.16	0
216	0.0385	-0.03161	0.01251	-0.01641	-0.02664	0	0.07548	-5e-05	-0.02814	0.0085	0	-0.00619	0.01621	-0.091	-0.01561	0.00975	0.00725	0.03707	-0.04541	0	0.00997	-0.0001	-0.091	0.03707	0.02605	-0.02664	7	AGC|AAC; TTT|TAT; ATC|GTC; GCA|GAA; AAG|AGG; TTC|TAC; GTT|GAT	3	CCG|GTG; ATG|CAG; ATA|GTG	0		10	368	2.72	0.82	1.9	43.75	43.93	0.18
217	0	-0.01231	0	0.01757	3e-05	0	0	0	0.01963	0	-0.01511	0.0065	-0.00496	0	0.00886	-0.00773	0	0	0.01353	-0.01511	0	0	0	0	0	3e-05	4	GAA|GAT; GAA|GAT; GAT|CAT; TTA|ATA	2	CCA|TCC; TCA|ACC	1	CGT|AAA	7	375	1.87	0.8	1.07	44.8	44.71	-0.09
218	0.05314	-0.04554	0	-0.0227	-0.02731	0.00897	0.03568	0	0	0.00362	-0.02228	0.01998	-0.0101	-0.04757	0	0.00686	-0.0074	0.03194	-0.0308	-0.02228	0	-0.03122	-0.04757	0.03194	0	-0.02731	15	ATG|TTG; ATT|CTT; ATA|CTA; GAT|GAA; ATA|TTA; TTC|CTC; GCA|CCA; ATT|GTT; GTT|ATT; ATC|TTC; GAA|GAT; AGT|AAT; ATT|TTT; ATA|GTA; TTT|TAT	3	GCG|ATG; GGC|AAC; TCC|CAC	0		18	370	4.86	0.81	4.05	45.32	45.23	-0.09
219	0	0.01017	0.00604	-0.0454	0	0	0	-4e-05	0	-1e-05	0	0	-2e-05	0	0	0	-3e-05	0	0	0	-4e-05	0	0	0	-3e-05	0	193	CCA|CCG; ACG|ACC; GTT|GTG; ACT|ACA; GCT|GCG; GAA|GAG; TAT|TAC; GCG|GCT; GAG|GAA; GAA|GAG; TAT|TAC; AAT|AAC; ATT|ATC; CCA|CCT; CGG|AGG; GAG|GAA; AAA|AAG; TAT|TAC; TTA|TTG; CAT|CAC; AAA|AAG; ACA|ACT; GAA|GAG; CTT|CTA; AGA|AGG; TTA|TTG; CAA|CAG; ATT|ATA; AAA|AAG; AAA|AAG; CTT|CTC; GCA|GCC; CTT|CTA; GAA|GAG; CAG|CAA; AGA|AGG; CAG|CAA; GGA|GGG; TCT|TCG; GCT|GCC; GTA|GTC; AAA|AAG; GGA|GGT; GCG|GCA; GCT…	19	CTA|TTG; CGA|AGG; TTG|CTA; CTT|TTG; TTG|CTT; CTT|TTA; GTG|ATT; GTT|ATC; CGT|AGA; CGT|AGG; CGT|AGA; CGT|AGG; CGT|AGA; TTA|CTC; TTA|CTC; TTA|CTG; TTG|CTT; CGT|AGG; TTG|CTC	0		5	382	1.31	4.97	50.52	42.58	49.65	7.07
22	0	0.00789	-0.00745	0.01051	-0.00543	0.00631	0.04705	-0.02272	0.02356	3e-05	-0.02535	-0.01261	0.00302	0.06068	0	0.0054	-0.00382	0.01255	0.00956	-0.02535	-0.01571	0.02861	0.06068	0.01255	-0.01316	-0.00543	28	ATG|ATT; TAT|TTT; GTT|GCT; TAC|TTC; AGG|AAG; ACG|TCG; ATT|CTT; ATA|CTA; ATT|GTT; AAA|AGA; GTC|ATC; GAG|GAT; CTT|ATT; GAT|GAG; GCT|GTT; GCC|GGC; GTG|CTG; GGT|GCT; CTG|GTG; GAA|AAA; GTC|ATC; TTT|TGT; GAC|GAG; CTA|ATA; GTT|ATT; GCA|GGA; GCT|TCT; ATC|GTC	8	GCG|AGG; CCT|GGT; AAA|CTA; GAA|AAT; ATG|GTC; GGG|AAG; ATA|TTG; TTT|CTA	0		36	605	5.95	1.32	4.63	44.3	44.13	-0.17
220	-0.02379	0.01494	-0.01435	0.04058	5e-05	-0.01959	0.03801	-0.00883	0	2e-05	0.0001	-0.02996	0.01253	0	8e-05	-0.00756	0.00546	-0.00907	0	0.0001	-0.00792	0.03452	0	-0.00907	0.00628	5e-05	0		2	TTT|CTC; GCT|TCG	3	TTT|AGC; CCA|AGC; CGT|AAG	5	364	1.37	1.37	0	44.05	44.32	0.27
222	0.02703	-0.01042	0	-0.01961	-0.00769	0	0.01724	0	-0.01724	-0.00391	0.03226	0.00606	0	-0.06251	0.00862	0.00807	-0.01471	0.02728	-0.04412	0.03226	-0.00981	-0.02942	-0.06251	0.02728	-0.00833	-0.00769	8	CTG|ATG; AAG|GAG; AAG|AGG; GCC|GTC; GAG|GAT; ACG|AAG; GAT|GAG; CGA|CAA	2	AAA|TAC; GCC|AAC	0		10	376	2.66	0.53	2.13	46.28	46.01	-0.27
223	-0.01725	-0.01163	0.02397	-0.02943	0.01399	-0.03094	0.01471	0	-0.01787	0.00773	-0.01563	-0.02001	0.0145	0	-0.0087	0.00794	0	-0.02042	0.038	-0.01563	0	0	0	-0.02042	0	0.01399	19	ATA|GTA; AAC|AAT; CAG|CAC; GAT|GAA; CAA|GAA; ATA|TTA; GTC|GTA; AAA|AGA; ATT|ATA; GGC|AGC; AAC|AGC; GAA|GAT; GGG|GAG; ATT|GTT; GCC|GCT; ATG|AAG; GTC|ATC; AAA|AGA; AAG|AAA	4	GCA|ATA; TTA|ACA; AAA|TCA; CAG|ATG	1	GAG|TCT	19	379	5.01	1.32	5.01	40.11	39.75	-0.36
224	0.02501	-0.01122	-0.00708	0	3e-05	0.01965	-7e-05	-0.02175	0.02278	-0.00773	0.01822	0.01432	-0.00986	0	0.01139	0.01474	-0.02242	0.02612	-0.0185	0.01822	-0.02916	0	0	0.02612	-0.02524	3e-05	0		2	AAA|ATC; GCT|TCA	5	GAA|CTC; TCA|AAG; CCA|AAC; GGA|AAC; CAT|ATG	7	358	1.96	1.96	0	45.53	45.44	-0.09
225	0.02778	-0.02222	0	0	0	-0.03125	0.025	0.016	-0.02703	0.00365	0	-0.00826	0.00478	0	-0.01429	0	0.00625	-0.0099	0	0	0.01515	-0.03571	0	-0.0099	0.00694	0	64	AAG|AAA; CTG|TTG; GAC|GAT; GAC|GAT; GGA|GGG; AAG|AAA; GCC|GCG; GCT|GCG; CTA|CTT; AGT|AGC; GCT|GCG; GCA|GCT; ACT|ACC; CTT|CTA; GAG|GAA; GAA|GAG; GCT|GCG; CTG|CTT; CTT|CTA; GAT|GAC; CAA|CAG; TCG|TCT; GTC|GTA; AAG|AAA; ACG|ACC; AAG|AAA; GTT|GTC; ATC|ATT; GGA|GGT; GTT|GTC; AAG|AAA; CTA|ATA; AGG|AAG; ACT|ACC; GGC|GGG; CTA|ATA; GTG|GTT; GGA|GGG; AGA|AGG; GGG|GGA; GCA|GGA; GTA|GTT; GGA|GGG; CTT|TTT; ATT…	10	AAG|GAA; AGC|ACG; ATG|TTA; CAA|ACA; TTC|CTA; AGC|CTC; TCG|ACA; ATT|AAG; GCG|TCT; TCT|AGT	1	AAA|GGT	23	346	6.65	3.18	18.5	41.33	40.56	-0.77
226	-0.01586	0	0.00666	0	0.00812	-0.01189	0.01816	-0.01098	0	-0.00413	0.01638	0	0	0	0.0097	-0.00869	0	-0.01052	0	0.01638	0	0	0	-0.01052	0	0.00812	0		2	ATG|CTA; AAA|GGA	0		2	353	0.57	0.57	0	44.19	44.38	0.19
227	-0.01887	0	0.00637	0	0.01439	-0.01163	0	-0.01075	0.03125	-0.00858	0	0.00613	-0.00556	0	0.01626	-0.01031	-0.00709	-0.01235	0.02667	0	-0.0101	0	0	-0.01235	-0.00813	0.01439	1	GAT|GGT	1	GAA|GTT	0		2	361	0.55	0.28	0.28	43.95	44.04	0.09
228	-0.01752	0.03089	-0.01432	0	-3e-05	-0.02252	0.02386	0.01161	-0.02045	0.00418	0	-0.02176	0.02094	-0.05276	-0.00973	0.00832	-3e-05	0	-5e-05	0	0.0111	-0.02864	-0.05276	0	0.00942	-3e-05	11	TTA|ATA; CTT|ATT; ACC|GCC; AGG|AAG; GTT|CTT; GCG|TCG; GCG|GAG; AAT|GAT; GTT|CTT; GAG|GAC; ACT|AGT	1	GTC|TAC	1	GAA|ACC	13	348	3.74	0.57	3.16	44.83	44.64	-0.19
229	0	-3e-05	0	0	0	0.02275	-0.06006	0.0095	0.03445	-0.00753	0	0.02026	-0.01871	0.16677	0.01978	-0.01427	-3e-05	0	0	0	-3e-05	0	0.16677	0	-0.0083	0	12	CCG|CAG; GCA|GCG; ACC|ACT; GAT|GAA; ATA|ATG; TTG|TTA; GTG|GTA; AGA|AGG; GTA|ATA; GAG|CAG; TCA|CCA; ATT|GTT	3	ATC|GTG; TAT|GCT; CCC|TTC	1	GAA|CCC	11	368	2.99	1.09	3.26	47.64	47.92	0.28
23	-0.05001	0.00649	0.00364	0.04763	0	-0.03206	0.03	0.00966	0	0	0	-0.01436	0.01263	-0.07143	0.01449	-0.02871	0.01399	-0.0226	0	0	0.0131	0.01755	-0.07143	-0.0226	0.02326	0	16	GTA|ATA; AAA|GAA; GAA|GAC; TTA|ATA; TTA|ATA; TTA|GTA; GCT|GGT; ATG|TTG; GAT|GAA; ATA|TTA; ATA|GTA; TTA|ATA; AAA|AGA; TTA|ATA; ATA|GTA; CAA|CAC	19	TTT|TAC; ATA|GTT; GTA|CTG; ATA|GTC; GAA|GCT; ATA|GTT; TTA|ATG; TTA|ATC; GTA|CTC; AAA|CAG; GCT|GGC; GTA|TCA; TTT|TAC; ACA|ATT; ATA|GTT; GGA|AGC; TTA|TCC; AAA|AGG; GTA|GCT	10	CGT|AAG; GAT|AGC; CGT|AAG; CGT|AAG; TTT|GGG; CCA|GAG; CGT|AAA; CGT|AAG; ATG|GCA; TCA|CAT	45	633	7.11	4.58	2.53	45.13	46.39	1.26
230	-0.03796	0.06898	-0.02666	0.02438	0.03394	-0.03299	0.02989	-0.00714	0	0.00328	-0.03998	-0.04126	0.01596	0	0.01999	3e-05	-0.00543	-0.00877	0.0883	-0.03998	-0.00653	0	0	-0.00877	-0.00571	0.03394	194	GTA|GTG; TTT|TTC; GAA|GAG; GCT|GCA; ATA|ATT; ATA|GTA; ATC|ATT; TTC|TTT; GGC|GGG; GTG|GTT; AGA|AGG; GGA|GGG; CCA|CCG; GCT|GCG; GCC|GCA; GGA|GGT; CAG|CAA; ATA|ATC; GGG|GGT; ATT|ATA; ATA|ATT; GGT|GGA; CCC|CCT; TCT|TCC; CTC|CTT; ATA|ATT; GTT|GTA; GAA|GAG; AGT|AGC; GAG|GAA; GTT|GTA; TTG|TTA; GGG|GGC; GTT|GTC; GTA|GTT; CTC|CTA; TTT|TTC; TTG|CTG; GCT|GCC; GGA|GGC; GAG|GAA; ACT|ACA; GTC|GTT; TTC|TTT; GTA…	28	TTA|CTT; TTA|CTT; ATT|TTA; TTA|CTT; CTC|TTA; CTT|TTA; CGT|CAC; CCG|TCA; TTA|CTT; GTG|ATA; TTA|CTT; ACG|AGT; AAT|GAA; TTA|CTC; GTG|ATA; CTA|ATT; CTC|TTA; TTA|ATT; TTA|CTG; TTG|CTT; TTG|CTA; ATA|CTC; GAG|GGT; CTT|TTG; GTT|ATC; CTT|TTG; CTC|GTA; TTT|CTA	1	GCT|TTG	28	357	7.84	8.12	54.34	39.5	42.86	3.36
231	-0.01429	0.03158	-0.02227	0.02174	-0.0085	0.01235	-0.04348	0.01977	-0.01852	0.00832	-0.0193	-0.02016	0.0053	0.22222	-0.01908	0	0.01536	-0.0102	0	-0.0193	0.01866	0	0.22222	-0.0102	-3e-05	-0.0085	4	CAA|GAA; TAT|TTT; TAT|TTT; GTA|ATA	5	GTA|ATT; GTA|ATT; TTA|AAA; CCA|GGA; ATA|GTT	2	GTA|ACC; CGT|AAA	11	346	3.18	2.02	1.16	41.81	41.52	-0.29
232	-0.01539	-0.06492	0.06666	-0.08692	0.01239	-0.08985	0.10202	0.01676	-0.03848	0.00724	-0.0277	-0.05821	0.03152	-0.07696	-0.01749	-0.00838	0.01231	-0.03156	0.04447	-0.0277	0.03171	-0.05558	-0.07696	-0.03156	0.0201	0.01239	29	GGT|AGT; GTA|GGA; TTT|CTT; ATC|GTC; GGG|GTG; GTT|CTT; TTA|ATA; GTC|CTC; GAA|GAC; TTG|TTT; ATT|TTT; GCA|TCA; GCT|GGT; ATA|GTA; GTA|GAA; GTA|GAA; CTA|ATA; GAG|GGG; GCC|ACC; GAA|GAC; CTT|TTT; ATT|GTT; TTT|CTT; TTA|GTA; ATG|ATA; AAA|ACA; TTC|CTC; GCG|GGG; ATA|GTA	11	AAG|TCG; AAT|AGG; CTT|TAT; CAA|GTA; ACT|GTT; GGC|CAC; AAT|AGG; CTG|ACG; CTC|TCC; GGG|TCG; ATG|TTC	0		40	338	11.83	3.25	8.58	39.05	39.74	0.69
233	0.01522	0.03223	2e-05	-0.09536	-0.01941	0.02064	-0.07502	0.03122	0.06251	0.01215	-0.14637	-0.00756	0.00542	0	-0.02329	0.0176	-2e-05	0.02064	0.06454	-0.14637	0.01979	-0.05721	0	0.02064	-3e-05	-0.01941	20	AGT|AGG; CTT|ATT; ATC|TTC; ACG|AAG; AAC|CAC; AAG|AGG; GCA|GTA; ATT|GTT; TAT|TTT; CTA|ATA; GTG|ATG; GTA|ATA; GCA|GAA; GAT|AAT; GAA|AAA; GAG|AAG; GAG|AAG; GTC|ATC; AAC|AAA; GAG|AAG	9	ATA|TTG; CTT|GCT; AAA|GGA; AGT|AAG; CTG|ATA; ATC|GCC; AAA|GAT; AAG|TAC; ATC|TTG	0		29	336	8.63	2.68	5.95	45.04	44.54	-0.5
234	0.0392	0.02651	-0.01478	-0.05261	-3e-05	0.02061	-0.03709	-8e-05	-0.01893	0.0078	-0.0204	-0.02241	0.00994	0.04346	-0.02086	0.05453	-0.02655	0.04596	0.01423	-0.0204	-0.02736	-0.02438	0.04346	0.04596	-0.03913	-3e-05	22	AAG|GAG; AGA|AAA; ACA|TCA; ATA|ATG; CTT|TTT; TTA|GTA; GAC|GAA; AGC|ACC; GCT|TCT; AAA|AGA; AAA|AAT; GCC|ACC; GTT|TTT; ACA|ATA; TAC|CAC; ACG|ATG; TGG|AGG; ACT|ATT; CAG|CTG; AAC|ACC; GCT|GGT; AAC|TAC	8	ACT|GTT; TTG|TAT; CAC|GAA; GCG|AAG; ACA|GTA; AAT|GCT; CTC|GCC; TCG|CAG	3	TAT|ATG; GCC|AGG; GAG|ACT	33	357	9.24	3.08	6.16	44.82	44.35	-0.47
235	-4e-05	-0.04937	0.04896	-0.06991	-0.01788	-0.03412	-6e-05	0.05684	-0.01851	-0.00804	0.06114	-2e-05	-2e-05	0	0.0306	-0.03911	0.01587	-3e-05	-0.07934	0.06114	0.03064	-0.03583	0	-3e-05	0.01754	-0.01788	26	ATA|TTA; TAT|AAT; GGA|GAA; CTT|TTT; GCA|GTA; ATC|ACC; CTC|TTC; ATT|CTT; GAA|GAC; ATT|TTT; CCT|GCT; AAA|CAA; GTT|CTT; ACT|AGT; ATT|CTT; TCA|ACA; AAG|AGG; GTT|ATT; GAA|GAT; AAG|AAT; AAA|GAA; GCT|GGT; TTT|CTT; CTA|ATA; AGG|AAG; TAT|CAT	14	AAA|ACC; GAG|ATG; TTT|GGT; AAG|GAT; GTT|TAT; ATA|GAA; GTC|AAC; AGT|AAA; GCT|TGT; GTT|TAT; CCG|AGG; GCC|AGC; GAA|AGA; AAG|AGC	2	GAG|AGT; AAG|GTT	42	352	11.93	4.55	7.39	43.47	43.28	-0.19
236	-0.0588	-0.01176	0.03204	-0.02082	0.0147	-0.05403	-0.03124	0.0306	0.02702	-0.00939	0	-0.01265	0.01204	0	0.00806	-0.03447	0.0155	-0.05331	0.02409	0	0.01868	0	0	-0.05331	0.01769	0.0147	15	CAG|GAG; ATA|CTA; CAC|CAG; GCA|GGA; GTT|ATT; ACA|ATA; ATT|GTT; ACC|TCC; TTA|ATA; GAA|GAC; ATA|ATG; ATC|GTC; CTT|ATT; AAG|AGG; GAG|AAG	5	GAG|ACG; CTT|GCT; GTC|ACC; GAT|GGG; TTA|ACA	0		20	340	5.88	1.47	4.41	48.04	48.63	0.59
237	0	0	0	0	0	0	0	0	0	0	0	0	0	0	0	0	0	0	0	0	0	0	0	0	0	0	0		0		0		0	372	0	0	0	46.06	46.06	0
238	-0.01725	0.02248	-0.00705	0	0.01853	-0.03262	0.02129	0	0	-0.00403	0.02129	-0.0082	0.00508	0	0.01163	-0.00855	0	-0.02106	0.0164	0.02129	0	0	0	-0.02106	0	0.01853	6	GCA|TCA; TAC|TTC; TTC|TAC; GAC|GAG; TTA|ATA; GGC|AGC	2	GTC|AGC; AAT|ACG	1	AAA|CTT	9	338	2.66	0.89	1.78	43.39	43.49	0.1
239	4e-05	-0.02905	0.01504	0	0.0407	-0.02803	6e-05	0.00777	0.12484	-0.0033	-0.04176	-3e-05	0.00451	-0.05548	0.02552	0	-0.00569	-0.00846	0.11985	-0.04176	2e-05	-0.02699	-0.05548	-0.00846	2e-05	0.0407	21	CTT|ATT; AGG|ATG; GAA|AAA; GCT|TCT; CTA|ATA; AGA|AAA; ATT|CTT; GAA|GAT; ATC|CTC; ATC|TTC; CCG|GCG; ATA|GTA; TTC|TAC; GTC|CTC; GGG|GCG; GTT|ATT; GCC|GTC; ATA|CTA; CTC|GTC; GCC|TCC; AAG|AGG	6	GTG|ACG; AGC|AAG; TCA|GGA; AAT|TCT; AAG|GTG; CTA|AAA	1	GAA|ACT	28	342	8.19	2.05	6.14	44.25	43.96	-0.29
24	0	0	0	0	0	0	0	0	0	0	0	0	0	0	0	0	0	0	0	0	0	0	0	0	0	0	71	CTA|TTA; GAG|GAA; TTA|CTA; GGA|GGG; AGG|AGA; CTG|TTG; AGA|AGG; AGG|AGA; GAC|GAT; CTC|CTT; AGG|AGA; GTG|GTT; CTT|CTA; GGA|GGG; ACG|ACA; CTG|CTA; GCT|GCC; GAC|GAT; GCC|GCT; GTT|GTC; GTT|GTG; ACT|ACC; GCA|GCC; ACA|ACT; ACT|ACC; CTG|CTA; TTG|CTG; GCT|GCC; AGA|AGG; GAA|GAG; AGA|AGG; GTG|GTA; TTG|TTA; TCT|TCC; GCA|GCG; ACT|ACG; ATA|ATT; CCT|CCC; CTC|CTG; AAC|AAT; GAC|GAT; CCA|CCC; GAG|GAA; TCC|TCT; GAG…	0		0		0	646	0	0	10.99	46.23	45.98	-0.25
240	-0.01972	-0.01207	0.02219	-0.01373	-3e-05	-0.03712	0.04438	0.01135	-0.02277	-5e-05	0.01427	-0.01356	0.01133	0	-3e-05	-0.02136	0.01469	-0.02574	-0.01728	0.01427	0.01051	0.02436	0	-0.02574	0.01693	-3e-05	13	ACT|AGT; TTA|GTA; AAG|AGG; AAA|AGA; ATT|GTT; ATC|GTC; CTT|ATT; GTT|ATT; AAG|AGG; GCA|CCA; GAT|GAG; AAG|GAG; AGG|AAG	3	TTT|CTG; GTG|ACG; ATA|GGA	0		16	342	4.68	0.88	3.8	40.25	41.13	0.88
241	0	-0.01062	0	0.0156	-0.00861	0.00979	0	0	0	0.00396	-0.01815	0	-0.00525	0.03697	0	-0.00839	0.00688	0	0	-0.01815	0	0.02269	0.03697	0	0	-0.00861	2	TAT|CAT; TTA|ATA	3	ATA|CTG; ATA|CTC; ATA|GTT	0		5	354	1.41	0.85	0.56	48.59	49.15	0.56
242	0	0	0	0	0	0	0	0	0	0	0	0	0	0	0	0	0	0	0	0	0	0	0	0	0	0	0		0		0		0	350	0	0	0	47.9	47.9	0
243	0	0.02408	-0.00763	-0.01879	-0.00877	-0.01277	0.01671	0.01048	-0.02701	0.00395	0	3e-05	0.01009	-0.14275	-0.0111	0	0.00748	0	-0.01723	0	0.01979	-0.03018	-0.14275	0	0.02501	-0.00877	42	CTT|CTG; AAA|AAG; TCA|GCA; AAA|AAG; GGA|GGG; GAA|GAG; AGC|AGT; GGG|GGA; ATT|ATC; CTC|CTA; GGG|GGT; CTA|TTA; CTG|CTT; GGA|GGG; GTA|GTC; AAG|AAA; GTT|GTC; CTC|CTA; GAT|GAC; ATT|ATC; TTT|TTC; GTA|GTG; GCC|GCT; AGG|AGA; GGG|GGA; AGA|AGG; GGG|GGA; GTG|GTA; AGG|AGA; AAC|AAT; ACC|ACT; GGG|GGT; AGA|AGG; AAA|AAG; GGA|GGG; TTG|CTG; GTT|GTC; GAC|GAT; CAC|CAT; TTA|TTG; CTT|CTC; GTC|CTC	5	GTA|GAG; TTG|CTC; TTT|ATA; ATG|TGG; CTC|TAC	0		6	347	1.73	1.44	12.1	44.96	45.44	0.48
244	0.03574	-0.01532	-0.01805	0.04358	0.00849	-0.01368	0.04662	-0.02015	0	6e-05	0	0.00746	-0.00545	0	0	0.01059	-0.00719	4e-05	0.01432	0	-0.01797	0.03712	0	4e-05	-0.00827	0.00849	2	GCT|CCT; CAA|CTA	4	TCA|ACC; TTT|CTC; GTA|GCG; ATA|CTC	2	GCT|CTA; CGT|AAG	8	333	2.4	1.8	0.6	39.64	40.14	0.5
245	0.025	-0.03903	0.01592	-0.03121	3e-05	-0.04598	0.04763	0.02198	-0.05883	0.00424	0.02226	0.00808	0	-0.11096	0.01372	-0.01551	0.00886	-0.00936	-0.01997	0.02226	0.02106	-0.05548	-0.11096	-0.00936	0.01923	3e-05	10	ATA|ACA; CAA|CAT; AAA|GAA; GCG|GAG; AAA|AGA; AAG|ACG; AGG|AAG; TCA|CCA; GTA|ATA; GAA|GAT	5	AAA|CAC; GGA|AAA; AAG|TGG; GCC|AGC; ATA|AAG	1	AAG|GGT	16	315	5.08	1.9	3.17	46.67	47.09	0.42
246	0	0	0.01343	-0.04655	0	0	0	0	-0.0182	0.00388	0	-0.00658	0.00511	0	-0.01001	0.00776	0	0	0	0	0	0	0	0	0	0	3	ATA|CTA; AAA|AGA; AAA|GAA	1	CAA|AGA	0		4	360	1.11	0.28	0.83	44.07	44.35	0.28
247	0.0182	0.04121	-0.04109	0.01925	0.01549	-0.0253	0.08164	-0.04302	0.03575	-0.00419	-0.0182	0.0144	0.00504	-0.23069	0.00944	0.018	-0.02255	0.01138	0.04053	-0.0182	-0.03884	0.03336	-0.23069	0.01138	0	0.01549	21	AGG|AAG; GAC|AAC; TTT|TTA; AAT|GAT; TTT|TAT; GAC|GAG; TTC|TAC; CAA|CTA; CAA|CTA; AAG|AGG; GTG|GAG; GTA|ATA; GAG|AAG; TTA|ATA; TTA|ATA; TCT|TAT; TAC|CAC; GTT|ATT; ATT|CTT; CAC|TAC; GAC|AAC	4	TTT|CTA; GGC|ACC; ACA|GTA; GAC|GGA	0		25	350	7.14	1.14	6	46.76	46.38	-0.38
248	0.02983	0.01352	0.01459	-0.10418	-0.00883	0.01348	-0.08511	0.04344	0.04259	0.00446	-0.05356	0.02224	-0.01661	0	4e-05	-0.00921	0.00798	-4e-05	0.03512	-0.05356	0.04124	-0.10723	0	-4e-05	0.00867	-0.00883	11	CTT|TTT; CTC|TTC; GTT|TTT; GAT|GAA; TCT|CCT; GAC|GAA; GTC|GCC; AAA|AGA; GGC|TGC; GAA|AAA; ATG|AGG	1	AGT|CAT	1	GAA|CCC	13	326	3.99	0.61	3.37	40.08	40.08	0
249	-0.01617	0	0.00699	0	0.01641	-0.01013	0	-0.01253	0.027	-0.00853	0.01453	0.00699	-0.00545	0	0.02022	-0.00796	-0.00864	-0.00973	0.01885	0.01453	-0.0109	0	0	-0.00973	-0.00983	0.01641	144	AGA|AGG; AGA|AGG; AGG|AGA; TCA|TCG; AGA|AGG; AAA|AAG; GCA|GCC; AAA|AAG; CCG|CCA; AGA|AGG; ATT|ATA; AGT|AGC; GAA|GAG; ACT|ACG; GAA|GAG; GTA|GTT; AGG|AGA; TTA|CTA; ACT|ACC; CAC|CAT; GAT|GAC; GAC|GAT; CTG|CTT; ACT|ACC; AAC|AAT; GGG|GGA; AAA|AAG; ATC|ATA; TTT|TTC; CCT|CCA; ATT|ATA; ATA|ATT; ACT|ACC; CTC|CTA; GGA|GGG; ATT|ATA; GCT|GCC; TAT|TAC; AGA|AGG; CAG|CAA; CTG|CTC; GGA|GGC; ACA|ACT; ACA|ACG; GAA…	6	TTG|CTC; TTA|CTC; CTT|TTA; TTG|CTC; CTC|ATA; GAG|GGA	2	AAG|GTA; AGC|TCA	4	341	1.17	2.35	42.23	42.42	47.9	5.48
25	0	0	0	0	0	0	0	0	0	0	0	0	0	0	0	0	0	0	0	0	0	0	0	0	0	0	0		0		0		0	585	0	0	0	47.69	47.69	0
250	-0.01296	0.01788	0	-7e-05	3e-05	-0.02531	0.01815	0.01109	0	0.00427	-0.02218	-0.00762	0	0.07679	0	-0.02748	0.02304	-0.03189	0.01926	-0.02218	0.02037	0.0312	0.07679	-0.03189	0.01706	3e-05	165	CTA|ATA; CTT|CTG; GCC|GCA; TTT|TTC; GAC|GAT; TAC|TAT; GAC|GAT; TCT|TCC; GTA|GTT; CTT|CTG; GAA|GAG; CTG|CTT; GCT|GCC; AAA|AAG; AAA|AAG; AGA|CGA; CTG|TTG; AGG|AGA; ATT|ATA; TTT|TTC; TTT|TTC; AAA|AAG; AGG|AGA; GGA|GGG; GTA|GTT; AAA|AAG; CCC|CCT; CCA|CCG; ATC|ATA; TTT|TTC; GTA|GTT; AAG|AAA; AGG|AGA; CTT|CTC; CTT|CTA; GGC|GGT; CCG|CCT; GGA|GGT; GTT|GTG; TCT|TCA; GGC|GGG; GAA|GAG; AAT|AAC; TCG|TCA; ATT…	26	CTC|TTG; AAA|AGG; TCA|GCT; TTA|CTT; TAT|TCG; CGC|AGG; CTC|TTG; AGG|CGA; TTA|CTC; AAC|AGT; GAA|AAG; GTT|ATA; CTC|TTA; TTA|CTT; GTT|ATA; AAA|AGG; TCC|AGC; CGC|AGG; CTC|TTG; TTG|CTT; ATT|GTA; CTT|TTG; ATA|TCA; TTA|CTT; CGT|AGG; CTC|TTA	7	AGC|TCA; GCT|AGC; AGT|GAA; TCG|AGT; CTC|ACG; TCA|CTT; AGG|CAT	20	321	6.23	10.28	51.4	41.95	44.44	2.49
251	-0.0143	-3e-05	0.01552	-0.02176	0	0.0116	-0.01668	0	0	-1e-05	0	0	-2e-05	0	0	-3e-05	0	-3e-05	0	0	0	0	0	-3e-05	0	0	163	AAG|AGG; CCT|CCC; GAG|GAA; CTG|TTG; ACA|ACG; AAA|AAG; CCA|CCC; GAG|GAA; GAA|GAG; GTC|GTT; CAG|CAA; AGG|AGA; CTC|CTA; GAG|GAA; TTC|TTT; ACG|ACC; GAG|GAA; GCT|GCA; GCA|GCC; ATT|ATA; ACG|ACC; GTG|GTA; GCC|GCA; GCA|GCG; ATT|ATA; GCT|GCG; GCT|GCC; GCA|GCG; TTT|TTC; GGC|GGA; TTG|TTA; GCT|GCC; TAT|TAC; GCA|GCG; ACC|ACA; GGG|GGA; TAT|TAC; GCA|GCC; ACT|ACG; CTA|CTT; AAG|AAA; AAC|AAT; ACA|ACT; AGG|AGA; CCG…	18	TTA|CTC; AGA|AAG; CTT|TTG; AGT|CCT; TTG|CTC; AGG|CGT; TTG|CTT; TTG|CTC; ACA|AGC; TTA|CTG; CTC|TTA; TTG|CTA; ACC|GCA; CTT|TTG; TTG|CTA; TTG|CTA; CTG|TTA; AGA|CGT	1	AGC|TCT	7	344	2.03	5.52	47.38	47.58	46.71	-0.87
252	-0.03277	0.01236	0.01594	-0.01751	0	-0.02408	-0.04876	0.03995	0	-0.00419	0.01957	-0.00814	0.00551	0	0.01247	-0.02967	0.01396	-0.02468	-0.02036	0.01957	0.02851	-0.02626	0	-0.02468	0.01623	0	177	AAG|AAA; GTA|GTT; ACA|ACG; TAT|TAC; AAT|AAC; GAA|GAG; AAT|AAC; CTC|CTA; TTT|TTC; TCT|TCC; ATT|ATA; GCA|GCC; GGT|GGA; TAT|TAC; GAA|GAG; GTT|GTC; GTA|GTT; GAT|GAC; GAC|GAT; GAC|GAT; ACA|ACC; AAG|AAA; CTA|CTC; TCA|TCG; TAT|TAC; GTA|GTC; GTT|GTG; ATT|ATA; AGA|AGG; AAG|AAC; GAA|GAG; AAA|AAG; GGC|GGA; CTA|CTT; TCA|TCG; GCT|GCC; GTA|GTG; AGG|AGA; TTT|TTC; GAG|GAA; GCC|GCT; AGC|AGT; GGC|GGT; GTC|GTA; TTT…	14	TTA|CTC; AGT|TCT; AGG|CGT; TTA|CTG; CTG|TTA; TTA|CTG; CGT|AGG; CTT|TTG; TTA|CTT; CTC|TTA; TTA|CTG; GTA|GCC; GTC|GGG; ATT|TTC	1	AGC|TCA	7	324	2.16	4.63	54.63	40.53	45.68	5.15
253	0.01173	0.02223	-0.03151	0.02779	-0.02859	0.02998	-0.02382	0.01099	-0.05131	0.01199	-0.02042	-0.00717	0.00535	0	-0.0366	0.01437	0.00855	0.01722	-0.03573	-0.02042	0.01021	0	0	0.01722	0.00944	-0.02859	4	CCA|CAA; AGG|AAG; GTT|GCT; CAG|GAG	2	AGT|AAG; TCG|GAG	0		6	338	1.78	0.59	1.18	46.45	46.35	-0.1
254	-0.01809	-0.01199	0.00742	0.01957	0.02562	-0.08443	0.02567	0.02083	0.02086	-0.0091	0.01777	-0.02143	0.01726	0	0.01976	-0.01055	-0.00782	-0.02555	0.03283	0.01777	0.00988	-0.07405	0	-0.02555	-0.00841	0.02562	18	AGA|AAA; GCT|GTT; CTT|TTT; TTC|TAC; AGA|AAA; GCA|TCA; TTG|ATG; AAA|ATA; AGG|AAG; TAC|TTC; GCT|TCT; AAC|GAC; GTC|CTC; GCG|GTG; GTT|GGT; GTG|TTG; CTC|TTC; GAG|GAT	5	ATA|ACG; ATA|TTG; ATT|TTG; GAA|TCA; GAG|TCG	0		23	323	7.12	1.55	5.57	44.38	43.86	-0.52
255	0	0.0533	-0.02542	-0.02042	0	-0.03849	0.04085	0.0105	0	-1e-05	0	-0.00927	0.0111	-0.05267	0	-0.00991	0.00739	-0.0115	0	0	0.02019	-0.0278	-0.05267	-0.0115	0.01723	0	14	GTT|GCT; AAG|AGG; GAT|GAA; TTG|TGG; TTG|TTC; TCC|ACC; GTT|ATT; TTC|TTA; GCT|GGT; GAT|GAA; GCT|TCT; ATG|ATC; GTA|CTA; AGA|AAA	1	ATT|TTA	0		15	307	4.89	0.33	4.56	42.67	42.56	-0.11
256	-3e-05	-0.01488	0.0086	0	-0.01962	0	-0.02779	0.02701	0	0.00346	-0.04168	0.01072	-0.00455	0	-0.02633	-0.01527	0.01885	-0.01696	0	-0.04168	0.02457	0	0	-0.01696	0.02082	-0.01962	177	GAA|GAG; GTG|GTA; AAA|AAG; ATT|ATC; TTT|TTC; TTA|CTA; ATT|ATC; GTT|GTG; GCG|GCC; ATT|ATA; TTC|TTT; ACG|ACC; GGC|GGT; GCT|GCC; TCC|TCA; GTT|GTA; TTA|TTG; GCT|GCA; TTA|CTA; GGG|GGC; TCG|TCC; GCT|GCC; GTA|GTG; AAC|AAT; CCA|CCT; AGA|AGG; ATC|ATA; GTT|GTA; GCA|GCT; ATC|ATA; GTG|GTT; GCA|GCT; TCT|TCC; TTA|CTA; GCC|GCA; CTT|CTA; GGC|GGA; GCG|GCT; CAA|CAG; GGG|GGA; TTA|CTA; GCT|GCA; CCT|CCG; ACA|ACG; GGA…	24	AGA|CGT; CTT|TTA; TCC|CCG; CTC|TTA; GGA|AAA; GAA|CCA; TTA|CTT; GCT|TCA; TTG|CTT; AGA|CGT; CTA|TTG; GTC|ATA; CTT|TTA; TTG|CTA; CTT|TTA; TTA|CTC; TTA|CTG; GTG|TTC; CGT|AGG; CTA|TTG; CTG|TTA; CTT|TTA; CTC|TTA; CTC|TTG	6	TCT|AGC; AGC|GAT; ATT|GCG; CTA|GCC; ATG|GCA; CTA|TAT	15	328	4.57	9.15	53.96	44	47.56	3.56
257	0.06253	0.01826	-0.02014	-0.03635	-0.04162	0.01391	0.01697	0.02083	-0.0476	0.0212	-0.06661	-0.03932	0.02199	0.0713	-0.05879	0.05498	0	0.05002	-0.01957	-0.06661	0	0	0.0713	0.05002	-0.0075	-0.04162	8	GTA|ATA; GGA|GAA; ATA|CTA; GAT|GAG; GAA|GAC; ATA|CTA; GAA|GAT; TTA|TTT	14	AAT|AGA; TCA|ACG; ATA|GTT; GCT|GGA; TTA|ATT; TAT|TTC; GCT|GAG; TTA|ATG; TCA|AAA; AAT|ATG; GCT|TCG; TTT|CTA; ACA|AGG; GCT|GGA	3	TCA|GGT; GTA|AGC; TCA|AAT	25	323	7.74	5.26	2.48	38.08	39.11	1.03
258	0	0	0	0	0	0	0	0	0	0	0	0	0	0	0	0	0	0	0	0	0	0	0	0	0	0	0		0		0		0	345	0	0	0	43.29	43.29	0
259	0	-0.04493	0.04058	-0.03227	0.00696	-0.01392	0.04548	-0.02266	0.01617	-0.00906	0.01513	0.00664	4e-05	-0.07711	0.00808	0	-0.00809	0	4e-05	0.01513	7e-05	-0.03456	-0.07711	0	6e-05	0.00696	15	ATG|GTG; AGA|AAA; AAG|AGG; AAA|AGA; CAT|TAT; AAG|AAC; ATA|TTA; ATG|ATA; ATC|CTC; TTA|ATA; ATA|GTA; CAA|GAA; GAA|AAA; GAA|AAA; AAG|GAG	1	GAA|AAT	0		16	348	4.6	0.29	4.31	41.67	41.67	0
26	0.03492	0.05515	-0.06944	0.042	-0.02016	0.02671	0.04171	-0.02356	-0.02306	0.01068	-0.0236	0.00453	-0.00361	0	-0.01265	0.01254	5e-05	0.03338	-0.01759	-0.0236	-0.02168	0.033	0	0.03338	6e-05	-0.02016	270	ATT|ATA; AAC|AAT; ATA|ATC; AAC|AAT; CAG|CAA; CTG|TTG; GGC|GGG; AAC|AAT; GTG|GTT; GAG|GAA; GCT|GCG; AAG|AAA; CCG|CCC; TTT|TTC; GAG|GAA; ACT|ACC; CTG|CTT; GAG|GAA; GAA|GAG; AAC|AAT; GCC|GCG; CAT|CAC; AGT|AGC; GGC|GGT; GTA|GTT; CTC|CTA; GAA|GAG; AAA|AAG; CCC|CCT; TAC|TAT; GAC|GAT; TTG|CTG; CTT|CTG; AGA|AAA; GTG|GTT; AAA|AAG; AAA|AAG; GGA|GGT; CAG|CAA; GTG|GTT; GAG|GAA; ATA|ATT; GTC|GTG; GCT|GCA; GGG…	35	CGT|AGA; CTC|TTA; CTA|TTG; TTA|CTG; CGT|AGG; TTA|CTC; AGT|TCT; TTG|CTA; CTC|TTA; GGT|GAA; CGT|AGG; CTT|TTA; CTT|TTA; TTA|CTT; GTA|CTC; TTA|CTT; GTG|TTA; GTA|ATC; TTA|CTC; AGG|CGA; AAC|CAT; GTA|TTG; TTT|GTA; TCT|CAT; TTG|ATC; CGT|AGA; TTA|CTC; AGA|AAG; TTA|CTT; ATA|CTG; TTA|CTT; GTC|ATT; CTC|TTG; TTA|CTC; CTA|TTG	5	AGT|TCC; GGT|AAC; TCA|AGC; ACA|GAG; AGC|TCT	20	548	3.65	7.3	49.27	39.66	40.75	1.09
260	0.01612	-0.0526	0.01257	0.01999	0.00704	0	0.02271	-0.02221	0.03282	-0.00456	-0.01497	0.00649	-0.00565	0	0.00833	0.00952	-0.01638	0.01204	0.02669	-0.01497	-0.02082	0	0	0.01204	-0.01886	0.00704	8	GCG|GTG; AGG|AAG; GAG|AAG; GAA|GAC; GAA|CAA; AAC|GAC; GAA|GAC; TTA|ATA	1	ACG|GTG	1	GAG|CCC	10	347	2.88	0.58	2.31	47.74	47.84	0.1
261	-0.01884	0.02528	-0.00632	0	0.00729	-0.0135	0	0	0.01722	-0.00464	0	0	0	0	0.00793	-0.01074	0	-0.01218	0.01469	0	0	0	0	-0.01218	0	0.00729	5	GAG|AAG; AAA|GAA; GGT|AGT; GAC|GAG; GAC|GGC	0		0		5	342	1.46	0	1.46	45.71	45.71	0
262	0.02301	0.02669	-0.03077	0	-0.03194	0.011	0.02002	0.01103	0.02705	0.00839	-0.06005	0	2e-05	0	-0.01251	0	0.00881	0.01696	0	-0.06005	0.01046	0	0	0.01696	0.00984	-0.03194	1	GAT|GAG	4	GAA|AAG; ATA|ACC; GTA|ATT; ATA|CTC	4	GTA|AAT; GCT|ATA; TCA|AAG; ACA|CAC	9	326	2.76	2.45	0.31	46.73	46.93	0.2
263	-0.01821	0.01109	0.01441	-0.03389	0	-0.01022	0	0.01391	0	0.00823	-0.03703	-0.02345	0.01605	0	-0.02174	0.00853	0.00747	-0.01125	0.0303	-0.03703	0.01101	0	0	-0.01125	0.00945	0	5	GAG|AAG; AAA|AGA; AAA|GAA; AAT|GAT; ATA|AAA	2	GAA|GGT; AAT|AGG	0		7	343	2.04	0.58	1.46	43.83	44.31	0.48
264	0	0	0	0	0	0	0	0	0	0	0	0	0	0	0	0	0	0	0	0	0	0	0	0	0	0	3	TTA|ATA; CTC|ATC; TTA|ATA	0		0		3	325	0.92	0	0.92	47.18	47.08	-0.1
265	0.0145	0.03525	-0.02521	-0.02935	-0.01039	0.03797	-0.04351	0	-0.04448	0.00454	0.0239	0.0081	-0.00564	0	-0.01232	0.01738	-0.00902	0.01999	-0.03707	0.0239	-0.01076	0	0	0.01999	-0.00944	-0.01039	8	GTA|ATA; AAA|AAT; AAA|GAA; GTA|ATA; AAA|AGA; GTA|ATA; GTA|ATA; CAA|CTA	3	GAA|AAG; TTA|ATG; TCA|GCG	2	ACA|GAT; TCA|GAG	13	307	4.23	1.63	2.61	46.36	46.58	0.22
266	-0.03388	-0.01164	0.01935	0	0.01561	-0.01232	0	-0.01138	0.01517	-0.01287	0.04442	0.00715	-0.00532	0	0.02912	-0.01785	-0.00776	-0.01147	0	0.04442	-0.01001	0	0	-0.01147	-0.00886	0.01561	164	ACC|ACT; GCA|GCG; GAG|GAA; ATA|ATT; GTT|GTA; CTT|CTC; TTG|CTG; AAA|AAG; CCA|CCG; TCT|TCG; AGA|AGG; GAG|GAA; GAC|GAT; AGA|AGG; GCA|GCC; ATA|ATT; CTT|CTC; TAT|TAC; CAT|CAC; ATT|ATA; AGT|AGC; GAG|GAA; GAT|GAC; GTA|GTC; GTT|GTG; AAT|AAC; GCC|GCT; GAA|GAG; TAT|TAC; GAA|GAG; ACA|ACG; CCA|CCT; AGG|AGA; GCA|GCG; GTA|GTC; GGG|GGA; GCT|GCG; GGC|GGA; ATT|ATA; GCA|GCC; ATT|ATC; CTG|CTC; GAG|GAA; CTA|CTG; GAG…	15	TTA|CTG; GAG|GGA; GCG|TCA; CTT|TTG; AGA|CGT; TTG|CTC; AGG|CGC; TTG|CTC; CGA|AGG; TTA|CTT; TTG|CTA; AAA|AGC; CTC|TTA; GGA|GCT; TTA|CTC	1	ACG|GTT	6	344	1.74	4.65	47.67	41.86	46.41	4.55
268	-0.03079	0.03892	-0.00649	0	0.00787	-0.01237	-0.05123	0.02323	0.04919	-2e-05	-0.0577	-0.01361	0.01189	0	0	-3e-05	0	-0.01126	0.05333	-0.0577	0.02126	-0.08687	0	-0.01126	0	0.00787	167	GAA|AAA; TTA|ATA; ATA|ATT; GAA|GAG; GAC|GAT; TCA|TCT; ATC|ATA; GCT|GCA; GCA|GCT; AAG|AAA; AAC|AAT; GTT|GTA; TAC|TAT; CTG|CTT; GCT|GCA; GGG|GGA; GGA|GGT; ATA|ATT; GTT|GTG; GGT|GGA; GCC|GCA; ACT|ACG; TAC|TAT; GTT|GTG; GCA|GCC; AAA|AAG; GTT|GTC; GAA|GAG; TTC|TTT; AAG|AAA; GAG|GAA; TAT|TAC; CTA|TTA; AAA|GAA; ATT|ATA; GGA|GGC; CTC|CTT; TCC|TCT; TAT|TAC; GTG|GTT; TTA|TTG; GAG|GAA; AAG|AAA; AAG|AAA; GAA…	21	AGA|AAG; TTA|CTC; ATA|CTC; TTA|CTC; ATT|TTC; GAA|AAG; TCT|AGT; ATG|TTC; GTT|ATC; ATT|GTG; CTT|ATG; GAG|AAA; CTA|TTG; CTC|TTA; AGG|CGT; TTA|CTC; CTT|TTA; AGG|CGT; GTT|ATA; CTC|TTA; GAA|AAG	2	AAT|GGG; TCA|AGC	17	333	5.11	6.91	50.15	42.34	41.14	-1.2
269	-0.01053	-0.01176	0.00901	0.01818	0.0098	0	-0.02941	0.01408	0.02326	-0.00392	0	0.01492	-0.01042	0	0.0119	-0.01351	0.00877	-0.01538	0.01852	0	0.01282	0	0	-0.01538	0.01064	0.0098	8	CGC|GGC; AGC|AAC; GGA|GCA; GAG|AAG; AAC|ACC; GAA|GAC; GTG|GCG; GTA|ATA	1	ATA|GTG	0		9	346	2.6	0.29	2.31	49.9	50.1	0.2
27	-0.00756	4e-05	0.00422	0	0.00916	-0.02106	-0.02154	0.03063	0.02269	3e-05	-0.02065	0.01161	-0.00614	-0.01997	0.01168	-0.02148	0.01322	-0.02691	0.03306	-0.02065	0.02051	0	-0.01997	-0.02691	0.02254	0.00916	20	GAG|AAG; GAA|GAC; GTA|ATA; AGA|AAA; TTC|TAC; AAG|CAG; AAC|CAC; TTG|ATG; ATC|GTC; TCT|ACT; ATT|GTT; AAC|ACC; TCA|GCA; GAC|GAG; GTC|GCC; ACT|AGT; GCT|ACT; GAC|GAA; GAA|GAT; CTT|ATT	7	TCT|CTT; ATA|AAG; AAA|TCA; GAG|AGG; AAG|CAC; GTG|ACG; GTG|ACG	1	CAG|GCC	28	632	4.43	1.27	3.16	47.68	48	0.32
270	-0.0132	0	0.01612	-0.02648	0.00986	-0.02862	0.03919	0	0	-3e-05	-9e-05	-0.01617	0.01462	-0.05572	-5e-05	-2e-05	-3e-05	-0.0088	0.01638	-9e-05	0	-0.00012	-0.05572	-0.0088	0.00877	0.00986	4	AAA|AGA; GCT|TCT; GAA|GAT; TTC|TAC	0		1	AAC|TCA	5	347	1.44	0.29	1.15	47.74	47.74	0
271	0	0	0	0	0	0	0	0	0	0	0	0	0	0	0	0	0	0	0	0	0	0	0	0	0	0	0		0		0		0	317	0	0	0	47.11	47.11	0
272	0	0	0.00709	-0.01724	0	-0.02273	0.04878	0	0.01515	0	-0.02128	-0.00725	0.01069	-0.04762	0	0	0	0	0.01219	-0.02128	0	0	-0.04762	0	0.00909	0	5	GCA|TCA; TTC|TAC; GAG|AAG; TTA|ATA; AAG|AGG	0		0		5	346	1.45	0	1.45	45.38	45.28	-0.1
273	0.0363	0.01296	-0.02401	0	-0.0246	0.02658	0.02131	0	-0.06002	0.02345	-0.03389	-0.03734	0.02353	0.05546	-0.04951	0.04995	0	0.03791	-0.0159	-0.03389	0	0	0.05546	0.03791	-0.00969	-0.0246	173	CTA|CTT; CTT|CTA; GTC|GTA; ACC|ACG; GAA|GAG; AAG|AAA; GAA|GAG; AGT|AGC; AAC|AAT; GAA|GAG; GCA|GCC; ATA|ATT; CCA|CCC; TTC|TTT; GTT|GTC; ACG|ACC; CTG|CTA; GAA|GAG; AGG|AGA; TTC|TTT; GGC|GGA; TTT|TTC; GGG|GGA; GGG|GGA; CCA|CCT; GAT|GAC; TAC|TAT; ACG|ACC; GAC|GAT; ATC|ATA; CTG|CTC; GAG|GAA; GAC|GAT; AGG|AGA; GCC|GCT; GCC|GCA; CCC|CCG; GCG|GCA; TAC|TAT; GTT|GTC; GCA|GCC; AAT|AAA; CCA|CCC; CAA|CAG; GAG…	21	AAG|GAC; CTC|ATA; CTC|TTG; TTA|CTC; GCC|TCA; TCC|AGC; CTC|TTA; AGG|CGA; CGC|AGG; CTT|TTG; CGC|AGG; CGC|AGG; GGC|GAG; TTA|CTT; ATC|CTA; CGC|AGG; CTT|TTA; ACA|AAG; GCC|GAG; TGG|TTC; TCT|AGT	2	TCA|AGC; CGC|AAG	14	322	4.35	7.14	53.73	50.21	45.24	-4.97
274	0	0	0	0	0	0	0	0	0	0	0	0	0	0	0	0	0	0	0	0	0	0	0	0	0	0	0		0		0		0	328	0	0	0	43.8	43.8	0
276	0.02701	-9e-05	-0.00638	-0.01492	3e-05	-0.01184	0.02988	-0.01561	0	-1e-05	7e-05	0	0	0	3e-05	0.00996	-0.00769	0.01158	0	7e-05	-0.0135	0	0	0.01158	-0.01123	3e-05	2	TTA|ATA; GTA|GCA	5	GCT|GGG; ATA|CTG; GCT|GGC; TCA|ACG; AAA|AGG	2	GGA|CTT; GCT|ATA	9	332	2.71	2.11	0.6	44.88	45.38	0.5
277	0.03125	0.01387	-0.0146	-0.02385	0	0	0.02125	-0.01178	-0.02131	-1e-05	0.01926	0.01563	-0.00569	-0.09107	0	0.00927	-0.00859	0.01178	-0.01642	0.01926	-3e-05	-0.04174	-0.09107	0.01178	-3e-05	0	24	GGG|GGA; GTG|GTA; GGT|GGA; GAG|GAA; AAG|GAG; CTC|ATC; AAG|AAA; GAA|AAA; AAG|GAG; GAG|GAA; GTA|ATA; TCG|TCA; TTT|TAT; GCA|GCT; GTA|ATA; TGC|TTC; GTA|ATA; AAG|AAA; GAG|GAA; GCT|GTT; ATA|GTA; AGC|AAC; TCA|CCA; GAG|GAA	2	AGA|CGT; ATA|CTG	2	AGC|TCA; AAT|GCA	15	315	4.76	1.27	7.62	48.04	47.09	-0.95
278	-0.01611	0	-2e-05	0.02178	0.01516	-0.01248	-0.04653	0.01264	0	-0.00452	0.01664	0	0.00581	-0.06658	0	0.00895	-0.00895	-0.0111	0.01392	0.01664	-4e-05	-0.03841	-0.06658	-0.0111	-3e-05	0.01516	64	CCA|CCG; AGA|AGG; GAA|GAG; AAC|AAT; CTA|CTG; TAC|TAT; ATC|ATA; GAC|GAT; CAA|CAG; TCC|TCT; CAC|CAT; CTA|TTA; TAC|TAT; AAC|AAT; GAG|GAA; GGA|GGT; TAT|TAC; GTT|GTC; AAA|AAG; CCA|CCG; AGA|AGG; AGA|AGG; GCG|GCT; GAA|GAG; AAG|AAA; ATA|ATC; AGA|AGG; ACC|ACT; AGG|AAG; CTC|CTA; AAA|AAG; TTA|TTG; CTT|CTA; CAA|CAG; AGC|AGT; GAG|GAA; GCC|GCA; AAG|AAA; TAT|TAC; TCG|TCA; AGA|AGG; AAC|AAT; TTG|ATG; AAT|GAT; GTC…	4	GAA|GCC; GAG|CAA; AGT|GAT; AAG|AGA	1	AAT|TCG	11	334	3.29	1.5	19.16	41.82	41.92	0.1
279	-0.02382	0.01076	0.0072	-0.01888	0.00823	-0.02354	0.03918	-0.0145	0.04447	-0.00893	0	0.00855	0	-0.05559	0.02224	-0.01753	-3e-05	-0.0122	0.01568	0	-4e-05	0	-0.05559	-0.0122	0.0095	0.00823	9	ATT|GTT; TTA|ATA; GAG|CAG; GTA|ATA; TTA|ATA; AAG|AGG; AAT|AGT; TTC|TAC; GAA|CAA	3	AAA|TCA; GGG|AAG; ATG|CTA	0		12	327	3.67	0.92	2.75	48.32	48.42	0.1
28	6e-05	-0.00568	0	0.01077	-0.00425	0.00603	8e-05	0	0.01158	-0.00218	0	0.0083	-0.00524	0	0.00586	-0.00825	0.00432	4e-05	-0.00754	0	0.00538	0	0	4e-05	0.00479	-0.00425	13	GAG|CAG; AAG|AAA; TCC|GCC; ACC|ACA; TTC|TTT; GAA|GAC; AGG|AAG; AGG|AAG; ATA|GTA; GTA|ATA; GGT|GGA; GTC|GTA; AAG|AGG	0		1	ATG|CAA	9	646	1.39	0.15	2.01	44.22	44.07	-0.15
280	-0.01517	0.03446	-0.01587	7e-05	-0.00951	0.02469	-0.0434	0.01106	0	0.00425	-0.03442	-0.00821	0	0.06259	0	0	0	0.01073	0	-0.03442	-3e-05	0.00011	0.06259	0.01073	-0.00927	-0.00951	6	GTT|GCT; GCT|TCT; TAT|CAT; ACA|GCA; ACT|ATT; TTA|TTC	1	GCG|ATG	0		7	322	2.17	0.31	1.86	42.03	42.03	0
281	-0.03334	0.02663	-0.01568	0.03774	0.01884	-0.02385	0.0233	-0.01211	0.01997	-0.00904	0.02269	-2e-05	0.00607	-0.04771	0.02171	-0.01022	-0.00798	-0.01193	0.01611	0.02269	-0.01117	0	-0.04771	-0.01193	-3e-05	0.01884	5	GAG|AAG; TTC|TAC; GTA|ATA; ACA|TCA; AGG|AAG	2	AAG|CTG; CGG|TCG	0		7	316	2.22	0.63	1.58	43.88	43.57	-0.31
282	0.01432	-0.02437	0.01297	-0.037	0	5e-05	0	0	-0.0417	0.01201	-0.02854	-0.01833	0.0094	0	-0.03704	0.02209	0	3e-05	0.01265	-0.02854	0	0	0	3e-05	0	0	101	GCT|GCA; AAT|AAC; CTA|CTC; ATT|ATC; GCA|GCC; CTG|TTG; GAC|GAT; CCA|CCC; TCA|TCG; AGG|AGA; CTC|CTA; AGG|AGA; ACT|ACG; CTT|CTG; GCT|GCC; GCT|GCC; GGA|GGG; GAG|GAA; CTA|CTT; GAG|GAT; ATT|ATC; GTT|GTA; AAT|AAC; CCA|CCG; TTC|TTT; CTT|CTC; CTT|CTC; CCA|CCT; AAA|AAG; CCT|CCA; GGA|GGT; GCA|GCC; GTG|GTA; GTC|GTT; GCC|GCG; TCT|CCT; GTT|GTC; GCC|GCG; ATA|ATT; CCT|CCA; GCA|GCT; ATC|ATA; AGG|AGA; AAG|AAA; GAC…	13	CTT|TTA; AAT|GGT; CTT|TTG; CTC|TTA; GGC|AGG; CTA|TTG; CTT|TTA; TTG|CTC; TTG|GTT; CTT|TTA; TTG|CTT; CAG|GAA; CTT|TTG	0		7	333	2.1	3.9	30.33	48.05	48.65	0.6
283	0	0	0	0	0	0	0	0	0	0	0	0	0	0	0	0	0	0	0	0	0	0	0	0	0	0	176	ATC|ATA; AAT|AAC; CGA|AGA; ATT|ATA; GAT|GAC; CTA|CTT; ATT|ATA; GCC|GCT; GCG|GCT; TTA|CTA; GGC|GGT; CTC|CTG; GTC|GTG; GCC|GCT; TTC|TTT; CCA|CCC; GAG|GAA; ACT|ACA; GTT|GTC; TAC|TAT; GGT|GGC; CTC|CTA; GGT|GGA; GCG|GCT; GAT|GAC; GCG|GCC; GCC|GCT; AGA|AGG; GAG|GAA; GCG|GCA; GAC|GAT; CCG|CCA; ATT|ATA; GCA|GCT; TCT|TCC; GTC|GTT; CTC|CTG; GCA|GCT; GTA|GTT; CCT|CCC; GAG|GAA; GCA|GCT; AAA|AAG; CTG|TTG; GCC…	10	AGG|CGT; CGC|AGG; CTA|TTG; CTC|TTA; AGG|CGT; CTG|TTA; CTC|TTA; AGA|CGT; AGG|CGT; CTT|TTA	0		0	328	0	3.05	53.66	51.52	48.78	-2.74
284	0	0	-0.00609	0.02132	-0.00717	0	0	0.01314	-0.01218	0	0.0233	2e-05	0	0	3e-05	-0.01537	0.00869	0	-0.02081	0.0233	0.01218	0	0	0	0.0103	-0.00717	1	CTG|CAG	1	AGG|GAG	0		2	300	0.67	0.33	0.33	44.22	44.22	0
285	0	0	0.01408	-0.04762	0	-0.01282	0.04444	-0.01136	0.02174	-0.00905	0.01587	0.00781	0	-0.07143	0.01042	-0.00877	0	0	-0.01786	0.01587	0	0	-0.07143	0	0.00943	0	9	ATG|TTG; TTT|TAT; AAA|AGA; GTA|ATA; ACC|GCC; GAC|AAC; GCG|ACG; CAC|AAC; AAG|AGG	0		0		9	330	2.73	0	2.73	48.69	48.59	-0.1
286	0.01316	0	-0.0087	0	-0.01818	0.02	0.01961	-0.01282	-0.02	0.00826	-0.02128	-0.01449	0.01075	0	-0.02222	0.02256	-0.00862	0.02655	-0.01587	-0.02128	-0.01136	0	0	0.02655	-0.0099	-0.01818	3	GAG|GAT; GCC|TCC; TCT|GCT	3	GCG|AAG; CCA|GAA; ACT|GTT	0		6	339	1.77	0.88	0.88	51.33	50.93	-0.4
287	-0.02275	0.01663	0.02564	-0.04649	0	0.0105	-0.12	0.04347	0.077	-0.00376	0	0.02149	-0.01006	0	0.02781	-0.02462	0.01333	-0.0182	0	0	0.0168	0	0	-0.0182	0.01492	0	15	ATC|ACC; GGC|GCC; GTA|TTA; TTA|TCA; AAG|AGG; GTA|CTA; GAC|AAC; TTT|GTT; TTG|ATG; TCC|GCC; CTA|ATA; CTG|ATG; CTC|TTC; TTG|ATG; AAA|AGA	2	TTA|ATC; ACA|TTA	1	ATT|GCG	18	308	5.84	0.97	4.87	44.48	44.91	0.43
288	0	-0.01248	0.00861	0	0.01165	-0.01002	0.03847	-0.02598	0	-0.00421	0.02707	0	0	0	0.01354	0	-0.00927	0	0	0.02707	-0.01192	0	0	0	-0.01033	0.01165	5	ATT|ACT; ATG|ATA; GCG|TCG; GAG|AAG; AAG|AGG	3	CCT|GTT; AAG|TTG; AGG|GAG	0		8	315	2.54	0.95	1.59	49.63	49.42	-0.21
289	-0.01252	-4e-05	0	0.03841	0.02102	-0.02357	0	0	0.02125	-0.00871	0.02628	0.00766	-0.00557	0	0.02496	-0.01603	0	-0.01821	0.01752	0.02628	0	0	0	-0.01821	0	0.02102	6	AAG|AAA; GAC|GAT; ATT|ATA; AGA|AAA; AAA|AGA; CGT|CCT	3	GAT|GGG; AGG|CGT; AGG|CGT	0		4	315	1.27	0.95	1.9	45.82	45.82	0
29	-0.03059	0.02266	-0.00344	0.01098	0.01531	0.0073	-0.02595	-0.02161	0.018	-0.01315	0.02477	0.01055	-0.01034	0	0.018	-0.00581	-0.01378	-0.0075	0.00714	0.02477	-0.01277	-0.01638	0	-0.0075	-0.01669	0.01531	15	TCT|GCT; ACC|AGC; GTA|ATA; TAC|TTC; TTA|ATA; TTA|ATA; TTT|TAT; GAA|GGA; AAA|AAC; ACG|AAG; GTC|ATC; GTA|ATA; AGG|AAG; CAC|TAC; TAT|TTT	3	AAG|GTG; CGT|GTT; ACT|CTT	2	GAT|CCA; ATG|GCT	20	613	3.26	0.82	2.45	47.09	47.04	-0.05
290	0.01755	0.01124	-0.01551	0	0	0.01352	0	-0.01164	-0.01962	0.00447	0	0	0	0	-0.01011	0.01906	-0.00814	0.0115	0	0	-0.01076	0	0	0.0115	-0.00927	0	2	AAT|GAT; GTA|ATA	2	AAA|AGG; GTA|ATC	3	AAT|GTA; CGT|AAG; GGA|AAT	7	327	2.14	1.53	0.61	46.48	46.48	0
291	-0.02168	0.02859	0.00741	-0.03336	0.02152	-0.03256	0.01853	0	0	-0.00409	0.02327	-0.01478	0.01106	0	0.01267	-0.00759	0	-0.01705	0.02001	0.02327	0	0	0	-0.01705	0	0.02152	8	GCT|TCT; AAT|GAT; ACA|ATA; GAA|AAA; AAA|CAA; GAA|GAT; GAT|GAG; ATA|CTA	6	AAA|AGG; GAA|AAG; ATA|CTC; AAA|GAG; TTA|ATT; AAA|AGG	4	AAA|TCG; GTA|ACC; CGT|AAG; AAT|GGG	18	327	5.5	3.06	2.45	46.18	47.6	1.42
293	-0.02703	0.0366	-0.00734	0	0.00868	0	-0.04409	0.02414	0.03921	-0.00857	0	0.01504	-0.01029	0	0.02062	-0.02565	0.00831	-0.0202	0.0156	0	0.00985	0	0	-0.0202	0.00889	0.00868	5	GTT|GCT; GAT|GAA; TTA|ATA; GAT|GCT; GAA|CAA	1	GTT|TGT	0		6	335	1.79	0.3	1.49	47.46	47.66	0.2
294	-0.01386	0.02597	0.01721	-0.06662	0.01062	-0.02936	0.02435	0.01367	0.0465	-0.00438	-0.02568	-0.00839	0.01772	-0.09074	0	0	0	-0.0096	0.03635	-0.02568	0.01264	-0.03025	-0.09074	-0.0096	0.02218	0.01062	167	ATT|ATC; GGC|GGT; GAA|GAG; ATA|ATC; TAT|TAC; AAG|AGG; TTT|TTC; CAT|CAC; CCT|CCC; CAT|CAC; CCA|CCT; CCC|CCT; GGA|GGG; AGA|AGG; ATC|ATA; CTT|CTC; ACA|ACG; GCT|GCC; ATA|ATC; CTT|CTG; CTT|CTG; GAA|GAG; AAT|AAC; GAA|GAG; CCA|CCC; ATA|ATC; TAT|TAC; ATT|ATA; GAC|GAT; GAA|GAG; GTA|GTG; TCA|TCT; GGA|GGT; GGA|GGT; TAT|TAC; CTT|CTA; ACT|ACC; TAT|TAC; CCT|CCA; GGG|AGG; ACT|ACA; GAA|GAG; GCG|GCC; GCT|GCC; GCC…	24	TTT|TAC; AGA|AAG; GAG|AAC; CTC|TTA; CGT|AGA; TTA|CTG; CCA|GCC; TTA|CTG; GCT|ACG; TTA|CTC; CTT|TTA; CTC|TTA; CTA|TTG; AGG|CGT; GCG|TCC; GTT|CTG; ATT|GTG; CTT|TTA; AAT|AGG; TTG|CTC; TTA|CTT; AAA|AGG; TTG|CTA; TTA|CTT	8	AAC|CTT; GAA|TGG; ATC|GGA; TCT|AGC; AGT|CTA; TCA|AGC; GTA|TCT; TCA|AGC	20	310	6.45	10.32	53.87	43.98	49.78	5.8
295	0	0	0	0	-0.00855	0.02469	-0.04081	0.01205	-0.02222	0.00424	0	0	0	0	-0.01136	0.00806	0	0.01053	-0.01471	0	0	0	0	0.01053	0	-0.00855	3	GTT|GCT; ATT|GTT; TTA|ATA	3	ATA|GTG; ACA|GAA; TCG|ATG	0		6	330	1.82	0.91	0.91	42.02	42.32	0.3
296	0.01921	-0.02859	0.02256	-0.05266	-3e-05	0.01253	-0.1601	0.03226	-8e-05	0	0	0.01768	-0.00607	-0.0666	-4e-05	0.01009	-0.00847	0.01249	-5e-05	0	0.01055	-0.08701	-0.0666	0.01249	0	-3e-05	6	GAA|GCA; AAT|GAT; TAC|TGC; TTA|ATA; CTT|TTT; GAG|GAC	6	TTA|ATG; TCG|CTG; GGA|TGG; TTG|CAG; TTG|ATA; TTG|ATT	1	CTA|TGG	13	293	4.44	2.39	2.05	41.18	41.52	0.34
297	0	0	0	0	0	0	0	0	0	0	0	0	0	0	0	0	0	0	0	0	0	0	0	0	0	0	0		0		0		0	319	0	0	0	45.66	45.66	0
298	0.0392	-0.11424	0.06107	-0.03998	0.02704	-0.01612	-0.0238	-0.01149	0.06974	-0.0245	0.0364	0.04919	-0.02394	-0.15377	0.05436	0	-0.04131	0.02856	0.01785	0.0364	-0.0326	-0.06894	-0.15377	0.02856	-0.02777	0.02704	26	GAC|GAT; GGG|GGA; ATA|GTA; ACT|ACA; GAT|AAT; GAG|GAA; GGC|GGA; AAG|AAA; TTC|TAC; ATT|ATA; TTA|ATA; AGA|ATA; CTC|ATC; GTT|GTA; TAT|TTT; GTT|GTA; GGT|GGA; ATT|GTT; TTT|TAT; AGC|TGC; AAA|AAC; GTT|GTA; AAG|AGG; TTT|GTT; GTA|ATA; TCT|TTT	10	AGA|CGT; ATT|GTA; AGA|CGT; ATA|GTG; GCG|ATG; ATC|GTA; CTG|TTA; ATC|GTA; GAG|TGG; CTT|TCT	2	GAA|TTT; AGC|TCA	23	302	7.62	3.97	8.61	40.18	39.51	-0.67
299	0.0145	-0.02633	0.00888	0	-3e-05	-0.01251	0.05003	-0.0132	0.04251	-0.00478	-0.03032	-2e-05	-2e-05	0	0.01279	0	-0.00993	0.01053	0.01635	-0.03032	-0.01254	0	0	0.01053	-0.01103	-3e-05	2	GAA|AAA; AAA|AAC	3	ATA|GTT; GCT|TCA; GAA|AAG	1	GCT|TTA	6	290	2.07	1.38	0.69	43.1	42.87	-0.23
3	-0.00013	-0.00561	-0.01553	0.0564	0.00963	-0.02816	0.03223	-0.00427	-0.01665	-0.00371	0.02562	-0.01184	0.00678	0.02629	0.00763	0.00406	-0.0096	-8e-05	-0.00635	0.02562	-0.01602	0.01586	0.02629	-8e-05	-0.01456	0.00963	32	AGA|AAA; GTA|ATA; GCT|TCT; ATA|GTA; GAA|GAG; ATC|GTC; GAG|GAA; AAA|GAA; GCA|ACA; GTC|ATC; GAA|GAG; AGG|GGG; ATA|CTA; CTT|ATT; AGT|GGT; CTT|ATT; GAA|AAA; GCC|TCC; AGG|AAG; CTG|ATG; GTT|ATT; GCA|TCA; AGG|AAG; TTC|TTT; TAC|TTC; TTG|CTG; CTA|TTA; AAG|GAG; AAA|AAG; CGT|AGT; GGG|GAG; GCA|GAA	6	GCC|TGC; AGC|GTC; TTT|ATG; ACA|GGA; CGA|TTA; ATA|AAG	3	AAC|GGA; AAG|GTC; GAG|TCC	34	819	4.15	1.1	3.91	43.63	43.35	-0.28
30	0.00747	-0.00521	-3e-05	0	-0.00508	-0.00553	0.03454	-0.01382	-0.01293	1e-05	0.01199	-0.00437	0.00265	0	0	3e-05	0	0.00487	-0.01752	0.01199	-0.00563	0.01789	0	0.00487	0	-0.00508	9	GCG|GGG; TTC|TAC; TTC|TTG; GAG|CAG; GAA|GAC; AAG|AGG; TAC|TTC; GTC|ATC; GCG|GAG	2	ATG|GTA; CCA|GAA	1	AAA|CCT	12	638	1.88	0.47	1.41	47.39	47.44	0.05
300	-0.04477	0.01263	0.02611	-0.02117	0.02085	0.01043	-0.04997	-0.01313	0.02626	-0.00442	7e-05	-0.01599	0.00605	0.05889	0	0.00856	-0.00896	-0.00991	0.0392	7e-05	-0.01188	0.00011	0.05889	-0.00991	-0.02123	0.02085	17	GTA|GCA; GTC|ATC; AAT|GAT; CTC|ATC; CAC|AAC; ATA|GTA; ATA|GTA; GTA|ATA; ACG|AAG; TTG|GTG; AAG|AGG; GCG|GAG; GTA|ATA; ATC|ACC; ATC|CTC; TAC|TTC; GAA|GAC	9	ACA|TTA; CAA|CTC; GAC|GGA; ACG|GTG; ATC|TTG; TGG|GGA; GGG|AAG; TTT|GGT; GAA|TAC	2	AAA|GCT; GAG|TTT	28	308	9.09	3.57	5.52	48.48	48.7	0.22
301	0	0	0	0	0	0	0	0	0	0	0	0	0	0	0	0	0	0	0	0	0	0	0	0	0	0	0		0		0		0	297	0	0	0	45.23	45.23	0
302	-0.03119	0.0394	0	-0.02567	0.01957	0	-0.02321	-0.01088	0	-0.00459	0.02434	-0.01599	-0.00591	0.2143	0.01174	-0.01011	0	-0.02438	0.01636	0.02434	-0.01022	0.03708	0.2143	-0.02438	-0.02703	0.01957	144	ATT|ATC; GAA|GAG; CTG|CTT; ACT|ACC; ATA|ATT; CCC|CCG; GGT|GGG; ATT|ATA; TCC|TCA; GGC|GGA; TAC|TAT; AGG|AGA; GTT|ATT; ATC|ATA; ATA|ATC; GAA|GAG; ATT|ATA; TAC|TTC; GCG|GCC; GTA|GTT; GCT|GCA; AAC|AAT; ATC|ATA; GTA|GTC; CTG|CTA; GAG|GAA; GGT|GGG; GTC|CTC; GCT|GCC; CAC|CAT; ATT|ATA; GGG|GGA; ACG|ACT; GGC|GGA; GGA|GGG; CTC|CTG; AAA|AAG; GTC|GTT; GGA|GGG; GAC|GAT; CTC|CTA; GGC|GGA; GTG|GTC; GTA|GTC; ACC…	25	ATA|TTC; CTC|TTA; GTT|GAA; AAG|AGA; CTG|TTA; CGC|AGG; CGC|AGG; ATC|GTT; AAA|ATT; CTC|TTA; GTC|ATT; ACC|GTC; CTC|TTG; CGC|AGA; CGC|AGA; CGC|AGA; CTT|TTG; GTC|ATA; TTC|GTT; GAG|AAT; CTG|TTA; GCG|CCA; CGC|AGA; CTC|TTA; TTG|CTA	6	TGG|GAA; AAC|GGG; TCG|AGC; TCC|AGT; GAG|AGC; AGC|TCA	20	309	6.47	10.03	46.6	53.94	46.6	-7.34
303	-0.02743	-0.02781	0.03102	-9e-05	0	-0.01376	0.02037	0	-0.02626	0.00886	-0.02177	-0.0328	0.02232	0	-0.02596	0.00836	0.00883	-0.0108	0.01756	-0.02177	0	0.0434	0	-0.0108	0.00951	0	3	TTT|TAT; TTT|GTT; GAA|GAT	13	TCA|GCT; TAT|AAG; GTA|ATC; ATA|TTC; ATA|GTT; TAT|TCC; ATA|GTT; GCT|TCA; ATA|CTC; AAA|GAC; AAT|TAC; ATA|GTT; AAT|GGT	1	CCA|AGG	17	309	5.5	4.53	0.97	48.22	49.84	1.62
304	-0.03694	-0.02783	0.03423	0	0.03669	-0.02407	-0.02561	-0.01443	0.02172	-0.0146	0.04084	0.01542	-0.0067	-0.04757	0.03226	-0.01052	-0.01781	-0.02529	0.0333	0.04084	-0.0131	-0.02775	-0.04757	-0.02529	-0.01094	0.03669	25	ATT|GTT; TAC|TAT; CGG|CTG; ATT|ATA; GTA|ATA; AAG|AAA; TTA|ATA; GCC|GCT; GAA|GAT; ATT|GTT; TTA|ATA; GTA|ATA; GAG|GAC; GGT|GGA; CGG|TGG; ACC|ACA; ATC|ATA; AAG|AGG; GGC|GCC; ATT|ATA; AAG|AGG; CCT|ACT; AAG|AAA; AGG|AAG; TTG|GTG	3	AGA|CGT; AGG|CGT; GAG|TCG	1	AAT|TCG	18	300	6	1.33	8.33	45.67	45.22	-0.45
305	0	0.0149	-0.00771	0	0	0	0	-3e-05	0	-1e-05	0	0	-1e-05	0	0	0	-2e-05	0	0	0	-3e-05	0	0	0	-2e-05	0	12	AAA|AAG; GTT|CTT; CTT|CTG; TTA|TTG; CTT|CTG; ACA|ACT; CTG|CTA; GGT|GGC; CCC|CCT; GTA|GTG; GGA|GGC; GGT|GGA	0		0		1	316	0.32	0	3.8	44.2	44.73	0.53
306	0	0	0	0	0	0	0	0	0	0	0	0	0	0	0	0	0	0	0	0	0	0	0	0	0	0	18	AAC|AAT; GGG|GGA; GAG|GAA; AAG|AAA; ATT|ATA; GGC|GGA; GCG|GCT; GGC|GGA; CCG|CCA; GAC|GAT; AAG|AAA; AAG|AAA; ACG|ACA; AAC|AAT; ATC|ATA; AAG|AAA; GAC|GAT; ATT|ATA	0		0		0	289	0	0	6.23	45.91	44.06	-1.85
307	0	0	0	0	0	0	0	0	0	0	0	0	0	0	0	0	0	0	0	0	0	0	0	0	0	0	0		0		0		0	311	0	0	0	48.02	48.02	0
308	0	0	0	0	0	0	0	0	0	0	0	0	0	0	0	0	0	0	0	0	0	0	0	0	0	0	0		0		0		0	310	0	0	0	46.24	46.24	0
309	0	0.02702	-0.04066	0.08828	0	0	0.02089	-0.01208	0	0	0	0	0	0	0	0	0	0	0	0	-0.01166	0.05569	0	0	0	0	5	GTA|ATA; AGG|AAG; AGG|AAG; GTC|ATC; TTC|TTA	0		0		5	294	1.7	0	1.7	47.28	46.71	-0.57
31	-0.02063	0.01478	0.01138	-0.03528	0.01333	-9e-05	0	-0.02112	0.02036	-0.0026	-0.01061	-0.00427	-2e-05	0.0285	0.00557	0.00533	-0.00931	-0.00721	0.03051	-0.01061	-0.01922	0.01691	0.0285	-0.00721	-0.01666	0.01333	20	CAG|AAG; AGA|AAA; TCT|CCT; GAA|GGA; GTA|ATA; AAG|AGG; TAT|TTT; GTT|ATT; TTA|ATA; ATA|TTA; GAA|GAT; CTT|ATT; AAA|AGA; ACG|AGG; AAA|ATA; AAG|AGG; GAA|GAT; AGG|AAG; GTG|TTG; AAG|AGG	2	TTT|CTA; ACA|GTA	3	AAG|CGT; GAA|AGT; AAC|GGA	25	580	4.31	0.86	3.45	42.47	42.59	0.12
310	-0.06249	0.03076	0.03909	-0.07304	0.04954	-0.04705	-0.06655	0.01221	-0.04761	-0.01432	0.10639	0	0.00658	-0.08319	0.03572	-0.01901	-0.00913	-0.04544	6e-05	0.10639	0.01178	-0.08319	-0.08319	-0.04544	3e-05	0.04954	30	CCA|CCC; CTT|ATT; GGT|GGC; ATA|GTA; GAT|GGT; AAG|ACG; ATA|GTA; AAG|GAG; TCC|TCG; ACC|ACG; GCG|GCA; TCG|TCT; GGG|GCG; CTA|ATA; AAT|AAG; GTA|ATA; AAA|AGA; ATC|CTC; GGC|GGG; ATA|ATT; ATA|TTA; TAT|TTT; AGT|AGC; TTT|ATT; GCG|GAG; GCC|GCT; GAA|GAC; CAC|TAC; AAG|GAG; AGT|GGT	11	ACA|GTA; CTA|GCA; ATC|TCC; AAC|GAG; GTT|TAT; AAG|CAC; GAC|AGC; TCC|AGC; ACG|GAG; GAG|ACG; AAG|AGT	1	AAG|TTC	31	298	10.4	4.03	10.07	46.53	47.54	1.01
311	-0.02707	0.01237	0.00816	0	-3e-05	-0.01221	-0.01789	0.0241	-0.02504	-1e-05	0.02124	-0.01658	0.0107	0	-4e-05	-0.00821	0.00846	-0.00972	-0.01926	0.02124	0.01074	0	0	-0.00972	0.00942	-3e-05	2	ATA|CTA; GAA|GAT	4	ACA|TCG; TTA|ATG; AAA|AGC; GTA|ATT	1	TTA|GAG	7	320	2.19	1.56	0.63	45.63	46.25	0.62
312	-0.01647	0.025	-0.0075	0	0.01832	-0.03849	0.01878	0	-0.02226	-0.0046	0.04001	-0.01757	0.01096	0	0.01135	-5e-05	-0.00911	-0.01058	-5e-05	0.04001	-0.01165	0	0	-0.01058	-0.01089	0.01832	6	AAT|AGT; AAG|ATG; GCT|TCT; GCC|TCC; AAG|GAG; GTA|ATA	0		0		6	314	1.91	0	1.91	40.34	40.23	-0.11
313	0	0	0	0	0	0	0	0	0	0	0	0	0	0	0	0	0	0	0	0	0	0	0	0	0	0	35	GAC|GAT; GAA|GAG; ATA|ATC; ATA|ATT; GTT|GTG; ATA|ATC; ATT|ATA; TCT|TCA; CCC|CCT; GGA|GGG; AAC|AAT; GGT|GGG; GAT|GAC; GTA|GTT; GTT|GTA; GGG|GGA; GAA|GAG; ATA|ATC; ATA|ATC; AAC|AAT; GCT|GCC; AGG|AGA; GGA|GGG; GAC|GAT; GCC|GCA; TTA|CTA; GCA|GCG; GAG|GAA; GGA|GGC; ATT|ATA; GCC|GCA; ATA|ATC; ATT|ATC; GGA|GGG; GGT|GGG	1	TCT|AGT	0		0	304	0	0.33	11.51	39.8	40.79	0.99
314	0	0.01336	-0.02238	0.03637	0	0	0	4e-05	0	2e-05	0	0	2e-05	0	0	0	3e-05	0	0	0	3e-05	0	0	0	3e-05	0	6	AGG|AAG; AGA|AAA; TTA|ATA; AGG|AAG; GTC|CTC; AAA|AGA	0		0		6	318	1.89	0	1.89	46.44	46.23	-0.21
315	-0.10421	0.02901	0.05345	-0.09306	0.05102	-0.08696	0	0.01151	0.02176	-0.02439	0.09996	-0.01711	0.02549	-0.1176	0.06024	-0.02472	-0.0236	-0.03033	0.01726	0.09996	3e-05	-0.09092	-0.1176	-0.03033	-0.00907	0.05102	147	GAA|GAG; AAA|AAG; ACA|ACC; GAT|GAC; ACA|ACT; ATC|ATT; CAG|CAC; ATT|ATA; TTA|CTA; CTT|CTG; AAA|CAA; CTT|CTC; GGA|GGT; AAG|AAA; GGT|GGC; TTT|TTC; GCT|GCC; GTA|GTG; TAT|TAC; CTG|CTC; CAA|CAG; GTA|GTT; CCC|CCA; AAA|AAG; CCA|CCC; CTT|CTC; CTA|CTC; AAA|AAG; CAT|CAC; AAA|AAG; GCT|GCC; CTG|CTC; GGA|GGG; ATA|ATT; GAA|GAG; ACA|ACT; CCA|CCC; AAT|AAC; GGT|GGC; TCA|TCC; TAT|TAC; GTA|GTG; TTT|TTC; CCA|CCC; AAA…	46	GTC|ATA; CAA|AAC; AAT|AGC; GAA|AAC; TTA|CTT; GTA|GCC; CGT|AGA; GTG|ATT; TTA|CTC; CTC|TTA; CTG|TTA; TTA|ATC; CTC|TTG; ATC|CTT; TTA|CTC; TTA|CTG; ACT|TCC; CTC|TTA; TTA|CTC; CGT|AGG; AGC|TCC; CGC|AGG; TTA|CTG; CTT|TTG; ATT|TTA; GGA|AGC; GCG|GGC; TTA|CTG; CGC|AGG; CGT|AGG; GCG|GTT; CTC|TTG; AAA|AGG; CGT|AGG; CGT|AGG; CGT|AGG; GCC|GTT; TTA|CTC; CTC|TTG; TTA|CTG; GTC|ATA; CTC|TTG; AAA|AGC; AGC|TCC; TTA…	9	TCG|AGC; AAA|TCT; TCA|AGT; AAT|TCC; CGC|AAG; CCC|TAT; TCA|AGC; TCA|AGC; TCA|AGC	33	291	11.34	18.9	50.52	41.58	48.45	6.87
317	0	0	0	0	0	0	0	0	0	0	0	0	0	0	0	0	0	0	0	0	0	0	0	0	0	0	17	AAG|AAA; CTA|TTA; AAG|AAA; GAG|GAA; ATC|ATA; AAC|AAT; GGC|GGA; TTC|TTT; GTT|GTA; TTG|TTA; ATC|ATA; AAG|AAA; AAG|AAA; GTC|GTA; GGC|GGA; AAG|AAA; TTG|TTA	2	AGA|CGT; AGA|CGT	1	AGT|TCA	0	296	0	1.01	5.74	46.96	45.38	-1.58
318	0.02214	0.11318	-0.03196	-0.05356	-0.02024	-4e-05	0.02707	0.01456	-0.04652	0.01564	-0.02276	-0.03452	0.03653	-0.03852	-0.03574	0.05257	-0.00835	0.04912	-0.01821	-0.02276	0.02675	-0.06816	-0.03852	0.04912	9e-05	-0.02024	34	ATA|ATT; GAA|GAG; AAT|AAC; TAT|TAC; GAA|GAG; AAA|AAG; GAT|GAA; ATA|CTA; GTA|GTT; GCA|GGA; GAA|GAG; ACC|AAC; CAA|CAG; GTA|GTC; TCA|TCT; GTT|ATT; ATG|CTG; GAA|AAA; GTA|GTC; TAT|TAC; GCT|GCC; GCT|GCG; TCA|TCC; GTA|GTT; GCT|GCA; AAA|GAA; GAT|GAC; GTT|ATT; ATA|ATC; CAA|CAG; ATA|ATC; GCG|GGG; GCT|GCA; AGA|AAA	13	CGT|AGA; GTG|ATT; TCA|GAA; TTA|CTC; TTA|CTC; AAA|GTA; CTA|TTT; GGG|TCG; AAT|GAA; ACT|AAG; AAT|AGA; TTG|TAT; CTA|TTC	2	TCA|AGT; TCA|AGC	21	279	7.53	5.38	12.19	33.57	35.6	2.03
319	0.02985	-0.01113	-0.00839	0	-0.009	-0.01354	0.05355	-0.01368	0	0.00452	-0.0208	-0.00868	0.00546	0	-0.01218	0.00825	0	0.01085	0	-0.0208	0	0	0	0.01085	0	-0.009	4	GCT|CCT; GTG|TTG; ATG|CTG; ATT|GTT	1	GCG|AAG	0		5	314	1.59	0.32	1.27	49.47	49.36	-0.11
32	0	0.01213	-0.00914	0	-0.00483	0.00588	-0.0247	0.01419	0.02533	0.00234	-0.03262	0.00429	-0.00617	0.02382	0	-0.00962	0.00862	-0.00625	0.0174	-0.03262	0.0065	0.01282	0.02382	-0.00625	0.00526	-0.00483	11	AAA|AGA; GAA|AAA; CTG|ATG; GTC|ATC; GAG|AAG; GAT|AAT; TCT|GCT; GCA|ACA; CTT|ATT; TAT|CAT; GAT|GAG	3	AAT|GAG; ATA|GCA; AGC|AAG	1	AAA|GGT	15	599	2.5	0.67	1.84	44.57	44.69	0.12
320	0	0	2e-05	0	0	0	0.02387	-0.01249	0	1e-05	0	0	2e-05	0	0	0	2e-05	0	0	0	3e-05	0	0	0	3e-05	0	0		1	ATG|TTA	0		1	301	0.33	0.33	0	42.08	41.97	-0.11
321	0	0.01302	-0.01098	0	0	0.02471	-0.05403	0	0	1e-05	0	0.0101	-0.00692	0	0	0.01055	-0.0099	0.01302	0	0	-0.01408	0	0	0.01302	-0.01204	0	131	AAG|AAA; GTT|GTA; AGA|AGG; GCT|GCC; GCC|GCT; GGG|GGC; CTA|CTT; ATT|ATC; AGG|AGA; GCC|GCT; CCT|CCC; ACT|ACG; ACA|ACC; TAT|TAC; CTC|CTA; ACG|ACT; CAC|CAT; GGG|GGA; TGT|TGC; ATT|ATA; TGC|TGT; AAA|AAG; TTT|TTC; TGC|TGT; TCA|TCT; AGT|AGC; GCA|GCC; GAG|GAA; AAG|ATG; TCC|TCT; CCG|CCA; GTT|GTA; ATT|ATC; CAT|CAC; GGA|GGG; TTC|TTT; AAG|AAA; AGA|AGG; CAG|CAA; TAC|TAT; GAT|GAC; GTT|GTA; ATC|ATT; CTT|CTA; GAA…	12	CTC|TTA; AGA|CGT; CCC|GCT; CTA|TTG; CGA|AGG; CTT|TTA; CTT|TTA; TTG|CTC; AGA|CGT; CTT|TTA; TTG|CTT; TTA|CTT	2	AGT|TCC; TCT|AAA	3	261	1.15	5.36	50.19	41.12	40.23	-0.89
322	0.01406	-0.05404	-2e-05	0.09377	-3e-05	0.01221	0	-0.01372	0	-0.00459	0.02124	0.02324	-0.02382	0.07701	0.01161	-0.01615	0.01001	-0.01032	-0.01517	0.02124	-0.01221	0.11125	0.07701	-0.01032	0	-3e-05	161	AAG|GAG; AGG|AGA; GTA|GTC; GTG|GTC; ATT|ATA; GCA|GCC; CTT|CTC; GGT|GGA; GCT|GCC; ACT|ACG; TAT|TAC; CGC|CGT; AAG|AAA; ACC|ACT; GCT|GCA; CAA|CAG; ATT|ATA; GCC|GCT; ATA|ATC; AGA|AGG; GGG|GGT; TAT|TAC; GTT|GTG; ATC|ATA; ACT|ACC; CAT|CAC; GGT|GGC; CAA|CAG; GTT|GTA; GGA|GGG; CAT|CAC; GAT|GAC; GGG|GGC; CAG|CAA; ATT|CTT; CAT|CAC; CCC|CCA; GCC|GCT; CAA|CAG; CCA|CCC; GAT|GAC; GTG|GTT; GGT|GGG; AGT|AGC; ATT…	11	CGA|AGG; AGT|ACG; CTT|ATC; AAA|GAG; AGG|AAA; CTT|TTA; TTC|CTG; CTT|TTA; TTA|CTC; TTA|CTT; CTT|TTA	3	TCT|AGC; CAG|ACC; TGG|AAC	15	310	4.84	4.52	51.94	45.91	49.89	3.98
323	0	0.01471	2e-05	-0.01887	0.02612	-0.03126	-0.02128	0	6e-05	-0.005	0.01818	-0.00804	0.01852	-0.11113	-0.0105	0.04256	-0.02609	0	0.03339	0.01818	-0.01191	-0.06453	-0.11113	0	-0.01031	0.02612	4	AAT|AAG; GAT|GAA; ATA|ATG; CAA|CTA	3	CAT|TAC; CAT|TAC; ATA|GTG	1	CGT|AAG	8	304	2.63	1.32	1.32	45.72	46.05	0.33
324	0	-0.03799	0.03249	-0.02223	0.00907	0	-0.02274	-4e-05	0.02078	-0.00478	0	0.00811	-0.00583	0	0.01108	0	-0.00921	0	0.01583	0	-4e-05	-0.04169	0	0	-0.01014	0.00907	0		4	ATA|GTT; ATA|GTT; ATA|GTT; AAA|AGG	2	CGT|AAA; GAA|TTC	6	305	1.97	1.97	0	48.85	49.18	0.33
325	0	0	0	0	0	0	0	0	0	0	0	0	0	0	0	0	0	0	0	0	0	0	0	0	0	0	0		0		0		0	302	0	0	0	50	50	0
326	0.01852	-0.01588	-0.0171	0.03923	0	0	0.0244	-0.01516	0	0	0	0	-0.00654	0.06668	0	0	0	0	0	0	-0.01352	0.03227	0.06668	0	-0.01111	0	134	ATT|ATC; ATC|ATA; GGG|GGC; GGA|GGG; CCC|CCA; ACT|ACC; GAG|GAA; AGA|AGG; AAT|AAC; GTT|GTG; CCC|CCA; GCG|GCT; ATT|ATA; GGG|GGA; GAG|GAA; CTC|CTT; TTC|TTT; GAT|GAC; GTG|GTC; GGA|GGT; GAG|GAA; ACT|ACG; GAA|GAG; GGG|GGA; AGT|AGC; CCG|CCC; AAG|AAA; AAG|AAA; AGA|AGG; ATT|ATA; ATC|ATA; TTC|TTT; GGA|GGT; GAC|GAT; TTG|TTA; GGG|GGA; TTA|TTG; GCA|GCC; ATC|ATT; CAA|CAG; TTG|CTG; AAA|AAG; AGG|AGA; CCC|CCA; TAT…	14	AGG|AAA; CTT|TTA; GCA|CCG; CTA|TTG; TTT|CTG; CTT|TTA; CGA|AGG; CTT|TTA; TTA|CTT; CTG|TTA; TTG|CTC; AGG|CGT; TTG|CTA; TTG|CTA	5	TCA|AGT; AGC|TCA; GGG|TCC; AGC|TCT; AGT|TCA	5	285	1.75	6.67	47.02	47.37	43.98	-3.39
327	0	0.02776	-3e-05	-0.06664	-0.03753	0.04167	-0.02944	0.01317	0.02269	0.01052	-0.10714	-0.00902	0.00698	0	-0.02859	0.01085	0.01001	0.02438	-5e-05	-0.10714	0.02438	-0.05546	0	0.02438	0.01088	-0.03753	11	TTG|TTC; AAT|AGT; GGA|GCA; GTT|ATT; CTA|GTA; CTT|ATT; GCA|GGA; GAA|AAA; ACA|AAA; ACA|AGA; GTG|CTG	2	GGT|AAT; ATG|GCG	1	GGG|AAT	14	262	5.34	1.15	4.2	42.88	42.11	-0.77
328	-0.02222	0.01538	-0.01639	0.04444	0	0.01429	-0.02439	0	-0.02632	0	0.01887	0	0	0	0	0	0	0	-0.02041	0.01887	0	0	0	0	0	0	9	GTA|ATA; CTA|ATA; AGA|AAA; GTA|ATA; ATA|GTA; AGA|AAA; GAG|GAT; TCG|GCG; CTA|ATA	2	AAG|GGG; CCG|GAG	0		11	277	3.97	0.72	3.25	42.24	41.76	-0.48
329	4e-05	-0.04611	0.03479	-0.03333	-0.01202	-0.01348	0.02632	0.01266	0.02446	1e-05	-0.03031	-0.00904	0.00645	0	0.01475	-0.00978	0	0.01153	5e-05	-0.03031	0	0	0	0.01153	0	-0.01202	24	CTA|ATA; ATT|TTT; ATA|GTA; GAA|GAT; GTG|TTG; TTC|TAC; ATT|GTT; TTT|TAT; TAT|CAT; GTC|ATC; GAA|GGA; TAC|TTC; GCG|ACG; CCA|TCA; AAA|AGA; ATT|GTT; AAA|GAA; ACA|AAA; GAG|AAG; AAA|AAT; TTG|ATG; CTT|GTT; CTA|GTA; GTA|ATA	1	GCT|ATT	0		25	274	9.12	0.36	8.76	42.34	41.97	-0.37
33	0.01004	-0.02837	0.02085	-0.01939	0	-0.00714	-0.01175	0.01353	0	-0.00251	0.00985	2e-05	-0.00333	0.02954	3e-05	-0.00598	0.00429	-0.00719	-0.00913	0.00985	0.01185	-0.01536	0.02954	-0.00719	0	0	5	CAT|TAT; TAT|TTT; GTA|ATA; GAT|GAG; GAA|GAC	13	ATA|AGG; AAA|AGG; TTA|ATT; AAA|AGG; ATA|GTT; TTA|GTG; GTA|ATT; ATA|CTT; GCT|GTA; TAT|TTC; ATA|CCA; ATA|CTC; ATA|ACG	6	TCA|AAC; CGT|AAA; CGT|AAA; GTA|AAC; AAA|TCC; CAA|ATT	24	584	4.11	3.25	0.86	43.72	44.41	0.69
330	0.01786	-0.01374	0	0	-0.00912	0.02703	-0.02857	0	-6e-05	0.00485	-0.02	-2e-05	-0.00602	0.08333	-0.01127	0.00971	0	0.01219	-5e-05	-0.02	-0.01123	0.04545	0.08333	0.01219	-0.0101	-0.00912	5	AGG|AAG; GTG|ATG; GAA|GAC; AAG|AGG; GGT|GCT	2	GCG|AGG; TAC|GTC	0		7	303	2.31	0.66	1.65	47.19	47.19	0
331	0.04	-0.05567	0.00775	-0.02222	-0.04082	0.02435	0.01389	-0.01003	0	0.00744	-0.09524	0.01449	-0.00912	0.07143	-0.03333	0.00811	-2e-05	0.0192	0	-0.09524	-3e-05	0	0.07143	0.0192	-0.00737	-0.04082	7	TTA|GTA; TAT|TTT; ATG|TTG; GTA|ATA; ATA|CTA; TTA|TTC; GTA|ATA	7	GGA|AGG; TTT|CTC; ATA|GTC; ATA|GTT; ATA|GTT; GCT|GGA; TCA|ACC	1	TCA|CAT	15	303	4.95	2.64	2.31	46.09	46.97	0.88
332	0.04	-0.02	-0.02062	0	-0.03125	0.03947	-0.03509	0.0125	0	0	0	0.02778	-0.03205	0.15385	0	-0.01064	0.00806	0.01124	-0.06667	0	0	0.02857	0.15385	0.01124	-0.00901	-0.03125	10	TTT|CTT; CTT|ATT; GTC|GCC; TAC|TTC; TAC|AAC; ATC|ATG; GAA|GAC; AGT|GGT; AGT|ACT; AAG|AGG	4	GTG|ATC; GCG|TTG; GTT|ACT; GGC|TTC	1	TCT|CAA	15	277	5.42	1.81	3.61	42.84	42.72	-0.12
333	0	-0.01148	0.01615	-0.02937	0.01824	0	0	-0.02817	0.02226	-0.0051	6e-05	0.00966	-0.00571	0	0.01141	0.01043	-0.01852	0	0.03395	6e-05	-0.02273	0	0	0	-0.02105	0.01824	57	GAG|GAT; AAG|GAG; ATT|ATA; AAA|AAG; AAC|AAT; CTG|CTT; GCC|GCT; AAC|AAT; TAT|TAC; CAG|CAA; CAG|CAA; GAC|GAT; GCG|GCT; ACT|ACC; CTA|TTA; CCA|CCC; CTC|CTA; AAG|AGG; CTC|CTG; GTG|GTT; GCT|GCA; GAG|GAA; ACC|ACA; GCC|GCT; GAC|GAT; GTT|GTA; ACC|ACA; GTT|GTA; GTT|GTG; ATT|GTT; ATC|ATA; CCG|CCC; TAT|TAC; ACT|ACA; CCC|CCA; GTC|GTT; CCG|CCT; GGA|GGC; TAC|TAT; GAT|GAC; GTC|GTT; AAA|AAG; CTC|CTG; CCC|CCA; TGC…	3	GAA|CTA; AGA|CGC; AAA|AGG	0		9	292	3.08	1.03	19.52	49.77	47.95	-1.82
334	-0.05262	0.02667	0.009	0	0.02986	-0.02814	-0.04262	0.02128	0.07144	-0.00444	-0.03852	-0.01122	0.00555	0	0.0185	-0.02081	0.00774	-0.03614	0.07322	-0.03852	0.00979	0	0	-0.03614	0.00839	0.02986	4	GTG|GCG; ATA|ATG; CAG|AAG; GAA|AAA	2	AAG|AGT; GAC|GGG	0		6	279	2.15	0.72	1.43	40.38	40.5	0.12
335	0	0.03226	-0.01407	-8e-05	-0.00942	-0.02942	0.09372	0	-0.02125	0.00512	0	-0.01588	0.0196	-0.12482	-0.01098	0	0.00925	0	-0.01637	0	0	0.04342	-0.12482	0	0.01998	-0.00942	57	CTG|CTA; TAC|TAT; GGG|GGA; AAA|AAG; GAC|GAT; CTC|CTA; CCG|CCT; GGT|GGA; ACC|ACA; ACC|ACG; CTA|TTA; ATA|GTA; TTT|CTT; GGT|GGC; ATT|ATA; CCA|CCT; CCC|CCA; AAC|AAT; CTA|ATA; CTA|TTA; AGG|AGA; AAC|AGC; CTA|TTA; GTC|GTG; GGC|GGA; GTG|GTA; GGA|GGT; CAG|CAA; ATC|ATA; CTC|CTG; ACG|ACC; GGT|GGC; AGG|AGA; AAG|AAA; GAG|GAA; GAG|GAA; GCC|GCA; ATC|ATA; AAA|AAG; ACC|ACA; ATC|ATA; TTC|TAC; GAG|GAA; GGC|GGA; GAG…	4	CTA|ATT; AAG|AGA; GCG|CAG; AGT|TCT	0		10	287	3.48	1.39	19.86	44.6	41	-3.6
336	0	0	0	0	0	0	0	0	0	0	0	0	0	0	0	0	0	0	0	0	0	0	0	0	0	0	17	AAG|AAA; ATT|ATA; AAG|AAA; ACC|ACA; CCC|CCA; ATT|ATA; AAG|AAA; GTC|GTA; GGT|GGA; CTA|TTA; GGC|GGA; GGG|GGA; GAC|GAT; GTG|GTA; AAG|AAA; TTG|TTA; TTC|TTT	4	AGA|CGT; CTC|TTA; AGG|CGT; CTC|TTA	1	AGC|TCA	0	267	0	1.87	6.37	42.57	40.32	-2.25
337	0	-0.02775	0.00892	0.02324	0.02107	-0.02529	0.02437	-0.01285	7e-05	0.00463	-0.02784	-0.01708	0.01233	0	-0.0135	0.01836	-0.00911	-0.01135	0.0509	-0.02784	-0.01222	0	0	-0.01135	-0.01044	0.02107	152	AAG|AAA; AAG|AAA; ACG|ACT; GGA|GGG; GGA|GGG; GCG|GCA; GGG|GGC; CAC|CAT; GCT|GCC; AAA|AAG; GAA|GAG; GAG|GAA; GAA|GAT; GTT|GTA; ATT|ATA; GTT|GTA; ATT|ATA; GAT|GAC; AAC|AAT; TAC|TAT; AAA|AAG; ATT|ATA; ATC|ATA; CCC|CCG; GGT|GGA; GCA|GTA; AAA|AAG; ATT|ATA; TAC|TAT; GAA|GAG; GCT|GCC; ATA|ATC; GCC|GCT; TAT|TAC; GTT|GTA; TTC|TTT; CAT|CAC; GCT|GCC; GAG|GAA; AGT|AGC; GTT|GTG; CCT|CCC; GAA|GAG; GTC|GTA; GTT…	22	GTT|ATC; TTG|CTA; CTG|TTA; ATA|GTG; ATC|GTG; TTG|ATA; TTG|CTT; CGT|AGG; CTT|ATA; AGG|CGT; CGT|AGG; CGT|AGG; CTT|TTA; TTA|CTC; CGT|AGA; CTT|TTA; AGC|TCC; TCT|AGT; CGG|AGA; CGT|AGG; AAT|GAA; CGT|AGA	5	TCA|AGC; TCA|AGT; AGT|TCA; AAT|CCA; AAT|GGA	15	293	5.12	9.22	51.88	40.05	41.87	1.82
338	-0.03125	0	0.00769	0.03333	0.00935	-0.01639	0.02128	-0.01136	0.04166	-0.00481	-0.02128	0	0	0	0.01111	-0.01923	0.00917	-0.02299	0.03333	-0.02128	0	0.06667	0	-0.02299	0.0099	0.00935	1	TTT|TTG	3	GAA|AAG; ATA|GTT; GAA|AAG	2	TGT|GCA; AAA|GGT	6	303	1.98	1.65	0.33	44.66	45.21	0.55
339	0	-0.02741	3e-05	0.06064	-0.01098	0.01218	-0.01753	0.01431	0	0.00462	-0.02379	-0.00799	0.00604	0	-0.01265	0.00832	3e-05	0.00925	0	-0.02379	4e-05	0	0	0.00925	3e-05	-0.01098	2	TTA|ATA; GAA|AAA	5	ATA|GTT; AAA|GAG; TTA|ATG; ATA|GTT; ATA|GTC	4	CGT|AAG; CGT|AAG; TCA|GGT; CCA|AAG	11	300	3.67	3	0.67	47.56	48	0.44
34	0.02776	-0.04318	0.02225	-0.02861	0.00428	-0.02631	0.04705	-0.00663	0.02131	-0.00486	0	0.00388	0	-0.02635	0.01006	0	-0.0089	0.00614	0.00849	0	-0.00618	-0.0159	-0.02635	0.00614	-0.00536	0.00428	15	CTA|ATA; TTC|TAC; CTT|GTT; CTT|ATT; GAG|CAG; TCG|ACG; AAA|AAT; ATC|GTC; GAG|AAG; GAG|AAG; TCA|ACA; AAA|AGA; CTT|GTT; GCA|GTA; AAG|AGG	4	GCC|TTC; GCT|AGT; AAC|GAG; GCC|AGC	1	AAA|TCC	20	622	3.22	0.8	2.41	48.39	48.23	-0.16
341	-0.02493	-0.07268	0.0357	0	0	0.01791	-0.03704	0	0	1e-05	0	2e-05	0	0	0	4e-05	0	5e-05	0	0	0	0	0	5e-05	0	0	119	GAG|GAA; AAG|AAA; ACC|ACG; GGA|GGT; TCC|TCT; TAC|TAT; TCT|TCC; CTA|CTT; CCC|CCA; AAG|AAA; GCA|GCG; GTT|GTA; GGC|GGG; CTG|CTT; CAG|CAA; GAC|GAT; TCT|TCC; CTA|TTA; AAT|AAC; CCC|CCA; GAC|GAT; GGA|GGG; ATT|ATC; TTT|TTC; AAG|AAA; CGA|CGT; AAG|AAA; ATT|ATA; ACG|ACC; AAG|AAA; TCA|TCT; CCA|CCT; AGA|AGG; CTT|CTC; GTC|GTA; ATC|ATA; GCG|GCT; CAG|CAA; GGC|GGG; TAT|TAC; ACT|ACG; ATC|ATA; GAG|GAA; CCA|CCC; TAT…	25	ATA|CTG; CGC|AGG; ATT|GTA; CCT|CAG; CTC|TTG; TCA|GCT; ATA|GTT; TCG|GGG; GAA|GGG; CGT|AGG; CGT|AGG; CTC|TTA; AGG|CGT; ACA|CCT; CTT|TTG; ATC|GTT; CGC|AGG; CGC|AGG; ATA|GTG; CTG|TTA; CTC|TTA; ATT|ACG; CGC|AGG; CGC|AGG; AGC|GGA	2	AGT|TCA; ACT|GTA	15	274	5.47	9.85	43.43	45.99	42.94	-3.05
342	0	0	0	0	0	0	0	0	0	0	0	0	0	0	0	0	0	0	0	0	0	0	0	0	0	0	0		0		0		0	290	0	0	0	47.24	47.24	0
343	0	0	0	0	0	0	0	0	0	0	0	0	0	0	0	0	0	0	0	0	0	0	0	0	0	0	0		0		0		0	289	0	0	0	46.48	46.48	0
344	0	0	0	0	0	0	0	0	0	0	0	0	0	0	0	0	0	0	0	0	0	0	0	0	0	0	0		0		0		0	299	0	0	0	45.15	45.15	0
345	-0.04086	-5e-05	0.02307	-0.02279	0.02102	-0.0286	0.02702	-0.01223	0.05262	-0.0051	-0.02046	-0.02613	0.01272	0.08331	0.01187	-3e-05	-0.00887	-0.01319	0.0652	-0.02046	-0.01102	0	0.08331	-0.01319	-0.01982	0.02102	20	AAG|AGG; GTT|ATT; GCC|TCC; ACT|ATT; GTT|ATT; GAA|GAT; ATA|GTA; ACC|TCC; ATG|CTG; AGG|AAG; AAT|AGT; GTA|ATA; AAA|AGA; TTA|GTA; ATT|GTT; ATT|GTT; GCC|ACC; GAG|AAG; TAC|TTC; ATA|GTA	2	GAT|GGA; CTT|ATG	0		22	284	7.75	0.7	7.04	43.31	43.54	0.23
347	-0.05258	0.02132	0	7e-05	0.00569	-0.09082	0.03711	0	0	4e-05	0	-0.00724	0.01373	-0.111	0	4e-05	3e-05	-0.03445	0.01002	0	0	0.0002	-0.111	-0.03445	0.01268	0.00569	126	GAT|GAC; AAA|AAG; GAG|GAA; CTT|CTC; CAG|CAA; AGA|AGG; ATT|ATA; AAA|AAG; TTG|CTG; CAG|CAA; CTC|CTT; AAT|AAC; ATT|ATA; AGA|AGG; GAG|GAA; AAT|AAC; GTA|GTG; AAA|AAG; CTA|CTC; GAG|GAA; GCC|GCT; AGA|AGG; GCA|GCT; AGA|AGG; GAT|GAC; ATC|ATA; CAA|CAG; ATT|ATA; CTC|CTT; GAT|GAC; GAG|GAA; ATT|ATA; CTC|CTT; TAT|TAC; GAA|GAG; GCT|GCC; GAA|GAG; TAC|TAT; GAT|GAC; GAA|GAG; AAG|AAA; CTA|CTG; AGA|AGG; CTT|CTC; AAA…	17	CGT|AGA; AGG|CGT; CGT|AGG; CGT|AGG; TTA|CTT; CGT|AGA; AAT|ACC; ACA|TCC; CTG|TTA; TTT|TAC; TTA|CTT; TCT|AGT; TTA|CTC; TTA|CTT; CTG|TTA; AGG|CGT; TTG|CTA	0		3	293	1.02	5.8	43	40.96	44.03	3.07
348	-0.03999	0.01694	0	0.01851	0.0098	-0.01369	0	0	0	-0.00523	0.02173	0	0.0068	-0.05554	0.01136	-0.01136	0	-0.01351	0	0.02173	0	0	-0.05554	-0.01351	0.01111	0.0098	2	AGG|GGG; TTT|TAT	1	CCA|AAA	1	AAA|GCT	4	284	1.41	0.7	0.7	43.43	43.54	0.11
349	0	0	0	0	0	0	0	0	0	0	0	0	0	0	0	0	0	0	0	0	0	0	0	0	0	0	0		0		0		0	242	0	0	0	45.73	45.73	0
35	0.00737	0.01273	-0.01892	0.01384	-0.0119	0.00557	0.03159	-0.01487	0.05199	1e-05	-0.06786	-0.0098	0.00602	0	0	0.00833	-0.00977	0.0196	0.01839	-0.06786	-0.01311	0	0	0.0196	-0.01208	-0.0119	20	ATG|GTG; ATA|CTA; GAA|CAA; ATT|GTT; TTA|ATA; GTC|ATC; CAA|AAA; GAG|AAG; AAT|GAT; AGA|AAA; GAC|AAC; GAG|GAT; ACG|ATG; GAT|GAG; ACA|TCA; GCC|GGC; GAG|CAG; ATC|GTC; ACT|AGT; ACT|CCT	13	AGC|AAG; AAA|TCA; AGT|AAG; GAT|AAG; GCT|AGT; ACC|CTC; TCA|GAA; ATA|TTG; ATA|GTG; GTG|CAG; TCG|GAG; ATA|ACG; GCA|TTA	2	GAG|TCC; GAA|ATT	35	576	6.08	2.6	3.47	46.82	46.88	0.06
350	0	0	0	0	0	0	0	0	0	0	0	0	0	0	0	0	0	0	0	0	0	0	0	0	0	0	0		0		0		0	266	0	0	0	41.48	41.48	0
351	-6e-05	0	2e-05	0	0.00904	-0.03925	0.03829	4e-05	0.06563	-0.00623	-0.075	2e-05	-0.0079	0.10008	0.01024	-0.02784	0.01088	-0.03397	0.05638	-0.075	0.01267	0	0.10008	-0.03397	0	0.00904	12	GTT|ATT; GTA|ATA; TAC|TTC; ATA|TTA; AAG|GAG; TCA|CCA; GAA|AAA; GAG|AAG; GAA|AAA; GTA|GAA; GAA|GAT; AAT|AGT	6	GCA|AAA; ATG|CTA; GGT|AAT; GAA|ATA; GAA|CCA; ATA|GGA	1	GAG|AGT	19	262	7.25	2.67	4.58	40.84	40.2	-0.64
352	0	0	0	0	0	0	0	0	0	0	0	0	0	0	0	0	0	0	0	0	0	0	0	0	0	0	25	GAC|GAT; TAC|TAT; CCT|CCA; ATT|ATA; CAC|CAT; AAG|AAA; TAC|TAT; CTG|TTG; CAC|CAT; GAC|GAT; GTT|GTC; CCT|CCA; AAG|AAA; GCT|GCC; AGG|AGA; ACA|ACC; GGA|GGT; TTC|TTT; GGA|GGC; CTA|TTA; TAT|TAC; CTA|CTT; ACT|ACA; CCA|CCC; CTA|TTA	1	CTT|TTG	0		0	276	0	0.36	9.06	42.15	41.3	-0.85
354	-0.01786	0	0	0.01852	0	-0.02858	-0.03633	0.04544	0	0	0	-0.0164	0.00595	0	0	-0.0247	0.0146	-0.02632	0	0	0.02199	0	0	-0.02632	0.01681	0	133	GGA|GGG; GGC|GGT; TAT|TAC; GTG|GTT; TTT|TTC; GCT|GCG; GCG|GCC; TCA|TCG; ACT|ACC; CTG|CTC; GGA|GGG; AAG|AAA; TTT|TTC; TAT|TAC; TTT|TTC; AAT|AAC; TCA|TCC; ACT|ACC; TAT|TAC; GTT|GTA; TTC|TTT; TAC|TAT; GTT|GTC; TTT|TTC; TTG|CTG; GTT|ATT; TAT|TAC; AGG|AAG; GGT|GGC; ATA|ATT; CTG|TTG; CCA|CCC; CTC|CTG; AAA|AAG; TTT|TTC; ATT|ATA; CTC|CTA; TTT|TTC; TCT|TCA; ACA|ACC; GTC|GTT; TCT|TCC; TTC|TTT; GCC|GCG; CTT…	20	CTC|TTA; TTT|CTC; CGT|AGG; GTC|GCA; ATA|ACG; CTC|ATA; CTT|TTG; TTG|CTA; CTC|TTA; AGA|CGT; TTA|CTC; CTC|TTA; TTG|CTT; GCC|TCA; TTA|CTT; CTT|TTG; TTG|CTT; CGT|AGG; CGT|AGG; CTT|ATG	3	GCA|TTT; TCA|AGC; CTG|GCT	13	247	5.26	9.31	53.85	37.38	43.05	5.67
355	0.03336	-0.04413	0.00812	0	-0.01012	0	0.04655	-0.01332	-7e-05	0.00496	-0.02271	-0.00911	0.00611	0	-0.01253	0.01888	-0.0098	0.02301	-5e-05	-0.02271	-0.01234	0	0	0.02301	-0.01136	-0.01012	4	GAA|GAC; AAA|GAA; GAA|AAA; ATA|CTA	5	ATA|GTT; TCA|AAA; GCT|TCC; ATA|TTG; GCT|ACG	1	ACA|GTT	10	288	3.47	2.08	1.39	44.1	44.44	0.34
356	4e-05	0.05885	0	-0.093	0.01301	-0.01204	-0.02076	0.01537	0.02636	-0.00488	0	-0.00977	2e-05	0.05551	0.01616	3e-05	-0.00952	3e-05	0.02178	0	0	-0.0333	0.05551	3e-05	-0.02297	0.01301	131	ATA|ATT; CCT|CCA; GTG|GTC; GCC|GCT; GGG|GGT; TTT|TTC; TAC|TAT; CCT|CCA; GAA|GAG; CTC|CTA; GTA|GTT; CTT|CTA; TTC|TTT; GAC|GAT; TTG|TTA; GGA|GGG; ACA|ACC; GCT|GCG; GGT|GGA; GCT|GCA; CAT|CAC; GCA|GCT; TCT|TCC; TAC|TAT; ACA|ACG; TCA|TCT; ACA|ACT; TAT|TAC; GCC|GCA; ATC|ATA; TAC|TAT; GAC|GAT; GGT|GGC; CTG|CTT; CCG|CCT; GAG|GAA; ACA|ACT; TTT|TTC; ATT|ATA; GGG|GGC; CCG|CCT; AAC|AAT; ACT|ACG; GGC|GGT; GTC…	18	GAT|GGC; CTC|TTT; TTA|CTG; CTC|TTG; CTG|TTA; CTG|ATA; AAA|AGG; AAA|AGG; GTG|ATC; GCT|GGA; CTC|TTG; CGC|AGG; GTT|ATC; CGT|AGG; CGT|AGG; GTC|CTT; CGC|AGG; TTG|CTC	5	TCA|AGC; GCT|ATG; AGC|TCT; TCT|AGC; AAG|CGT	12	273	4.4	8.42	47.99	50.79	48.47	-2.32
357	0.02272	-0.01694	0.0119	-0.0196	0	0	0	0	0	0	0	0.01265	-0.00709	0	0	0	0	0	0	0	0	0	0	0	0	0	2	TCT|ACT; AAG|AGG	0		0		2	238	0.84	0	0.84	48.6	48.74	0.14
358	0.02041	-0.01053	0.01042	-0.02041	0	0.01099	0	-0.01562	0	0.00455	-0.02564	0	0	0	-0.01538	0.01802	-0.00885	0.01136	0.02041	-0.02564	-0.0125	0	0	0.01136	-0.01053	0	15	CCA|CCG; GAG|AAG; AAG|AGG; CTC|CTT; GGC|GGT; ACA|ACG; GTC|GTA; CTT|CTC; GCA|GCG; CTA|CTG; GGC|GGA; CAT|CAC; CCT|CCC; CTC|CTA; CCA|CCG	2	TCT|GAT; AAT|GTT	0		4	289	1.38	0.69	5.19	51.21	51.67	0.46
36	-0.01122	-0.00723	0.00841	-5e-05	0.00444	-0.01367	0.01248	0	0	-0.00263	0.00861	-0.00425	0.00327	0	0.00551	-0.00531	0	-0.00693	0	0.00861	0.00697	-0.01569	0	-0.00693	0	0.00444	9	GAA|GGA; AGG|AAG; GCT|GGT; GAG|GAT; CTT|TTT; AAA|GAA; AAG|AGG; AGG|AAG; ATG|ATC	0		0		9	577	1.56	0	1.56	45.29	45.23	-0.06
360	0.02628	0.01607	-0.02779	0.02628	0.0106	-0.04172	0.0606	-0.0141	-8e-05	0.00583	-0.02328	-0.01068	0.00702	0	-3e-05	0.01311	-0.01011	-5e-05	0.03917	-0.02328	-0.013	0	0	-5e-05	-0.01125	0.0106	7	AAC|CAC; GTT|ATT; GCT|ACT; AAT|AGT; AGG|AAG; GAA|GAT; GCG|TCG	2	GGG|AAG; AAG|CTG	0		9	246	3.66	0.81	2.85	41.73	41.33	-0.4
361	-0.02218	0	2e-05	0.0312	0.02061	0	-0.02218	-0.01512	0	-0.01167	0.05261	0.01922	-0.01396	0	0.02499	-0.01296	-0.01029	-0.01664	0	0.05261	-0.01296	0	0	-0.01664	-0.01109	0.02061	127	GTA|GTT; GAG|GAA; TGT|TGC; CAG|CAA; TGT|TGC; ATA|ATT; GCT|GCC; GCT|GCC; ACT|ACC; CAA|CAG; GCA|GCG; TTA|CTA; AAA|AAG; ATT|ATA; GCT|GCC; TAT|TAC; CAT|CAC; GAA|GAG; AAT|AAC; GCT|GCA; ATA|ATT; CCG|CCT; GCA|GCC; ATA|ATT; GCT|GCG; GGC|GGA; AAA|AAG; TTT|TTC; GGA|GGC; AAT|AAC; GAT|GAC; CCG|CCA; TTC|TTT; AAA|AAG; AAA|AAG; AAA|AAG; TCT|TCA; GCA|GCG; GTT|GTA; GTA|GTT; AAA|AAG; GAT|GAC; TTT|TTC; ACA|ACC; GTA…	18	CGT|AGG; CGC|AGG; TTA|CTC; CTT|TTG; CGT|AGA; TTA|CTC; TTA|CTT; TTA|CTC; TTA|CTC; CTC|TTA; CTC|TTA; TTA|CTC; CTG|TTA; CGT|AGG; TCC|AGC; CGT|AGG; CGT|AGG; TTG|CTA	4	TCA|AGC; AGG|TTA; AAA|GCC; TCA|AGC	2	254	0.79	8.66	50	40.29	45.14	4.85
362	0	0	0	0	0	0	0	0	0	0	0	0	0	0	0	0	0	0	0	0	0	0	0	0	0	0	0		0		0		0	247	0	0	0	43.05	43.05	0
363	-0.04646	0.04446	-0.00904	-0.02696	0.01053	-0.029	-0.04337	0.04223	0.02501	-0.00501	0	0	0.00608	-0.06669	0.01299	-0.02196	0.00885	-0.02737	0.01887	0	0.03446	-0.07684	-0.06669	-0.02737	0.02042	0.01053	2	GTA|GCA; TTA|TTT	6	GTA|GCT; GAA|TAC; CCA|AAA; GCT|GAA; GCT|CCA; GTA|ATT	2	GAT|AGC; CGT|GCC	10	281	3.56	2.85	0.71	43.65	43.65	0
364	0	0	0	0	0	0	0	0	0	0	0	0	0	0	0	0	0	0	0	0	0	0	0	0	0	0	0		0		0		0	257	0	0	0	44.49	44.49	0
365	-0.02563	0.01411	-0.0101	0.02173	0.02064	-0.03277	0	0	-0.02631	0.0059	0	-0.01904	0.01451	0	-0.01234	0.01253	0	-0.03124	0.04003	0	0	0	0	-0.03124	0	0.02064	3	GAA|AAA; AAT|GAT; AAT|GAT	3	AAT|GCT; GCT|TCC; GTA|CTC	2	CGT|AAA; AAA|CCT	8	255	3.14	1.96	1.18	41.31	41.83	0.52
366	-0.04648	0	0.02462	-0.02324	0.0099	-0.01538	0.0001	4e-05	0.02939	-0.00578	0	-0.00869	0.00744	0	0.01162	-0.01234	5e-05	-0.01514	0.02271	0	0.01358	-0.04543	0	-0.01514	6e-05	0.0099	2	ATG|GTG; TTA|TTT	4	GTA|ATT; CCA|TCC; TTA|GTT; TTA|ATC	1	GAA|TCC	7	263	2.66	1.9	0.76	44.11	44.49	0.38
367	0	0	0	0	0	0	0	0	0	0	0	0	0	0	0	0	0	0	0	0	0	0	0	0	0	0	0		0		0		0	272	0	0	0	42.77	42.77	0
368	0	0	0	0	0	0	0	0	0	0	0	0	0	0	0	0	0	0	0	0	0	0	0	0	0	0	0		0		0		0	279	0	0	0	44.56	44.56	0
369	0	0	0	0	0	0	0	0	0	0	0	0	0	0	0	0	0	0	0	0	0	0	0	0	0	0	0		0		0		0	272	0	0	0	42.52	42.52	0
37	0.00854	0.02275	-0.01254	-0.02855	-0.02082	0	0.01162	0.01926	-0.01149	0.01153	-0.04935	-0.02182	0.01442	0	-0.03162	0.009	0.01353	0.00532	0	-0.04935	0.01678	0	0	0.00532	0.01533	-0.02082	12	AAG|AGG; CTA|ATA; AGA|AAA; GAC|GAG; AGG|AAG; GCT|GTT; ATC|ACC; GGA|AGA; GTC|ATC; ACT|TCT; GTT|ATT; AAG|AGG	5	ATA|AAG; GTG|AAG; ATA|CCA; GTG|ATA; CCA|AGA	2	CAG|AGC; AGC|GAA	19	602	3.16	1.16	1.99	47.67	47.34	-0.33
371	-0.02176	0.01286	-3e-05	-7e-05	3e-05	0.02465	-0.02859	-0.01696	0.03128	-0.00548	0	0	-0.01342	0.1536	0.01494	-0.00988	-6e-05	0	7e-05	0	-0.02901	0.07987	0.1536	0	-0.02471	3e-05	9	CTG|ATG; TAT|TTT; AAA|AGA; GAC|GAG; ATA|CTA; CCG|GCG; GCA|TCA; TTC|CTC; AAG|AGG	2	GAA|AAT; ATA|TTG	1	TGG|ATT	12	262	4.58	1.15	3.44	47.96	47.96	0
372	0	-0.01451	0	0.04003	-0.01065	0.02002	0	0	-0.02275	1e-05	0.02435	0.00899	-0.01379	0.16681	0.01217	-0.02531	0.00991	0	-0.03772	0.02435	0	0.08341	0.16681	0	0	-0.01065	8	GTT|ATT; AAG|GAG; GAG|GAC; AAA|GAA; GAG|GAT; TAC|CAC; GAT|GAG; GAG|CAG	1	ATC|GTG	0		9	262	3.44	0.38	3.05	45.55	45.93	0.38
373	0.02324	-0.04356	-0.00867	0.04079	-3e-05	-0.01586	0.08328	-0.03123	0	-0.00569	0.02379	0.00961	-2e-05	-0.05552	0.01315	-3e-05	-0.0097	0.01666	-0.02087	0.02379	-0.02897	0.02939	-0.05552	0.01666	0	-3e-05	7	TTC|TAC; TTT|TTA; GCA|GTA; GCC|TCC; ATA|GTA; AGG|AAG; GAT|GAA	2	AAA|GCA; GGT|AAT	0		9	253	3.56	0.79	2.77	42.69	42.42	-0.27
374	-0.01636	0	0.0396	-0.07696	-3e-05	0.01413	-0.02175	0	0.02859	0.00513	-0.05886	-0.01998	0.01306	0	-0.01563	0.02042	-0.00981	0.0118	0.04648	-0.05886	-0.01317	0	0	0.0118	-0.011	-3e-05	11	ATT|GTT; ATT|GTT; TAC|TTC; TTG|ATG; GTT|CTT; TTT|TTA; AAG|AGG; TTC|TAC; ACT|TCT; ATC|GTC; CTT|TTT	7	GAG|AGG; GAA|CTA; ATC|GTG; AAT|AGG; ACA|GAA; ACG|GTG; GTC|ACC	0		18	264	6.82	2.65	4.17	46.72	47.47	0.75
375	-0.02172	4e-05	0.03335	-0.075	0.00939	-0.01718	0.02126	-0.01565	0.02277	0	-0.01993	-0.00929	0	0.07686	0.0121	-0.01095	-3e-05	-0.01487	0.03511	-0.01993	-0.01354	0.03568	0.07686	-0.01487	-0.01126	0.00939	138	CTA|CTG; GTT|GTG; GAC|GAT; ATT|ATA; AAT|AAC; CTA|TTA; TTT|TTC; TTG|CTG; GCA|GCC; GTT|GTC; TTT|TTC; GCT|GCC; CAC|CAT; CTG|CTT; ATT|ATA; GTG|GTT; TAT|TAC; CAC|CAT; TTT|TTC; AAA|AAG; GAA|GAG; AAG|AGG; CTA|CTC; GTG|GTT; GAG|GAA; GAG|GAA; GTG|GTT; AAG|AAA; GCT|GCC; TAT|TAC; GCT|GCA; GTG|GTA; GTG|GTT; GGG|GGA; CAT|CAC; CCT|CCG; GCG|GCT; GGG|GGA; CTT|ATT; TTT|TTC; GCA|GCG; AAA|AAG; GTA|GTT; GAA|GAG; GCC…	15	ACT|AGC; GCG|GGA; ATA|GTT; AAG|ATT; TTG|CTA; AAA|AGG; AAT|AGG; CTT|TTA; TAT|CAC; GTG|ATT; AGA|CGT; AGA|CGT; AAG|AGA; AGA|CGT; TTG|CTT	1	GAA|CCG	13	276	4.71	5.8	50	44.81	49.03	4.22
376	0.02171	0.01536	-0.02038	0	-0.01283	0	0	0.01517	-0.07687	0.01117	0.03221	-0.02083	0.01492	0	-0.03124	0.02466	2e-05	0.0149	-0.04254	0.03221	3e-05	0	0	0.0149	3e-05	-0.01283	3	AGG|ATG; GCA|GAA; AAG|AGG	2	TTG|GAG; AAT|GAA	0		5	249	2.01	0.8	1.2	44.85	44.98	0.13
377	0	0	0	0	0	0	0	0	0	0	0	0	0	0	0	0	0	0	0	0	0	0	0	0	0	0	12	CCC|CCA; CTT|CTA; GCA|GCC; GTC|GTG; GCA|GCT; GCA|GCC; GCA|GCC; GTC|GTA; GAA|GAG; CCT|CCA; GCC|GCA; CTC|CTA	0		0		0	278	0	0	4.32	46.64	46.64	0
378	0	0	0	0	0	0	0	0	0	0	0	0	0	0	0	0	0	0	0	0	0	0	0	0	0	0	0		0		0		0	275	0	0	0	39.52	39.52	0
379	-0.02126	0	0.01636	-0.02783	0.01052	-0.01469	0.05259	-0.02672	0.02708	-0.00507	-7e-05	-0.01063	0.00595	0	0	0	-5e-05	-0.01297	0.01855	-7e-05	-7e-05	0	0	-0.01297	-6e-05	0.01052	0		5	ATG|TTA; AAA|AGG; CAT|GAA; GAA|AAG; ATG|GTT	1	GAT|TCA	6	276	2.17	2.17	0	47.46	47.58	0.12
38	0	-0.0332	0.02483	-0.0244	0	0.00757	0.01414	-0.01232	-0.0095	-3e-05	0.00899	-0.00375	0.003	0	-0.00475	0.01041	-0.00476	0.00644	-0.00734	0.00899	-0.0057	0	0	0.00644	-0.0052	0	6	AAA|AAC; ACA|CCA; GAA|GAT; ATA|GTA; CAT|AAT; ATA|GTA	4	CAA|GAG; ATG|CTC; ATA|CTT; AAA|AGG	2	ACA|GTG; CAA|AGG	12	612	1.96	0.98	0.98	47.88	48.42	0.54
380	0.02131	0.01615	0.009	-0.09684	-0.01101	0.01821	0	0	-0.05407	0.01185	-6e-05	-0.00982	0.0072	0	-0.02568	0.02473	0	0.01473	-0.02172	-6e-05	0	0	0	0.01473	0	-0.01101	5	AAG|AGG; GTA|ATA; AAG|AGG; AAG|GAG; GGA|GAA	2	AAC|AGA; ATT|GTG	0		7	251	2.79	0.8	1.99	47.81	48.21	0.4
381	-5e-05	0.03279	-0.02457	0.03126	-0.02195	0.02938	0	0	0.02174	0.00541	-0.05715	0.00932	-0.01368	0.07694	0	-0.02223	0.01961	-4e-05	5e-05	-0.05715	0.01235	0.04763	0.07694	-4e-05	0.01124	-0.02195	124	ACC|ACT; ATT|ATC; GTA|GTT; TAT|CAT; CCC|CCT; TAT|TAC; GAC|GAT; CCA|CCC; GTA|GTT; ATT|ATC; GGC|GGA; CTT|CTC; ATT|ATC; GGA|GGG; GGA|GGT; GCA|GCG; GAA|GAG; TTA|TTG; AAA|AAG; TCT|TCA; CCT|CCC; CAC|CAT; GTC|GTT; TTA|TTG; ATT|ATA; AGA|AGG; TCA|TCG; GTA|GTT; CTA|CTC; AAA|AAG; GAA|GAG; AAA|AAG; AGC|AGT; CCT|CCC; GAC|GAT; CAT|CAC; AGA|AGG; GAT|GAC; GTG|GTA; ACT|ACG; GAT|GAC; CAA|CAG; CCA|CCC; TAC|TAT; GGA…	12	CTT|TTA; CTA|TTG; AAC|GGC; GTC|ATA; TTA|CTT; GAG|AAC; CTC|TTG; CTC|TTG; TTG|CTA; CTC|TTG; TCT|AGT; ACA|GCT	4	GAG|CCC; AGC|GAG; TCA|AGC; GTC|CAA	12	266	4.51	6.02	46.62	45.49	49.25	3.76
382	-4e-05	0.03453	-0.01178	-0.02385	-0.02504	0	-0.02044	0.0247	-0.09081	0.00452	-0.00013	-0.0299	0.01163	0	-0.03577	0.00925	0	0.01041	-0.04757	-0.00013	0.02382	-0.06453	0	0.01041	0	-0.02504	10	CTT|TTT; AGA|AAA; AGG|AAG; ACC|AGC; GTA|ATA; GTA|ATA; CTT|ATT; CTC|TTC; AAG|AGG; GCT|GAT	0		0		10	251	3.98	0	3.98	47.81	46.88	-0.93
383	0	-0.01319	0.03811	-0.05767	0.02176	0	0	-0.03393	0.05888	-0.011	0	0.01907	-0.014	0	0.02412	0	-0.01907	0	0.05005	0	-0.01373	-0.03124	0	0	-0.02355	0.02176	11	AAG|AGG; GAC|GAT; CTA|ATA; GAG|GAA; TCA|TTA; CTT|GTT; AAG|AAA; GAG|AAG; TAC|TAT; AAA|AGA; GAG|GGG	3	AGG|CGT; ATG|TTC; AAA|ATT	1	AGC|TCA	9	268	3.36	1.49	4.1	47.76	47.14	-0.62
384	-0.0358	0.01754	0.0294	-0.0476	0.01052	-0.02902	-7e-05	0.01785	0.02325	-0.01159	0.02438	0.0089	-2e-05	-0.05262	0.02531	-0.03376	0.01123	-0.02746	0	0.02438	0.01587	0	-0.05262	-0.02746	0.02856	0.01052	69	AAA|AAG; AGA|CGA; ATT|ATA; GGG|GGC; GAC|GAT; ATC|ATT; ACT|ACC; GGA|GGG; AGA|AGG; GAC|GAT; AAA|AGA; AGT|AGC; GGG|GGT; ATT|ATA; GCA|GCC; GGG|GGT; GTC|GTT; GAG|AAG; AAG|GAG; AGA|AGG; GAT|GAG; TTT|TTC; AGT|AGC; ACC|ACT; CAT|CAC; GGT|GGC; GAA|GAG; CTG|CTC; GGG|GGC; CTT|CTC; AAA|AAG; AAA|AAG; ATT|ATC; GAA|GAG; GAC|GAT; GAA|GAG; AGA|AGG; TAT|TAC; GTC|GTT; AAT|AAC; TTA|TTG; CGT|CGC; GTT|GCT; AGA|AGG; AAA…	15	TTG|CTT; TTG|CTC; TTG|CTA; GAG|GGT; GAG|AAT; TTT|TGG; TTG|CTT; CTA|TTG; TTA|CTC; AGT|TCT; TTA|CTG; TTG|CTT; TTA|CTT; TTG|CTT; CGA|AGG	0		10	257	3.89	5.84	26.85	46.17	50.58	4.41
385	0.03845	0.01723	-0.03062	0	-0.02859	0.03332	0.03124	-0.01315	-0.03455	0.01123	-0.03224	-0.01089	0.00709	0	-0.03574	0.03528	-0.0103	0.04224	-0.02569	-0.03224	-0.01298	0	0	0.04224	-0.01087	-0.02859	1	GGA|GAA	2	GCT|ATT; ACA|AAG	0		3	238	1.26	0.84	0.42	41.04	40.62	-0.42
386	0	0	0	0	0	0	0	0	0	0	0	0	0	0	0	0	0	0	0	0	0	0	0	0	0	0	0		0		0		0	275	0	0	0	43.03	43.03	0
387	0	0	0	0	0	0	0	0	0	0	0	0	0	0	0	0	0	0	0	0	0	0	0	0	0	0	135	AAG|AAA; GGA|GGC; AGG|AGA; GAG|GAA; GCT|GCC; CTA|CTC; TAC|TAT; GTC|GTT; TAT|TAC; CTT|CTG; AAA|AAG; GGA|GGT; TAT|TAC; GTT|GTA; GTA|GTC; GAC|GAT; GAA|GAG; CCA|CCC; CAT|CAC; TTT|TTC; AAA|AAG; GAG|GAA; CCT|CCA; GAA|GAG; GAT|GAC; GTA|GTC; GAT|GAC; TTC|TTT; GCG|GCT; ATT|ATC; GGT|GGC; GGA|GGG; ATA|ATC; CTC|CTT; AGA|AGG; GAA|GAG; AAA|AAG; ATA|ATT; TTG|TTA; AAT|AAC; GGA|GGC; GGC|GGA; CTT|CTA; ACA|ACT; CCC…	8	CTC|TTA; CTC|TTA; AGG|CGT; CTT|TTA; TTA|CTT; AGG|CGC; CGT|AGG; CGT|AGG	1	AGC|TCA	0	273	0	3.3	49.45	40.54	43.83	3.29
388	-0.01615	0	0	0.02698	-5e-05	-4e-05	0.05455	-0.03486	0	0.00458	-0.04171	-0.0429	0.01144	0.0768	-0.02567	0.0104	0	0	0.03698	-0.04171	-0.01062	0.03443	0.0768	0	-0.00908	-5e-05	8	ATG|GTG; ACA|AAA; GGT|GCT; CTT|ATT; ATG|ATT; GTA|ATA; ATT|GTT; GCA|TCA	3	TAT|GTT; AAC|GGC; GCT|CTT	1	ATA|GGG	12	258	4.65	1.55	3.1	42.12	42.38	0.26
389	0	0	0	0	0	0.01616	-0.02946	0	0	0	0	0.00927	-0.0063	0	0	0	0	0	0	0	0	0	0	0	0	0	1	GGT|GCT	0		0		1	270	0.37	0	0.37	53.33	53.33	0
39	0.02918	0.00741	-0.00403	-0.025	-0.00427	0.01208	0	-0.00787	0	0.0025	-0.0101	0.00373	0	-0.02041	-0.00518	0.02177	-0.0131	0.02801	0	-0.0101	-0.01428	-0.01123	-0.02041	0.02801	-0.01111	-0.00427	16	AGC|ACC; AAG|AGG; AAT|GAT; AAC|GAC; TCT|GCT; GAG|CAG; GAG|AAG; GAG|CAG; GAA|GAC; TTC|TAC; GTA|ATA; AAG|AGG; CCG|CTG; CTC|ATC; GCT|GTT; GTG|ATG	3	GCC|TTC; CCG|GAG; ATA|CTG	0		19	606	3.14	0.5	2.64	49.06	49.01	-0.05
390	-0.0469	0	0.07084	-0.15619	0.05567	-0.08334	-0.09752	0.07546	0.07157	-0.00889	0.06264	-0.01445	0.0115	-0.0833	0.07423	-0.05495	0.02191	-0.06098	0.0501	0.06264	0.06194	-0.1666	-0.0833	-0.06098	0.03201	0.05567	23	ATT|CTT; GGT|GGA; AAC|AAT; TTG|TGG; ATA|TTA; GTA|ATA; GCA|GCT; TTG|ATG; CCC|TCC; GTA|ATA; GTT|GTA; ATC|CTC; GCC|GCT; AAG|AAT; GCA|GTA; CTC|TTC; GCA|GCT; AAG|AGG; TTA|GTA; ATT|TTT; TCT|TTT; ATA|TTA; ATA|ACA	7	GTA|ACA; AAT|GGT; ATA|GGA; CTC|TTA; AGT|GGA; GTT|ACT; CTC|GCC	1	GAG|TCT	24	255	9.41	3.14	9.02	41.96	41.96	0
391	0.04078	-0.01755	0.00944	-0.05709	0.0118	0.01853	-6e-05	-0.03031	0	-0.00593	0.0271	0.01023	-0.00711	0	0.01355	0.03657	-0.04397	0.04223	0	0.0271	-0.05557	0	0	0.04223	-0.04821	0.0118	5	ATA|TTA; TCA|TTA; GAA|GAT; GCT|TCT; TTA|ATA	7	AAA|AGG; GAA|TTA; ATA|TTG; ATA|CTG; AAA|AGG; ACA|ATG; AAA|ACT	2	GCT|ATG; CCA|GAT	14	247	5.67	3.64	2.02	45.88	46.29	0.41
392	0	0	0	0	0	0	0	0	0	0	0	0	0	0	0	0	0	0	0	0	0	0	0	0	0	0	0		0		0		0	260	0	0	0	38.97	38.97	0
393	-7e-05	-0.01515	0.02459	-0.04546	0	0.01882	-0.02857	0	-0.02	0.00597	0	-2e-05	0	0	-0.00971	0.01216	0	-4e-05	0	0	0	0	0	-4e-05	0	0	134	CCC|CCG; AGG|AGA; AGA|AGG; GCA|GCT; GAG|GAA; GTT|GTG; ACA|ACC; ATA|ATT; TAT|TAC; TTT|TTC; GAA|GAG; CCG|CCT; AAA|AAG; TTT|TTC; ATT|ATA; AGT|AGC; GAG|GAA; GTG|GTC; TCA|TCT; ACC|ACT; GTA|GTT; AAG|AGG; AGA|AGG; CTA|CTT; AAA|AAG; GAA|GAG; GGT|GGG; CAA|CAG; GTG|GTT; GCC|GCA; AAG|AAA; GTT|GTG; GTT|GTA; CCA|CCC; AAG|AGG; GGT|GGA; GAC|GAT; CTA|CTG; AGG|AGA; GTA|GTG; CAG|CAA; CAA|CAG; CAG|CAA; AAA|AAG; GCA…	12	GGG|GCT; CTC|TTA; TTA|CTT; AGA|CGC; CTT|TTG; CTC|TTG; ATT|GTG; TTA|CTC; CGT|AGG; AGG|CGC; CTG|TTA; AGG|CGT	0		5	274	1.82	4.38	48.91	44.77	49.27	4.5
394	-0.01878	0	0.05002	-0.16664	0.01076	4e-05	-0.10521	0.04922	0	-0.0109	0.04882	0.01891	-0.01416	0	0.02742	-0.02101	3e-05	-0.01327	-0.01925	0.04882	0.04289	-0.125	0	-0.01327	3e-05	0.01076	22	ACA|ACG; CTC|CTT; GAC|GAG; ATT|ATC; AAG|AGG; ATT|ATC; TTA|TTT; GTA|GCA; GCC|GCT; GCC|GCT; CTT|TTT; ACA|ACG; AAG|AAC; GGT|GGC; GGG|GGA; GCA|GCG; AGT|GGT; CCA|CCG; AAG|AGG; GAA|GAT; CTT|CTC; TCT|TTT	0		1	AAG|TCA	11	262	4.2	0.38	8.4	42.88	43.64	0.76
395	-0.02177	-4e-05	2e-05	0.03439	0.04107	-0.01859	-0.07138	0	-0.03035	-0.02042	0.11764	0.01118	-0.00852	-0.00027	0.03443	0	-0.02501	-0.01642	-0.02568	0.11764	0	-0.1177	-0.00027	-0.01642	-0.02776	0.04107	7	TTA|TTT; GAT|GAA; TTA|ATA; ATA|CTA; GAT|GAA; AAA|AAC; TTA|ATA	5	ATA|GTC; TCA|GAA; GCT|GTG; TAT|TTC; CGT|TGG	4	CGT|AAA; AAT|GGA; CGT|GCC; CAT|GGA	16	214	7.48	4.21	3.27	44.7	45.79	1.09
396	0.02129	-0.03451	0.00981	0	0.0145	0	-0.03127	0	0.06247	-0.00578	-0.0322	0.03193	-0.02309	0	0.0164	-0.01235	0	-0.01371	0.05261	-0.0322	0	0	0	-0.01371	0	0.0145	3	GGA|GCA; TTA|ATA; GAA|AAA	2	GAA|CCA; GGA|CCA	0		5	236	2.12	0.85	1.27	42.8	42.8	0
397	0.05409	-0.03771	0.00724	-0.02855	0.00877	0	0.03854	-0.02939	0.01851	-0.00619	0	0.01666	-0.00791	-0.05879	0.01009	0.02901	-0.03156	0.03706	0.01514	0	-0.02776	-0.04345	-0.05879	0.03706	-0.02563	0.00877	1	GAA|GAT	3	TCA|ACT; GAT|TAC; ATA|GTT	2	GCT|ATA; ACA|GTC	6	263	2.28	1.9	0.38	44.74	44.74	0
398	0.02705	0.02988	-0.02459	0	-0.00942	0	0.02441	0	-0.0217	0.00585	0	-0.00979	0.00681	0	-0.01134	0.01352	0	0.01787	-0.01636	0	0	0	0	0.01787	0	-0.00942	3	GAC|GAA; TTA|ATA; GCC|GAC	2	GAT|CAG; AAT|GAG	0		5	262	1.91	0.76	1.15	45.42	45.55	0.13
399	0	0	0	0	0	0	0	0	0	0	0	0	0	0	0	0	0	0	0	0	0	0	0	0	0	0	15	GTG|GTT; TTA|ATA; ACA|ACC; GGA|GGC; CTG|CTT; CCA|CCC; ATT|ATA; CTC|CTG; TTG|TTA; GCG|GCT; ACT|ACG; TCA|TCC; ACG|ACC; ACC|ACA; GCT|GCG	0		0		1	247	0.4	0	6.07	42.65	42.78	0.13
4	0.00714	-0.00449	0.00235	-0.00603	0	-0.00443	-7e-05	0.00477	0.01768	-0.00164	-0.01193	0	-0.00205	0.01473	0.00314	-0.00355	0	-4e-05	0.00945	-0.01193	0	0	0.01473	-4e-05	-0.00355	0	13	AAG|AGG; GTA|ATA; ATT|GTT; CTG|ATG; GAA|AAA; AGC|ACC; GAG|AAG; GCT|GGT; TAC|TTC; GTA|ATA; GCT|TCT; ATT|GTT; GAT|GAA	1	GAG|AAT	0		14	954	1.47	0.1	1.36	49.02	48.85	-0.17
40	0	-0.01958	0	0.02043	0	-0.0066	0.02988	-0.00944	0.022	-0.00587	0	0.00466	-0.00392	0	0.01251	-0.01225	0	4e-05	0	0	-0.01726	0.026	0	4e-05	0	0	3	ACT|AGT; TTC|CTC; ATA|ATG	8	ACG|GAG; GCG|TTG; ACG|GTG; GTA|AAA; AAA|ACT; GAA|AAT; GAA|ACA; GAA|AAT	1	TTT|CCA	12	516	2.33	1.74	0.58	40.25	40.25	0
400	0	0.01417	-0.02652	0.06441	0.01003	0	0	-0.01512	6e-05	2e-05	0	3e-05	-0.00687	0.11092	3e-05	3e-05	0	-0.0149	0.01858	0	-0.01386	0.06655	0.11092	-0.0149	-0.0128	0.01003	5	GTA|ATA; GAA|GAT; GTT|ATT; AGG|AAG; AGA|AAA	5	TAT|CCT; GAA|AGA; ACT|CTT; AAC|GAG; AAG|CCG	0		10	254	3.94	1.97	1.97	39.37	39.5	0.13
401	4e-05	-0.02001	0.01001	0	0	0.01493	-0.06817	0.02382	-0.00014	1e-05	0.00014	0.01493	-0.00628	0	0	3e-05	0	3e-05	-0.0001	0.00014	0.02129	-0.08339	0	3e-05	0	0	42	GGT|GGA; AAC|AAT; GTG|GTA; TCA|GCA; GCC|GCT; ACT|ACA; GCC|GCT; GCG|GCT; TCG|TCA; GAA|GAT; ACT|ACA; GGT|GGA; GCC|GCT; TTC|TTT; GTC|GTA; ATC|ATA; TAC|TAT; ATT|ATA; AAC|AAT; CTC|TTC; AAG|AAA; TTG|TTT; GAG|GAA; AGG|AAG; CTA|TTA; AGG|AAG; GTT|GTA; GTG|GTA; GTT|GTA; GTC|GTA; AAC|AAT; GCG|GCT; ATT|ATA; ATT|ATA; GTT|GTA; GCA|GCT; TTG|TTA; AAG|AAA; AAG|AAA; CTA|TTA; GTG|GTA; TCG|TCA	11	CTT|TTA; CTT|TTA; CTT|TTA; CTC|TTA; CTT|TTA; CTT|TTA; CTG|TTA; CTT|TTA; CTC|TTA; AGG|CGT; CTT|TTA	0		6	236	2.54	4.66	17.8	48.87	43.08	-5.79
402	0.01999	-0.03282	0.03604	-0.09095	0.01265	-4e-05	0.02438	-0.02856	0.07695	-1e-05	-0.08828	0.01063	-0.00682	0	0	0.01159	-0.0098	-3e-05	0.08891	-0.08828	-0.01282	0	0	-3e-05	-0.01136	0.01265	25	TTA|TTG; AAA|AGA; GAA|AAA; GTC|GTG; GCC|GCA; CTG|TTG; ACT|ACA; GTT|GTA; GCT|GCG; GGA|GGT; AAG|AAA; CCA|CCG; GAG|GAA; CTG|TTG; CTG|TTG; GAG|GAA; GAA|GAT; GGC|GGT; CCA|CCT; GCT|GCC; AAG|AGG; GAC|GAT; CAA|CCA; CAC|CAT; GAG|GAA	5	GAG|TTG; ATG|CTC; GGA|AAA; TTA|CTC; GAG|AGG	0		9	255	3.53	1.96	9.8	41.7	41.05	-0.65
403	0	-0.01472	0.00884	0	0	-0.02176	-0.02225	0.02563	0	-1e-05	0	0	-2e-05	0	0	-0.01112	0.00998	-0.01451	0	0	0.01175	0	0	-0.01451	0.01051	0	124	ATA|ACA; AAT|AAC; GTA|GTG; ATA|ATT; ATT|ATC; ATT|ATA; CTT|CTA; GCT|GCA; AGT|AGC; ATA|ATT; GTA|GTT; GAG|GAA; GCG|GCC; GTG|GTT; TTC|TTT; CTA|CTT; GGT|GGA; AGA|AGG; GTA|GTC; GGA|GGT; GCA|GCT; AGA|AGG; GGA|GGT; CCA|CCC; GGA|GGG; ATC|ATA; ATA|ATC; GTA|GTT; ATA|ATC; GTG|GTA; GTA|GTT; CCC|CCA; GTC|GTA; GAG|GAA; ACA|ACG; ACC|ACA; AAG|AAA; GAC|GAT; CCA|CCC; AGA|AGG; GCT|GCG; TTC|TTT; AGG|AGA; CCT|CCC; GCT…	11	TTA|CTG; TTG|CTC; CTT|TTG; CTT|TTA; TTG|CTA; CTC|TTA; AGA|CGT; TTG|CTA; CTG|TTA; ACC|ATG; CTT|TTA	4	CTA|ACG; AGT|TCA; TCA|AGT; AGT|TCG	3	260	1.15	5.77	47.69	41.79	43.33	1.54
404	0.06976	-0.06667	0.02104	-0.01787	0	-0.01584	-5e-05	0.01203	0.06254	-0.00482	0	0.03033	-0.01186	0	0.02327	0	-0.00738	0.01564	0	0	-3e-05	-0.02175	0	0.01564	-0.00858	0	128	CTT|CTG; GAG|GAC; TTT|TTC; TAT|TAC; TTT|TTC; ATT|ATA; AAG|AAA; TAT|TAC; AAT|AAC; ACT|ACA; GGA|GGC; AAC|AAT; ACG|ACT; CTT|CTA; TAT|TAC; GCC|GCT; GGG|GGA; ATT|ATA; CTT|CTG; GTA|GTT; AAA|AAG; CTA|CTG; AAG|AAA; ATA|ATT; AGA|AGG; GCG|GCC; CTA|CTG; CCT|CCG; ATT|ATA; GGA|GGG; GCG|GCA; TTC|TTT; ACA|ACG; AGA|AGG; GCC|GCT; TTA|TTG; ACA|ACG; GGA|GGC; CCG|CCT; AGA|AGG; TAT|TAC; ACT|ACG; GTT|GTG; CCT|CCG; TAC…	21	AGA|CGT; ATT|GTA; GAC|AAT; TTG|CTT; TTA|ATC; CTT|TTA; CTC|ATA; TCT|CCA; GTC|ATA; TTA|CTC; TTA|CTT; CTA|GTC; TTG|CTA; TTA|CTC; CTC|GTT; TTA|CTG; TTA|CTT; GTA|CTC; CTT|ATG; TTA|CTG; TTA|CTC	3	GTC|ACG; GCC|TTT; AGT|TCA	14	254	5.51	9.45	50.39	38.32	42.78	4.46
405	0.01996	-0.03569	0.02014	-0.03993	-0.03075	0	0.11988	-0.01374	-0.14285	0.01692	0.04002	-0.08234	0.03002	0.2501	-0.07994	0.03526	0.01048	0.01426	-0.07498	0.04002	-0.01323	0.10531	0.2501	0.01426	-0.02416	-0.03075	18	ATG|GTG; GAG|GAC; AAT|GAT; GCC|GAC; GAC|GAA; GCG|GGG; AAA|AAC; TAC|TTC; ATT|GTT; AAG|GAG; TAC|TTC; AAG|AGG; GTA|ATA; GCC|GGC; GAA|GAT; TTT|TAT; GAC|AAC; GCG|GAG	9	GTT|TCT; TCG|GAG; CAT|TCT; ATA|TTG; GGG|AAG; TCT|GAT; AAT|AGG; CTT|TGT; TAC|CTC	4	AAG|CTT; GAC|TCG; AAT|TCG; TAT|CGG	31	230	13.48	5.65	7.83	41.01	42.17	1.16
406	-7e-05	0.04346	-0.02325	-0.01754	0	-3e-05	0	0	0	-1e-05	0	-0.02045	0.0061	0	0	0.01295	-0.00757	0.01608	0	0	0	-0.0204	0	0.01608	-0.01	0	4	GCA|TCA; GTC|CTC; GTT|TTT; ACC|ATC	1	ATC|TTG	0		5	245	2.04	0.41	1.63	42.31	41.9	-0.41
407	0.02124	-0.01406	0	0	0	-0.01783	0.02937	0	0	0	0	0	0	0	0	0	0	0	0	0	0	0	0	0	0	0	2	GCC|CCC; ATC|CTC	0		0		2	260	0.77	0	0.77	44.87	45	0.13
408	-0.07273	0.07273	0.00982	-0.03331	0.01336	4e-05	-0.14713	0.06061	0	1e-05	0	0	0.00742	-0.07688	0.01638	-0.02218	0.01098	-0.0263	0.02385	0	0.04052	-0.11758	-0.07688	-0.0263	0.02563	0.01336	10	TTA|ATA; TAC|CAC; ATC|TTC; TTG|ATG; GGG|AGG; GTT|CTT; CTA|ATA; ACA|GCA; CAG|AAG; GAT|GAG	6	AGG|GAG; CTT|TAT; CCT|TAT; ATC|GCC; AAA|GGA; CGT|GCT	1	GAA|AGT	17	242	7.02	2.89	4.13	47.52	47.66	0.14
409	0.05886	0	-0.0099	-0.0196	0	0.01431	-0.02856	0	0	0.01191	-0.04759	-0.0103	-0.00793	0.10534	-0.02855	0.02668	0	4e-05	0.04442	-0.04759	0	0	0.10534	4e-05	-0.02566	0	14	CTT|GTT; GAT|GAA; AAG|AGG; TAT|TTT; GCC|ACC; CTT|TTT; GTA|ATA; GTA|ATA; AGG|AAG; AGC|AGG; GAA|GAC; TTA|ATA; CTA|ATA; GAG|GTG	3	AAT|ACG; AAC|GAA; TAT|AAG	0		17	242	7.02	1.24	5.79	43.8	43.66	-0.14
41	0.00689	-0.00666	0.0044	-0.01117	-0.01491	0.03209	-0.04399	0.00746	0	0.00448	-0.02351	0.00783	-0.00957	0.02324	-0.01241	0.00428	0.00458	0.01028	-0.00861	-0.02351	0.0064	-0.0001	0.02324	0.01028	-4e-05	-0.01491	32	GCC|GCA; ATT|GTT; GTT|GTG; ACC|ACT; TAC|TTC; GAG|GAC; GCA|GCC; GAA|GAC; TCT|GCT; CCC|CCG; CTT|CTA; GCC|GCT; TCA|GCA; GAG|GAC; GTG|GGG; GCC|GGC; CTC|CTT; CTT|ATT; GGT|GCT; CAG|GAG; GAC|AAC; GGC|GGT; GCA|GCC; GCA|GCC; CCA|CCT; GTT|ATT; GAC|GAG; CTC|CTA; ACC|ACT; AAG|GAG; ACC|AAC; GAA|GCA	7	TCC|GTC; GTG|AAG; ACA|GAA; GGG|AAG; GGT|ACT; CTC|TTG; GAG|AGG	0		24	613	3.92	1.14	5.22	51.5	51.22	-0.28
410	6e-05	-0.06001	0.01757	0.03449	0	-0.02074	0	0.01667	0.02326	3e-05	-0.02273	-0.00924	0.0171	-0.16628	0	0.01432	-0.01279	0.01823	0.01852	-0.02273	0	-0.07676	-0.16628	0.01823	0	0	55	CCC|CCA; GAG|GAA; GCA|GCC; CGT|CAT; GAG|GGG; CTT|GTT; GTT|GTA; GAG|GAA; GGA|GGG; AGG|AGA; ATA|ATC; ATA|ATT; AAG|AAA; AAA|AAG; ATA|ATC; ATT|ATA; AGC|AGT; ACG|AGG; GAA|GAG; GCA|GCT; CTG|CTT; GCA|GCG; GAC|GAT; GAG|GAA; CTA|TTA; GCC|GCA; GCA|GCT; GAG|GAA; ATT|ATA; GAG|GAA; AAA|AAG; AAG|AAA; GGA|GGG; GTT|GTA; CTG|ATG; GTG|GTC; GAG|GAT; GGA|GGT; AAT|AAC; CTG|TTG; AAA|AAG; AGG|AGA; AGG|AAG; GTA|GTC; GCT…	4	AGT|AAG; TTA|GTT; CTT|GTG; AGA|AAG	0		13	231	5.63	1.73	23.81	42.57	42.28	-0.29
413	0.0222	-0.05553	0.01079	0.02328	0.03662	4e-05	0	-0.05002	-0.03121	-0.00611	0.04999	0.03001	-0.01585	-0.11097	0.01451	0.02706	-0.03259	0	0.02389	0.04999	-0.04413	0.0001	-0.11097	0	-0.02409	0.03662	62	GTT|GTA; GTA|GTG; GGG|GGC; ATT|ATA; GCT|GCA; TTG|TTA; GGC|GGA; ATT|ATA; GGA|GGT; GCA|GCC; GTT|GTC; GTG|GTA; GCC|GCT; TTA|ATA; ACG|ACC; GAG|GAA; CCT|CCG; GTG|GTA; TCT|GCT; AGA|AGG; CTG|CTT; GTG|GTA; ATC|ATA; GCA|GCG; GAG|GAA; GTT|GTC; GAC|GAT; CAT|CAC; AGA|AGG; TTT|TTC; AGA|AGG; TAT|TAC; GGC|GGT; GTT|GTC; AAG|GAG; TGC|TGT; TCC|TCT; CTG|CTT; TTC|TTT; GTG|GTA; GTT|GTA; GGC|GGT; GAG|GAA; CTG|CTT; AGG…	13	CTA|TTG; AGG|AAA; TTA|CTC; GGA|TCA; ATG|GTC; ACT|GTT; ATC|GTT; GGT|GCA; TTG|CTC; TGG|GTG; CAA|CCC; GTA|GAG; TTA|ATG	4	AAA|TTG; AAT|CCA; GCA|TAC; GAA|TGG	18	235	7.66	7.23	26.38	43.26	43.97	0.71
414	0	0.03032	-0.04304	0.03392	-0.00973	0.0167	0	0	0	0.01228	-0.0435	-0.00909	-2e-05	0.05273	-0.01123	-4e-05	0.01055	0	0.01753	-0.0435	0	0.03131	0.05273	0	0	-0.00973	4	AGG|AAG; AGG|AAG; GTT|ATT; AAT|CAT	1	TGG|CGC	0		5	253	1.98	0.4	1.58	53.49	53.36	-0.13
415	0	0	0	0	0	0	0	0	0	0	0	0	0	0	0	0	0	0	0	0	0	0	0	0	0	0	0		0		0		0	258	0	0	0	49.1	49.1	0
416	-0.0909	0	0.04	-0.02224	0.02563	-0.03569	-0.02943	0.01472	0.02943	-0.00598	-7e-05	-0.02274	0.00736	0.08338	0.01513	-0.02984	0.00971	-0.05454	0.04654	-7e-05	0	0.03228	0.08338	-0.05454	0	0.02563	4	ATG|TTG; ATA|TTA; AAA|GAA; GAA|AAA	6	ACA|AGC; TTA|ATG; AAA|AGC; AAA|ACT; TTA|ATG; TGG|AGA	2	GAA|AGG; CAA|GGT	12	236	5.08	3.39	1.69	42.09	43.08	0.99
417	-0.02381	0	0.00943	0	0.03333	0	-0.11111	-0.01389	0.03125	-0.00556	0	0.00962	-0.00725	0	0.01449	0.01111	-0.02198	-0.01449	0.05769	0	-0.02632	0	0	-0.01449	-0.0241	0.03333	6	AGG|AAG; AGG|AAG; AAG|AGG; AAG|AGG; GAA|GCA; ACA|CCA	3	ACT|GTT; AAC|ACA; CAG|ATG	0		9	250	3.6	1.2	2.4	46.4	46.53	0.13
418	-0.06257	0.01664	0.02776	-0.03332	0.00922	-0.01889	-0.03128	0.01494	-6e-05	0.00609	-0.0182	-0.01806	0.01526	0	-0.01103	-4e-05	0.00953	-0.0426	0.03768	-0.0182	0.0139	0	0	-0.0426	0.01151	0.00922	8	ATT|CTT; ATT|GTT; AAC|AGC; GAG|GAT; GTA|GCA; ATT|GTT; AAG|AGG; GTA|CTA	1	AAC|AGG	0		9	260	3.46	0.38	3.08	42.31	43.08	0.77
419	0	4e-05	0.00971	-0.04348	0	0.01539	0	-0.01296	0	1e-05	0	0	2e-05	0	0	0.01191	-0.01029	0.01409	0	0	-0.01188	0	0	0.01409	-0.01096	0	157	ATT|ATC; GAA|GAG; GCA|GCC; GAT|GAC; CTA|TTA; TAC|TAT; AAT|AAC; GGA|GGC; GCG|GCC; GTG|GTT; GAA|GAG; TTG|TTA; ACA|ACG; TTC|TTT; AAG|AAA; CTG|CTA; AAA|AAG; GGA|GGG; GAA|GAG; ACA|ACG; CTG|CTA; CTG|CTA; CCA|CCG; AAC|AAT; GGG|GGT; GCT|GCC; GGC|GGT; ACC|ACA; ACA|ACG; CTA|TTA; CTG|CTA; AGA|AGG; GTC|GTT; TTA|CTA; GCC|GCT; GGA|GGG; ACG|ACC; GAG|GAA; AAG|AAA; ATT|ATC; GTT|GTC; TTC|TTT; GGC|GGT; AAA|AAG; TCA…	18	TTA|CTT; CTC|TTG; TTG|CTA; CGA|AGG; CTA|TTG; TTG|CTC; TTG|CTT; TTA|CTG; CTG|TTA; TTG|CTC; CTA|TTG; CTA|TTG; CTG|TTA; AAA|AGG; AGT|TCT; CTC|TTG; ACA|AAG; AGA|CGC	1	AAA|GTG	3	237	1.27	8.02	66.24	47.26	47.82	0.56
42	0	0	0	0	0	0	0	0	0	0	0	0	0	0	0	0	0	0	0	0	0	0	0	0	0	0	120	AGA|AGG; CTT|CTC; TAT|TAC; ATC|ATT; GAC|GAT; AAA|AAG; CCA|CCC; GAG|GAA; AAA|AAG; GAC|GAT; GTG|GTA; AAA|AAG; GAG|GAA; GAA|GAG; CAG|CAA; AAA|AAG; AAT|AAC; GTC|GTT; CCC|CCA; GCA|GCG; TCC|TCT; ATT|ATC; GGG|GGC; TAC|TAT; TAC|TAT; TTC|TTT; AGT|AGC; CAC|CAT; GCA|GCG; GTC|GTT; CTC|CTT; AAA|AAG; CTC|CTT; CCC|CCT; GAC|GAT; GCC|GCT; ATC|ATT; AAG|AAA; TTA|CTA; CTC|CTT; CTA|TTA; TCA|TCC; CTG|CTA; AAG|AAA; ATT…	3	CTC|TTA; CGC|AGG; CTG|TTA	0		0	618	0	0.49	19.42	51.02	48.38	-2.64
420	-0.04253	0.04408	-0.02147	0.02176	0.0114	-0.03451	0.02176	0	6e-05	-1e-05	7e-05	-0.03025	0.02111	0	7e-05	-3e-05	0	-0.01472	0.01962	7e-05	0	0	0	-0.01472	0	0.0114	6	GCT|TCT; GAT|GAG; GAA|GGA; AGA|AAA; GCA|TCA; GGG|GCG	2	AAC|GGC; CCA|GAA	0		8	254	3.15	0.79	2.36	39.5	39.5	0
422	0.02381	0	0	-0.03226	-0.02529	0.05556	-0.10002	0.027	0.02565	0	-0.03334	0.01	-0.02326	0.25	0	-0.01489	0.00978	0.01786	-0.02036	-0.03334	0.02497	-0.04546	0.25	0.01786	-0.01067	-0.02529	8	GTC|TTC; ATC|ACC; GTA|ATA; GAG|AAG; ACC|AAC; TAT|TTT; TAT|TTT; AGC|AAC	0		0		8	237	3.38	0	3.38	45.43	44.87	-0.56
424	0.02627	0	-0.00916	0	-0.02176	0.04838	-0.03127	4e-05	0.06249	0.00582	-0.11766	0.00988	-0.00713	0	-0.01267	0.0128	3e-05	0.03075	0.03446	-0.11766	4e-05	0	0	0.03075	3e-05	-0.02176	2	GAA|AAA; AAT|GAT	12	GTA|ATT; AAA|ACC; AAA|ACT; TCA|GCT; ACA|AAG; GAA|AAG; GAA|GGT; GAA|AAG; GAA|AAG; ACA|AAT; ACA|GAA; ACA|GTA	4	GTA|ACC; TCA|AAG; TCA|AAT; TCA|GGT	18	254	7.09	6.3	0.79	41.34	41.86	0.52
425	0	0.01613	-0.0198	0.02702	-0.01075	0.01754	-0.0204	0.01724	0	0.01136	-0.05262	0	-0.00714	0.07691	0	-0.01111	0.01136	0	0.01818	-0.05262	0	0.04544	0.07691	0	0	-0.01075	5	GAG|GAA; TAC|CAC; TAC|TAT; CTG|ATG; AAC|CAC	1	AGG|CGT	0		3	257	1.17	0.39	1.95	48.12	47.99	-0.13
426	0	0.04545	-0.06412	0.06241	-0.01478	0.0156	0.06058	-0.0312	0.06058	-0.00592	-0.03715	0.01071	0	-0.1112	0.01688	-3e-05	-0.01148	0.02702	-6e-05	-0.03715	-0.03026	0.04755	-0.1112	0.02702	3e-05	-0.01478	11	GAG|AAG; GTT|ATT; GAG|GAT; ACT|AAT; GAC|AAC; AGG|AAG; GTA|ATA; TTC|CTC; TTC|TAC; GTA|CTA; CTT|ATT	2	AAC|CAA; ACT|GTT	0		13	229	5.68	0.87	4.8	46.43	45.41	-1.02
427	0	0	0	0	0	0	0	0	0	0	0	0	0	0	0	0	0	0	0	0	0	0	0	0	0	0	0		0		0		0	241	0	0	0	41.77	41.77	0
428	-0.02443	0.04109	-0.01819	0	0	0.01514	0	-0.01391	0	-1e-05	0	-0.01113	0.00657	0	0	0.01086	-0.01022	0.01448	0	0	-0.01252	0	0	0.01448	-0.01125	0	2	GTA|ATA; TTA|ATA	4	ACA|GCC; GCT|TCC; ATA|CTG; GTA|ATT	1	ACA|GTT	7	251	2.79	1.99	0.8	43.03	43.29	0.26
429	0	0	0	0	0	0	0	0	0	0	0	0	0	0	0	0	0	0	0	0	0	0	0	0	0	0	0		0		0		0	230	0	0	0	44.2	44.2	0
43	-0.01079	4e-05	5e-05	0.0092	0.01286	-0.01889	8e-05	4e-05	0.03096	-0.00723	6e-05	0.00819	-0.00306	-0.02447	0.01654	-0.01	-0.00439	-0.01352	0.02192	6e-05	-0.00644	0	-0.02447	-0.01352	7e-05	0.01286	9	CTG|ATG; TTT|TAT; GTA|ATA; GCT|TCT; AGG|AAG; CAA|AAA; GAG|CAG; AAG|GAG; GAA|AAA	3	GAC|CCC; GAA|CCA; ACT|GTT	1	AAA|GCT	13	608	2.14	0.66	1.48	46.05	46	-0.05
431	0	0	0	0	0	0	0	0	0	0	0	0	0	0	0	0	0	0	0	0	0	0	0	0	0	0	0		0		0		0	231	0	0	0	43.58	43.58	0
432	0	0	0	0	0	0	0	0	0	0	0	0	0	0	0	0	0	0	0	0	0	0	0	0	0	0	110	AAC|AAT; GTC|GTT; TTC|TTT; ATC|ATA; GAG|GAA; AGA|AGG; TCA|TCC; CCT|CCA; ATC|ATA; GGG|GGT; ATC|ATA; CTA|CTG; AAC|AAT; CCA|CCC; ATC|ATA; CTC|CTA; TTT|TTC; GGA|GGC; AAG|AAA; GGA|GGG; GGA|GGT; GTC|GTA; TTT|TTC; TTT|TTC; CCA|CCT; GCA|GCC; ACG|ACA; GGC|GGT; ACT|ACC; TTG|TTA; GTT|GTA; GTT|GTC; ACT|ACC; GTG|GTC; TTC|TTT; TTT|TTC; GGA|GGG; ACA|ACG; ATT|ATC; GAC|GAT; AAG|AAA; TTT|TTC; GGC|GGA; AAG|AAA; CTT…	7	CGT|AGG; CTT|TTG; AGA|CGT; TTA|CTT; TTG|CTA; CTC|TTA; CTT|TTA	7	AGC|TCG; AGT|TCA; AGC|TCA; AGT|TCA; AGC|TCA; AGC|TCA; AGC|TCA	0	245	0	5.71	44.9	43.27	42.31	-0.96
433	0	-0.0137	-0.01062	0.06062	0.01286	-0.01471	0.03848	-0.01389	0.02942	-0.00568	7e-05	0.01067	-0.0072	0	0.01617	-0.01177	0	-0.0145	0.02273	7e-05	0	0	0	-0.0145	0	0.01286	4	TTA|ATA; ATG|TTG; GAA|GAT; ATA|CTA	3	GTA|ATG; ATA|GTG; GAT|ATT	3	CGT|AAA; ATG|CCA; CGT|AAG	10	244	4.1	2.46	1.64	43.58	43.58	0
434	0.025	-0.01538	-0.03125	0.09677	-0.01316	0	0	0.01389	-0.03226	0	0.02941	0.01124	-0.00763	0	0	-0.01429	0.01031	0	-0.04762	0.02941	0.01282	0	0	0	0.01176	-0.01316	6	GTT|ATT; AGG|AAG; AGA|AAA; TAC|TTC; AGC|ACC; AAG|CAG	1	GGG|GAC	4	CTA|TAT; TTC|GAG; GAG|AGC; CGC|AAG	11	232	4.74	2.16	2.59	48.71	47.99	-0.72
435	-0.02127	0.01333	0	0	0.01017	-0.01562	-0.03224	0.01616	0.0357	-0.00586	-4e-05	-2e-05	2e-05	0	0.01278	-0.01052	3e-05	-0.01333	0.02438	-4e-05	0.01496	-0.06663	0	-0.01333	3e-05	0.01017	3	CTC|ATC; AGG|AAG; CTT|TTT	1	GAC|GGG	0		4	255	1.57	0.39	1.18	49.02	48.76	-0.26
436	0.03705	-0.02982	-3e-05	0	-0.02273	0.01693	0.02443	0	0	0.00572	-0.02782	-3e-05	2e-05	0	-0.01431	0.01125	0	0.02818	-0.01921	-0.02782	0	0	0	0.02818	0	-0.02273	53	AAG|AGG; GAT|GAC; AAT|AAC; TCA|TCG; CTT|CTC; GAA|GAG; TCA|TCT; AGA|AGG; AAT|AAC; GTT|GTC; GGA|GGG; CCT|CCA; GGG|GGA; TAT|TAC; CTA|CTT; ACT|ACA; CCA|CCC; AGG|AGA; AAC|AAT; TAT|TAC; GCC|GCT; TTG|CTG; CAT|CAC; GGG|GGC; TTA|TTG; TAT|TAC; GAT|GAC; GAG|GAA; CTG|TTG; GAT|GAC; TTT|TTC; GTG|GTT; TCT|TCA; GAA|GAG; GTA|GTT; AGG|AGA; GCT|GCG; GGA|GGG; GTT|GTG; GAT|GAC; GAA|GAG; ATA|ATT; ATT|ATA; TCA|TCT; GGG…	4	CTT|TTA; TTA|CTC; TTA|CTT; GGG|AAG	1	GGT|AAC	6	251	2.39	1.99	21.12	46.22	48.34	2.12
437	0	0	0	0	0	0	0	0	0	0	0	0	0	0	0	0	0	0	0	0	0	0	0	0	0	0	15	AAG|AAA; TAC|TAT; GAG|GAA; GAC|GAT; GCA|GCT; AAG|AAA; CTA|TTA; GAG|GAA; GCA|GCT; GTT|GTA; TAC|TAT; GAG|GAA; GGC|GGA; GAG|GAA; TTC|TTT	6	AGG|CGT; CTG|TTA; CTC|TTA; AGG|CGT; AGG|CGT; AGG|CGT	2	AGC|TCA; AGT|TCA	0	233	0	3.43	6.44	49.93	47.5	-2.43
438	0	0	0	0	0	0	0	0	0	0	0	0	0	0	0	0	0	0	0	0	0	0	0	0	0	0	126	ATC|ATT; GGG|GGA; GTA|GTT; GAA|GAG; TAT|TAC; ATT|ATC; AAG|AAA; CTT|CTC; GAG|GAA; AAG|AAA; AAG|AAA; AAA|AAG; CTG|TTG; CCA|CCC; CCC|CCA; GAG|GAA; GTT|GTA; GGG|GGA; GCC|GCG; GAG|GAA; GGA|GGG; GTT|GTA; GGA|GGG; TCT|TCA; ACA|ACT; GCG|GCA; GGA|GGT; GTT|GTC; AAA|AAG; GCT|GCG; TCT|TCA; TCT|TCC; CCT|CCG; GTC|GTA; ATT|ATA; TTC|TTT; CCA|CCC; GGA|GGT; CAC|CAT; GGC|GGA; ATT|ATA; AGT|AGC; GCA|GCC; GAT|GAC; GCA…	11	CTC|TTA; AGA|CGT; CTT|TTA; CTT|TTA; TTG|CTT; AGA|CGG; CGA|AGG; CTA|TTG; CTA|TTG; AGG|CGT; AGA|CGT	2	AGT|TCA; AGC|TCA	0	243	0	5.35	51.85	43.35	45.27	1.92
439	0	0	0	0	0	0	0	0	0	0	0	0	0	0	0	0	0	0	0	0	0	0	0	0	0	0	0		0		0		0	235	0	0	0	46.38	46.38	0
44	-0.00711	0	0.01845	-0.03159	0.01033	-0.01069	0.05617	-0.04069	0.01119	-0.00721	0.02278	-0.01193	0.01668	-0.04874	0.00604	0.0175	-0.02515	0.015	0	0.02278	-0.01442	-0.05001	-0.04874	0.015	-0.01903	0.01033	20	GCA|GGA; GTT|ATT; ACT|AAT; ATC|CTC; GAG|AAG; CAT|TAT; AAG|AGG; ATG|TTG; GCG|GTG; CTG|ATG; GTT|CTT; CAT|AAT; ACT|AGT; GCG|GGG; GCC|GGC; GAT|GAG; TCA|GCA; CTT|TTT; ATA|GTA; ATG|TTG	6	ATA|GTG; ACC|GTC; AGG|ATC; CAG|TGG; ACT|GTT; ATG|CTC	1	ATG|TCC	27	593	4.55	1.18	3.37	49.97	49.97	0
440	-0.02129	0.06457	0.00924	-0.17395	0	0.03332	-0.10714	0.01334	-0.09677	0.02273	-0.03033	-0.0417	0.0288	0	-0.06453	0.06026	-0.01053	0.01472	0.02274	-0.03033	0	-0.06256	0	0.01472	-0.01112	0	122	GTG|ATG; ATT|ATA; GTA|GTT; GAG|GAA; CTC|CTT; TTT|TTC; GGT|GGA; AAT|AAA; AAA|AAG; GGA|GGG; ATC|ATA; ACG|ACC; GTA|GTC; AAT|GAT; GGC|GGG; GAG|GAA; ATA|ATT; TAC|TAT; GGC|GGA; CTT|CTC; GGT|GGG; CCC|CCA; ACG|ACA; ATC|ATA; CTT|CTC; TCA|TCG; ATC|ATA; ACA|ACC; GAA|GAG; GTT|GTC; GGT|GGA; GTA|GTC; GCT|GCC; CCA|CCT; GTG|GTA; AAA|AAG; ATC|ATA; GTA|GTG; GGC|GGT; CCC|CCA; CCC|CCT; CTC|CTA; GAA|GAG; ACC|ACT; GAG…	19	GAA|ATA; AAA|AGG; CGT|AGA; CTT|TTA; AAA|AGG; AAT|GAC; CTC|TTA; GTA|GCG; AGT|GGG; CTC|TTA; CGT|AGG; CGC|AGG; CTG|TTA; CGT|AGG; GTT|ATA; AAT|AGG; ATA|GTG; AAG|GAA; ATA|GTG	4	CCC|GAT; ACC|TTT; TCA|AGC; AGC|TCT	16	240	6.67	9.58	50.83	45.42	45.42	0
441	0.02897	-0.04554	0.01194	-0.03127	0	-0.0527	6e-05	0.05129	0	-1e-05	0	0.01406	0	-0.09098	0	-0.02045	0.01888	-0.02277	0	0	0.03661	-0.0417	-0.09098	-0.02277	0.0316	0	2	TCA|CCA; ATA|ATG	8	ATA|ACT; ATA|ACT; ATA|CTG; GTA|ATC; TCA|GCC; TTA|TAC; GGA|AGT; GCT|GGG	2	GTA|ACC; GCT|TTA	12	229	5.24	4.37	0.87	47.89	49.05	1.16
442	0	0	0	0	0	0	0	0	0	0	0	0	0	0	0	0	0	0	0	0	0	0	0	0	0	0	1	ATA|ATC	0		0		0	245	0	0	0.41	45.44	45.58	0.14
443	0.11106	-0.0222	-0.04	0.02497	-0.01206	0.03922	-7e-05	-0.01752	0	0.00684	-0.02706	0.02323	-0.02522	0.06257	-0.0154	0.02938	-0.01135	0.03996	0	-0.02706	-0.01693	0	0.06257	0.03996	-0.02778	-0.01206	7	GTA|ATA; GAC|GAG; TAT|TTT; TCA|CCA; AGG|AAG; GCC|GTC; GGA|GAA	2	AGT|GTT; ATA|AAG	1	GAC|CCA	10	221	4.52	1.36	3.17	40.72	40.42	-0.3
444	0.06978	0	-0.03332	0.03847	-0.03334	0.07318	-0.05399	0.0274	0	0.00611	-0.02632	0.02128	-0.01417	0	0	0.01351	-0.01073	0.06897	-0.03847	-0.02632	3e-05	-0.07692	0	0.06897	-0.01147	-0.03334	105	GAA|GAG; GAA|GAG; GAG|GAA; ATC|ATA; CTG|CTC; GCC|GCG; GGG|GGT; GAA|GAG; TTA|TTG; ATT|ATA; TTA|CTA; AAA|AAG; TAT|TAC; GAA|GAG; GTA|GTT; GAG|AAG; TTA|CTA; CTA|CTT; ACA|ACT; GTG|GTC; AAG|AAA; AAT|AAC; CTT|CTC; TCA|TCC; GCT|GCC; AAA|AAG; ACA|ACG; GAA|GAG; GAG|GAA; CCA|CCC; AAA|AAG; AAA|AAG; CTC|CTG; ATG|CTG; AAA|AAG; ATA|ATT; CCT|CCC; CAG|CAA; GCG|GCC; AGG|AAG; TTC|TTT; GGT|GGG; CAA|CAG; GCT|GCG; AAA…	33	TTA|CTG; AAA|GAG; GTT|ATG; CGT|AGG; GTA|TTG; CTC|TTG; CGT|AGG; TTA|ATG; GTT|ATC; TTA|CTC; GCT|GAG; ATA|ACG; TTA|GTT; CTT|TTG; CTT|TTA; ATA|TTC; CGT|AGG; CTC|TTG; CTT|TTG; AGA|AAG; AGC|AAT; CGT|AGG; CTC|ATA; ACA|AAC; CGA|AGG; TTA|CTG; CTC|TTA; AAA|AGG; AAT|ACG; ACA|AAC; CTT|TTA; TTA|CTT; TTA|CTC	8	ACA|GTG; TCA|AGC; CGT|AAG; GAA|ATG; TCA|AGC; TCA|AGC; TCA|AGC; GGA|CAC	23	241	9.54	17.01	43.57	39.14	47.16	8.02
445	0	0.01219	0	-0.03224	0	-0.03029	0	0.02738	0	0	0	-0.01204	0.00685	0	0	-0.01149	0.00999	-0.01428	0	0	0.02596	-0.04346	0	-0.01428	0.01149	0	11	GTA|ATA; GCT|GGT; TTA|ATA; GTC|GTA; ATC|AGC; TCT|TTT; CTA|ATA; GCC|GCT; ATA|CTA; ATA|TTA; ATA|TTA	1	GTT|ACT	0		10	242	4.13	0.41	4.55	42.98	42.56	-0.42
446	0.01923	-0.03449	0.01031	0	-0.01316	0.01563	0	0	0	0	0	0.00953	-0.008	0	0	0	0	0.01352	-0.02564	0	0	0	0	0.01352	0	-0.01316	3	GAA|GAT; CTT|ATT; AGC|AAC	0		0		3	237	1.27	0	1.27	52.88	52.6	-0.28
447	-0.0526	0.07462	-0.03998	0.02708	0.01207	0.03032	-0.14278	0.01538	0.02636	-0.01197	0.02708	0.03264	-0.02289	0	0.02862	-0.0263	0	-0.01583	0	0.02708	0	0	0	-0.01583	0	0.01207	9	GAC|AAC; ACG|GCG; ATA|CTA; GTA|ATA; GAC|GAG; AGG|ATG; GGA|GCA; GTG|GCG; GAT|GAA	0		0		9	242	3.72	0	3.72	44.77	44.77	0
448	0.02001	-0.01609	0	0	0	-0.01467	-0.03572	0.02986	0	1e-05	0	0.00962	-0.00745	0	0	-0.01121	0.01064	-0.01446	0	0	0.01316	0	0	-0.01446	0.01177	0	0		2	TCA|ACG; TTA|ATG	1	GTA|ACC	3	247	1.21	1.21	0	47.37	47.77	0.4
449	0.01849	-0.01853	-0.0196	0.06663	-0.01317	0.03173	0.02698	-0.03124	0	-1e-05	0	0.0215	-0.01472	0	0	-3e-05	0	0.01387	-0.02224	0	-0.02897	0.08692	0	0.01387	0	-0.01317	130	GAG|GAA; GAG|GAA; GTT|GTA; TCA|TCT; CTA|CTG; GAA|GAG; ATT|ATA; TCT|TCC; TAT|TAC; CCT|CCG; AAA|AAG; GGT|GGG; GGG|GGT; AAG|AAA; GAG|GAA; GTT|GTG; GCA|GCC; GCG|GCT; GCA|GCT; TGT|TGC; TTG|TTA; ACA|ACC; AAA|AAG; GCT|GCG; GCC|GCT; GAC|GAT; CTC|CTA; ATA|ATC; CAC|CAT; GGC|GGA; ATA|ATC; GGG|GGA; GTA|GTT; TCA|TCC; GTG|GTT; GGG|GGA; CTT|CTG; TTT|TTC; GCA|GCC; AGA|AGG; TTA|TTG; AAG|AAA; GAA|GAG; TTG|CTG; GCC…	9	CGT|AGG; TTG|CTT; CTT|TTG; CTT|TTA; CTT|TTG; TTA|CTT; AGT|TCT; TTC|CTA; TTT|ATA	2	AGC|TCT; GGG|AAT	4	240	1.67	4.58	54.17	44.44	47.36	2.92
45	0	-0.01821	0.01373	-0.00945	-6e-05	-0.01164	0.01468	0	0	-2e-05	0	-0.01214	0.00258	0.02442	0	-0.0045	0.00343	-0.00511	-0.0001	0	0.01491	-0.0225	0.02442	-0.00511	-2e-05	-6e-05	111	AAC|AAT; ATA|TTA; CTC|CTG; ATA|GTA; CTA|CTG; AAA|AAG; AAA|AAG; CTG|ATG; TTA|TTG; AGC|AAC; GCA|TCA; GTT|GTA; CTT|CTA; GAC|GAT; CTA|CTC; ACA|ACG; GGG|GGT; GGC|GGA; GAC|GAT; ATA|ATC; TTT|TTC; CTT|CTC; TAC|TTC; AAT|AAC; CTA|CTC; GGA|GGC; GCC|GCG; GAA|GAT; GCA|GCG; CAG|AAG; GAT|GAA; TTT|TTC; GAA|GAC; GTT|GTC; AAG|AAA; CCG|CCA; GTC|GTG; CCC|CCA; AAC|GAC; CAA|CAG; ATG|ATA; CTC|CTA; ACT|ACG; TAC|TAT; TTC…	9	TTG|ATA; GAA|GGC; AAT|CAA; ATA|TTC; AAT|CAA; ATA|TTC; CTT|TTG; GCA|GGG; GTC|ACC	2	GCT|CTA; AAA|GCC	36	589	6.11	1.87	18.85	45.33	46.52	1.19
450	0	-0.01666	-2e-05	0.02325	-3e-05	0	0	0	0	0.00581	-0.02784	-0.00973	0.00769	0	-0.01411	0.01234	0	0	0.02082	-0.02784	0	0	0	0	0	-3e-05	5	ATT|GTT; GAG|GAT; AGA|AAA; AGG|AAG; ATA|CTA	1	AAC|AGG	0		6	245	2.45	0.41	2.04	41.9	41.9	0
452	0	-0.01672	0.0213	-0.03034	0.01311	0.01611	-0.02774	-0.01637	0.03444	-0.01205	0.02497	0.02148	-0.02307	0.08324	0.03027	-0.01236	-0.01135	0	-7e-05	0.02497	-0.01491	0	0.08324	0	-0.02628	0.01311	7	TCC|GCC; AAG|AGG; GAT|AAT; GCT|GTT; TAC|TTC; GTA|TTA; ATC|GTC	0		1	AAA|TCT	8	235	3.4	0.43	2.98	44.82	44.96	0.14
453	0	0	-0.00918	0.03328	-3e-05	0	0	0	0	0	-6e-05	-2e-05	0	0	-3e-05	0	0	0	0	-6e-05	0	0	0	0	0	-3e-05	1	ATA|TTA	0		1	CGT|AAG	2	249	0.8	0.4	0.4	48.73	48.59	-0.14
454	0.05558	-0.12199	0.05949	-0.07146	0	-0.08451	0.16277	-0.01454	0.18757	-0.01615	-0.00012	0.03333	-3e-05	-0.08696	0.09372	-0.03749	-4e-05	0	0.00012	-0.00012	-6e-05	0	-0.08696	0	0.02321	0	26	ATG|GTG; TTT|TAT; GAA|CAA; AAG|AGG; AAA|AGA; ATT|GTT; AGT|AGG; ACC|CCC; TTC|CTC; CCC|GCC; AAA|AAC; GCC|TCC; GAC|TAC; CTA|ATA; GCT|GGT; ATT|GTT; GCG|ACG; TTG|ATG; TCA|CCA; GCC|GTC; ATC|CTC; CTC|TTC; ATG|ACG; CTT|ATT; TTT|CTT; TTG|ATG	5	GAT|CCT; ATG|CTT; GCG|CAG; GTC|TCC; TAT|TGG	0		31	221	14.03	2.26	11.76	46	47.21	1.21
455	-0.04767	-0.01615	0.03389	-0.03707	0.01071	-0.01893	0	4e-05	0.0192	-0.00603	-8e-05	-0.00931	0.00736	0	0.01215	-0.01338	3e-05	-0.01568	0.01611	-8e-05	3e-05	0	0	-0.01568	3e-05	0.01071	2	AAA|AGA; GAA|GGA	4	ATA|GTT; ACA|AGT; AAA|AGG; ATA|GTT	1	CGT|AAG	7	249	2.81	2.01	0.8	46.32	46.99	0.67
456	0	0	0	0	0	0	0	0	0	0	0	0	0	0	0	0	0	0	0	0	0	0	0	0	0	0	0		0		0		0	219	0	0	0	43.07	43.07	0
457	0	0	-2e-05	0	0.0115	-0.03336	0	0.01447	0	0.0062	-0.02441	-0.00972	0.01666	-0.07698	-0.0139	0.01429	-3e-05	-0.01819	0.04351	-0.02441	0.01368	-0.04765	-0.07698	-0.01819	0.01232	0.0115	2	GTA|ATA; ATA|GTA	4	AAT|TAC; TTA|ACA; CAA|GAG; GAA|AAG	1	CGT|AAG	7	236	2.97	2.12	0.85	41.1	41.38	0.28
458	0	-0.04997	0.0381	-0.03449	0.01269	0	-0.09093	0.01352	0.02565	-0.01265	0.02942	0.02084	-0.01573	0	0.0145	-0.01467	0	-0.01725	5e-05	0.02942	0.01282	-0.06252	0	-0.01725	0	0.01269	60	ATT|ATA; GAG|GAA; TCT|TCC; GAA|GAG; GTT|GTC; AAG|AGG; ATT|GTT; ATT|ATC; CCG|CCC; GTC|GTT; TCT|TCC; ACG|ACA; GCT|GCC; TTA|CTA; TAT|TAC; CTT|CTG; GCT|GCC; ATT|ATC; GAA|GAG; CAT|CAC; AAA|AAG; TTT|TTC; ACT|ACC; GAA|GAG; CTG|TTG; ATC|ATT; GAA|GAG; AGA|AGG; GAA|GAG; TTA|TTG; CTG|CTC; CCT|CCC; TTA|TTG; GGC|GGT; GAC|GAT; TTT|TTC; GAT|GAC; CTC|CTT; AGA|AGG; GGC|GGT; GAG|AAG; TTT|TTC; CTA|ATA; GCG|GCA; TCG…	12	TTG|CTT; AGG|AAC; TTG|CTT; TTA|CTG; ATT|GTA; GAT|AAC; TTG|CTC; CAA|CCC; TTA|CTT; AGC|GCC; AGA|GAA; TTG|CTC	1	CAC|AGG	13	231	5.63	5.63	25.97	43.15	46.61	3.46
459	0.06244	-0.07273	5e-05	0.03996	-0.02294	0.03501	-0.03338	0.02086	7e-05	0.00665	-0.02379	0.011	-0.0171	0.07136	-0.0151	-3e-05	0.01175	0.01994	-0.02215	-0.02379	0.01889	-7e-05	0.07136	0.01994	0	-0.02294	1	GAA|GAC	3	CAA|AAG; ATA|ACG; TAT|TTC	4	CGT|AAG; TCA|AAC; CGT|AAA; TCA|AAC	8	222	3.6	3.15	0.45	44.59	44.74	0.15
46	0	0	-0.01143	0.03888	-5e-05	0	0.02988	-0.01236	-6e-05	0	-6e-05	-5e-05	0.0032	-0.04564	-6e-05	0.00549	-0.00476	0.00643	-5e-05	-6e-05	-0.01164	0.02559	-0.04564	0.00643	0	-5e-05	15	CTG|GTG; AAA|AGA; GAC|GAA; AGG|AAG; AAG|AAA; GAG|GAA; GCA|GCT; AGA|AAA; AAG|AAA; TTC|TAC; CTA|TTA; GAC|GAT; TTC|CTC; AGA|AAA; AAC|AAT	2	CCC|GTC; AGA|CGT	1	AGT|TCA	9	594	1.52	0.51	2.53	47.25	46.8	-0.45
460	-0.04884	0.04761	-0.01192	0	0.02854	-0.05088	0.02854	0	-8e-05	-0.00612	0.03338	-0.01167	0.00812	0	0.01693	-0.02861	0.01063	-0.05088	0.02492	0.03338	0	0.03843	0	-0.05088	0.01249	0.02854	44	AAA|AAG; GGG|GGT; TTC|TTT; CTC|CTA; GGA|GGG; GAA|GAG; TTT|TTC; ATT|ATC; CCA|CCC; TTT|TTC; CTA|CTC; GAA|GAG; GAG|GAA; GAT|GAC; AGA|AGG; GGG|GGC; CTG|CTC; AAT|AAC; TTT|CTT; AAG|GAG; GAA|GAG; TTA|TTG; CTG|CTT; TTA|TTG; GAG|GAA; ACT|ACC; TCT|TCA; GGG|GGA; GGA|GGC; GCG|GCC; GTT|GTC; TAT|TAC; GCA|GCT; TAT|TAC; GAG|GAA; GTT|ATT; ATT|ATA; GTT|ATT; GGT|GGG; TGT|TGC; CCA|CCT; AGA|AGG; GAG|GAA; ATA|AAA	5	AAG|GTG; AAG|GGG; AAT|AGA; GTC|ACC; TTA|CTT	1	GAT|TCA	10	223	4.48	2.69	19.73	40.81	43.65	2.84
461	-0.0182	0.05195	-0.03227	0.00013	0.01368	-0.0339	0.02442	0	0.05405	-0.00562	-0.03567	0	0.00694	-0.1664	0.01589	-0.0114	3e-05	-0.01284	0.04439	-0.03567	0	0.00022	-0.1664	-0.01284	0.01164	0.01368	153	AGA|AGG; ATA|ATC; ATA|ATC; TCC|TCA; ATT|ATA; GTA|GTC; TCC|TCA; GGC|GGG; AAG|AAA; GGA|GGT; GGC|GGA; ACG|ACT; AAG|AAA; ACC|ACA; ACA|ACG; GTA|GTT; ACG|ACA; GCT|GCA; AAT|AAC; CTC|CTA; TCT|TCA; GTA|GTG; GCC|GCA; CTC|CTT; GGA|GGT; GAA|GAG; GGC|GGG; AAA|AAG; GTT|GTG; GCC|GCA; GGA|GGG; ACA|ACG; GCG|GCA; AAT|AAC; CTG|CTA; TTA|CTA; GGA|GGT; GTA|GTG; GAC|GAT; GTA|GTG; GAT|GAC; GTA|GTG; ACT|ACC; TTA|TTG; GCC…	17	TTA|CTT; CTG|TTA; CTC|TTA; GTA|CTC; TTA|CTT; CTT|TTG; GAT|GGG; TTA|CTG; CTT|TTG; CTT|TTG; TTG|CTT; CTC|TTA; GTT|ATA; CGC|AGG; TCC|AGC; TTA|CTC; CTC|ATA	2	TCA|AGC; AGC|TCA	9	243	3.7	7.82	62.96	46.91	48.42	1.51
463	0	4e-05	0	0	3e-05	-0.01817	0.03124	0	0.02087	-0.00658	0	0.00911	0	-0.08328	0.01165	-0.01492	0	0	5e-05	0	0	0	-0.08328	0	0.01298	3e-05	2	GAC|AAC; TTC|TAC	0		0		2	242	0.83	0	0.83	49.17	49.04	-0.13
464	0	0	0	0	0	0	0	0	0	0	0	0	0	0	0	0	0	0	0	0	0	0	0	0	0	0	0		0		0		0	235	0	0	0	46.81	46.81	0
465	-0.02124	4e-05	0	0.0417	0.02357	-0.02037	0.05125	-0.04761	7e-05	-0.00612	0.02441	-0.03056	0.01503	0.20019	0.01433	0.02566	-0.03409	0.01588	0.02279	0.02441	-0.03999	0	0.20019	0.01588	-0.04819	0.02357	17	TAC|TTC; GCC|GTC; GAA|GGA; ATA|TTA; GTT|ATT; ATA|GTA; CTT|GTT; AAT|GAT; AAT|AGT; AAT|GAT; GCT|GGT; GCA|GAA; GAG|CAG; ACC|AGC; ACA|ATA; AGA|AAA; AAA|AAC	0		1	GAG|CTT	18	236	7.63	0.42	7.2	43.22	43.22	0
466	0.02778	0	-0.01064	0	0	0	0	0	0	0	0	0.01031	-0.00769	0	0	0	0	0	0	0	0	0	0	0	0	0	2	GTA|ATA; TCA|CCA	0		0		2	241	0.83	0	0.83	47.58	47.58	0
468	-0.06976	0.05454	0	0	0	-0.01665	-0.0333	0.03028	0	-0.00586	0.03453	-0.01098	0.00757	0	0.01642	-0.03797	0.02126	-0.03223	-0.02044	0.03453	0.02629	0	0	-0.03223	0.02408	0	3	GTA|ATA; GTA|GCA; CTC|ATC	2	ACG|AGC; AAA|AGC	1	GTG|AAC	6	234	2.56	1.28	1.28	44.87	44.87	0
469	0.0185	5e-05	-0.01088	0	0	0.01407	-0.02629	0	0	0.00501	-0.05563	0.01582	-0.00673	0	-0.04172	0.013	0	0	0.09102	-0.05563	0	0	0	0	0	0	6	ATA|CTA; TCA|CCA; TCC|GCC; GTC|ATC; CAG|CGG; AGG|AAG	0		0		6	225	2.67	0	2.67	41.48	41.78	0.3
47	0	0	0	0	0	0	0	0	0	0	0	0	0	0	0	0	0	0	0	0	0	0	0	0	0	0	36	CCC|CCA; ACA|ACT; TCC|TCG; AAG|AAA; CTC|CTA; TCC|TCA; ATA|ATT; GCA|GCT; GGA|GGG; GGA|GGT; GAC|GAT; CCG|CCT; GTT|GTG; CTG|TTG; ACC|ACA; GTA|GTG; GTA|GTT; GTT|GTA; GGG|GGA; GTG|GTT; CTG|CTC; GGC|GGA; CTG|CTA; CTT|CTA; GTT|GTC; GTG|GTT; CTA|CTG; GGA|GGG; AGG|AGA; GCA|GCT; GTC|GTG; GCA|GCC; GTG|GTA; CCA|CCG; ACT|ACA; GCC|GCG	1	TTG|CTC	0		0	597	0	0.17	6.03	49.19	48.86	-0.33
470	0	0	0	0	0.01137	-0.0577	0.0645	0	0	-0.00663	0.02502	-0.0111	0.00832	0	0.0141	-0.01516	0	-0.02043	0	0.02502	0	0	0	-0.02043	0	0.01137	7	GCG|TCG; CTT|ATT; AAG|GAG; GCA|TCA; GTG|GAG; GAT|AAT; TCT|CCT	2	AAT|TCT; ATA|GTG	1	GAA|CTT	10	228	4.39	1.32	3.07	44.3	44.44	0.14
471	0	-0.01562	0.0098	0	0	0	0	0	0.02856	-0.00606	0	0.01041	-0.00735	0	0.01428	-0.01204	0	0	0	0	0	0	0	0	0	0	2	ATA|GTA; GAC|AAC	0		0		2	238	0.84	0	0.84	49.72	49.72	0
472	-7e-05	0.04001	0.009	-0.10006	-0.01123	0.03992	-0.04005	0	0	0.00686	-0.02775	-0.01032	-2e-05	0.08326	-0.01332	0.01608	-3e-05	0.02077	0	-0.02775	0.01514	-0.05007	0.08326	0.02077	-0.01353	-0.01123	11	AAG|AGG; TAT|TTT; CTT|TTT; GAC|GAG; GCC|CCC; AAA|AGA; ATA|TTA; TCC|GCC; GAC|AAC; ACG|AAG; GAG|GAT	3	ACG|GGG; ATG|TTA; AAC|GAA	0		14	223	6.28	1.35	4.93	45.74	45.59	-0.15
473	-5e-05	0.02005	0.01979	-0.13631	0.0263	-0.03843	-0.04168	0.01539	-0.03119	0	0.0322	-0.02248	0.00841	0.11114	0	0.01349	-0.01203	-0.01725	0.02223	0.0322	0.01471	-0.13323	0.11114	-0.01725	-0.02701	0.0263	23	GTT|GTA; AAG|AAA; GCG|GCT; AAT|GAT; GGT|GGA; ATT|ATA; AAG|AAA; TAT|TTT; GAG|GAA; GAG|GAA; ATT|ATA; AAG|AAA; TTC|TTT; ATC|ATA; GCG|TCG; GAG|GAA; CTA|TTA; AAC|AAT; GAG|GAA; GCG|GCT; TCC|CCC; ATC|TTC; GTT|CTT	4	GCC|AGC; AAA|GGA; AGG|CGT; AAT|AGG	1	AAG|TTT	10	217	4.61	2.3	10.6	46.08	44.55	-1.53
474	0	-0.01886	-3e-05	0.02505	0	0	0	0	0	0	0	0	0	0	0	0	0	0	0	0	0	0	0	0	0	0	53	CTC|CTG; ACG|ACA; GGT|GGA; GGT|GGA; CCT|CCC; GAA|GAG; GTA|GTT; GCA|GCC; GTG|GTT; GTT|GTA; GGA|GGT; TTT|TTC; GTA|GTT; GCT|GCC; TCT|TCC; ACT|ACG; ACA|ACG; AAG|AAA; ACG|ACT; GTG|GTA; GTC|GTT; GGA|GGT; TCT|TCA; AGG|AAG; TTA|TTG; TTT|TTC; CCA|CCG; CTC|CTA; GGT|GGA; GGA|GGT; GGA|GGG; GCT|GCC; ACG|ACT; TAT|TAC; GCT|GCG; GTC|GTT; CCA|CCC; GCA|GCT; TAT|TAC; GTA|GTT; GGA|GGT; ATA|ATC; GGT|GGA; GAT|GAC; CTC…	4	TTA|CTG; CTC|TTG; CTT|TTG; CTG|TTA	0		2	233	0.86	1.72	22.75	44.78	46.07	1.29
475	0	0	0	0	0	0	0	0	0	0	0	0	0	0	0	0	0	0	0	0	0	0	0	0	0	0	0		0		0		0	223	0	0	0	43.95	43.95	0
477	0	0	0	0	0	0	0.03708	-0.01756	0	0	0	0	0	0	0	0	0	0	0	0	0	0	0	0	0	0	1	ATG|ATA	0		0		1	213	0.47	0	0.47	47.1	46.95	-0.15
478	0	-0.03078	0.02529	0	-0.01268	0	0.03223	0	0	-1e-05	0	0	-2e-05	0	0	-0.0091	0.01448	0	-0.03338	0	0.01921	0	0	0	0.01723	-0.01268	1	GAA|GAC	1	ATG|AAT	0		2	239	0.84	0.42	0.42	47.14	47.14	0
479	0.02176	0	0	-0.02503	-3e-05	0	0.03337	-0.01637	0	1e-05	-6e-05	-2e-05	2e-05	0	-4e-05	0.01178	-0.01161	0.01494	0	-6e-05	-0.01447	0	0	0.01494	-0.01314	-3e-05	106	AAA|AAG; CAA|CAG; ACT|ACG; CTC|CTT; GGA|GGT; AAG|AAA; GAA|GAG; GGG|GGA; CAG|CAA; GAA|GAG; TTC|TTT; AGA|AGG; GGT|GGG; TAT|TAC; CAG|CAA; ATC|ATA; CCT|CCC; GAA|GAG; GAT|GAC; AAT|AAC; GCA|GCT; AGA|AGG; GAG|GAA; CAG|CAA; CTC|CTA; GAT|GAC; ATA|ATC; GCT|GCG; TTG|CTG; ACG|ACC; AGT|AGC; GGA|GGT; TTC|TTT; GTT|GTG; GCT|GCC; GCT|GCA; GGT|GGA; AAT|AAC; AGA|AGG; GAT|GAC; ATT|ATA; GGG|GGT; CAT|CAC; AAA|AGA; GTT…	13	TTA|CTC; AGA|CGT; CTC|TTA; TTG|CTA; GTT|ATC; TTA|CTC; AGA|CGT; CTC|TTA; CTT|TTG; GTG|ATT; AGG|CGT; GCT|GTG; ATT|GTA	1	TCA|AGC	5	235	2.13	5.96	45.11	43.26	47.09	3.83
48	0	0.03333	-0.0227	0	-0.00502	0.01097	-0.02131	0.00814	0.02329	-0.00237	-0.0121	0.00814	-0.00962	0.02628	0.01888	-0.00862	-0.00491	0.0104	0	-0.0121	0.01373	-0.04922	0.02628	0.0104	-0.01196	-0.00502	66	AGG|AAG; AGT|AGC; AAA|ACA; AAA|ACA; GAC|AAC; ACG|AAG; CCC|CCA; ATC|ATA; CCC|CCA; AAT|AAC; TCC|TCG; TTT|TTC; GCT|GCC; CTG|CTA; TTT|TTC; GTT|GTC; AGA|AGG; ACT|ACC; AGG|AAG; CGC|CAC; CGG|CAG; GAT|AAT; GTT|GTC; GAA|GAG; ATC|GTC; GTT|ATT; AGA|AGG; GAC|GAG; AAT|AAA; GTT|GTA; AAC|CAC; ACC|ACG; TAT|TAC; TAT|TTT; CCA|CCG; CCA|CCG; ACA|TCA; GTA|ATA; ATT|ACT; GCA|GCC; GCA|GCT; CTT|CTC; AAG|AGG; CTA|ATA; GAT…	11	ACT|GAT; CAC|AAA; TTG|AAG; AAA|TAC; ATG|TTC; CTT|TAT; ACT|CTT; TGG|TTC; TAC|TGG; GAA|CAC; CGT|AGG	1	AGT|GAG	37	598	6.19	2.01	11.04	49.16	49.78	0.62
480	0	0	-2e-05	0	-2e-05	0	0	0	0	0	-5e-05	-0.00981	0.00805	0	-0.01251	0.0135	0	0	0	-5e-05	0	0	0	0	0	-2e-05	0		1	CAT|AAA	0		1	235	0.43	0.43	0	47.66	47.52	-0.14
481	-0.02002	0.03122	-0.01195	0	0.01488	-0.0323	0.05264	-0.0182	0.03223	-0.01245	0.0333	-0.01254	0.00773	0	0.0377	-0.01167	-0.01206	-3e-05	-6e-05	0.0333	-4e-05	-0.04757	0	-3e-05	-0.0143	0.01488	4	AGA|ATA; ACT|AGT; TGT|TCT; GCT|TCT	1	GCA|CAA	1	GAG|TTC	6	222	2.7	0.9	1.8	50.3	49.7	-0.6
482	0.02778	0	-0.01053	0	-0.01299	0	0.03125	0	0	0.0072	-0.02942	-0.01124	0.00918	0	-0.01515	0.01613	0	0.01961	0	-0.02942	0	0	0	0.01961	0	-0.01299	12	GCC|GCA; GGA|GGT; ATC|ATA; CCC|CCG; AGA|CGA; GTG|GTT; CTG|CTT; GAG|GAA; GAG|GAA; CTC|CTA; ATC|ATA; GTC|GTA	1	GCG|AAG	0		1	211	0.47	0.47	5.69	50.87	49.29	-1.58
484	-0.0303	0	0.01219	0	0.01351	-0.01754	0.0303	-0.0196	-0.03332	-0.0068	0.05262	-0.01176	0.00885	0	0.01562	0	-0.01123	0	-0.02777	0.05262	-0.01818	0	0	0	-0.01389	0.01351	89	GCC|GCT; GAT|GAC; CTA|CTC; AGC|AGT; TAC|TAT; GAG|GAA; GCC|GCA; TAC|TAT; TTA|CTA; CCT|CCC; TTA|CTA; TTA|CTA; CTC|CTT; AGG|AGA; AAG|AAA; TTC|TTT; AAG|AAA; AAG|AAA; CCC|CCA; GCG|GCT; GCA|GCT; GAA|GAG; AGA|AGG; GCC|GCA; CTT|CTA; ACA|ACC; CCT|CCC; CTT|CTG; GGA|GGT; GCA|GCT; GTT|GTA; TTG|TTA; AAA|AAG; CTA|CTG; ATA|ATT; GTG|GTC; ATT|ATA; TTC|TTT; GCA|GCC; GAG|GAA; GAC|GAT; CCA|CCT; GGA|GGG; GAA|GAG; TAC…	10	CTC|TTA; AGA|CGT; CTT|TTG; CTT|TTA; GAT|GGA; ACG|TCA; TTG|CTT; TTA|CTG; CGT|AGA; AAA|AGC	3	AGG|GAA; AGC|TCA; TCT|GTA	7	215	3.26	6.05	41.4	39.84	39.53	-0.31
485	-0.01998	0.05171	0	-0.08001	3e-05	0.01753	-0.02854	-4e-05	0	0.00617	-0.02938	-0.01148	0.00774	0	-0.01693	0.01164	-3e-05	0	0.02384	-0.02938	-3e-05	0	0	0	-3e-05	3e-05	13	CTT|ATT; GAA|AAA; GTT|ATT; ACA|GCA; AAA|AGA; AAG|AGG; GAC|GAT; AAG|AAA; CTA|ATA; TGC|TGT; AAT|AAA; ATT|ATA; AAG|GAG	2	CTC|TTA; AGA|CGT	0		9	226	3.98	0.88	5.75	41.74	41.15	-0.59
486	-0.02634	0	0.03701	-0.04655	0.02528	-0.03777	0	0	0.06059	-0.01326	-6e-05	0.01186	0	-0.06673	0.03274	-0.0141	-0.0115	-0.01888	0.04544	-6e-05	0	-0.03707	-0.06673	-0.01888	0	0.02528	20	GTA|ATA; GAT|GAC; GTG|GTA; ATT|GTT; GCC|GCA; GCG|GCT; GAA|GGA; AAG|AGG; AAA|AGA; CTG|CTC; CTA|ATA; ATA|ATT; GTT|GTG; GGG|GGT; GCT|GCC; ATA|TTA; GAA|AAA; ACT|ACG; ATT|ATC; TTA|TTG	3	GAA|TAC; GGA|TCA; AGA|GAA	0		11	219	5.02	1.37	9.13	43.07	43.38	0.31
487	0	-0.02381	0.00962	0	0.01099	-0.01887	0	0	0.025	-0.00741	0	0.00943	-0.01	0	0.0125	-0.01539	0	-0.01852	0.02	0	0	0	0	-0.01852	0	0.01099	0		0		1	GAA|ACC	1	216	0.46	0.46	0	44.91	45.06	0.15
488	0	0	0	0	0	0	0	0	0	0	0	0	0	0	0	0	0	0	0	0	0	0	0	0	0	0	63	AAG|AAA; GTT|GTC; ATA|ATC; GTT|GTC; ACA|ACC; AAG|AAA; GAG|GAA; AGG|AGA; CCT|CCC; CAT|CAC; GTA|GTT; GCT|GCC; GTG|GTA; ATT|ATC; TAT|TAC; AGA|AGG; GTC|GTT; ATT|ATA; CTC|CTG; TTG|CTG; TTA|CTA; AGG|AGA; AGA|AGG; GTA|GTT; GCT|GCA; ACT|ACC; CCG|CCC; ATT|ATA; ATC|ATA; GAA|GAG; ACT|ACG; ACG|ACA; GTC|GTT; CTT|CTA; CTT|CTC; GTG|GTA; ACC|ACT; AGA|AGG; GTC|GTT; AAG|AAA; AAA|AAG; ATC|ATA; GTG|GTA; GAG|GAA; GCA…	2	AGC|TCC; TTG|CTA	0		0	232	0	0.86	27.16	44.54	45.11	0.57
49	0	0.00702	0.00419	-0.03019	0.00524	-0.04792	0.02671	0.02578	0.01277	0	-0.012	-0.00917	0.00307	0.04175	0.00682	-0.02338	0.01952	-0.02923	0.01862	-0.012	0.02437	0.00014	0.04175	-0.02923	0.01657	0.00524	19	GTA|ATA; ATA|ACA; GCC|TCC; AAG|AGG; ATC|ACC; TAT|TTT; GCA|GAA; GAG|AAG; GTA|TTA; AAG|AGG; GCG|GGG; TTC|CTC; ATT|CTT; GTC|CTC; GAA|CAA; TAC|TTC; CTT|GTT; AGG|AAG; AAT|CAT	7	AAA|GGA; AAC|AGG; AAA|CCA; ATA|ACG; GTT|TAT; AGT|GGG; GTG|ACG	0		26	566	4.59	1.24	3.36	46.76	47.29	0.53
490	0.0606	0.01998	-0.04762	0.03122	-0.01543	0.03279	0	-0.01753	-0.03707	0.00705	-7e-05	0.01278	-0.00934	0	-0.02047	0.02985	-0.01204	0.03921	-0.0286	-7e-05	-0.01638	0	0	0.03921	-0.01448	-0.01543	5	AGA|AAA; GAT|GAA; ATT|CTT; AAG|GAG; CTC|ATC	2	GGG|AAG; GGA|TTA	0		7	199	3.52	1.01	2.51	39.2	38.53	-0.67
491	-0.05552	0	0.03848	-0.069	0.02533	-0.04257	7e-05	0	-0.02858	1e-05	0.03335	-0.01177	0.00829	0	0	-0.01512	0.01137	-0.05998	0.02042	0.03335	0.02942	-0.05002	0	-0.05998	0.01299	0.02533	14	ATG|ACG; TTG|TTC; AAA|AGA; ATA|GTA; TCC|GCC; GTC|ATC; AAC|AAG; AAG|GAG; GAG|GAT; CAG|AAG; GAA|GGA; AAG|GAG; GTC|ATC; ATT|GTT	2	TGC|CTC; AAA|AGC	0		16	217	7.37	0.92	6.45	48.39	49.31	0.92
492	-0.11765	-0.01723	0.01218	0.05406	0.01407	-0.01723	0.03337	-0.0286	0.03701	-0.02307	0.05406	0.0135	-0.00943	0	0.04837	-0.05171	0	-0.02039	-0.02944	0.05406	-0.04445	0.06897	0	-0.02039	0	0.01407	12	GTG|ATG; ACG|CCG; GCC|GTC; GAG|GAT; AAG|CAG; ATC|GTC; TGG|GGG; ATA|TTA; ATT|CTT; AAG|GAG; TTC|TAC; GAC|AAC	4	GAG|CTG; TTT|GCT; CCT|GGT; TAC|TGG	0		16	194	8.25	2.06	6.19	49.66	50.52	0.86
493	0	-0.03509	0.02002	0	0.01267	-4e-05	0.04353	-0.03027	0.03129	-0.00632	0	0	2e-05	0	0.01641	0.01314	-0.02351	0.01722	0.0213	0	-0.02896	0	0	0.01722	-0.02629	0.01267	108	GAA|GAG; CTG|CTT; TAC|TAT; AGA|AGG; ATC|ATA; GGA|GGC; GAA|GAG; GAA|GAG; AAA|AAG; GTG|GTT; GCT|GCA; GTA|GTT; GTA|GTT; GGC|GGG; GGA|GGT; CCG|CCA; GTC|GTG; GCC|GCT; TAC|TAT; GTA|GTT; GGG|GGA; ACG|AGG; CTC|CTT; ATA|ATT; CTC|CTG; AGC|AGT; CTC|CTT; GAG|GAA; GAA|GGA; AAC|AAT; AAA|AAG; TCC|TCG; GCC|GCT; AAA|AAG; CTG|CTT; GAA|GAG; TTC|TTT; AAC|AAT; TCC|TCA; GAC|GAT; ATA|GTA; AAA|AAG; ATC|ATA; GAG|GAA; ACC…	18	CGC|AGA; ATA|GTT; CTC|TTG; CTT|TTA; CTC|TTA; CTC|TTG; ATC|CTA; CGC|AGG; AGT|ACC; CGC|AGG; CTT|TTG; CGT|AGG; CGC|AGG; TTA|CTG; ACG|TCC; GCA|GTT; CTT|TTG; CTG|TTA	2	CGT|AAG; AAG|GTT	11	222	4.95	9.01	48.65	50.45	44.89	-5.56
494	0.0185	-0.01407	0.01138	-0.09082	3e-05	0	0.027	-0.01514	0.07144	-0.00598	-0.03445	0.01284	-0.00699	0	0.01889	0	-0.01297	0.01233	0.02706	-0.03445	-0.01388	0	0	0.01233	-0.0135	3e-05	6	AAG|AGG; AGC|AAC; GAG|AAG; ATG|ATA; AAG|AGG; GAG|AAG	2	GCG|ATG; CGT|TCT	0		8	224	3.57	0.89	2.68	48.66	47.92	-0.74
497	-0.03998	-0.02082	0.02504	-0.0477	0.01964	-0.08334	0.07689	3e-05	5e-05	0	5e-05	-0.00985	0.01853	-0.20034	5e-05	0	0	-0.05711	0.03227	5e-05	3e-05	-0.00021	-0.20034	-0.05711	0.01391	0.01964	12	TCC|ACC; TTT|TAT; GAC|GGC; GTC|GGC; GCC|GTC; AAC|AAG; AAA|GAA; AAG|AGG; ATC|GTC; ATC|CTC; GAA|GAT; GAA|GAT	1	AAC|GCC	0		13	214	6.07	0.47	5.61	46.57	47.66	1.09
498	0	0	0	0	0	0	0	0	0	0	0	0	0	0	0	0	0	0	0	0	0	0	0	0	0	0	0		0		0		0	221	0	0	0	49.77	49.77	0
499	-0.02497	0.04841	-0.00989	-0.04995	0.02356	-0.04873	-0.02945	0.01589	6e-05	-0.00647	0.03122	3e-05	0.00759	-0.24972	0.01494	3e-05	-0.01233	-0.01753	0.01893	0.03122	0	-0.09082	-0.24972	-0.01753	0	0.02356	11	AAA|AGA; AAC|AGC; AAA|AGA; AGA|GGA; GAT|GAA; ATA|CTA; AGT|TGT; GAC|GAA; ATC|GTC; AGG|AAG; GTT|ATT	3	GTG|ATA; CTC|TAC; TTG|ATA	0		14	223	6.28	1.35	4.93	45.29	45.14	-0.15
5	0	-0.0045	-0.00261	0.01491	0	-0.00473	0.00836	0	0.00673	-5e-05	-0.00633	2e-05	0.00208	-0.02389	3e-05	-6e-05	-3e-05	-4e-05	0.00541	-0.00633	0.00406	-0.01303	-0.02389	-4e-05	0.00355	0	24	GTA|ATA; ATT|GTT; GCA|TCA; ATG|CTG; AAG|AGG; GAG|GGG; AGT|ACT; AAC|GAC; AGG|AAG; CTG|GTG; GTA|ATA; AGA|AAA; ACA|GCA; AGG|AAG; GAG|CAG; GCT|GTT; AGG|AAG; CAC|TAC; GTA|GCA; GCC|TCC; CTC|GTC; GTA|ATA; GAA|GAC; GTT|ATT	11	ACA|GTA; GAC|CCC; AGT|GAT; CTC|GCC; TCC|CAC; CCG|AAG; AAT|GAA; GAG|CCG; GGC|AAC; CTA|AAA; AAA|AGT	0		35	888	3.94	1.24	2.7	47.82	47.67	-0.15
50	0.03568	0.01998	-0.01399	-0.02785	-0.00512	0.00693	-0.02409	0.01503	-0.03491	0.01278	-0.02476	-0.01421	0.00662	0.02266	-0.0321	0.02953	-2e-05	0.00785	0.00847	-0.02476	0.00652	-0.01269	0.02266	0.00785	-0.00533	-0.00512	280	TTT|TTC; AAG|AAA; TTT|TTC; ACA|ACT; TAT|TAC; CAT|CAC; CAC|CAT; GCC|GCT; CAG|CAA; CCG|CCA; GAC|GAT; ATA|ATT; TAT|TAC; CAT|CAC; TCA|TCC; GGA|GGG; CCG|CCA; AAA|AAG; TAT|TAC; TCA|TCT; TTA|TTG; AGT|AGC; GCC|GCA; TTA|CTA; ATC|ATA; GAA|GAG; GTC|GTA; AAA|AAG; GGG|GGC; GCA|GCC; GCT|GCC; GAA|GAG; TAT|TAC; GTA|GTT; ACA|ACC; CTC|CTG; GAT|GAC; TCA|TCG; GTA|GTG; GTA|GTT; GAC|GAT; ATT|TTT; CCG|CCC; TTC|TTT; TAT…	40	CGA|AGG; CGC|AGG; CGT|AGA; TTA|CTG; TTA|CTG; TTG|CTT; CTC|TTA; CGT|AGG; TAC|TTT; CTT|TTA; GTC|ATA; CGC|AGG; CTC|TTA; ATA|ACG; AAA|GAG; TTA|CTT; AGG|CGT; AAT|AGG; CGT|AGG; CGT|AGG; CTC|TTA; CGT|AGG; TTA|CTT; CTC|TTA; CGT|AGA; TTA|CTG; CGT|AGA; CGT|AGG; CTA|TTG; GTG|ATA; AAC|GAA; CTC|TTA; CGC|AGG; TTA|CTT; TTA|CTC; AAT|AGG; TTA|CTT; GTG|ATA; TTA|CTT; GCC|CCA	12	TCA|AGC; GGC|CCA; TCC|GAA; TCA|AGT; CAA|AGG; TCA|AGC; TCA|AGC; AGC|TCA; AGT|TCC; TCA|AGT; TCA|AGC; TCA|AGT	17	557	3.05	9.34	50.27	42.43	45	2.57
500	0	0.01434	-0.0225	0.04541	-0.01353	0.04001	0	-0.01514	0.02498	-0.00624	0	0.01135	-0.02325	0.28576	0.01561	-0.02778	0.01138	0	-0.02003	0	-0.0135	0.14288	0.28576	0	-0.01233	-0.01353	11	GTT|GCT; GTA|ATA; GAA|GAG; GTT|ATT; GTT|GCT; ATA|GTA; AGT|AGG; AAA|AAC; GTA|ATA; GAA|GAC; TTA|ATA	3	GCT|ATT; TAC|CTC; GCA|CAA	2	GAA|AGC; TAT|GTA	15	224	6.7	2.23	4.91	43.45	44.05	0.6
502	-0.02384	0.02323	0.0326	-0.09372	0.01369	-0.03774	0.0689	-0.0185	0.02938	-1e-05	-0.03122	-0.01112	0.0194	-0.06243	0	-3e-05	0	-0.01925	0.04873	-0.03122	0.01665	-0.04162	-0.06243	-0.01925	0.01469	0.01369	106	ATG|GTG; GAC|GAT; GTA|GTT; GCT|GCC; GGA|GGT; AAA|AAG; AAT|AAC; TAT|TAC; CTT|CTC; TAT|TAC; GCC|GCT; TTA|TTG; TTT|TTC; AAG|AGG; TAT|TAC; CTT|CTC; GTA|GTT; TCA|TCT; GTT|GTG; AGT|AGC; GAG|GAA; ACG|ACT; AAT|AAC; GTA|GTT; CTA|TTA; ACT|ACG; GAC|GAT; GCA|GCT; AGA|AGG; CTC|CTT; AAA|AAG; TTT|TTC; ACC|ACG; AAA|AAG; GGT|GGA; AAG|AAA; GAG|GAA; GTT|GTC; CTC|CTG; AAG|AAA; GTT|GTC; CTT|CTG; AAA|AAG; ATT|ATA; GGT…	14	AAC|GAG; CTG|TTA; AAA|AGG; AAA|GAG; CTT|TTG; TTA|CTC; CTC|ATA; ATT|GTC; GAG|TAC; GTG|ATA; CGT|AGG; GAA|GGG; TGC|CTC; CGT|AGG	1	AGC|TCT	13	209	6.22	7.18	50.72	43.06	49.6	6.54
503	-0.02629	-0.03572	0.0185	0.04995	0.01312	0.01959	-0.09674	0.01564	-7e-05	-0.00649	0.02938	-3e-05	-0.00768	0.16654	-3e-05	0	0	-0.01611	-5e-05	0.02938	0.01353	-0.10013	0.16654	-0.01611	-0.01281	0.01312	6	TAT|TTT; AGA|AAA; GAA|GCA; AGG|AAG; CTT|TTT; GAG|GAC	2	ATA|GTG; CAT|GAG	0		8	222	3.6	0.9	2.7	48.35	48.5	0.15
504	0	0	0.01137	-0.02274	0	-0.01887	0	0.01786	0	0	0	0	0.00893	-0.06669	0	0	0	0	0	0	0.0164	-0.03126	-0.06669	0	0.01283	0	120	GGA|GGT; TTC|TTT; TAC|TAT; AGA|AGG; TTC|TTT; CCT|CCC; TAC|TAT; ATT|ATA; AAT|AAC; TCT|TCC; GAA|GAG; TAC|TAT; AGA|AGG; CTG|CTA; GAA|GAG; CCA|CCC; CTT|CTG; TTA|CTA; TAT|TAC; AAG|AAA; AGA|AGG; GGA|GGG; AAG|AAA; GTT|GTG; CTA|CTC; GAT|GAC; GTG|GTT; GGG|GGT; TCA|TCT; TTC|TTT; CTT|CTC; TTG|CTG; GGG|GGA; TTT|TTC; GAG|GAA; GTA|GTC; GTA|GTT; GAC|GAT; ATT|ATA; GAG|GAA; AGA|AGG; GCC|GCA; AAA|AAG; AGG|AGA; AAC…	8	TTG|CTT; CTT|TTG; CTC|TTA; CGT|AGG; TTA|CTC; TTG|CTT; CGT|AGG; TTA|CTT	2	CTA|TAC; AGT|TCA	1	217	0.46	4.61	55.3	37.79	37.33	-0.46
505	-0.02175	0.01791	-0.01387	0.02633	0.0164	0.01334	-0.04341	-0.01884	0.03032	-0.00643	0	0.02221	-0.0288	0.05559	0.01819	-0.02702	0.01208	-0.0294	0.02704	0	4e-05	0.03706	0.05559	-0.0294	3e-05	0.0164	102	AAA|AAG; CCA|CCG; GCT|GCC; GGG|GGA; GTA|TTA; ATA|ATT; TCA|TCT; GGC|GGA; GAA|GAT; ATC|ATA; GAA|GAG; CAT|CAC; CCT|CCA; CTT|CTA; GTA|GTT; GTT|GTA; CCC|CCA; TCG|TCC; TCA|TCC; CTT|CTC; GTT|GTG; CCC|CCA; TAT|TAC; GAA|GAG; ATC|ATA; GAA|GAG; AAA|AAG; AAA|AAG; ATC|ACC; GTA|GTT; GAA|GAG; ATC|ATT; CCC|CCA; GTA|GTT; GCT|GCA; GGA|GGC; GGG|GGT; GAA|GAG; GGG|GGC; GAC|GAT; TAC|TAT; AAT|AAC; GGA|GGG; TTA|TTG; AGT…	12	AAA|AGG; TTG|CTC; TCT|GCG; ATG|AAA; GTA|GCT; ATC|TAC; CGT|AGG; AAG|ATA; TCA|GGA; AGA|AAG; TCT|CTT; GAG|AGG	5	AGA|GAT; TAT|CTC; TAC|ATT; TCA|AGC; GAC|TCA	18	212	8.49	8.02	48.11	42.61	46.23	3.62
506	0.01998	-0.04683	0.03571	-0.04172	-0.01537	-0.01693	0.0333	0.01469	-0.03338	0.006	0	-0.01206	2e-05	0.09991	-0.01963	-0.01231	0.0222	-0.01491	-0.02498	0	0.01369	0.05877	0.09991	-0.01491	0.01249	-0.01537	7	AAA|AGA; ATA|GTA; GCC|ACC; AAG|GAG; ACC|AGC; TCT|ACT; TAT|AAT	3	GTA|ACA; TTA|ATC; CAG|AGG	0		10	222	4.5	1.35	3.15	47.9	48.35	0.45
507	0.07895	-4e-05	-0.04595	0.02432	-0.04412	0.07575	0	-0.03923	0	0.0191	-0.13044	0	-0.01787	0.12493	-0.05455	0.04286	-2e-05	0.05264	0	-0.13044	-0.03335	0.06892	0.12493	0.05264	-0.02741	-0.04412	5	TAT|CAT; CAA|CTA; AAT|AAG; GAA|GGA; ATA|CTA	7	TAT|GAA; CAT|TAC; GTA|ATC; ATA|AAG; TAT|TTC; GGA|AGG; TTT|ATC	6	TCA|AGG; TCA|GGG; TCA|AAT; AAA|CTC; TCA|AAG; CGT|AAC	18	214	8.41	6.07	2.34	40.97	42.68	1.71
508	0	0	0.01125	-0.02945	0	0	0	0	-0.02938	0	0.02562	0	0	0	0	0	0	0	-0.0222	0.02562	0	0	0	0	0	0	19	GAC|GAT; CGC|CGT; CTC|CTT; GGG|GGA; TCC|TCT; ATC|ATA; GTT|GTC; GTA|GTG; AGA|AGG; CCG|CCA; GTG|GTA; AAG|GAG; AAG|AGG; TTC|TTT; GTC|GTT; GAG|GAA; GAC|GAT; GTC|GTT; CCT|ACT	0		1	TCA|AGT	3	225	1.33	0.44	8.44	50.37	49.04	-1.33
509	0	0	-0.01282	0.03225	0	0	0.03999	-0.02083	0	0	0	0	0	0	0	0	0	0	0	0	-0.02	0.05554	0	0	0	0	1	TTT|CTT	0		0		1	193	0.52	0	0.52	45.42	45.6	0.18
51	0.01001	0.01164	-0.0226	0.02249	5e-05	0.00705	0.02743	-0.02002	0	1e-05	7e-05	2e-05	2e-05	0	3e-05	0.01046	-0.00914	0.01371	5e-05	7e-05	-0.01178	0	0	0.01371	-0.01059	5e-05	7	ATT|CTT; GCC|GTC; AAT|AAA; CGG|CAG; AGG|AAG; GAT|GAG; ATG|ATA	1	ACA|CTA	0		8	582	1.37	0.17	1.2	45.93	45.82	-0.11
510	-0.02938	0.06061	-0.02084	-0.037	0	0	0	4e-05	0	1e-05	0	-0.01135	0.00795	0	0	0	3e-05	0	0	0	3e-05	0	0	0	3e-05	0	6	GAT|GAG; AAG|AGG; GTA|ATA; GAT|GAG; CTT|ATT; ACC|AGC	0		0		6	223	2.69	0	2.69	48.43	48.58	0.15
511	-0.02936	0.02124	0	0	-0.02382	0	0.06253	0	-0.02565	0.02238	-0.05711	-0.04595	0.04463	-0.11116	-0.04166	0.03446	0.01283	0.02175	-4e-05	-0.05711	0.03078	-0.07696	-0.11116	0.02175	0.029	-0.02382	9	ACA|AAA; AAG|AGG; GAG|GAT; GAA|AAA; GTC|ATC; ATC|CTC; AGG|AAG; ACA|TCA; CAG|GAG	4	CTT|TAT; ATA|AAG; ATG|TTA; ATG|CTA	1	AGA|GAC	14	208	6.73	2.4	4.33	43.75	43.27	-0.48
512	0.02327	0.03127	-0.02465	-0.05002	-0.01513	-0.02001	0.03127	0.01671	-0.04002	0.00661	0	-0.01352	0.00797	0	-0.01924	3e-05	0.01269	0	-0.02853	0	0.01566	0	0	0	0.01412	-0.01513	8	AAT|AAA; ATA|GTA; ATA|CTA; GTA|ATA; AAG|GAG; AAG|AGG; GCA|TCA; AGC|ACC	3	GTG|ATA; ATA|TTG; GTA|CAA	0		11	208	5.29	1.44	3.85	40.87	41.03	0.16
513	0	0	0.00909	-0.02437	0	-0.02498	0	0.01817	0	0	0	0	0.00989	-0.09084	0	0	0	0	0	0	0.01586	-0.0526	-0.09084	0	0.01408	0	2	TTC|TAC; CTC|TTC	0		0		2	214	0.93	0	0.93	46.42	46.26	-0.16
514	-7e-05	-0.01724	0.02407	-0.02565	0	-0.01667	0.0415	0	0	-3e-05	0	-0.01235	0.00851	0	0	-3e-05	-3e-05	-4e-05	0	0	0.01636	-0.04763	0	-4e-05	-3e-05	0	2	ATG|ATA; TTA|TTT	3	ATA|GTT; ATA|TTG; GCT|TCC	0		5	211	2.37	1.42	0.95	45.66	45.81	0.15
515	-0.05359	0.02172	0.06816	-0.17392	-5e-05	-0.01641	-0.10257	0.06756	0.07136	-1e-05	-0.05562	-0.03178	0.01397	0	0.03223	-0.02328	0.01041	-0.01283	0.04758	-0.05562	0.06328	-0.23531	0	-0.01283	0.01122	-5e-05	11	ACT|AAT; GCA|GGA; TTA|ATA; CTC|TTC; CTT|TTT; AAT|CAT; ATC|TTC; GAA|CAA; CTC|TTC; GCA|GGA; TTG|GTG	3	ATA|GCA; ACA|GTA; CTC|GCC	1	AAC|GGA	15	213	7.04	1.88	5.16	40.85	41.16	0.31
516	0.03035	-0.01785	0.01162	-0.02563	0	-0.01638	0.05008	0	0.06246	-0.00678	-0.02855	0.01098	-0.00915	0	0.01562	-0.01467	0	4e-05	0.02271	-0.02855	0	0	0	4e-05	0	0	5	GGG|AGG; GCA|TCA; TCA|ACA; CCC|TCC; GAC|AAC	1	GAG|CCG	0		6	214	2.8	0.47	2.34	44.86	44.39	-0.47
517	0	0.05661	-0.0202	-0.04766	-0.01206	0.02176	-0.04766	0.01888	0	0.00782	-0.03033	0	0	0	-0.01352	0	0.0139	0	0	-0.03033	0.01641	0	0	0	0.01494	-0.01206	6	AGG|AAG; AAG|AGG; GAC|GAG; AAG|AGG; GTT|GCT; GAC|GAG	1	AGT|AAG	0		7	203	3.45	0.49	2.96	47.45	47.78	0.33
518	0	0	0	0	0	0	0	0	0	0	0	0	0	0	0	0	0	0	0	0	0	0	0	0	0	0	0		0		0		0	186	0	0	0	39.61	39.61	0
52	0	0	0	0	0	0	0	0	0	0	0	0	0	0	0	0	0	0	0	0	0	0	0	0	0	0	0		0		0		0	480	0	0	0	46.25	46.25	0
520	-0.0417	0.01928	0	0	0.01334	-0.0278	0	3e-05	0	2e-05	0	-0.01236	0.00983	0	0	0	2e-05	-0.02634	0.02502	0	3e-05	0	0	-0.02634	3e-05	0.01334	3	GAG|GAT; AAC|AGC; GTT|CTT	0		0		3	191	1.57	0	1.57	40.66	40.66	0
521	0	0	0	0	0	0	0	0	0	0	0	0	0	0	0	0	0	0	0	0	0	0	0	0	0	0	0		0		0		0	190	0	0	0	42.63	42.63	0
522	0	0	0	0	0	0	0	0	0	0	0	0	0	0	0	0	0	0	0	0	0	0	0	0	0	0	0		0		0		0	210	0	0	0	39.52	39.52	0
523	0	0	0	0	0	0.02632	-0.05555	0	0	0	0	0.01136	-0.00961	0	0	0	0	0	0	0	0	0	0	0	0	0	1	TCA|GCA	0		0		1	202	0.5	0	0.5	49.83	50	0.17
524	0	0	0	0	0	0	0	0	0	0	0	0	0	0	0	0	0	0	0	0	0	0	0	0	0	0	0		0		0		0	198	0	0	0	43.27	43.27	0
525	0	0	0	0	0	0	0	0	0	0	0	0	0	0	0	0	0	0	0	0	0	0	0	0	0	0	24	AAG|AAA; AGG|CGG; CTT|CTC; GTT|GTG; GCC|GCA; GCG|GCC; ATT|ATA; CTG|TTG; ATT|ATA; TTG|TTA; ATC|ATA; CCA|CCT; GAG|GAA; GAA|GAG; ACC|ACG; CTC|CTA; GTT|GTG; CAC|CAT; GCT|GCC; GTA|GTT; GCT|GCG; GCA|GCT; CAA|CAG; AAG|AAA	0		0		0	215	0	0	11.16	51.63	51.47	-0.16
526	0	0	0	0	0	0	0	0	0	0	0	0	0	0	0	0	0	0	0	0	0	0	0	0	0	0	0		0		0		0	189	0	0	0	42.86	42.86	0
527	0	0	0	0	0.01192	-0.02086	0	0	0	0	0	0	0	0	0	0	0	-0.01669	0.02946	0	0	0	0	-0.01669	0	0.01192	0		1	AAC|ACG	0		1	214	0.47	0.47	0	48.75	48.91	0.16
528	0.04756	-0.0789	-0.02633	0.09092	3e-05	0.02038	0.10339	-0.09753	-0.03995	0.00812	0	-0.01537	0.01051	0	-0.01921	0.06518	-0.02468	0.05257	6e-05	0	-0.08508	0.0588	0	0.05257	-0.03225	3e-05	8	ATT|GTT; ACT|ATT; TTC|GTC; AGG|AAG; CTT|ATT; ATA|CTA; GCA|GTA; AGA|AAA	8	AAT|GAG; CAT|AGT; ATG|GTT; TTT|ATG; TGG|GGA; GAG|TGG; AGT|GAT; TCT|CAT	0		16	179	8.94	4.47	4.47	37.24	37.43	0.19
53	-0.0198	-0.01485	0.03071	-0.03228	0.00961	-0.0076	0	-0.00771	0.01139	-0.00538	0.01039	-0.00438	-0.00333	0.07405	0.01712	-0.01081	-0.00509	-0.0066	0.00895	0.01039	-0.00682	0	0.07405	-0.0066	-0.01766	0.00961	33	GCC|GGC; AAA|GAA; GAC|GAT; GAG|GAA; ACC|AGC; AAA|AGA; CCT|CCA; GTA|ATA; AAG|AGG; AAA|AGA; GCA|GGA; GCT|TCT; GGC|GCC; AGA|AAA; GCG|TCG; TAT|CAT; TAC|TTC; TAT|TTT; ATT|ATA; AAG|AGG; AAG|AAA; AAA|AAC; GAG|GAA; TCA|TTA; ATT|GTT; TCG|TCA; TCT|GCT; GAG|GAT; GGC|GGA; ATT|GTT; TTG|TTA; CTC|GTC; TCT|TAT	6	AGG|CGT; AGG|CGT; CTT|TTA; CCA|GGA; ATA|GTG; CTC|TTA	3	GAG|AGC; GAC|ACA; AAT|GGA	29	557	5.21	1.62	5.92	47.52	47.28	-0.24
530	-0.0857	0.02564	0.01149	0.03571	0.04053	-0.09675	0.0303	-0.0196	-0.02631	-0.0082	0.06896	-0.02531	0.01941	0	0.01538	-0.01852	0	-0.06665	0.02222	0.06896	-0.01818	0.06665	0	-0.06665	0	0.04053	7	TTT|ATT; AAG|GAG; AAT|AGT; ATA|ATG; AAG|GAG; AAC|GAC; ATG|ATA	3	GAC|AGC; GAA|TCA; ATA|GTG	0		10	189	5.29	1.59	3.7	42.68	43.74	1.06
531	-0.02443	0.04165	-2e-05	-0.03224	0.01351	-0.07844	0.12898	-0.02087	0.0263	-0.00738	0	-0.01138	0.02882	-0.16658	0.01639	-0.01518	-3e-05	-0.0189	0.02272	0	0.01847	-0.04346	-0.16658	-0.0189	0.03073	0.01351	12	AGA|AAA; TTA|ATA; CTT|GTT; GTA|ATA; GAT|GAG; GAG|GGG; TTA|ATA; GAA|GAC; GAC|GAG; ACA|TCA; TCA|ACA; GTG|ATG	7	ATG|TGG; AAA|GCA; GCC|AGC; ATG|CTA; GCG|AGG; TTC|CTA; ATT|CTG	1	ATG|TAT	20	204	9.8	3.92	5.88	43.95	44.28	0.33
532	0	0	0	0	0	0	0	0	0	0	0	0	0	0	0	0	0	0	0	0	0	0	0	0	0	0	0		0		0		0	216	0	0	0	49.07	49.07	0
533	0.03127	-0.06249	0.02021	0	0.011	-0.01819	0.0667	-0.01958	0.02566	-0.01502	0.02496	0.01029	-0.01027	0	0.02777	3e-05	-0.02596	0.02274	4e-05	0.02496	-0.03635	0	0	0.02274	-0.03388	0.011	99	CTC|CTG; GAG|GAA; GAC|GAT; GCC|GCA; GCA|GCT; AAA|AAG; GCG|GCT; AAG|AAA; GAG|GAA; ATT|ATA; AAT|AAC; GCA|GCC; CTC|CTT; GAC|GAT; CAG|CAA; ATT|ATA; CCT|CCA; ACC|ACG; GGC|GGG; GGC|GGA; CAG|CAA; CCC|CCT; GAC|GAT; GGG|GGA; ACG|ACT; AAC|AAT; GGC|GGG; CTG|CTC; GAC|GAT; GTC|GTT; TAT|TAC; GAC|GAT; GGA|GGT; GTA|GTT; AAA|AAG; CCG|CCA; GAA|GAG; GGT|GGG; GAC|GAT; GTC|GTA; CTC|CTT; AAA|AAG; TAC|TAT; AGG|AGA; TAC…	13	CTT|TTA; CTC|TTA; CTT|TTG; CGC|AGA; GCC|GGG; TTA|CTT; CTC|TTA; CTC|TTG; ATA|GTT; CTC|TTG; CGC|AGA; CGT|AGG; CTT|TTA	2	CCA|GTT; GAG|AGC	8	212	3.77	7.08	46.7	51.1	44.03	-7.07
534	-0.02566	0	0.05335	-0.15792	0.01635	0.0182	-0.04994	-0.01816	0	-0.01437	0.074	0.0135	-0.009	0	0.0227	-3e-05	-0.01385	0	-0.02944	0.074	3e-05	-0.0908	0	0	-0.01511	0.01635	60	GCA|GCG; GTA|GTG; ACT|ACC; CAC|CAT; GTG|GTA; GAA|GTA; GTG|GTA; GAT|GAG; GTA|CTA; ATT|ATA; TTG|TTA; GCG|GCT; GGC|GGT; CAA|CAG; GAA|GAG; TTG|TTA; CTC|CTT; GTA|GTT; GGG|GGA; GGT|GGG; GAG|GAA; GAA|GAG; AGT|AAT; AAT|AAC; ATA|GTA; GTA|GTT; GGA|GGG; GGC|GGA; GGC|GGT; TCA|TCT; ATA|GTA; ACC|ACA; GAA|GAG; ATT|ATA; TCC|TCT; CTC|CTG; AAA|AAG; AGA|AGG; CAG|CAA; GTT|GTC; ACT|ACC; CCT|CCC; CCT|CCA; TAT|TAC; ACA…	10	GCT|GGA; GTA|ATC; TTA|CTG; TTA|CTG; CTC|TTA; CAT|TTT; AAG|GAA; TTA|ATT; AAA|AGG; CTC|TTA	4	ATG|TCA; AAG|GCA; CCA|AGG; AGC|TCA	16	191	8.38	7.33	31.41	42.23	42.76	0.53
535	-0.02563	0.01855	0	0	0.01333	0	-0.02939	4e-05	0	-0.01358	0.06246	0.02297	-0.01849	0	0.03075	-0.03075	3e-05	-0.01817	-0.02324	0.06246	4e-05	0	0	-0.01817	3e-05	0.01333	2	GAT|GAG; AAA|AAC	1	GTA|ATT	1	AAA|GCG	4	214	1.87	0.93	0.93	46.26	46.88	0.62
536	0.03451	-0.0278	0.00878	-0.03032	-0.01076	0	0	0.01696	0	0.00782	-0.02085	0	0	0	-0.0122	0	0.013	0	0	-0.02085	0.01516	0	0	0	0.01352	-0.01076	2	TCT|ACT; TTA|ATA	1	CTG|AGG	0		3	212	1.42	0.47	0.94	40.72	40.72	0
537	0	0	0	0	0	0	0	0	0	0	0	0	0	0	0	0	0	0	0	0	0	0	0	0	0	0	0		0		0		0	201	0	0	0	45.44	45.44	0
538	0.06661	-0.14626	0.02438	0.05275	0.02864	-0.03919	0.10521	-0.04761	-0.0832	0	0.05558	0.0345	-0.01601	0.00047	0.06675	-3e-05	-0.02272	0.0156	0.00011	0.05558	-0.02704	0.00013	0.00047	0.0156	-0.02382	0.02864	10	AAT|CAT; CGC|CAC; ATC|GTC; GCC|GGC; GAA|GAT; ATT|GTT; GCC|ACC; GCA|GGA; AAA|ATA; ATG|ACG	5	ACC|GTC; ACG|GTG; AGC|GAC; TCA|GAA; TGG|TAC	2	GAC|ACG; AAA|CCC	17	187	9.09	3.74	5.35	44.03	44.74	0.71
539	-0.02942	0.01961	-0.01235	0.03449	0.01637	-0.03506	0.05884	0	0	1e-05	-7e-05	-0.01302	0.01835	-0.11092	-4e-05	0	3e-05	-0.01725	0.03227	-7e-05	0	0.00013	-0.11092	-0.01725	0.01493	0.01637	98	AAG|AAA; CTG|CTC; CTC|CTA; ATC|ATA; GCA|GCT; AAG|AAA; GGA|GGG; GCG|GCA; GGA|GGG; AGA|AGG; GAG|GAA; GTA|GTT; CAG|CAA; CTA|CTC; CTC|CTT; GAA|GAG; GGA|GGG; ACA|ACT; GTG|GTC; ATA|ATT; ACA|ACG; AAA|AAG; GGA|GGG; TTC|CTC; AAA|AAG; TAT|TAC; GAA|GAG; ATC|ATA; GCT|GCC; CTC|CTA; TAC|TAT; TCA|TCT; GGG|GGA; ATT|ATA; GTA|GTG; GGA|GGC; GAG|GAA; GTC|GTT; ATA|ATC; TCG|TCA; GGA|GGG; ATC|ATT; GGT|GGG; GAG|GAA; GGA…	17	CTT|TTA; CTT|TTA; TTA|CTT; CTC|TAC; CGT|AGA; CTT|TTA; CTG|TTA; CTC|TTA; CTG|TTA; AGG|CGT; CTC|TTA; CGT|AGA; CGC|AGA; CTC|TTA; CTC|TTG; CGT|AGA; TTA|CTT	2	TCA|AGT; AAT|GGA	4	195	2.05	9.74	50.26	43.42	38.12	-5.3
54	0	0	0	0	0	0	0	0	0	0	0	0	0	0	0	0	0	0	0	0	0	0	0	0	0	0	0		0		0		0	568	0	0	0	46.48	46.48	0
540	0.02947	-0.0741	0.04819	-0.03225	0.0147	-0.01698	0.04554	-0.01887	0.03333	-0.02174	0.05882	0.0375	-0.02803	0	0.05262	-0.0303	-0.01266	0	-0.02941	0.05882	-0.01695	0	0	0	-0.01562	0.0147	97	ATT|ATA; GTG|GTT; GCC|GCA; TGC|TGT; TTG|TTA; GTG|GTA; ACA|ACG; GTA|GTG; ATA|ATC; ATC|ATT; GAT|GAC; CCA|CCC; TAC|TAT; CCA|CCT; GAC|GAT; GAA|GAG; GAC|GAT; AGA|AGG; ATA|ATG; AAG|AAA; GTC|GTT; CTA|TTA; ATA|ATT; CAC|CAT; GAG|GAA; CAC|CAT; CAC|CAT; TAC|TAT; CTC|CTG; AAT|AAC; GTT|GTA; GGG|GGA; CCG|CCT; AAA|AAG; ACA|ACG; AGT|AGC; GGG|GGA; AAG|AAA; GTC|GTT; GAG|GAA; GAG|GAA; GCT|GCC; GGA|GGT; CAG|CAA; ATC…	12	GAG|AAA; AAG|AGC; GGC|GAG; CTC|TTA; CTA|TTG; TTG|CTT; GTT|ATA; TTG|CTT; CGT|AGG; GCG|GTT; AAA|AGG; CGC|AGG	0		15	202	7.43	5.94	48.02	44.88	43.73	-1.15
541	0	0	-0.029	0.0952	0	0	0.0454	-0.02001	0	-1e-05	0	0	-2e-05	0	0	0	-3e-05	0	0	0	-0.01924	0.07683	0	0	-3e-05	0	80	GAA|GAG; GCT|GCA; GTG|GTA; CTT|CTG; GTG|GTC; GTG|GTT; GCT|GCA; GCC|GCA; GTC|GTT; TCT|TCA; TAT|TAC; AAC|AAT; AAA|AAG; GCT|GCA; GCT|GCA; TTT|TTA; CCT|CCA; GAG|GAA; GTA|GTC; ACA|ACT; GTA|GTT; ATA|ATT; GTT|GTA; TCA|TCT; CCC|CCA; ACG|ACC; TTT|TTC; TTA|CTA; ACA|ACC; CCA|CCT; TTG|TTA; GCT|GCA; TTT|TTC; GAC|GAT; CTG|CTT; TTA|ATA; GAA|GAG; CAT|CAC; GCT|GCC; CCC|CCA; AGG|AGA; CTA|TTA; GCA|GCC; TCT|TCA; CAC…	8	CTT|TTA; CGA|AAA; CGT|AGA; TTA|CTG; TTG|CTT; TTG|CTA; AGA|CGT; AGA|CGT	0		3	164	1.83	4.88	48.78	38.01	36.38	-1.63
542	0	0	0	0	0	0	0	0	0	0	0	0	0	0	0	0	0	0	0	0	0	0	0	0	0	0	20	GTA|GTC; GAA|GAG; TTA|TTG; AAA|AAG; CAA|CAG; AAA|AAG; AAA|AAG; CCA|CCG; GAA|GAG; AAA|AAG; ATA|ATC; GTA|GTC; ATA|ATC; AAA|AAG; GTA|GTC; GAA|GAG; GAA|GAG; AAA|AAG; AAT|AAC; GAA|GAG	2	TTA|CTT; CGT|AGG	1	TCA|AGC	0	198	0	1.52	10.1	47.98	51.68	3.7
543	0.03122	0.02383	-0.02703	0	-0.01448	0.02271	0	0	-0.07143	0.0244	-0.03033	-0.02534	0.0213	0	-0.05265	0.05456	0	0.02324	5e-05	-0.03033	0	0	0	0.02324	0	-0.01448	4	AAG|GAG; AGA|AAA; CAA|GAA; AGA|AAA	2	AAT|AGA; TCG|AGG	0		6	184	3.26	1.09	2.17	40.76	40.76	0
544	-0.02223	-5e-05	2e-05	0.02859	3e-05	-0.02223	-0.03126	0.03634	0.03705	-0.00685	0	0	0	0	0.0164	-0.02701	0.01368	-0.01696	5e-05	0	0.01692	0	0	-0.01696	0.01536	3e-05	5	AGG|AAG; GAA|GAT; GAA|CAA; TTA|ATA; TTG|ATG	1	GTC|AGC	0		6	208	2.88	0.48	2.4	47.92	47.76	-0.16
547	0	0	0.01175	-0.03574	0.04475	-0.02633	0	-0.03635	0.03444	-0.03201	0.09375	0.05193	-0.0297	-0.12509	0.06895	-0.01853	-0.04054	0	-5e-05	0.09375	-0.03447	-0.06254	-0.12509	0	-0.0303	0.04475	13	AGG|AAG; GTG|TTG; AAG|AAA; ATT|ATA; TCC|TGC; TTC|TTT; GAG|CAG; AAG|AGG; ATC|ATA; ACC|ACA; ATT|ATA; AAG|AGG; GAC|GAT	3	AAA|TCA; AGC|GGA; CGA|TTA	2	ATG|TAC; AAA|CTT	11	186	5.91	2.69	6.99	48.03	47.13	-0.9
548	-8e-05	0	-0.03798	0.09378	0	-0.01669	0.04165	0	0	-1e-05	0	-0.01268	0.00885	0	0	-3e-05	0	-3e-05	0	0	0	0	0	-3e-05	0	0	85	AGG|AAG; AAG|AAA; GAG|GAA; CTA|CTG; GTA|GTC; AGG|AGA; GAG|GAA; ACG|ACA; GGG|GGA; CCC|CCT; CCT|CCA; ACC|ACT; CCT|CCA; GAA|GAG; TTT|TTC; GTT|GTC; ACC|ACG; AAC|AAT; CAC|CAT; GTT|GTC; ACG|ACA; GCA|GCT; TTG|TTA; GGG|GGC; TTC|TTT; CCC|CCA; TTG|TTA; CCG|CCA; TAC|TAT; AAG|AAA; GCA|GCG; ACA|ACT; GCT|GCA; GCA|TCA; GCT|GCG; GTT|GTC; GAC|GAT; CCA|CCG; TTT|TTC; GAG|GAA; GAC|GAT; ATC|ATA; GTC|GTT; CCT|CCC; GAG…	5	AGG|AAA; AGG|AAA; CTT|TTA; CTT|TTG; CTC|TTG	1	TCG|AGT	4	204	1.96	2.94	41.67	50.16	44.93	-5.23
549	0.04544	-0.05553	0.03227	-0.02856	2e-05	-0.02087	-0.0476	0.04169	-0.06247	0.00783	0.02272	0	2e-05	0	-0.01428	0	0.01336	-0.02385	-0.0232	0.02272	0.0189	0	0	-0.02385	0.01616	2e-05	10	ATA|ATG; AAA|AGA; AAT|CAT; AAG|GAG; AAG|AGG; ATT|GTT; GGC|GAC; AGG|AAG; TTA|ATA; TCA|CCA	2	CAT|CCA; CTC|AGC	0		12	204	5.88	0.98	4.9	42.32	43.3	0.98
55	0.01148	-0.0352	0.00845	0.02102	0.0044	-0.01502	0.01447	0	0.01085	-0.00277	0	0.00423	-0.00686	0.02937	0.00537	-0.01128	0.00504	-0.01468	0.00846	0	0	0.01816	0.02937	-0.01468	0	0.0044	3	TTA|ATA; ATA|GTA; GAA|GAT	4	GTA|ATT; GCT|CCA; TAT|GAA; ATA|GTC	3	CGT|AAA; GAA|CCT; GAA|ACT	10	561	1.78	1.25	0.53	42.54	42.66	0.12
550	0.02855	-0.06125	-3e-05	0.06903	-0.01787	0.03922	0	-0.02002	-0.06256	-0.00731	0.06452	0.02983	-0.02831	0.091	0.02324	-0.01564	0	0.01959	-0.12005	0.06452	-0.01726	0.05268	0.091	0.01959	-0.01517	-0.01787	7	AAA|AGA; AGT|AAT; AGG|AAG; AGG|AAG; AAG|GAG; GAA|GAT; AAA|AAT	0		1	TGG|CTA	8	184	4.35	0.54	3.8	40.4	40.04	-0.36
551	-0.02272	0.02782	0	0	0	-0.04347	0	0.03392	0	1e-05	0	0	0.00871	-0.16661	0	-0.03076	0.02411	-0.03508	0	0	0.03127	0	-0.16661	-0.03508	0.03898	0	3	GTT|GCT; GTG|GCG; TTT|TAT	2	GCC|TTC; TTC|ACC	0		5	189	2.65	1.06	1.59	40.92	41.09	0.17
552	-0.03031	0.02381	0.0125	-0.03031	0	-0.02326	-0.03572	0.03847	0	0	0	-0.01352	0.00944	0	0	-0.01695	0.01316	-0.02128	0	0	0.03704	-0.04546	0	-0.02128	0.01471	0	105	AAA|AAG; CTT|CTC; GAA|GAG; CTT|CTC; GGC|GGG; AAA|AAG; CCG|CCA; CTT|CTA; GAA|GAG; CAG|CAA; TAC|TAT; AGG|AGA; ACC|ACT; GGC|GGA; GCG|GCT; TCA|TCT; CTG|CTT; TAT|TAC; ACA|ACG; CTC|CTG; GGA|GGT; GAC|GAT; ATT|ATA; AAA|AAG; GTT|GTC; TTA|TTG; GCC|GCG; ACG|ACT; GGA|GGT; CTG|CTC; TAT|TAC; GGC|GGG; GCA|GCT; TTA|CTA; CTG|CTT; GGG|GGT; AAA|AAG; TAC|TAT; GAT|GAC; GTA|GTT; ATA|ATT; TTA|TTG; AAC|AAT; TTT|TTC; GTA…	9	CTG|TTA; CTT|TTA; ATC|GTA; TTA|CTT; CGT|AGG; TTA|CTG; CTC|TTA; ATA|TTG; CGT|AGG	1	TCT|GGA	5	188	2.66	5.32	55.85	41.13	42.02	0.89
554	6e-05	-0.02634	0.04083	-0.11105	2e-05	0.02633	-0.04756	0	0.0227	-0.00845	6e-05	0.01924	-0.0227	0	0.01267	-0.02215	0	5e-05	0	6e-05	0	0	0	5e-05	0	2e-05	10	TCT|GCT; GAT|AAT; AAG|AGG; ATA|TTA; AAG|AGG; AAG|AGG; GTC|ATC; ATC|GTC; ATC|CTC; ATT|GTT	1	ATA|TTG	0		11	197	5.58	0.51	5.08	44.67	45.69	1.02
555	0	-0.0238	-0.01428	0.07412	0.01697	-0.02563	0	0	0.04346	-0.00833	5e-05	0.01284	-0.01075	0	0.01855	-0.01922	0	-0.02127	0.03845	5e-05	0	0	0	-0.02127	0	0.01697	85	ATA|ATC; AAG|AAA; AAA|AAG; GTT|GTA; GGT|GGA; GAC|GAT; GGA|GGT; ACT|ACG; TTC|TTT; AAA|AAG; CGT|CGG; GAA|GAT; ATT|ATC; CTA|TTA; GTA|GTT; GGC|GGA; GTC|GTA; TCT|TCC; TCA|TCC; GTA|GTC; GTA|GTC; GGG|GGT; GAT|GAC; GTA|GTT; ACG|ACA; GAT|GAC; GCA|GCT; ATA|ATC; GAC|GAT; ATA|ATT; TTC|TTT; GAT|GAC; TTG|TTA; GTC|GTA; ATC|ATA; TTA|TTG; CTC|CTT; GGG|GGC; TAC|TAT; GGC|GGT; GTT|ATT; GTG|GTT; GAT|GAC; GTA|GTT; GTA…	13	ATC|GTT; TCG|ACT; CGC|AGG; TTA|CTC; CGC|AGG; AGG|AAA; CGT|AGG; CGG|AAG; CTA|TTG; AGA|CGT; CGT|AGG; CTC|TTA; CTT|TTA	6	AGC|TCG; TCA|AGC; TCA|AGT; GAC|AGT; TCA|AGT; AGT|TCA	7	176	3.98	10.8	48.3	44.32	42.42	-1.9
556	0	0	0	0	0	0	0	0	0	0	0	0	0	0	0	0	0	0	0	0	0	0	0	0	0	0	101	GAG|GAA; TAT|TAC; TAT|TAC; GTT|GTC; GGA|GGG; AGT|AGC; GTA|GTT; ATT|ATA; AAA|AAG; GTG|GTA; ACT|ACG; CTA|TTA; AAC|AAT; GAA|GAG; TGC|TGT; GGT|GGC; GTA|GTT; ATA|ATT; ATC|ATA; ACA|ACG; CCA|CCG; AAA|AAG; ATT|ATC; GTT|GTG; AGC|AGT; AAA|AAG; CAT|CAC; AGA|AGG; TTC|TTT; AGG|AGA; TTT|TTC; CCT|CCC; GGA|GGG; GAG|GAA; GTA|GTG; GTA|GTT; GAT|GAC; ATA|ATC; ATT|ATA; GAC|GAT; GTG|GTT; CTT|CTA; CTT|CTC; GGA|GGT; AGA…	5	CTC|TTG; TTG|CTT; CTC|TTG; CGT|AGA; TTA|CTC	0		0	198	0	2.53	51.01	42.42	44.61	2.19
557	-0.06903	0	0.03896	-0.04348	0.02817	-0.03231	-0.08696	0.02083	0.03448	-0.00919	0	-2e-05	0	0	0.01695	-0.02003	0	-0.05268	0.05555	0	0.01923	-0.08333	0	-0.05268	0	0.02817	42	CTC|CTT; AGG|AGA; CAT|CAC; GAT|GAC; GTG|GTT; GCT|GCC; GAC|GAT; ATT|ATA; AGT|AGC; ATC|ATT; AAT|AAC; GTA|GTC; CAT|CAC; ACT|ACG; GAC|GAT; ATC|ATT; GAA|GAG; GAA|GAG; ATC|TTC; GTA|GTG; ATT|ATA; GTC|GTT; CGG|AGG; GAG|GAA; GAA|GAG; GTC|GTT; ATC|ATA; GGG|GGA; GTC|GTT; GCC|GCT; TTG|TTA; GCG|GCA; GTT|GTA; TTT|TTC; CTA|CTG; AGG|AGA; CTA|CTG; GAA|GAG; GCG|GCC; AAA|AAG; GAA|GAG; GTC|GTT	7	TTG|CTC; CTG|TTA; ATT|GTA; ATC|CTA; TTG|CTC; TTG|CTC; GAG|GCC	1	AAC|GGG	5	173	2.89	4.62	24.28	48.55	49.33	0.78
558	0	0	0	0	0	0	0	0	0	0	0	0	0	0	0	0	0	0	0	0	0	0	0	0	0	0	0		0		0		0	174	0	0	0	43.1	43.1	0
559	0.02631	-0.0476	0.01075	0	0	-0.02777	0.0357	0	-0.02777	0.00746	0	-0.01249	0.00901	0	-0.01694	0.01639	0	0	0	0	0	0	0	0	0	0	74	GAG|GAA; GTG|GTT; GAG|GAA; GAA|GAG; TAT|TAC; CCC|CCA; ATC|ATA; TTT|TTC; AAC|GAC; CTG|CTT; GTT|GTC; GCC|GCA; GCC|GCT; ATA|ATC; GTT|GTC; CTC|CTG; ATT|ATA; GAC|GAT; CTG|CTC; CAT|CAC; CTT|CTA; GCC|GCG; GCT|GCC; GCG|GCT; CAG|CAA; CAA|CAG; GCA|GCC; AAT|AAC; GCT|GCA; GAC|GAT; ATT|ATC; TCA|TCG; GCG|GCA; GTT|GTG; GAG|GAA; GGA|GGC; ATT|ATA; CTT|CTA; ATC|ATA; GGC|GGT; GAA|GAG; AGA|AGG; ATC|ATA; GTT|GTC; GTC…	7	GTT|ATA; TTA|CTT; ATA|GTT; GCC|ACT; ATT|GTG; CTA|TTG; CTC|TTA	0		6	196	3.06	3.57	37.76	45.58	46.6	1.02
56	0	0	0	0	0	0	0	0	0	0	0	0	0	0	0	0	0	0	0	0	0	0	0	0	0	0	0		0		0		0	495	0	0	0	45.59	45.59	0
560	-0.03033	0.03568	0	-0.03128	0.01366	-0.02224	0	0	-8e-05	-1e-05	0	-0.01374	0.00839	0	-4e-05	-3e-05	0	-0.01889	0.02492	0	0	0	0	-0.01889	0	0.01366	3	TTA|ATA; GTA|ATA; GAT|GAG	2	AAA|AGG; CAA|TCA	0		5	201	2.49	1	1.49	47.6	47.93	0.33
561	-0.01997	0.05558	0	-0.07695	0	0	-0.02435	0.01282	0	1e-05	0	0	1e-05	0	0	-0.01406	0.01042	-0.0156	0	0	0.0115	0	0	-0.0156	0.01064	0	1	GAT|GAG	2	AAA|AGG; GTA|GCT	0		3	195	1.54	1.03	0.51	40.85	41.54	0.69
562	-0.06058	0.05359	-0.02741	0.03994	0	0.03848	0	-0.04084	0	0	0	-0.02856	0.00909	0.14267	0	0.01412	-0.01474	0.0179	0	0	-0.03848	0.06241	0.14267	0.0179	-0.0328	0	37	GTA|GTG; GCC|GCT; AAT|AAC; GAA|GAG; GCT|GCC; AAA|AAG; AGG|AGA; TTA|TTG; TCA|TCT; AGA|AGG; CTA|CTC; GGA|GGG; CCT|CCG; CCA|CCT; GAA|GAG; ACC|ATC; TTG|TTA; AAT|AAC; AAG|AAA; GGT|GGG; AAA|AAG; GAT|GAC; ATA|ATT; TTT|TTC; ATA|ATC; AAC|AAT; AAC|AAT; CTA|TTA; GAT|GAC; ACT|AGT; GAG|GAA; CTA|TTA; GGA|GGT; ATA|ATT; AAA|AAG; GCA|GCG; GAC|GAT	1	TTG|CTT	2	TAT|CTG; CCA|AGC	4	187	2.14	1.6	19.79	39.39	41.35	1.96
564	0	0.02437	0	-0.02705	-0.01236	0	0	0.0227	-0.0385	0.00787	0	-0.011	0.00989	0	-0.0154	0	0.01561	0	-0.03033	0	0.02125	0	0	0	0.01816	-0.01236	90	GCT|GCA; GGT|GGG; CCT|CCA; AGA|AGG; CCA|CCT; AGA|AGG; AGA|AGG; GAA|GAG; ACA|ACG; TAT|TAC; AGA|AGG; AGA|AGG; AAG|AAA; GGC|GGT; AAG|AAA; TTA|CTA; GTT|GTG; AGA|AGG; CTT|CTA; ATT|ATA; CAG|CAA; ATA|ATT; GTC|GTG; TAT|TAC; GAT|GAC; CCA|CCC; AAA|AAG; GGT|GGG; AGA|AGG; ACT|ACC; GCT|GCC; CTC|CTA; ATT|ATC; AGA|AGG; TTC|TTT; GGA|GGC; GGC|GGT; TGT|TGC; AAT|AAC; CCT|CCA; GCA|GCT; TAT|TAC; CTC|CTA; CTG|CTT; GGA…	5	TCC|AGC; CTA|TTG; CTT|TTG; AAG|AGA; GTC|GAG	2	TCA|AGC; TCA|AGT	2	201	1	3.48	44.78	43.95	48.92	4.97
565	-0.02939	0.07143	-0.01076	0	-0.01192	7e-05	-0.08696	0.05998	0	0.01802	-0.05882	-0.03332	0.03296	0	-0.0274	0.01925	0.01693	4e-05	0.01998	-0.05882	0.01921	0	0	4e-05	0.01784	-0.01192	45	GCG|GCT; GAA|GAG; TTA|CTA; ATC|ATT; AAT|AAC; AAA|AAG; AGG|AGA; AGG|AAG; TTG|CTG; AAA|AAG; CAA|CAG; GTT|GTC; CGA|AGA; GCG|GCC; CAA|CAG; GAA|GAG; ATT|ATA; TTG|CTG; TTG|ATG; GAC|GAT; ACA|TCA; GCG|GCT; TTG|CTG; AAG|AAA; GCG|GCT; AAG|AAA; CTC|CTT; GGA|GGG; GTA|GTG; TTA|CTA; AGA|AGG; GAA|GAG; GTC|GTT; TCG|TCA; ATT|ATA; GGG|GGA; ACG|ACA; ATA|ATG; GGG|GGC; GAA|GAG; GGG|GGA; GTT|ATT; TTC|TTT; GTG|GTT; GGA…	10	CAA|AGA; TTA|CTC; TTA|CTC; TTA|CTT; TTG|CTT; TTG|AAG; TTG|CTT; CTA|ATT; AGC|TCC; TTA|CTC	1	AGT|TCG	8	184	4.35	5.98	24.46	46.01	47.46	1.45
566	0	0.02043	-0.025	0.03452	0	0	0	3e-05	-0.037	0.00834	0	-0.01315	0.00981	0	-0.01665	0.01885	3e-05	0	0	0	3e-05	0	0	0	3e-05	0	5	AGG|AAG; AAC|GAC; GGA|GAA; GTT|ATT; GAA|GGA	1	ATA|TTG	0		6	182	3.3	0.55	2.75	42.12	42.12	0
567	-0.09089	0.06524	0.01111	-0.05713	-0.03447	-0.01851	0	0.0492	-0.04544	0.00715	0	-0.01587	0.00902	0	0	-0.0769	0.04302	-0.04761	-0.07405	0	0.05971	0	0	-0.04761	0.05406	-0.03447	31	AGC|ACC; CCC|CAC; AAA|AGA; AAG|GAG; GAA|GAG; AAG|CAG; CTC|CTG; CTC|CTA; GGT|GGA; GGT|GGA; GCC|TCC; ATG|CTG; CTT|TTT; TCC|TCA; GTG|GCG; TTT|TTC; TAT|TAC; GTA|GCA; TTC|TTG; CCG|CCC; CTA|TTA; ATT|ATA; GCG|GCC; AAC|AAT; CTG|CTT; CTT|CTA; GAC|GAT; TAC|TAT; GTC|GTT; GAA|GAG; CTC|CTA	2	GTG|CTT; ATT|GGT	1	CTC|AGA	14	193	7.25	1.55	16.06	46.63	46.29	-0.34
568	-0.03229	0	0.06025	-0.22224	0	0	-0.077	0.0364	-7e-05	0.0077	-0.03568	-0.0143	0.00918	0	-0.01925	0	0.01371	-0.02002	0.03028	-0.03568	0.01641	0	0	-0.02002	0.01472	0	8	GTA|GCA; GAA|GAT; AAA|AGA; GCG|GGG; AAA|AGA; TTG|ATG; GGT|GCT; AAA|AGA	1	CAG|AGG	0		9	184	4.89	0.54	4.35	42.03	42.75	0.72
569	0	0	-3e-05	0	0	-0.02562	0.06892	-0.01925	0	-1e-05	0	-0.01448	0.01008	0	0	0	-2e-05	0	0	0	-3e-05	0	0	0	-3e-05	0	85	GCT|GCG; ATA|ATT; GGA|GGG; CTA|CTT; AAG|AAA; GAA|GAG; GAA|GAG; GTC|GTT; GAG|GAA; CCA|CCT; GCG|GCA; ACG|ACT; TTA|CTA; GCC|GCA; GTA|GTG; CTC|CTT; GAT|GAC; GGC|GGA; ACC|ACT; GGC|GGT; ATA|ATT; TTA|CTA; GCA|GCC; CTG|TTG; GCT|GCA; GCG|GCT; AAG|AAA; GCA|GCT; GTA|GTT; GAC|GAT; AAT|AAC; GAA|GAG; AAA|AAG; ATT|ATC; GCA|GCT; GCG|GCT; AAC|AAT; ATT|ATA; GTA|GTT; GTA|GTC; GAT|GAC; TTC|TTT; GAG|GAA; AAT|AAC; TTT…	14	TTG|CTT; ATG|GTT; CTT|TTG; GTT|TTG; CTG|TTA; CGT|AGG; AGG|CGT; TTA|CTC; TTA|CTC; CGT|AGG; ATA|TTG; CGT|AGA; CGT|AGG; TTA|CTC	3	TCA|AGC; AAG|TCA; GCT|AAG	5	175	2.86	9.71	48.57	39.62	41.14	1.52
57	0	0.0102	-0.01653	0.03852	0	-0.0098	0.03286	-0.00671	0	0.00305	-0.01219	-0.00866	0.01156	-0.07143	-0.00575	0.0146	-0.00513	0.00847	0.00901	-0.01219	-0.01307	0.02451	-0.07143	0.00847	3e-05	0	46	CTT|CTG; TCA|TCT; CTA|TTA; AGG|AAG; GGC|GGG; CTA|ATA; ATT|ATA; TCC|TAC; GCG|GCC; CCG|CCT; CTT|CTA; AAC|GAC; GCG|GCT; GAA|GAG; GAC|GAT; CCC|CCA; GAG|GAA; CTT|GTT; CTC|CTA; CTA|ATA; GTG|TTG; AAG|AGG; GAG|AAG; ATC|ATA; ATC|ATA; GGA|GGC; ATC|ATG; GGG|GGC; GTT|GTG; GCC|GCA; CTG|CTC; GGA|GGT; CTG|CTT; GCT|GCG; GCC|GCG; CTC|CTA; GCT|GGT; GTA|ATA; AGG|AAG; GTC|GTG; CTC|CTA; GTT|CTT; ATT|ATA; AGG|AAG; TTG…	9	CTG|AGG; CCC|GAC; ATA|AAG; TTC|CTA; AGA|GTA; CTG|TTA; AGG|CGC; TCT|CTT; AAA|AGT	1	GAA|AGC	24	505	4.75	1.98	9.11	49.9	48.91	-0.99
570	0	0	0	0	0	0.0238	0	-0.02221	0	0	0	0	0	0	0	0.01639	-0.01428	0.0204	0	0	-0.0196	0	0	0.0204	-0.01694	0	2	GCT|GTT; ACT|GCT	0		0		2	196	1.02	0	1.02	45.92	45.92	0
571	0	0.03174	-0.02666	0	-0.01388	0.0204	0	0	0.0357	0	-0.03029	0	0	0	0	0	0	0.0196	0	-0.03029	0	0	0	0.0196	0	-0.01388	3	AAA|AGA; GTA|ATA; TTA|ATA	2	GTA|AAA; GAT|AAC	2	ACA|GTT; CGT|AAA	7	193	3.63	2.07	1.55	46.11	45.6	-0.51
572	0	0	0	0	0	0	0	0	0	0	0	0	0	0	0	0	0	0	0	0	0	0	0	0	0	0	92	TTT|TTC; ACA|ACG; GAG|GAA; GCA|GCC; AAA|AAG; GAG|GAA; TTA|CTA; GAA|GAG; ATT|ATA; CTA|CTC; AAA|AAG; GGG|GGA; GAG|GAA; GTT|GTA; GAC|GAT; GAA|GAG; GAC|GAT; ATC|ATT; CTT|CTC; AAG|AAA; AAA|AAG; ATT|ATA; TCT|TCG; AAC|AAT; TAT|TAC; ACT|ACA; ACC|ACA; TCT|TCA; GGA|GGG; TCC|TCG; CCT|CCA; GGA|GGG; GAC|GAT; GCC|GCT; AAG|AAA; AGA|AGG; GAG|GAA; TCC|TCT; CTC|CTA; GAA|GAG; ATT|ATA; AAA|AAG; AAG|AAA; CAT|CAC; CAG…	6	TTA|CTG; TTG|CTT; CTT|TTG; TTG|CTA; CTA|TTG; CTC|TTA	0		0	188	0	3.19	48.94	40.78	42.91	2.13
573	-0.07997	0.03999	-0.01369	0.03571	0.03076	-0.02702	-0.04544	0	0	-0.01639	0.07141	0	0	0	0.03845	-0.01922	-0.01388	-0.02563	0	0.07141	-0.01754	0	0	-0.02563	-0.01562	0.03076	84	CTA|CTT; ATA|ATT; GCA|GCG; GTG|GTA; AAA|AAG; CTC|CTA; AAG|AAA; GAT|GAC; AAT|AAC; TAC|TAT; CTA|TTA; ATT|ATC; CCG|CCA; AAT|AAC; GAG|GAA; CCA|CCC; GTG|ATG; ATT|ATA; GTT|GTA; AGG|AGA; GCT|GCA; AGG|AGA; ATA|ATT; ACA|ACC; GTA|GTG; GGA|GGG; GAA|GAG; AAA|AAG; AAG|AAA; TAT|TAC; CAC|CAT; AAC|AAT; AAA|AAG; CCA|CCG; GGA|GGT; ACG|ACT; GAT|GAC; GCC|GCT; CTA|CTT; GAA|GAG; CCT|CCA; GAC|GAT; TTT|TTC; AAA|AAG; AAC…	14	TTA|CTG; AAA|ATC; TTG|CTC; CTG|TTA; AGG|CGT; AGA|CGT; CGT|AGA; TTG|CTT; TTG|CTA; CTT|TTA; TTG|CTA; TTA|CTT; CGT|AGA; CGT|AGG	1	AGT|TCA	4	176	2.27	8.52	47.73	38.45	38.07	-0.38
575	0	0	0	0	0	0	0	0	0	0	0	0	0	0	0	0	0	0	0	0	0	0	0	0	0	0	0		0		0		0	178	0	0	0	43.45	43.45	0
576	-0.02439	-0.02778	0.0723	-0.14289	0	-0.04083	0	0.03847	0	0	0	-0.0137	0.00953	0	0	-0.03031	0.02667	-0.03704	0	0	0.0339	0	0	-0.03704	0.03077	0	3	AAG|AGG; AAG|AGG; AAG|AGG	3	TTG|AGG; CTT|ACT; TAT|TGG	1	AAA|TCT	7	188	3.72	2.13	1.6	47.52	48.76	1.24
577	0.02939	0.02776	-0.01234	-0.04171	-0.03031	-0.02567	0.04996	0.04001	0	0.01769	-0.06898	-0.01164	0.01204	0	-0.01615	-0.0213	0.03031	-4e-05	0	-0.06898	0.03704	0	0	-4e-05	0.03334	-0.03031	5	GTC|ATC; GCA|TCA; AAG|AGG; TCA|ACA; CTT|CAT	2	TTA|ATC; GTG|AAG	0		7	175	4	1.14	2.86	42.48	42.29	-0.19
578	7e-05	-0.02379	0.02245	-0.04004	0.01609	-0.02122	0.05269	-0.01787	0.04344	-0.00785	-5e-05	-0.01353	0.01011	0	-3e-05	0.01928	-0.01283	8e-05	0.03568	-5e-05	-0.01614	0	0	8e-05	-0.01494	0.01609	71	TAT|TAC; CCT|CCA; GCC|GCG; GCC|GCT; GGC|GGG; GTA|GTT; AAC|AAT; ATA|ATT; GTC|GTT; GAC|GAT; GTG|GTT; GGG|GGA; GAA|GAG; GGC|GGT; GTC|GTA; GTC|GTT; CAC|CAT; ACA|ACG; ATC|ATA; AAG|AAA; CCT|CCC; GCA|GCC; CTT|ATT; CTA|CTC; TTC|TTT; AAC|AAT; CTC|CTT; CGG|AGG; ATA|ATT; ATC|ATA; GGC|GGA; GTG|GTT; CTC|CTT; TAT|TAC; GAA|GAG; ACA|ACT; TTA|CTA; GCA|GCT; GTT|GTC; CTA|CTT; CTA|CTG; GCG|GCA; CGA|AGA; GTA|GTG; ATA…	6	GCA|GTT; AGC|ACT; CTC|TTG; CTC|TTG; GAG|GGA; CCG|TCA	4	AGC|TCT; AGT|TCC; AGC|TCT; CAC|AGA	6	184	3.26	5.43	38.59	47.83	41.85	-5.98
579	0	0	-0.01163	0.03704	-0.01333	0.02632	0	0	0	0	0	0.01266	-0.01219	0	0.01492	-0.02174	0	0.02632	-0.02439	0	0	0	0	0.02632	0	-0.01333	5	GCA|GCT; GCC|GCT; GTT|GTA; CGC|CAC; ACT|AAT	0		0		2	173	1.16	0	2.89	40.46	39.88	-0.58
58	-0.01773	0.00939	0.01816	-0.02997	-0.00768	0.01421	-0.05263	0.02297	0	0	0	-0.00561	0.003	0	-0.00917	0	0.00393	0	-0.01537	0	0.02126	-0.04541	0	0	0.00444	-0.00768	273	CCA|CCT; GAA|GAG; CTT|CTA; GAC|GAT; AAA|AAG; GAA|GAG; AAA|AAG; AAA|AAG; ATA|ATC; ATA|ATC; CCC|CCA; GGA|GGG; GGA|GGC; ATT|CTT; TTT|TTC; CTC|CTT; TTT|TTC; ACG|ACT; ACA|ACC; GGA|GGC; CTT|CTA; TTT|TTC; TAT|TAC; CTA|CTC; GTA|GTT; GCT|GCC; TAT|TAC; TTA|CTA; GCC|GCT; TCA|TCG; TCA|TCC; TCA|TCC; AAA|AAG; TTA|CTA; CCG|CCT; ATC|ATA; ACC|ACT; GCG|GCT; GTT|GTC; CTA|CTC; TCT|TCG; AGC|AGT; GGC|GGG; ACA|ACG; GAC…	42	GCC|GTA; CGT|AGG; TTA|CTT; ACT|AGG; GTT|TTC; CTC|ATA; GTG|GCT; CGT|AGA; CTC|ATA; TTA|CTC; CGT|AGA; CGT|AGG; CTT|TTG; TTG|CTA; CTT|TTG; GTT|ATA; GAT|AAC; CGT|AGG; GTC|GCT; ATG|CTA; CGC|AGG; CGT|AGG; CGT|AGG; TTA|ATC; TTA|ATG; CGC|AGG; CGT|AGG; CGC|AGG; CGC|AGG; CTC|TTG; CGT|AGG; CGT|AGG; ATA|GTC; TTA|CTG; CTC|TTG; TTA|CTC; CTC|TTA; TTA|CTT; TTA|CTC; TTA|CTC; AGG|CGT; TTA|CTC	8	AAG|GTC; ATG|GCT; GGA|TTC; ATA|TCC; TCT|AGC; TCA|AGC; ACA|GAT; TCA|AGC	29	540	5.37	9.26	50.56	44.01	47.41	3.4
580	-0.03843	0	0.03658	-0.07693	0.02983	4e-05	-0.09092	0	-0.04171	-0.00811	0.0571	0.01332	0	-0.09991	-3e-05	0.01788	-0.01427	-0.0222	0	0.0571	0	-0.05877	-0.09991	-0.0222	0	0.02983	6	GGC|GGA; TCT|GCT; TTT|TAT; AAG|AAA; AAG|AGG; AAG|GAG	4	CTT|TTA; AGG|CGT; CAC|TTC; CTG|TTA	1	CAA|GCC	6	182	3.3	2.75	3.3	41.03	40.84	-0.19
581	0	0	0	0	0	0	0	0	0	0	0	0	0	0	0	0	0	0	0	0	0	0	0	0	0	0	0		0		0		0	188	0	0	0	45.92	45.92	0
582	0	0	-0.01041	0.04544	0	0	0	0	0	0	0	0	0	0	0	0	0	0	0	0	0	0	0	0	0	0	1	AGA|AAA	0		0		1	193	0.52	0	0.52	39.21	39.03	-0.18
583	0	0	0	0	0	0	0	0	0	0	0	0	0	0	0	0	0	0	0	0	0	0	0	0	0	0	0		0		0		0	173	0	0	0	44.7	44.7	0
584	-0.05715	0.06975	-0.01335	0	-3e-05	0	0	0	-6e-05	0	0	-0.02742	0.0202	0	-3e-05	0	0	0	-5e-05	0	0	0	0	0	0	-3e-05	88	CCC|CCA; GGC|GGT; GTC|GTG; ACC|ACG; GGC|GGT; CTA|TTA; TCG|TCA; GGA|GGG; ACG|ACA; ACT|ACG; CTG|CTT; AAG|AAA; GCC|GCT; GAG|GAA; TAT|TAC; GCC|GCT; GGC|GGT; CAG|CAA; GAG|GAA; GGG|GGA; ACC|AGC; GAG|GAA; TTC|TTT; CAG|CAA; AAG|AAA; GCC|GCA; CAT|CAC; CCC|CCG; ATC|ATA; GAG|GAA; GTT|GTC; AGG|AGA; CAG|CAA; ATT|ATA; GCA|GCG; GCC|GCG; TGC|TGT; GTC|GTG; GTT|GTC; ATT|ATA; GAA|GAG; GGC|GGT; CGC|CGT; GCA|GCC; GGC…	8	AGG|CGC; CTC|TTA; CGC|AGG; CTT|TTA; CTT|TTA; CGC|AGA; CGT|AGG; CGC|AGG	0		3	181	1.66	4.42	48.62	55.25	48.62	-6.63
585	-0.04002	-0.03775	0.12507	-0.03702	0.02631	0.02739	-0.0714	-0.03219	0	0.00681	-0.07139	-0.05883	0.02859	0	-0.04346	0.04165	-0.05877	0.02468	0.0833	-0.07139	-0.08563	0	0	0.02468	-0.081	0.02631	27	ATT|GTT; ACT|ACC; GTC|GTA; TTT|TTC; GAA|GAT; AAG|AAT; ACA|AAA; AAG|AGG; CAG|CAA; AAC|AAT; CCT|CCA; GGA|GGT; GCA|GCC; ATA|ATG; TTG|ATG; GCT|GCA; CTA|CTC; GTT|GTG; GAG|GAT; ACT|ATT; ACC|AGC; ACT|GCT; GCA|ACA; TAT|TAC; GGA|GGC; AGC|AGT; CTT|CTA	10	GTC|GCT; AAC|GAG; GAA|GTT; GCC|TCT; GGT|GCA; CCA|AAA; ATT|GTA; GCC|AGC; CAA|CCT; CGT|AGG	3	CAG|ACT; CCA|GTG; ACT|GTA	24	170	14.12	7.65	15.88	50.98	50.78	-0.2
586	0	0	0	0	0	0	0	0	0	0	0	0	0	0	0	0	0	0	0	0	0	0	0	0	0	0	68	GAA|GAG; ATT|ATA; CTA|CTG; GCT|GCC; TCG|TCC; TCG|TCC; TAC|TAT; GAA|GAG; GCG|GCT; TAC|TAT; CTA|CTC; GAC|GAT; ACA|ACG; TTG|TTA; AAG|AAA; CTC|CTT; CTG|CTT; GCG|GCC; GCC|GCA; AAG|AAA; AAA|AAG; GAC|GAT; GAA|GAG; AGT|AGC; CTA|TTA; GTC|GTT; GAA|GAG; AAT|AAC; AGT|AGC; TCC|TCG; GCT|GCC; TAT|TAC; GAG|GAA; GCG|GCA; AGG|AGA; ATA|ATC; GTC|GTT; GAG|GAA; GTT|GTC; GGC|GGA; ATT|ATA; CTT|CTC; ATC|ATA; CTG|CTT; AGA…	3	CTC|TTA; CTT|TTA; AGG|CGT	0		0	185	0	1.62	36.76	45.05	43.06	-1.99
587	-0.03452	0.02502	0	0	0.0154	0	-0.05005	0	0.03707	-0.00962	0	0.01221	-0.01236	0	0.01641	-0.0213	0	-0.02328	0.03337	0	0	0	0	-0.02328	0	0.0154	86	ATA|ATT; ACA|ACT; TCG|TCT; GGT|GGG; GTG|GTT; GCT|GCC; AAA|AAG; GAG|GCG; ATA|ATT; CCT|CCA; GTT|GTA; TCA|TCT; GGG|GGT; GCA|GCG; ATT|ATC; GAG|GAA; GCA|GCC; GAA|GAG; AGG|AGA; ATT|ATA; CCA|CCG; ACT|ACA; CCC|CCA; GAA|GAG; GGA|GGG; TTA|TTG; TAT|TAC; GTG|GTT; AGC|AGT; AAA|AAG; GTA|GTT; AGG|AGA; GAA|GAG; GAA|GAG; GGG|GGC; GTC|GTG; ATT|ATC; CCC|CCT; AAG|AAA; GTT|GTA; TTA|TTG; AAA|AAG; GTT|GTC; GTG|GTT; GGG…	11	AGA|CGT; TTG|CTC; CTT|TTA; AGG|CGT; TTG|CTT; GTG|CTC; CGT|AGA; TTA|CTT; CTA|TTG; CGT|AGG; TTA|CTT	0		2	166	1.2	6.63	51.81	40.96	44.38	3.42
588	7e-05	0	0.01387	-0.02704	0.0156	-0.05084	0.10719	-0.02779	0	0	0	-0.02776	0.03157	-0.05002	0	0.01696	-0.01334	4e-05	0.02774	0	0	-0.03848	-0.05002	4e-05	0	0.0156	4	TTA|ATA; ATG|CTG; GCT|TCT; GCC|TCC	1	CAG|TAC	0		5	187	2.67	0.53	2.14	46.88	46.52	-0.36
589	0.05714	-0.09996	0.02002	-0.05004	-0.02985	0.04651	0	4e-05	-0.03451	0.00802	0	0.02597	-0.02039	0	-0.01756	0	0.01432	0.02081	-0.05555	0	0.0179	0	0	0.02081	0.01671	-0.02985	0		7	TCA|ACG; ACA|GCC; AAA|AGG; ATG|AAT; AAA|AGG; ATA|GTG; TCA|ACT	2	CGT|AAG; TCA|GAG	9	185	4.86	4.86	0	47.03	48.47	1.44
59	0	-0.00696	0.00422	0	3e-05	-0.00753	0.01564	0	0.01006	0	-0.013	-0.00439	0.00348	0	3e-05	0	0	0	0.0078	-0.013	-0.00646	0.01925	0	0	0	3e-05	8	ATA|GTA; GAG|AAG; GAA|GAC; GCG|TCG; GTA|ATA; ATA|ATG; AAG|AGG; TTT|CTT	0		0		8	544	1.47	0	1.47	47.18	47.3	0.12
590	0	0.04343	-0.02699	9e-05	0	0.05403	-0.07683	0	0	1e-05	0	0.01448	-0.02171	0.12505	0	0	2e-05	0	0	0	0	0.00013	0.12505	0	-0.01537	0	3	GAT|GAA; GTA|CTA; TAT|TTT	1	TCA|GCC	0		4	169	2.37	0.59	1.78	43.2	43.59	0.39
591	-0.02628	-0.02501	0.03031	0	0.01887	-0.01997	-0.04763	0.02128	0	-0.00793	0.03449	3e-05	-0.01042	0.10003	0.02565	-0.03029	0.01516	-0.03844	0	0.03449	0.01962	0	0.10003	-0.03844	0	0.01887	6	ATT|GTT; GAG|GGG; AAA|GAA; TAC|TTC; AGA|AAA; AAG|AGG	1	GTT|ACT	0		7	171	4.09	0.58	3.51	43.27	43.86	0.59
592	0	0.02777	-0.01351	0	0	0	0	0	0	0	0	0	0	0	0	0	0	0	0	0	0	0	0	0	0	0	1	GTT|ATT	0		0		1	193	0.52	0	0.52	48.53	48.36	-0.17
593	0	0	0	0	-3e-05	0.02224	-0.06671	4e-05	0	0.00848	-0.03032	-0.01251	0	0.09095	-0.01668	0.01885	3e-05	0	0.02774	-0.03032	4e-05	0	0.09095	0	-0.01816	-3e-05	5	CTT|ATT; TAC|TTC; AGG|AAG; GTA|ATA; ATA|GTA	2	ATA|GTG; AAT|AGG	0		7	179	3.91	1.12	2.79	42.27	42.64	0.37
594	0	4e-05	-0.02245	0.10001	3e-05	0	-0.05878	0.01787	0	-0.00845	0.02944	0.02469	-0.02037	0	0.01564	-0.03918	0.01472	-0.02324	-0.02629	0.02944	0.01641	0	0	-0.02324	0.01564	3e-05	5	AAA|AGA; GTA|ATA; TCA|GCA; GAA|GAT; GAT|AAT	4	GCT|ACA; AAA|GAG; ATA|CTT; GTA|GCT	3	CGT|AAG; CGT|AAA; CGT|AAA	12	183	6.56	3.83	2.73	38.25	37.89	-0.36
595	-0.14998	-5e-05	0.0577	-0.12005	0.02352	-0.06057	-0.18759	0.05659	0.02704	-0.01819	0.02496	0	-2e-05	0	0.01368	-0.06975	0.02816	-0.12903	0.02223	0.02496	0.05172	-0.07696	0	-0.12903	0.03224	0.02352	15	ACT|GCT; AAG|AAA; CAG|AAG; CTT|ATT; CTT|ATT; AAG|AGG; GAT|GAG; ATA|ATG; GAA|CAA; GAG|GAC; GTT|GCT; ATT|ATA; TCC|GCC; GCA|TCA; AAG|GAG	6	AGG|CGT; CTT|TCT; CAC|TTC; AAA|ACC; GAG|AGG; ATG|ACT	0		18	187	9.63	3.21	8.02	39.22	39.75	0.53
596	0	0	0	0	0	0	0	0	0	0	0	0	0	0	0	0	0	0	0	0	0	0	0	0	0	0	0		0		0		0	182	0	0	0	46.7	46.7	0
597	0.03125	-0.05	0.01471	0	-0.05769	0.09091	-0.03333	0	0	0	0	0.01695	-0.01942	0.09091	0	0	0	0.06818	-0.12	0	0	0	0.09091	0.06818	-0.01515	-0.05769	6	ATA|TTA; TTT|TAT; ATA|TTA; GCT|GTT; TAT|TTT; AAA|GAA	13	TCA|GCC; TCA|CAA; GAA|AAT; AAA|AGG; ATA|GTG; TCA|GGA; CCA|TCC; TAT|TTC; TAT|GAA; GTA|GCG; TTA|ATC; GAA|AAT; GGA|AGC	5	TCA|GGT; GCT|AAG; ATA|TAT; CGT|AAG; ACA|GTT	24	173	13.87	10.4	3.47	42.39	44.12	1.73
598	0	0.02944	-0.01298	0	0.01925	0	-0.03028	0	0	1e-05	0	0	-0.00969	0.14279	0	2e-05	0	-0.01694	0.04352	0	0	0	0.14279	-0.01694	-0.01851	0.01925	7	AAG|AGG; TTA|ATA; TAC|TTC; GTT|ATT; TTA|ATA; TCG|ACG; AGA|AAA	0		1	AAT|GGG	8	172	4.65	0.58	4.07	48.26	48.64	0.38
599	0.0278	-0.01921	-2e-05	0	0	-0.02634	0.06672	-0.01853	0	0	0	0	0	0	0	0	0	0	0	0	0	0	0	0	0	0	3	ATG|ACG; GTA|ATA; CAG|CTG	1	GCC|AAC	0		4	191	2.09	0.52	1.57	46.77	46.42	-0.35
6	-0.01322	0.00402	-2e-05	0.00762	0.00288	0	0	-0.00482	0.00739	-0.00329	0.00644	0	-2e-05	0	0.00742	-0.00309	-0.00328	0	0	0.00644	-0.00406	0	0	0	-0.00373	0.00288	14	AGA|AAA; ATC|CTC; AAA|AGA; AGG|AAG; GTT|ATT; GAG|CAG; GTA|ATA; ACC|AAC; TTA|ATA; GAG|GAT; ACT|AGT; ATA|GTA; CGT|GGT; CTT|ATT	3	ATG|GTT; CAG|ATG; AAT|CAA	1	AAA|CGC	18	899	2	0.44	1.56	48.16	48.13	-0.03
60	0	0	0	0	0	0	0	0	0	0	0	0	0	0	0	0	0	0	0	0	0	0	0	0	0	0	0		0		0		0	558	0	0	0	43.61	43.61	0
600	0	0.0454	-2e-05	-0.08707	-6e-05	-0.02633	0.09988	-0.01962	-0.07696	0.01721	-6e-05	-0.01336	0.02294	-0.14293	-0.02004	0.02038	-5e-05	0	-5e-05	-6e-05	-3e-05	-0.00013	-0.14293	0	0.01583	-6e-05	17	GAG|GAA; GTA|ATA; AAT|GAT; GTT|GTA; AAT|GAT; AAG|AGG; ATT|ATA; ACT|GCT; GCT|ACT; GAC|GAT; ACT|AGT; AAG|AAA; GCG|GCT; AAG|GAG; AAG|AGG; TTG|TTA; AGC|ACC	2	AGC|GGA; TTT|CAT	2	GAT|TGG; TGT|GTA	14	169	8.28	2.37	10.06	44.77	44.97	0.2
601	0.0667	-0.02853	0	0	0	0	0.05884	-0.0227	0	2e-05	0	0	2e-05	0	0	0.02779	-0.01513	0.03705	0	0	-0.02125	0	0	0.03705	-0.01752	0	2	GCC|GTC; CCA|CCT	0		0		1	171	0.58	0	1.17	39.77	39.57	-0.2
602	0	-0.02775	0.0111	0	0	0	0.04344	-0.02125	-0.03568	0	0.0227	0	0	0	0	0	0	0	-0.02854	0.0227	0	0	0	0	0	0	28	ATG|GTG; GGT|GGA; GAT|GAC; TCG|TCC; AAG|AAA; AGA|AGG; AAG|AAA; ATC|ATT; CTC|CTA; CTA|TTA; ATT|CTT; AAA|GAA; GAG|GAA; CAC|CAT; GCC|GCG; ACC|ACG; GTA|GTT; TCA|TCT; GGG|GGA; ATT|ATA; CAT|CAC; CTC|CTG; GGC|GGA; AAA|AAG; TTG|CTG; AGG|AGA; GAA|GAG; CTG|CTT	4	CTC|TTG; CTT|TTG; CTC|TTG; CTT|TTA	0		3	185	1.62	2.16	15.14	46.49	45.59	-0.9
603	4e-05	-0.02501	3e-05	0.04764	3e-05	-0.04649	0.07146	0	-0.0454	1e-05	0.03705	-0.02938	0.02223	0	4e-05	3e-05	0	3e-05	-0.03841	0.03705	0	0	0	3e-05	0	3e-05	1	GCA|GAA	3	GCT|AGT; CGG|TCG; TTA|GTT	0		4	169	2.37	1.78	0.59	49.11	48.72	-0.39
604	0.03029	-0.02702	0.02897	-0.08698	-0.01892	0.02272	0	3e-05	-0.04767	0.00886	-6e-05	-5e-05	2e-05	0	-0.02134	0.0204	2e-05	0.02325	-0.04005	-6e-05	3e-05	0	0	0.02325	3e-05	-0.01892	70	GCT|GCG; TCA|TCG; AGA|AGG; AGG|AGA; ATT|ATC; AGG|AGA; GAC|GAT; ATA|ATT; AAA|AAG; GTC|GTG; CCC|CCA; GTT|GTA; GAC|GAT; CCC|CCA; GAA|GAG; GCG|GCT; GCT|GCA; AAA|AAG; GCA|GCG; GTA|GTC; ACA|ACG; ATC|ATA; ACA|ACC; GTA|GTC; GGA|GGT; CTA|CTG; GCA|GCC; GGA|GGT; GTA|GTT; CAC|CAT; GTC|GTG; GGA|GGG; TAT|TAC; TGT|TGC; ATA|ATC; ATT|ATA; ATT|ATA; AAG|AAA; GTC|GTA; AAA|AAG; TTT|TTC; AGA|AGG; CTT|CTC; ATT|ATA; GAG…	11	CTC|TTA; TTA|CTG; AAA|AGG; TTA|CTC; CGT|AGG; CTT|TTA; GCA|GTC; CTT|TTA; GGT|GCA; CTT|TTG; CTT|TTA	4	AGC|TCA; TCA|AGT; AAG|CGT; ATC|GAG	7	162	4.32	9.26	43.21	34.77	39.09	4.32
605	0	0.02633	-0.01163	0	0	0	0	0	0	0	0	0	0	0	0	0	0	0	0	0	0	0	0	0	0	0	2	GAG|GCG; CTA|ATA	3	TTG|ATC; GTC|GAG; GCA|CTA	0		5	174	2.87	1.72	1.15	44.44	44.25	-0.19
606	0	-0.02323	0.01114	0	3e-05	0	0	4e-05	-0.03444	1e-05	0.03228	3e-05	2e-05	0	4e-05	0	3e-05	0	-0.02561	0.03228	3e-05	0	0	0	3e-05	3e-05	19	ATT|GTT; GTC|GTT; CGC|CGT; ATC|ATT; CTC|CTT; GAG|GAA; AAG|AAT; CTC|CTT; CTC|CTT; GGC|GGT; ATC|ATT; AAT|GAT; GAC|GAG; CTT|CTC; CTC|CTT; GGC|GGT; CCA|CCG; GGG|GGA; CTC|CTT	0		0		4	186	2.15	0	10.22	50.72	48.92	-1.8
607	0	-0.05456	0.03946	0	0.01427	0	-0.05268	0	0	-0.00834	0.02938	0.01218	-0.01065	0	0.01586	0	-0.01371	0	0	0.02938	-0.01726	0	0	0	-0.01564	0.01427	7	AAG|ATG; ATA|TTA; GAG|GAA; CTT|GTT; ATT|GTT; ATA|GTA; GCA|GCT	0		0		5	185	2.7	0	3.78	45.41	45.59	0.18
608	0.04335	-0.0652	0.04347	-0.03848	0	-4e-05	-0.10012	0.0513	0.02942	-0.00974	0	0.01368	-0.02384	0.14289	0.01755	-0.02091	0	-9e-05	0	0	0.02274	-0.06669	0.14289	-9e-05	-0.01924	0	11	GCT|GTT; GCT|GTT; GAA|CAA; GTA|ATA; AAA|AGA; GAA|GAT; TTA|TTT; GAA|GAC; GAA|GAT; TTA|ATA; GAT|GGT	7	GTA|ATC; AAA|GAG; CAA|GAG; GGA|GAC; ATA|TTC; TTA|ATG; GAT|AAG	9	CGT|AAG; TAT|GCC; GAA|ACC; TTA|AGT; TCA|ATC; GTA|ACG; CAT|AGC; GGA|AAC; ACA|CAC	27	164	16.46	9.76	6.71	43.09	45.33	2.24
609	0	0	0	0	0	0	0	0	0	0	0	0	0	0	0	0	0	0	0	0	0	0	0	0	0	0	81	GAG|GAA; GAA|GAG; ATT|ATC; GCT|GCA; CAT|CAC; CCA|CCC; CCT|CCA; ATA|ATC; GAG|GAA; GTT|GTA; ACC|ACA; ATA|ATT; GGA|GGT; CTA|TTA; ACT|ACA; AAG|AAA; GCG|GCT; GAG|GAA; CTT|CTC; TTG|TTA; ACA|ACC; GGT|GGC; CAG|CAA; AAG|AAA; CCA|CCC; ATT|ATC; AGG|AGA; AAG|AAA; ACA|ACG; AGA|AGG; GGT|GGA; AGG|AGA; GGA|GGT; ATT|ATA; AAG|AAA; GTG|GTT; ACT|ACC; GGG|GGT; TAC|TAT; CTT|CTA; GCT|GCG; GCA|GCT; GAC|GAT; GAG|GAA; GGA…	4	CGT|AGG; AGG|CGT; CGT|AGG; CTA|TTG	0		0	181	0	2.21	44.75	45.86	45.3	-0.56
61	0	0.01371	-3e-05	-0.01906	0	-0.00695	-0.013	0.01478	0.01317	-1e-05	-0.0115	0	0.00686	-0.0556	0	0.00582	-0.00475	0.00695	0.01053	-0.0115	-4e-05	-0.01494	-0.0556	0.00695	0.00566	0	4	TTA|ATA; GAA|GAT; TTA|TTC; TTT|TAT	10	TTT|TAC; TGG|GAG; GAA|ATA; GAT|GGG; ACA|ATG; GTA|ATG; TTA|TAC; GGA|GAG; GTA|ATT; AAA|AGG	4	GAA|AGG; CGT|AAG; GGA|AAC; CAA|TCC	18	538	3.35	2.6	0.74	44.18	44.49	0.31
610	3e-05	-0.03576	0.01538	0	-0.02945	0.02221	-0.09674	0.05173	0	0	0	0.0351	-0.01943	0	0	-0.03227	0.02599	-0.01754	-0.0589	0	0.03335	0	0	-0.01754	0.029	-0.02945	3	TTA|ATA; TTA|ATA; TTA|ATA	2	GTA|ATG; TCA|ACC	3	TTA|GCG; TTA|GCC; GGA|AAT	8	168	4.76	2.98	1.79	44.84	45.83	0.99
611	0	-0.02274	0.02499	-0.03228	0.01537	0	-7e-05	-0.02081	0.08331	-0.01516	0	0.04226	-0.02806	0	0.05883	-0.03228	-0.01371	0	0.02854	0	0	-0.0556	0	0	-0.0154	0.01537	3	GAT|GAG; TTA|TTT; ATA|TTA	5	AAA|ATT; GAA|CAC; GAA|GCG; GCT|GTG; ATG|AAC	0		8	186	4.3	2.69	1.61	45.16	45.88	0.72
612	0	0.025	-0.01122	0	3e-05	0	0	0	-0.04159	0	0.03226	2e-05	0	0	3e-05	0	0	0	-0.0322	0.03226	0	0	0	0	0	3e-05	1	GAT|GAG	1	AAA|GAG	0		2	177	1.13	0.56	0.56	39.55	40.11	0.56
613	0	0	2e-05	-0.00012	0	-0.05129	0.12498	-0.01922	0	0	0	-0.01298	0.02106	-0.33372	0	0	0	0	0	0	3e-05	-0.00018	-0.33372	0	0.01614	0	4	ATG|TTG; TTA|ATA; TTT|TAT; TTA|ATA	2	AAA|AGC; GCT|AGT	1	TCA|AAG	7	175	4	1.71	2.29	42.29	42.48	0.19
614	-0.09094	0.08111	-0.0145	0.03131	0.03449	-0.10413	0.07404	0.02633	-0.04168	-0.00825	0.07695	-0.04166	0.04494	-0.09986	0.02128	-0.0351	0.01496	-0.06524	0	0.07695	0.0244	7e-05	-0.09986	-0.06524	0.0351	0.03449	19	CTA|TTA; TTC|TTT; GAG|GAA; GTC|GTA; ATC|ATA; CTT|ATT; ATT|ATA; GAC|GAT; GCC|TCC; ATT|ATA; AAT|GAT; AAG|AAA; ACT|TCT; CGG|TGG; TTT|TCT; GAT|GAA; ACT|ACA; TCT|TCA; GTA|CTA	4	AAG|GCG; CTT|TTA; GCT|AGT; GTC|ACC	0		11	171	6.43	2.34	11.11	37.82	36.26	-1.56
615	0	4e-05	0.02563	-0.11771	0	0	-0.04998	0.0196	0	0	0	0	0.01012	-0.12519	0	0.01473	-0.0159	0.01757	0	0	0.01922	-0.18192	-0.12519	0.01757	0	0	7	TTA|ATA; CTC|TTC; AAC|GAC; ATA|TTA; GAT|AAT; AAG|AAA; GAG|GAA	2	ACT|GTT; CTT|TAT	0		7	176	3.98	1.14	3.98	47.54	46.78	-0.76
616	0	0	0	0	0	-0.02437	0	0.01998	0	0	0	0	0	0	0	-0.01448	0.01612	-0.01638	0	0	0.01959	0	0	-0.01638	0.01665	0	4	GAT|GAG; GAT|GAG; ATC|ACC; CTC|GTC	0		0		4	184	2.17	0	2.17	48.01	48.55	0.54
617	0	0.08163	-0.04225	-0.0625	0.01754	0	-0.05555	0	0.03703	-0.00893	0	0.0137	-0.01163	0	0.01887	0	-0.0147	0	0.03225	0	0	-0.1	0	0	-0.01613	0.01754	4	GTA|ATA; GAT|GAA; GTT|ATT; TCC|TTC	1	GAT|GGA	0		5	165	3.03	0.61	2.42	44.24	43.84	-0.4
618	0	0	-0.02498	0.08333	-0.0156	0.0303	0.05405	-0.04651	-0.04159	0.01639	-0.03226	-0.03172	0.01852	0	-0.03996	0.03571	0	0.02381	5e-05	-0.03226	-0.03509	0.14286	0	0.02381	0	-0.0156	3	TTT|GTT; CCG|TCG; CAA|GAA	2	AGT|AAG; TTT|CTA	0		5	177	2.82	1.13	1.69	43.31	43.5	0.19
619	0	0	0	0	0	0	0	0	0	0	0	0	0	0	0	0	0	0	0	0	0	0	0	0	0	0	0		0		0		0	179	0	0	0	41.34	41.34	0
62	-0.00934	0.02188	-0.0174	0.02569	-0.00495	0.01369	-0.01469	0	0	0.00267	-0.00989	-0.00429	0.0034	0	-0.00609	0.00507	0	0.00628	0	-0.00989	-0.00675	0.02323	0	0.00628	0	-0.00495	19	GTA|ATA; GTA|ATA; AAC|GAC; ATT|GTT; ACC|AGC; GAT|AAT; CAG|AAG; AGG|AAG; GAA|GAC; GTG|GAG; GAG|AAG; TCT|GCT; GAA|CAA; GTA|ATA; TTG|ATG; AAG|AGG; TTT|CTT; AGG|AAG; GGG|GAG	2	ACA|GTA; AAA|TCA	0		21	552	3.8	0.36	3.44	47.34	47.22	-0.12
620	0	0	0	0	3e-05	0.02271	0.0455	-0.04171	0.03707	-1e-05	-0.03223	-0.01369	0.0097	0	3e-05	0.03279	-0.03033	0.04167	0.02634	-0.03223	-0.04004	0	0	0.04167	-0.03393	3e-05	3	GTA|ATA; GAA|CAA; GCT|GTT	3	ACA|AGC; TTA|GTC; CAA|AAG	1	ACA|GTG	7	183	3.83	2.19	1.64	46.63	46.99	0.36
621	0	0	0	0	0	0	0	0	0	0	0	0	0	0	0	0	0	0	0	0	0	0	0	0	0	0	84	TTT|TTC; GGA|GGC; CCT|CCC; GGA|GGC; GGA|GGG; AAG|AAA; ACA|ACT; ACA|ACG; GCT|GCG; AAA|AAG; ATA|ATT; GAG|GAA; AGA|AGG; GAG|GAA; AAA|AAG; GTT|GTC; GGG|GGA; GGG|GGA; ATT|ATA; GGA|GGT; AAA|AAG; AGG|AGA; AGT|AGC; AGA|AGG; GTT|GTG; ATA|ATT; GCA|GCC; CTA|TTA; ACT|ACC; GAG|GAA; ATA|ATC; CTT|CTG; GCA|GCC; TAT|TAC; GGT|GGA; CAA|CAG; GGA|GGC; TAT|TAC; TAT|TAC; GTC|GTG; GAT|GAC; GTC|GTA; GTA|GTT; GCA|GCC; ATT…	8	CTA|TTG; CGT|AGA; CTG|TTA; CGT|AGG; CTT|TTA; AGG|CGT; TTA|CTC; CTG|TTA	0		0	165	0	4.85	50.91	40.2	45.66	5.46
622	0.07417	-0.02706	0	-0.03338	-0.04619	0.04764	0	0.02177	-0.04005	0.01872	-0.02781	-0.01353	0.01221	0	-0.03708	0.04172	0	0.08114	-0.069	-0.02781	0	0	0	0.08114	0	-0.04619	7	GCA|GAA; AAA|AGA; ACG|AAG; CTG|ATG; AGC|AAC; GAG|GAC; GAA|GGA	0		1	AGC|GAG	8	168	4.76	0.6	4.17	46.63	46.23	-0.4
623	0	-0.02273	-0.0149	0.09519	4e-05	-0.04168	0.08692	0	0.04547	0.00786	-0.11105	-0.03075	0.01051	0.14289	-0.02497	-0.01725	0.02897	-0.03923	0.06899	-0.11105	0	0.13327	0.14289	-0.03923	0.01611	4e-05	90	ATC|ATA; GGG|GGA; AAG|AGG; TCC|TCA; GTT|GTC; GTA|GTT; CAA|CCA; CTC|CTT; TGG|AGG; TAT|TAC; GAG|GAA; GAA|GAG; GCT|GCC; GAG|GAA; GAA|AAA; GGA|GGG; TTG|TTA; GTT|GTA; GCC|GCT; CTG|CTA; TCA|TCC; AGG|AAG; CCC|CCT; AAA|AAG; ACG|ACT; AGA|AGG; GAG|GAA; CTC|CTA; TGT|TGC; CTA|TTA; AGG|AAG; CCA|CCT; ATA|ATT; GAA|GAG; ACC|ACT; CCA|CCT; AAA|GAA; GGG|GGA; TAT|TAC; GTG|GTC; GAT|GAC; GTT|GTA; GAG|GAA; GGC|GGG; CCC…	9	CTT|ATC; GTT|ACT; TTG|CTT; CTA|TTG; TTT|CTG; TTA|CTT; TTG|CTT; GCC|GGG; TTA|CTC	0		13	167	7.78	5.39	53.89	45.71	44.31	-1.4
624	-0.0588	0.12191	-0.03222	-0.06454	0	0	0	0	0.04544	0	-0.04544	-0.01785	0.01234	0	0	0	0	0	0.03447	-0.04544	0	0	0	0	0	0	68	ATC|ATT; CCC|CCT; ATC|ATA; AAA|AAG; GAG|GAA; CTG|CTA; TTA|CTA; TTC|TTA; ACG|ACA; GGG|GGA; CCA|CCG; GCG|GCC; CTC|CTT; GAA|GAG; AAG|AAA; CCG|CCA; GAC|GAT; TTT|TTC; GGC|GGA; AAG|AAA; GTT|GTA; TAC|TAT; GAG|GAA; CTT|CTG; GAG|GAA; TTC|TTT; TAC|TAT; GTT|GTA; AAG|AAA; ATA|ATT; ATA|ATT; GGC|GGA; ACC|ACA; GTC|GTA; AAC|AAG; GTG|GTT; TTA|CTA; AAT|AAC; GGC|GGA; CCT|CCA; TAC|TTC; AAA|CAA; GGT|GGA; GGC|GGA; ATA…	15	CTA|GTT; GTC|ATG; GTT|ATA; ACG|AAA; CGT|AGG; AAG|AGA; CTG|ATT; GGA|GAG; GAC|GGG; GTC|ATT; CTC|TTA; ATG|GTT; CGC|AGA; CTC|TTA; AAG|GAA	4	TCA|AGC; CTG|TAC; GAG|TCC; GAC|AGG	18	151	11.92	12.58	45.03	45.7	36.42	-9.28
625	0	0	0	0	0	0	0	0	0	0	0	0	0	0	0	0	0	0	0	0	0	0	0	0	0	0	4	GAT|GAG; AGG|AAG; GAA|GAT; AAG|AGG	0		0		4	160	2.5	0	2.5	43.75	43.96	0.21
626	0	0	0	0	0	0.02275	-0.03128	0	0	0	0	0.01451	-0.00981	0	0	0	0	0	0	0	0	0	0	0	0	0	10	GCC|GCT; ACC|ACG; CCT|CCG; TCC|GCC; GAG|GAA; CAA|CAG; TAC|TAT; GGT|GGA; TAC|TAT; GAC|GAT	0		0		1	181	0.55	0	5.52	51.2	50.83	-0.37
627	-0.02941	0.09756	-0.06154	0.0625	0	0.04651	-0.16	0.04348	0	0	0	0	-0.02062	0.28571	0	-0.01667	0.01587	-0.01961	0	0	0.01923	0	0.28571	-0.01961	-0.01786	0	70	AAA|AAG; ATT|ATA; GTA|GTG; GCA|GCT; ACT|ACG; GGC|GGA; GCA|GCT; ATA|ATT; ATT|ATA; TTA|TTG; ACT|ACC; CTA|CTT; CAC|CAT; TTG|TTA; ACA|ACT; GGT|GGA; GTT|GTC; GCA|GCG; GGG|GGA; ATT|ATC; GAT|GAG; GAA|GAG; GAC|GAT; TTC|TTT; GCT|GCA; CCC|CCA; TCA|TCC; TCC|TCT; TAC|TAT; CCA|CCC; TTT|TTC; GAC|GAT; GCC|GCG; GTA|GTT; TCA|TCT; ACA|ACT; CTA|TTA; GCA|GCT; GGG|GGA; AAC|AAT; ACA|ACT; GCC|GCG; GCA|GCT; AAG|AAA; AGA…	12	AGG|AAA; CTA|TTG; TTG|CTA; AGT|TCT; TAT|TTC; CTC|TTA; GTT|ATG; TCT|AGT; TAT|TTC; GTC|GCT; CTT|TTA; GTA|ATT	0		7	156	4.49	7.69	44.87	37.82	36.97	-0.85
628	0.02778	-0.04	0.01282	-0.04762	0	0	0.03846	-0.025	0.07143	0	-0.08696	0	0	0	0	0.01961	-0.01695	0.02273	0.05882	-0.08696	-0.02083	0	0	0.02273	-0.01887	0	1	GCT|GTT	2	ATA|CTT; GAA|AGA	3	TCA|GGC; GAA|AGG; CGT|AAA	6	160	3.75	3.13	0.63	42.5	42.71	0.21
629	0	-0.03638	0.01314	0.05558	0	0	0	-4e-05	-5e-05	-2e-05	6e-05	0	-2e-05	0	0	0	-3e-05	0	-4e-05	6e-05	-3e-05	0	0	0	-3e-05	0	4	AGA|AAA; GAA|GAT; ATT|GTT; TCC|CCC	1	ACG|AGC	0		5	174	2.87	0.57	2.3	46.36	46.55	0.19
63	0.02655	0.01887	-0.00939	-0.04412	0.00575	-0.02273	0.02532	0	0.01205	0	-0.01351	0.00465	0.00385	-0.08	0	0.01117	-0.01143	0.00662	0.02	-0.01351	0	-0.04255	-0.08	0.00662	0	0.00575	15	TTA|ATA; AAA|GAA; GAT|GAG; GAA|AAA; GTA|TTA; GCC|ACC; GCC|GTC; TCA|CCA; TTC|TAC; TAT|TTT; AAG|GAG; GTA|ATA; TTA|ATA; GAT|GAG; AAT|AAG	4	ATA|GTG; GTT|TAT; GAG|TAC; GAG|AGG	0		19	500	3.8	0.8	3	46.87	46.93	0.06
630	0	0	-0.01248	0.04174	-0.01722	0.09376	-0.19042	0.04256	0.03704	-0.00932	0	0.03226	-0.04703	0.18184	0.02041	-0.04542	0.01541	0	-0.02937	0	0.02041	0.0001	0.18184	0	-0.01849	-0.01722	6	TAT|TTT; ATA|ATG; TAT|TTT; GGT|GCT; ATT|CTT; GAA|CAA	4	TTG|AAG; GGA|CAA; AGA|GGT; ATA|TTG	0		10	158	6.33	2.53	3.8	40.51	41.14	0.63
631	-0.05004	0.02383	0.01281	-0.04352	-3e-05	0.03028	-0.19996	0.03572	0	0	-5e-05	-5e-05	2e-05	0	-3e-05	0	0	0	0	-5e-05	0	0	0	0	0	-3e-05	34	AGA|AGG; ATC|ATA; AGA|AGG; ATT|GTT; AGG|AAG; TCG|TCA; AAG|AAA; CCT|CCC; CCT|CCC; GGC|GGA; AGG|AAG; ATT|ATA; GGC|GGG; ATA|CTA; CTT|CTC; GTG|GCG; TTG|ATG; CTG|CTA; TAC|TAT; AGA|AGG; ACA|ACT; AGA|AGG; GAG|GAA; GTA|ATA; AAG|AGG; AAG|AGG; GCA|GCG; ATA|ATT; AAG|AGG; GGT|GGC; GAC|GAT; AGG|AGA; CTT|CTG; ATC|ATT	2	AGC|GGG; CTC|ATG	1	ACG|GTT	13	163	7.98	1.84	20.86	41.72	42.13	0.41
632	0	0	0	0	0	0	0	0	0	0	0	0	0	0	0	0	0	0	0	0	0	0	0	0	0	0	40	CAT|CAC; CCG|CCT; AGG|AGA; CTT|CTC; CTC|CTG; CTT|CTC; GCG|GCT; CAA|CAG; AGA|AGG; AGG|AGA; CTT|CTA; GGT|GGC; CTA|CTC; GCA|GCG; GAT|GAC; GTC|GTT; CTC|CTA; CAA|CAG; ACT|ACC; ATC|ATA; GCT|GCA; ACC|ACT; ATT|ATA; GAA|GAG; GGC|GGG; TCT|TCA; CTC|CTA; GTC|GTT; CTT|CTC; ACA|ACG; ACA|ACG; TAC|TAT; TCT|TCA; CCG|CCT; AAC|AAT; CAG|CAA; CCG|CCT; AGA|AGG; GAA|GAG; CAA|CAG	3	CTT|TTA; CTA|TTG; CTT|TTA	0		0	180	0	1.67	22.22	45.93	46.11	0.18
633	0	0.01922	-0.02779	0.04999	0	0	-0.03702	0.02434	0.03225	0.00846	-0.07405	-0.01408	0.01018	0	-0.01851	0.01612	-3e-05	0	0.05127	-0.07405	-4e-05	0	0	0	-3e-05	0	5	AGG|AAG; GAA|AAA; AAT|AAG; TTG|ATG; CTT|GTT	1	GTG|ATA	0		6	176	3.41	0.57	2.84	53.41	52.84	-0.57
634	0.03446	-0.01999	0.01269	-0.05888	-0.01514	0	0.06662	3e-05	0.02705	0	-0.04163	2e-05	0	0	3e-05	-4e-05	3e-05	0.02437	0	-0.04163	-0.0172	0.09993	0	0.02437	3e-05	-0.01514	10	ATA|CTA; GTC|ATC; TTT|CTT; GCC|GTC; ATT|GTT; GCG|GGG; AAG|AGG; GTG|GCG; CTA|ATA; GAC|GAG	3	ATC|TGC; GAG|AGG; GGT|AAT	0		13	175	7.43	1.71	5.71	44.38	44.57	0.19
635	0.09524	-0.06122	0.01411	0	-0.01961	0	0	0.01926	-0.15385	1e-05	0.06897	0.01852	-0.0104	0	0	0	2e-05	0.02439	-0.13636	0.06897	3e-05	0	0	0.02439	3e-05	-0.01961	81	GTA|GTT; TTA|TTG; CCC|CCT; CGG|AGG; AAG|AAA; CCT|CCA; GGT|GGA; AAA|GAA; CCA|CCT; CTT|CTC; ATT|ATA; ACC|ACT; GTA|GTT; GTT|GTG; ACC|ACT; GAG|GAA; AAC|AAT; ATC|ATA; CTG|ATG; AAG|AAA; GTA|GTT; GGA|GGT; TTA|CTA; AAA|AAC; CCC|CCA; AAC|AAT; GCT|GCG; ATT|ATA; TAT|TAC; GAC|GAT; ACC|ACA; GAA|GAG; TAT|TAC; AAG|AAA; CCC|CCA; ATT|ATA; GGA|GGT; ACA|ACG; GTT|GTC; AAA|AAG; CCC|CCT; CCT|CCC; GGA|GGC; ACT|ACC; ATT…	7	TTG|CTA; AAC|GAT; TTG|CTC; CTC|TTA; CTT|TTG; GCA|ACG; TCT|AAT	0		6	156	3.85	4.49	51.92	39.53	39.32	-0.21
637	0	0	0	0	0	-0.02223	0	0.0244	0	0	0	0	0	0	0	-0.02175	0.01429	-0.02501	0	0	0.02175	0	0	-0.02501	0.01786	0	0		1	GTA|ACA	0		1	178	0.56	0.56	0	45.51	45.51	0
638	0	0.02223	-0.02818	0.02942	0	0	0.04168	-0.02858	0	-0.0101	0.02942	0	0	0	0.01563	0	-0.01613	0.03031	-0.02633	0.02942	-0.02382	0	0	0.03031	-0.02001	0	1	GAT|GAG	5	ATA|CTT; ACA|AGT; GCT|GAG; GAT|AAC; AAA|AGG	3	AAA|GTC; CGT|AAG; CGT|AAA	9	167	5.39	4.79	0.6	44.91	45.51	0.6
639	0.0303	0	-0.01639	0	-0.01961	0	0.03703	0	-0.05	0.02521	-0.07692	-0.03225	0.0215	0	-0.04762	0.03389	0	0.02	0.04	-0.07692	0	0	0	0.02	0	-0.01961	6	GCT|GGT; AAT|CAT; ATT|GTT; AAC|GAC; TCT|ACT; ACA|TCA	1	GGG|AAG	0		7	165	4.24	0.61	3.64	45.66	45.86	0.2
64	0	0.00745	-0.00432	0	0	0	0	0	0	0	0	0	0	0	0	0	0	0	0	0	0	0	0	0	0	0	2	GTC|ATC; GTA|ATA	1	ATA|GTG	0		3	561	0.53	0.18	0.36	47	47	0
640	0.11115	-0.04547	-0.03178	0.07695	-0.01928	0.02438	0.0455	-0.02777	0.04165	-0.00991	0	0.03173	-0.0244	0	0.02127	-4e-05	-0.01612	0.05407	-0.03856	0	-0.02173	0	0	0.05407	-0.01785	-0.01928	8	AGA|AAA; GTC|ATC; CAC|CAA; ATT|GTT; CGC|CAC; GAA|AAA; AGC|AAC; GAA|GAC	2	TTA|AAA; AAG|CTG	1	GCC|TTG	11	151	7.28	1.99	5.3	50.99	49.89	-1.1
641	0	0	0.02438	-0.09527	0.01695	-0.02326	-0.03705	0.02378	0.04001	-0.00864	0	0.01352	-2e-05	-0.10003	0.01924	0	-0.01518	0	0.03449	0	-3e-05	-0.06669	-0.10003	0	-3e-05	0.01695	81	AGT|AGC; AAA|AAG; AAG|AAA; GGT|GGA; CAT|CAC; ATC|ATA; ACT|ACC; GGG|GGC; ACC|ACG; GCC|GCT; GGC|GGT; GCG|GCC; GGG|GGA; GGG|GGT; AAG|AAA; GTA|GTC; GTC|GTT; AAG|AAA; CCA|CCG; GTG|GTT; TAC|TAT; GGA|GGG; TAT|TAC; GCC|GCA; GGA|GGC; TTC|TTT; AAA|AAG; ATT|ATA; TCT|TCC; TAC|TAT; GGC|GGT; AAG|AAA; GTT|GTC; GGA|GGG; CCG|CCA; GCC|GCT; GCA|GCT; AAG|AAA; GAA|GAG; GCC|GCT; AAA|AAG; GTC|GTG; GTG|GTT; AAG|AAA; GGC…	8	TTA|ATG; CTG|TTA; CTT|TTG; AAG|AGA; CTT|TTG; CTA|TTG; TTT|TAC; CTG|TTA	1	GAG|TTC	4	171	2.34	5.26	47.37	44.44	42.88	-1.56
642	-0.04547	0	0.0235	-0.02779	0.01783	0	-0.09379	0.04346	0	-0.00802	0.03567	-3e-05	-0.01002	0.06669	0.02322	-0.02274	-2e-05	-0.03227	0	0.03567	0.01816	-0.03449	0.06669	-0.03227	-0.01452	0.01783	18	GAG|GAA; TAT|TAC; GCA|GCT; CTT|CTC; ATA|TTA; CAC|CAT; ATA|ATG; GAT|GAC; CAG|CAA; TAT|TTT; CTC|CTA; CTG|TTG; GTG|GTA; CTC|CTG; TCT|TCG; CTT|CTG; CTA|TTA; CTA|CTC	1	ATA|TTC	1	AAA|GGT	5	171	2.92	1.17	10.53	42.11	42.69	0.58
643	0	-0.09368	0.03703	0	3e-05	0	0	0	6e-05	0	0	2e-05	0	0	3e-05	0	0	0	6e-05	0	0	0	0	0	0	3e-05	3	ATT|GTT; ATC|GTC; GAG|GAC	0		0		3	174	1.72	0	1.72	43.3	43.68	0.38
644	0	-0.06668	0.01111	0	0.01613	-0.10717	0.07144	0	0	-0.01075	0.03704	-0.01515	0.01334	0	0.01819	-0.02703	0	-0.03334	0	0.03704	0	0	0	-0.03334	0	0.01613	75	GCG|GCT; GAT|GAG; TTC|TTT; TCC|TCA; CTT|CTG; GAG|GAA; GAG|GAA; CTT|CTG; GCC|GCA; ATA|ATC; GGT|GGA; GCA|GCT; AGG|AGA; GAG|AAG; TAC|TAT; AAA|GAA; AGT|AGC; GAA|GAG; AAG|AAA; ATA|ATC; GAG|GAT; ATA|ATT; GAG|GAA; TTG|TTA; GAG|GAA; ATT|ATC; GCA|GCG; GAA|GAG; AAG|AAA; TAC|TAT; GGA|GGG; AAA|AAG; GTC|GTA; TTC|TTT; GAA|GAG; ATA|ATT; GGG|GGC; CCA|CCG; CTC|CTT; CCA|CCC; GTC|GTT; GCG|GCT; CAG|CAA; GAC|GAT; GAC…	10	CTC|TTG; GCC|TCT; CTT|TTA; GCT|CCA; CTC|TTA; CTC|TTA; CTG|TTA; TTA|CTT; CTT|TTG; CTT|TTA	1	AAA|GGG	7	152	4.61	7.24	49.34	50.22	43.86	-6.36
645	0	0	0	0	0	0	0	0	0	0	0	0	0	0	0	0	0	0	0	0	0	0	0	0	0	0	0		0		0		0	171	0	0	0	45.42	45.42	0
646	-0.08689	-4e-05	0.03752	-0.04997	0.01697	-0.02498	-0.05878	0.01999	0.03997	-0.00884	6e-05	3e-05	0	0	0.02002	-0.03997	0.01514	-0.04875	0.03224	6e-05	0.01817	0	0	-0.04875	0.01784	0.01697	3	GAA|GAC; GTA|GCA; GTA|ATA	3	AAA|AGG; ATA|GTT; GAA|GGG	0		6	166	3.61	1.81	1.81	42.37	43.57	1.2
647	0	0	0	0	0	0	0	0	0	0	0	0	0	0	0	0	0	0	0	0	0	0	0	0	0	0	3	ATT|ATA; GTT|GTA; GAG|GAA	2	AGG|CGT; AGG|CGT	0		0	163	0	1.23	1.84	44.79	44.58	-0.21
649	0.03329	0	-3e-05	-0.03567	-0.02378	-0.02175	0.09993	-0.02175	0	0.00779	-0.04993	-0.04253	0.01884	0	-0.03121	0.01665	-2e-05	0.01998	0	-0.04993	-3e-05	0	0	0.01998	-3e-05	-0.02378	6	CTA|ATA; GAG|GAC; GCA|TCA; AAG|AGG; ATG|AAG; GAC|GAG	1	GCT|ATT	0		7	164	4.27	0.61	3.66	44.92	44.31	-0.61
65	-6e-05	-0.00819	0.00387	-7e-05	0	0.00828	-0.01272	0	0.0111	-0.00276	0	0.00425	-0.00679	0.04344	0.00555	-0.00584	-3e-05	-4e-05	0	0	0	-0.00013	0.04344	-4e-05	-0.00568	0	1	GAA|GGA	1	TAT|TTC	1	TCA|AAT	3	552	0.54	0.36	0.18	45.89	45.95	0.06
650	5e-05	-0.05999	0.04285	0	0	-0.02038	0.14289	-0.02001	-0.04763	0.00808	0	-0.03075	0.02084	0	-0.02501	0.01474	0	3e-05	0	0	0	0	0	3e-05	0	0	8	ACG|TCG; ATT|GTT; ATG|ATT; GCC|TCC; AAT|GAT; CTT|GTT; ATT|CTT; AGT|ACT	1	ATA|GTG	0		9	171	5.26	0.58	4.68	42.88	43.47	0.59
651	0	0	0	0	0	0	0	0	0	0	0	0	0	0	0	0	0	0	0	0	0	0	0	0	0	0	0		0		0		0	160	0	0	0	41.88	41.88	0
652	0	0	0	0	0	0	0	0	0	0	0	0	0	0	0	0	0	0	0	0	0	0	0	0	0	0	77	GGT|GGC; CAC|CAT; AAG|AAA; GCA|GCC; CCA|CCG; AAG|AAA; GTG|GTA; AGC|AGT; GAT|GAC; AAA|AAG; GGG|GGT; TCA|TCC; AGA|AGG; GAA|GAG; GAC|GAT; GGT|GGC; CCA|CCT; GAG|GAA; GAA|GAG; CTC|CTT; TCT|TCG; GGG|GGA; GAA|GAG; TAC|TAT; GTA|GTG; CCA|CCT; GAT|GAC; AAG|AAA; ATC|ATT; GAG|GAA; GCA|GCG; GAT|GAC; ACT|ACG; GGT|GGA; GGA|GGG; ACA|ACG; GAC|GAT; GTA|GTT; GAG|GAA; AAG|AAA; CCC|CCA; GAT|GAC; AAG|AAA; CTG|TTG; GGA…	1	TTA|CTC	0		0	167	0	0.6	46.11	41.92	44.11	2.19
653	0	0	0	0	0	0	0	0	0	0	0	0	0	0	0	0	0	0	0	0	0	0	0	0	0	0	68	GAA|GAG; ATA|ATT; GAA|GAG; TTT|TTC; GAA|GAG; GCT|GCA; AAA|AAG; TTC|TTT; GAG|GAA; CAG|CAA; GTT|GTC; TAT|TAC; GTT|GTA; CCA|CCT; AAG|AAA; GTA|GTC; ATA|ATC; AAT|AAC; CTA|TTA; AAG|AAA; TCA|TCT; TAT|TAC; ACA|ACG; TAT|TAC; AAA|AAG; ATA|ATT; TTA|CTA; AAC|AAT; GAG|GAA; TAC|TAT; GAG|GAA; GAA|GAG; GTA|GTT; GAA|GAG; GCT|GCC; GTT|GTA; GGG|GGA; TTT|TTC; GTA|GTT; GCC|GCT; ATT|ATA; CTT|CTC; AAC|AAT; GTC|GTG; ACT…	6	CGT|AGG; CTT|TTA; TTG|CTA; CTT|TTG; CGT|AGG; AGA|CGT	1	AGC|TCA	0	145	0	4.83	46.9	34.25	35.4	1.15
654	-0.03448	0.02627	0	0	0.0196	-0.02225	0	0	0	-0.00849	0.03845	0	-2e-05	0	0.0238	-0.02003	0	-0.02442	0	0.03845	0.0204	-0.04999	0	-0.02442	0	0.0196	5	TTA|ATA; ATG|CTG; CCC|TCC; AGA|ATA; TAC|TTC	1	GTT|ACT	1	ATA|TAC	7	161	4.35	1.24	3.11	41.82	41.82	0
655	0	0	0	0	0	0	0	0	0	0	0	0	0	0	0	0	0	0	0	0	0	0	0	0	0	0	0		0		0		0	163	0	0	0	45.4	45.4	0
656	0	0	-0.01613	0.025	0	0.02778	0	-0.02941	-0.02632	0	0.03125	0	0	0	0	0.02941	-0.01818	0.03226	-0.02439	0.03125	-0.02778	0	0	0.03226	-0.02273	0	4	CTA|TTA; ATC|GTC; ACA|ATA; GTG|GTA	1	AGA|GAA	0		3	159	1.89	0.63	2.52	45.91	45.49	-0.42
657	0	0	0	0	0	0	0	0	0	0	0	0	0	0	0	0	0	0	0	0	0	0	0	0	0	0	10	ACT|ACC; GGG|GGA; GTG|GTA; TTG|TTA; TTA|TTG; GTC|GTT; ACG|ACA; GGG|GGA; ACG|ACA; GCA|GCG	0		0		0	157	0	0	6.37	45.65	44.8	-0.85
658	0.06253	-0.03335	0.01561	-0.02859	-0.0164	-0.07696	0	0.09375	0	0.01074	-0.05266	-0.01667	0.01315	0	-0.02001	-0.02943	0.03278	-0.0435	0	-0.05266	0.05713	0	0	-0.0435	0.03845	-0.0164	3	GTC|ATC; ATC|ACC; ATA|AGA	2	CTT|ACT; ATA|TTG	1	GCA|ATG	6	145	4.14	2.07	2.07	39.08	39.31	0.23
659	0	0	0	0	0	0	0	0	0	0	0	0	0	0	0	0	0	0	0	0	0	0	0	0	0	0	0		0		0		0	153	0	0	0	41.39	41.39	0
660	0	0	0	0	0	0	0	0	0	0	0	0	0	0	0	0	0	0	0	0	0	0	0	0	0	0	77	AAT|AAC; ATT|ATA; GAA|GAG; GCT|GCA; TTC|TTT; ATT|ATC; CTT|CTC; CCC|CCA; GCA|GCT; GCT|GCA; GTT|GTA; TTA|CTA; CCT|CCA; ATT|ATA; TTT|TTC; AGA|AGG; ATC|ATA; GGA|GGT; GAC|GAT; GGC|GGA; ACG|ACT; TTT|TTC; TTC|TTT; GGG|GGA; GGA|GGG; CCC|CCA; TAC|TAT; GGT|GGG; GCC|GCG; GTT|GTA; GCC|GCT; GCC|GCT; GTT|GTG; CTA|TTA; GGA|GGT; AGT|AGC; TTC|TTT; AAA|AAG; CTC|CTG; CGA|AGA; GGT|GGC; CCT|CCA; GCA|GCC; GTG|GTT; GGT…	4	TCT|AGT; CTG|TTA; CTT|TTG; TTG|CTA	0		0	156	0	2.56	49.36	43.59	43.38	-0.21
662	-0.02382	-0.02444	0.02984	0	0.0392	-0.02274	-0.04349	-3e-05	0	-0.00809	0.04763	0	-0.01046	0.20007	0.0244	-0.01518	-3e-05	-0.03573	0.03329	0.04763	-3e-05	0	0.20007	-0.03573	-0.01822	0.0392	8	ATC|ATA; AAT|GAT; GAG|GGG; GTT|CTT; TAC|TTC; ATT|GTT; ATT|ATA; AAG|AAA	2	AGA|CGT; ATA|TTG	1	AAA|CCC	7	167	4.19	1.8	4.79	49.1	50.3	1.2
663	0	0	0	0	0	0	0	0	0	0	0	0	0	0	0	0	0	0	0	0	0	0	0	0	0	0	0		0		0		0	161	0	0	0	41.82	41.82	0
664	0.03333	-0.02703	0.01563	-0.04	0	0	0	0	0.03571	0	-0.03704	0	-0.02564	0.2	0	-0.02222	0.01695	-0.025	0.03333	-0.03704	0	0.0625	0.2	-0.025	-0.02041	0	6	AAA|AGA; GAA|AAA; GCT|ACT; TAT|TTT; GAT|GAA; GAA|AAA	5	GGA|GAG; GGA|AGC; TAT|TGC; TGT|CCT; AAA|AGG	1	AAA|GGT	12	156	7.69	3.85	3.85	41.67	42.74	1.07
665	0	0.0238	-0.01695	-5e-05	-0.01697	0	0.10524	-0.02499	0	0.01886	-0.08338	-0.04547	0.03749	0	-0.04169	0.04347	0	0.02856	0.02857	-0.08338	-0.02438	0.04999	0	0.02856	0	-0.01697	70	GAA|GAG; CTT|CTA; AGA|AGG; GTA|GTT; GCA|GCT; TCT|TCC; CTC|CTA; ATA|ATT; AGA|AGG; GCG|GCT; GAA|GAG; AAA|AAG; TAT|TAC; GAA|GAG; GGG|GGT; AAA|AAG; GAC|GAT; TAT|TAC; GCG|GCA; GTA|GTC; ATT|ATC; GAG|GAA; GAT|GAC; AGA|AGG; CTA|CTG; ACC|ACT; GTA|GTT; GGG|GGA; ACG|ACT; AAA|AGA; GTT|GTA; GAC|GAT; GAG|GAA; TTT|TTC; AAC|AAT; TTT|TTC; GTT|GTG; GAA|GAG; AAG|AAA; CCT|CCA; TTT|TTC; TTT|TTC; ACT|ACA; GTT|GTC; CCT…	10	CTC|TTA; AAT|GAA; CGA|AGG; TTA|CTT; GCG|TCT; TTT|CTA; GAT|AAG; TTA|CTT; CTT|ATA; AGA|CGT	0		10	155	6.45	6.45	45.16	36.77	38.92	2.15
666	0.05002	-0.06777	0.07463	-0.11106	3e-05	4e-05	0.04547	-0.02223	7e-05	0.00848	-0.04539	6e-05	0	0	-0.02266	0.01819	0	4e-05	0.03126	-0.04539	0	0	0	4e-05	0	3e-05	5	ATC|GTC; AAA|AGA; TTA|ATA; AGT|ACT; GAG|GAT	3	CAG|AGG; ATG|CTA; ATA|GTG	0		8	164	4.88	1.83	3.05	46.75	47.36	0.61
667	-0.04992	0.06897	0	-0.03846	-0.01539	0.05887	0	-0.02326	0	0.01962	-0.06897	-0.04543	0.0375	0	-0.03704	0.07147	-0.01639	0.06457	0.02778	-0.06897	-0.02174	0	0	0.06457	-0.02	-0.01539	4	AAT|AAG; CCA|GCA; GAA|GAC; TCA|GCA	3	ACA|TCG; GCT|GGG; AAA|AGG	2	ACA|GTT; GCT|AAG	9	157	5.73	3.18	2.55	42.04	43.31	1.27
668	-0.02702	0.02439	0	0	0	-0.01786	0	0.02127	0	0	0	-0.02	0.0099	0	0	-0.01515	0.01389	-0.01785	0	0	0.02	0	0	-0.01785	0.01724	0	1	TGT|TCT	1	TTA|ATG	0		2	165	1.21	0.61	0.61	42.02	42.22	0.2
669	0.07996	-0.1026	0.02986	0	-0.03227	0.05553	0	0	-0.0263	0.00924	0	0.02777	-0.02598	0	-0.01886	-4e-05	0.01408	0.03447	-0.04349	0	0.02082	0	0	0.03447	0.01723	-0.03227	70	AGT|AGC; AAA|AAG; GAA|GAG; TTT|TTC; ATT|ATA; GAC|GAG; GTG|GTA; GAT|GAC; GTC|GTG; TCA|TCT; TAT|TAC; GGA|GGG; AAT|AAC; ATA|GTA; ATT|ATC; CTA|CTG; GAC|GAT; GGA|GGC; ATT|ATA; GAT|GAC; GAC|AAC; GAG|GAT; ATC|GTC; AGA|AGG; GGA|GGG; AAA|AAG; ACA|ACC; CTA|CTT; TTT|TTC; ACC|ACG; CTG|TTG; AGA|AGG; TAT|TAC; GAG|GAA; GTG|GTA; GAT|GAC; ATT|ATA; TTT|TTC; CTC|CTT; AAT|AAC; GAA|GAG; GCT|GCC; CTT|CTG; GGA|GGG; AGA…	7	ATT|GTC; GGA|GAT; TTA|CTT; ATG|CTC; TTG|CTT; CTT|TTG; ATT|CTG	3	AGC|CAA; GTT|CCC; AGT|TCA	13	162	8.02	6.17	43.21	42.39	50.62	8.23
67	0.02227	-0.03728	0.00459	0.02099	0.01049	-0.01375	0.01424	-0.00761	0.02597	-0.01322	0.03699	0.03415	-0.02333	0	0.03375	-0.02643	0	-0.01356	-0.0092	0.03699	-0.00697	0.0178	0	-0.01356	0	0.01049	13	TCT|ACT; AGG|ACG; AAG|AGG; GAG|GAC; AAG|ACG; AGG|AAG; ATC|CTC; TTA|GTA; GAG|CAG; GTA|ATA; AGT|ACT; ATC|CTC; AAA|AAT	4	AAT|CAA; TTT|CTG; GCC|AAC; GAT|GCG	0		17	536	3.17	0.75	2.43	48.26	48.63	0.37
670	0	-0.06818	0.04917	0	0.01723	-0.02324	0	0	0	-0.00877	0.03843	0	0	0	0	0	0	-0.02221	0	0.03843	0	0	0	-0.02221	0	0.01723	2	AAG|AGG; AGG|AAG	3	ATA|CCA; ATA|GTG; CAT|GTT	0		5	166	3.01	1.81	1.2	49.8	50.6	0.8
671	0	0.03999	0	-0.4	-0.01754	0.025	0	0	0	0.00862	-0.04545	-0.01587	0.01031	0	-0.02272	0.01587	0	0.02	0	-0.04545	0	0	0	0.02	0	-0.01754	40	GTA|GTC; GTG|GTT; CTT|CTA; GCC|GCT; CCC|CCA; GCA|GCT; ATT|ATA; CTA|CTC; GTT|GTG; ATC|ATA; AAT|AAC; ACA|ACT; GAC|GAG; TTT|TTC; GGC|GGG; CAA|CAG; GTT|GTA; ACA|ACT; CAA|CAG; CTG|TTG; CCA|CCG; ATA|ATC; GGC|GGG; TTG|TTA; ACA|ACG; GTC|GTT; GCT|GCA; GCC|GCT; GCA|GCC; GTT|GTC; ATA|ATT; ACA|ACG; GCA|GCT; ACA|ACC; GTG|GTC; GGA|GGC; CCT|CCA; GTG|GTT; AAG|AGG; GCT|GCC	3	AAG|AGA; CTG|TTA; TTG|CTA	1	CCA|AAG	4	161	2.48	2.48	24.84	46.79	47.83	1.04
672	-0.05883	0.03844	-0.02326	0.05882	0	0.02219	0	-0.02326	0	-1e-05	0	-0.02273	-2e-05	0.16667	0	-0.01565	0.01639	-0.02003	0	0	0	0.07692	0.16667	-0.02003	0	0	7	GTA|ATA; ATC|CTC; GGT|AGT; GAA|GAC; CCG|GCG; GTC|ATC; GTC|ATC	1	AGT|GTT	3	CAG|AGC; TAT|GGA; ATG|CAA	11	146	7.53	2.74	4.79	49.09	49.09	0
673	0.04759	-0.07499	-0.03277	0.18178	-0.04348	0.05402	0.04997	-0.02434	-0.15795	0.02779	0	-0.04655	0.01078	0.12493	-0.10003	0.03774	0.01641	0.02701	-0.06897	0	-0.04645	0.16657	0.12493	0.02701	3e-05	-0.04348	8	CTT|TTT; AAG|GAG; AGG|AAG; TTC|CTC; GAG|GAT; ATC|CTC; ATT|GTT; AAC|GAC	3	TTC|CTA; TCG|GAG; CAA|AAT	2	TTT|AAG; TAC|ATG	13	144	9.03	3.47	5.56	40.74	41.2	0.46
674	-0.06248	0.03333	0.02083	-0.15383	0.0125	-0.05262	0	0	0.02438	0	-0.04761	-0.01351	0.01282	0	0	0	0	-0.04999	0.03389	-0.04761	0	0	0	-0.04999	0	0.0125	65	GCG|GCC; CTG|CTT; CTC|CTA; TCG|TCA; TCT|TCA; TTG|TTA; GAA|GAG; GAA|GAG; ACA|ACG; GTA|GTT; GAG|GAA; CTA|CTT; GAA|GAG; GTC|GTT; GAG|GAA; CAA|CAG; ATC|CTC; AAT|AAC; GAG|GAA; GAC|GAT; ATC|CTC; CCA|CCG; ATA|ATC; AAT|AAC; ATA|ATT; CAG|CAA; GAA|GAG; CTC|ATC; GAA|GAG; GAA|GAG; ATC|ATA; GAA|GAG; CTT|CTC; ACC|ACG; ATT|ATA; TAT|TAC; GAG|GAA; GTT|GTA; GTA|GTC; AAT|AAC; TTT|TTC; GAA|GAG; CAG|CAA; TTA|CTA; TCA…	12	ATT|GTA; CGT|AGG; AAT|GAG; AGG|CGT; GAA|CAG; AAT|GAG; CGC|AGG; ATA|GTT; CGC|AGG; GTC|ATA; TTA|CTC; TTA|CTC	7	GAA|AGG; GAG|AGC; AGC|TCT; TCA|AGC; TCA|AGT; TCA|AGT; AAA|CGT	12	155	7.74	12.26	41.94	41.51	47.1	5.59
675	0	-6e-05	-0.05065	0.20007	0.03124	-0.1765	0.07146	-0.03034	-0.05558	-0.01221	0.12502	0.01562	-0.0143	0	0.01724	-0.06899	0.01818	-0.13046	-0.02503	0.12502	-0.02567	0.12504	0	-0.13046	0.02127	0.03124	67	GAG|GAT; GCT|GCC; TTG|TTA; GCT|GCA; GTC|GTG; GAG|GAA; CTG|CTT; TTC|TTT; CTG|ATG; GCC|GCT; GAT|GAA; GCA|GCC; AGA|AGG; AGG|AAG; TTT|TTC; TTG|CTG; GCC|GCA; GAG|GAA; GCT|GCA; GGA|GAA; GAG|GAA; GAA|GAG; TTC|CTC; ATC|ATA; GAG|GAA; GCC|GCT; AAG|AAA; GAG|GAA; GAA|GAG; AAA|AAG; AAG|AAA; ATC|ACC; AAA|AAG; GAA|GGA; CTC|CTG; GCG|GCC; GTA|GTG; AAG|GAG; CAG|CAA; AAG|AAA; ACA|ACT; GTC|GTT; AGG|AGA; TTT|TTA; GAG…	16	GAG|GTT; ATT|GTC; TTG|CTT; AAG|ATC; AGG|AAA; TTA|CTT; TTG|CTC; ATA|CTC; GTG|ATA; AAC|GAG; GTC|ATA; GAT|AAG; AAG|GAA; ATT|ACC; AAG|GAA; CTT|TTA	3	GTT|CCC; GCG|CTT; ATG|GCA	25	142	17.61	13.38	47.18	47.65	42.72	-4.93
676	0	0	0	0	0	0	0	0	0	0	0	0	0	0	0	0	0	0	0	0	0	0	0	0	0	0	8	GTT|GTA; GGC|GGA; CGG|CGT; GTT|GTA; GGC|GGA; GGC|GGA; GAG|GAA; GAG|GAA	2	CTC|TTA; AGG|CGT	0		0	137	0	1.46	5.84	45.5	43.55	-1.95
678	0	-0.12502	0.07144	-0.13336	0.01755	-0.03449	-0.07144	0.01923	0	-0.01	0.03847	0.01539	-0.01191	0	0.01961	-0.02565	0	-0.03031	0	0.03847	0.01887	-0.11113	0	-0.03031	0	0.01755	14	AGG|AAG; TCT|GCT; ATT|GTT; TTA|ATA; AAG|AGG; ATA|GTA; GCC|GGC; CTC|TTC; GAC|GAA; ATA|GTA; AAG|AGG; GAG|GAT; GAC|GAG; TTA|ATA	4	GAA|AAT; CAA|CCT; TCA|GAA; AAA|GGA	0		18	152	11.84	2.63	9.21	35.75	36.62	0.87
679	-0.0323	0.0196	0	0	0	0.02856	-0.04172	0	0	-1e-05	0	0	-2e-05	0	0	-3e-05	0	-4e-05	0	0	0	0	0	-4e-05	0	0	40	GTT|GTA; CCA|CCG; GTC|GTT; CAA|CAG; GAC|GAT; GAT|GAC; GCG|GCA; AGA|AGG; ACG|GCG; TTC|TTT; GAA|GAG; GCG|GCA; CCT|CCC; CAA|CAG; AAT|AAC; GAC|GAT; GAA|GAG; CTC|CTT; GCT|GCC; GTA|GTG; CAT|CAC; TTC|TTT; GTA|GTG; AAT|AAC; CAT|CAC; GTC|GTT; GCT|GCC; GTT|GTA; AGT|AGC; CAA|CAG; GAA|GAG; GAC|GAT; CTC|CTT; AGA|AGG; TCC|TCA; GTG|GTA; GTT|GTC; GCG|GCA; GAG|GAA; GAT|GAC	0		0		1	162	0.62	0	24.69	38.68	40.33	1.65
68	0	0.02054	-0.00955	-0.01303	-3e-05	-0.00712	0	0.00774	0	-1e-05	-6e-05	-2e-05	-2e-05	0	-3e-05	-0.00545	0.00531	-0.00678	0	-6e-05	0.00703	0	0	-0.00678	0.0062	-3e-05	6	GTT|ATT; GAT|GAG; AAG|AGG; GTA|ATA; GCG|ACG; GTT|GCT	0		0		6	528	1.14	0	1.14	46.84	46.84	0
680	0	0	0	0	0	0	0	0	0	0	0	0	0	0	0	0	0	0	0	0	0	0	0	0	0	0	0		0		0		0	154	0	0	0	49.35	49.35	0
681	0	0	0	0	0	0	0	0	0	0	0	0	0	0	0	0	0	0	0	0	0	0	0	0	0	0	0		0		0		0	147	0	0	0	43.76	43.76	0
682	0	0.03334	-0.01493	0	0	-0.03449	0.05556	0	0.04546	-0.01087	0	0	0	0	0.02222	-0.02381	0	0	0	0	0	0	0	0	0	0	86	AAG|AAA; TTT|TTC; ATT|ATA; GCG|GCA; ACT|ACC; TGT|TGC; CCT|CCC; CCC|CCT; AGG|AGA; GAG|GAA; GGG|GGA; GAC|GAT; GCG|GCT; GAA|GAG; GAA|GAG; CTA|ATA; GCT|GCC; AAA|AAG; AGG|AGA; ACA|ACG; GGA|GGG; GGG|GGT; GGG|GGA; GAA|GAG; AAA|AAG; GAA|GAG; GAA|GAG; GCG|GCA; ATC|ATT; AGA|AGG; TCT|TCC; GAG|GAA; ACA|ACG; GCG|GCC; CAA|CAG; AGA|AGG; TTC|TTT; ATT|ATC; CCT|CCC; GAC|GAT; ATT|ATC; CCC|CCT; TTA|CTA; GAA|GAG; GAA…	15	TTG|CTC; TTA|CTC; GCA|GGG; CTG|TTA; CCA|GAA; TTG|CTC; TTG|CTT; TTG|CTT; TTG|CTT; TTG|CTT; CTT|ATC; AGT|GGA; TTG|CTA; TTG|CTA; CTG|TTA	1	GAC|CCT	7	137	5.11	11.68	62.77	44.53	44.53	0
683	0.16005	-0.15378	2e-05	-6e-05	-0.04165	0.05265	0.15008	-0.08824	0.08698	3e-05	-0.09094	0.06454	-0.05795	0	0	4e-05	2e-05	0.05884	5e-05	-0.09094	-0.02627	0.04998	0	0.05884	3e-05	-0.04165	23	AAA|AGA; TAT|TTT; GTT|ATT; AGA|AAA; AGT|AAT; ATT|CTT; AAA|AGA; CAT|GAT; ATG|AAG; GAA|GCA; GAT|GAA; GCT|GTT; GAA|GAT; TGC|TAC; TCT|ACT; TCA|CCA; ATT|GTT; GAG|AAG; AGT|AAT; TTA|ATA; GAA|AAA; AAT|CAT; AAA|GAA	3	TTC|CTA; TTC|CTG; GGG|CAG	1	GAA|TCT	27	140	19.29	2.86	16.43	38.81	38.81	0
684	0.11768	-0.03335	-0.01616	0	-0.04002	0	0.05558	0.02938	-0.08337	0.01112	0.04757	-2e-05	0	0	-0.02226	5e-05	0.01638	0.04168	-0.10344	0.04757	0.02629	0	0	0.04168	0.02081	-0.04002	6	ATC|GTC; AAG|GAG; GCA|CCA; AAA|GAA; GTC|ATC; GTC|ATC	2	GGC|AAC; ATA|AAG	0		8	135	5.93	1.48	4.44	40.74	40.74	0
685	0	-0.06974	0.04284	0	0.03702	-0.02856	0	-0.0238	0.04346	-0.01999	0.0357	0.03447	-0.02298	0	0.04254	-0.02127	-0.01754	-0.02499	0.03845	0.0357	-0.02082	0	0	-0.02499	-0.0196	0.03702	4	ATT|ATA; AAG|AAA; ACT|ACA; ATT|ATA	5	AAA|GAT; GAA|GTT; AGA|CGT; AGA|CGT; AGG|CGT	1	GAG|ACT	3	151	1.99	3.97	2.65	44.15	44.37	0.22
686	-0.0588	0.06522	-0.03329	0	0.01641	-0.03442	0.06663	-0.0263	0.04004	0.01112	-0.0714	-0.03329	0.03846	-0.19989	3e-05	0.04763	-0.0392	0.03229	0.09091	-0.0714	-0.02438	-0.09994	-0.19989	0.03229	-0.02173	0.01641	6	ACG|TCG; AAT|AAG; ACT|AGT; CAG|AAG; ACT|ATT; GAG|GGG	3	GCC|TAC; GTC|ACC; AGC|CAC	1	AGG|GTT	10	143	6.99	2.8	4.2	44.99	44.29	-0.7
688	0	4e-05	0.02898	-0.11118	-3e-05	0.03034	0	-0.02222	0	1e-05	-6e-05	-2e-05	2e-05	0	-3e-05	0.0213	-0.01818	0.02706	0	-6e-05	-0.02127	0	0	0.02706	-0.02	-3e-05	5	CTC|ATC; ACG|ACC; AAA|AGA; AAA|AGA; ATT|ATA	1	ACT|GTT	0		4	149	2.68	0.67	3.36	41.16	41.39	0.23
689	0.04767	-0.03034	0.01426	-0.03708	-5e-05	4e-05	0	-4e-05	-0.06257	0.01041	-4e-05	-2e-05	-2e-05	0	-0.02005	0.02002	-3e-05	4e-05	-7e-05	-4e-05	-4e-05	0	0	4e-05	-4e-05	-5e-05	5	GTG|TTG; GAA|GAT; AGC|ACC; AAA|AGA; AAC|GAC	0		0		5	151	3.31	0	3.31	47.46	47.68	0.22
69	4e-05	0.00869	0.01484	-0.05625	0.01196	-0.00803	-0.02295	0.00797	0	0	0	-0.00993	0.00356	0.0455	-0.00747	0.01088	-0.00541	-0.0066	0.02102	0	-4e-05	-0.02032	0.0455	-0.0066	-0.01228	0.01196	18	AAA|AGA; GCT|TCT; ATT|TTT; CTA|ATA; GAT|GAG; TCG|GCG; TTG|ATG; AAG|AGG; TTG|ATG; AAG|GAG; TAC|TTC; TTC|CTC; ATG|CTG; AAT|AAA; ATA|CTA; CTT|ATT; GCG|GAG; AAG|AGG	4	ATA|GTG; CAT|AAG; GCC|TTC; TTC|GCC	3	GAA|TTT; GAA|CCC; AAT|GGG	25	503	4.97	1.39	3.58	48.64	49.37	0.73
690	-5e-05	-0.05557	0.07577	-0.16668	3e-05	0.03447	-0.04767	-3e-05	-0.0476	0.00977	6e-05	-0.01723	0.01174	0	-0.04649	0.04254	-3e-05	-4e-05	0	6e-05	-3e-05	0	0	-4e-05	-3e-05	3e-05	61	ATG|GTG; CTG|CTC; GAG|GAA; GAT|GAC; CTA|TTA; GAC|GAT; GGG|GGA; AGA|AGG; TCA|TCG; AAT|AAC; GTT|GTG; GAA|GAG; TCA|TCC; ACT|ACC; AGA|AGG; GTA|GTC; AAG|AAT; AAG|AGG; GGT|GGA; AAA|AAG; GCA|GCC; GCA|GCT; AAA|AAG; GCA|GCT; GAA|GAG; GCG|GCC; TTT|TTC; GCT|GCA; GAG|GAA; CCA|CCT; AAA|AAG; GTA|GTC; GAA|GAG; AAA|AAG; CTG|CTC; CCA|CCT; GAA|GAG; GAC|GAT; GTG|GTT; GGA|GGC; ACC|ACT; ATA|ATC; GTC|GTT; GTA|GTC; CTC…	19	CTA|ATT; CGT|AGG; TTA|CTC; CGT|AGA; CTA|ATT; GTT|GCA; TTA|CTG; AAT|GAG; ATC|GTT; GTA|GCT; AAC|GCC; GCA|GTT; TTA|CTT; TTA|CTT; GCT|GTC; CTT|TTG; CTC|ATA; CTT|ATG; CTA|TTG	5	ATG|GCA; CAT|AGG; GCT|ATG; GCA|AGC; TCA|CGC	21	147	14.29	16.33	41.5	36.96	42.63	5.67
692	0	0.02945	-0.04614	0.10517	-0.01818	0	0.09676	-0.06665	0	-0.01	0.04761	0	2e-05	-0.00037	0.02083	-0.0217	-3e-05	0.02567	-0.05881	0.04761	-0.05404	0.11101	-0.00037	0.02567	0	-0.01818	12	TTT|TTG; GCA|TCA; GAT|GAA; GTA|ATA; GAA|GAC; GAT|GAA; AAA|CAA; AGC|AAC; CTC|GTC; ATA|TTA; ACC|AGC; TTC|TTG	2	TGG|TAC; GCG|ATG	1	ATG|GCA	15	149	10.07	2.01	8.05	44.07	43.62	-0.45
693	0	0.03024	-0.01668	0	-2e-05	-5e-05	0	0	-5e-05	-2e-05	0	-2e-05	-2e-05	0	-3e-05	-4e-05	0	-6e-05	-4e-05	0	0	0	0	-6e-05	0	-2e-05	1	GAT|GAG	1	CCA|GAA	1	GAA|ACT	3	132	2.27	1.52	0.76	41.67	41.67	0
694	0	0	0	0	0	0	0	0	0	0	0	0	0	0	0	0	0	0	0	0	0	0	0	0	0	0	3	GGG|GGA; GAG|GAA; GAG|GAA	1	AGA|CGT	0		0	149	0	0.67	2.01	37.81	37.36	-0.45
695	0	0	0	0	0	0	0	0	0	0	0	0	0	0	0	0	0	0	0	0	0	0	0	0	0	0	0		0		0		0	151	0	0	0	44.37	44.37	0
696	0	0	0	0	0	0	0	0	0	0	0	0	0	0	0	0	0	0	0	0	0	0	0	0	0	0	0		0		0		0	154	0	0	0	46.32	46.32	0
697	-0.14992	-0.0294	0.10143	-0.15001	0.03507	-0.0714	-0.15389	0.04446	0.04544	-0.0215	0.0357	-0.01562	0.01315	0	0.03998	-0.05261	0	-0.06449	0.03447	0.0357	0.02173	-0.11106	0	-0.06449	0	0.03507	3	CCA|GCA; ATA|GTA; TTA|TTT	13	CCA|GCC; GTA|ATT; TTA|GTT; GGA|AGT; GCT|TCC; GTA|ATC; ATA|GTT; TTA|ATG; AAA|AGT; GCT|GGG; AAA|GAT; AAA|AGG; ATA|GTG	2	GAT|CCA; GAA|AGG	18	143	12.59	10.49	2.1	38.46	41.26	2.8
698	0	-0.02781	0.03616	-0.11758	2e-05	0	0	0	0	0	5e-05	2e-05	0	0	3e-05	0	0	0	0	5e-05	0	0	0	0	0	2e-05	1	GAA|GAT	2	AAA|AGG; AAA|AGG	0		3	154	1.95	1.3	0.65	39.39	40.26	0.87
699	0	0.02563	-0.01538	0	0	0	0	0	0	0	0	0	0	0	0	0	0	0	0	0	0	0	0	0	0	0	70	AAA|AAG; GCT|GCA; GTA|GTG; ATT|ATA; AGG|AGA; AGA|AGG; GTG|GTT; AAT|AAC; GTT|GTC; AAG|AAA; CCC|CCA; GTG|GTT; GAT|GAC; ACA|ACG; CTT|CTC; CTT|CTA; CAT|CAC; GTA|GTC; AAT|AAC; GTT|GTG; ATA|ATC; GAT|GAC; CCC|CCA; CTG|TTG; GGA|GGC; CAA|CAG; GCA|GCT; ACT|ACC; GGA|GGT; AAT|AAC; GAA|GAG; CTA|CTC; GCA|GCT; ATT|ATA; GGC|GGA; GTA|GTT; ACT|ACA; TAT|TAC; GTG|GTC; GAA|GAG; CTA|CTC; GGA|GGC; ACA|ACG; ATC|ATA; GAA…	9	TTA|CTT; TTA|CTT; CTA|TTG; AGA|CGT; CTC|TTG; GTC|ATA; TTG|CTC; CGT|AGA; CGT|AGA	0		1	155	0.65	5.81	45.16	43.87	48.17	4.3
7	0	0.01265	5e-05	-0.01998	3e-05	0	0	4e-05	0	0.00523	-0.02039	-0.01168	0.00874	0	-0.0109	0.01499	-0.00297	0.00488	0.01574	-0.02039	4e-05	-0.0094	0	0.00488	-0.00381	3e-05	75	ATT|ATA; CCC|CCA; TAC|TAT; AAG|AGG; CAC|CAT; CTA|TTA; ACC|ACA; GAG|GAA; TCA|ACA; CAG|CAA; CTG|TTG; TGT|TGC; GCG|GCC; TTC|TTT; TAC|TAT; AGG|AAG; ACG|ACT; GCT|GCA; GTG|GTT; GGT|GGC; CTC|CTG; GCC|GCT; GAA|GAG; AAG|AAA; GAC|GAT; GAT|GAC; AAC|AAT; ACG|AAG; GCT|GCA; CCA|CCT; CTA|TTA; CTA|CTT; TTC|TTT; AAA|GAA; CCG|CCC; AGG|AGA; CAG|CAA; TTT|TTC; ATC|TTC; AGA|AGG; CTA|TTA; ACT|ACG; GAG|AAG; AAT|AAG; GAA…	3	CTT|TTA; CTC|TTG; ACG|TTG	3	AAC|GCA; CAA|AGC; GAG|AGC	20	874	2.29	0.69	8.58	48.28	47.37	-0.91
70	-0.03055	0.03811	0	0	0	0.0067	-0.00875	0	0	0	0	-0.02311	0.00884	0	0	0	0	0	0	0	0	0	0	0	0	0	11	ACC|GCC; GCA|TCA; GTA|ATA; ATA|CTA; ATT|ATG; GTA|ATA; ATA|TTA; ACT|GCT; ATC|GTC; ACA|TCA; ACA|GCA	4	GCC|AGC; ATA|GTG; ATC|TTG; ATG|CTC	0		15	499	3.01	0.8	2.2	45.22	45.56	0.34
700	-0.05259	-0.07412	0.03125	0.04548	0.03771	-0.03228	-0.12491	0.03127	-0.04548	1e-05	0.04542	-2e-05	2e-05	0	-3e-05	0	2e-05	-0.07692	0.03223	0.04542	0.02501	-0.07686	0	-0.07692	3e-05	0.03771	8	AAT|GAT; TTA|ATA; GAA|AAA; CTA|ATA; TTA|ATA; AAT|AAA; AGT|AAT; TTA|TTT	2	ATT|GTA; CTC|CCA	4	AAG|GCT; AAT|GGA; AGG|GTA; AGG|GAA	14	132	10.61	4.55	6.06	39.65	39.65	0
701	-0.03332	0.04994	2e-05	-0.05554	0	-0.02563	0.0588	0	0	-0.00963	0.04004	-0.0156	0.01217	0	0.02225	-0.01963	0	0	-0.0385	0.04004	0	0	0	0	0	0	6	AGT|GGT; ACC|AAC; AAG|AGG; GTT|ATT; GTA|ATA; GCT|TCT	1	AAA|AGT	0		7	151	4.64	0.66	3.97	46.8	46.58	-0.22
702	-6e-05	-0.04082	0.0893	-0.59973	3e-05	-3e-05	0	0	0	-1e-05	0.0001	0	0	0	4e-05	-2e-05	0	-3e-05	0	0.0001	0	0	0	-3e-05	0	3e-05	3	ATA|GTA; AAA|AGA; ACA|GCA	4	AAA|AGG; GCT|CCA; ATA|GTG; AAA|AGG	1	GGA|TCG	8	133	6.02	3.76	2.26	49.12	51.38	2.26
703	0	3e-05	-0.01643	0.04541	-3e-05	0	0	0	0	0	-6e-05	-3e-05	0	0	-3e-05	0	0	0	0	-6e-05	0	0	0	0	0	-3e-05	72	TAT|TAC; ACC|ACG; GAT|GAC; AGA|AGG; GCA|GCC; ATC|ATT; TTC|TTT; GCA|GCC; CTC|CTG; GCC|GCG; GAA|GAG; CTG|TTG; AAG|AAA; GAC|GAT; GTC|GTA; ATC|ATA; GTG|GTT; GCA|GCG; AGA|AGG; GGA|GGC; GGA|GGG; CTA|TTA; GCG|GCC; GTC|GTG; AGC|AGT; CAC|CAT; CTA|CTG; GAT|GAC; ATT|ATA; CTC|CTG; GTA|GTC; GTG|GTC; TAC|TAT; AAG|AAA; ATT|ATA; GAG|GAC; GAA|GAG; AAA|AAG; CCA|CCC; CAT|CAC; GGA|GGT; AAA|AAG; GAC|GAT; AAA|AAG; GTC…	6	CTT|TTA; CTT|TTA; TTA|CTT; GTT|ATC; CTT|TTA; AGA|AAG	0		3	153	1.96	3.92	47.06	45.32	45.1	-0.22
704	0	-4e-05	2e-05	0	0.01853	-0.02859	0	0	0	-0.01032	0.04351	0	0	0	0	0	0	-0.03127	0	0.04351	0	0	0	-0.03127	0	0.01853	4	AAA|GAA; CAT|TAT; GAA|AAA; AAC|AAT	7	TGG|GAG; AAC|CAG; CTT|TTA; AGC|AAA; CTT|TTA; AGA|CGT; AAG|ACC	1	GAA|TCT	8	144	5.56	5.56	2.78	43.06	42.36	-0.7
705	0	0	0	0	0	0	0	0	0	0	0	0	0	0	0	0	0	0	0	0	0	0	0	0	0	0	67	GCA|GCT; GCA|GCG; ATC|ATT; ACG|ACC; GTA|GTT; GAC|GAT; ATA|ATT; GCG|GCC; GGC|GGG; GGC|GGG; ATC|ATA; GAA|GAG; CTC|CTG; GGG|GGA; CTT|CTC; GGA|GGC; AAA|AAG; GGA|GGG; GCG|GCA; TTA|CTA; GCT|GCC; GTA|GTT; CCA|CCG; AAA|AAG; CTG|CTT; GGA|GGT; AAG|AAA; GAA|GAG; GGC|GGT; AAG|AAA; CTG|CTC; AGT|AGC; GAA|GAG; GTC|GTT; AAC|AAT; AAA|AAG; GCG|GCC; GTT|GTA; ACT|ACA; ACC|ACG; AAC|AAT; ATC|ATT; AGA|AGG; GTT|GTC; AAG…	6	CTT|TTG; TTA|CTT; CTA|TTG; TTA|CTG; TTG|CTA; AGG|CGT	0		0	149	0	4.03	44.97	42.06	43.62	1.56
706	0.0435	-0.05559	0.02503	-0.07406	-0.0133	0	0.0667	0	-0.0666	0.01235	3e-05	-0.01295	0.01539	0	-0.01583	0.02327	0	0.03228	-0.04344	3e-05	0	0	0	0.03228	0	-0.0133	32	CTC|CTA; AGA|AGG; ATA|ATT; GCT|GCC; CTG|CTA; GGT|GGC; ATT|ATC; GAC|GAT; ATT|GTT; GCT|GCC; GAT|GAC; ATC|ATT; AAG|AGG; AAG|AAA; AAA|AAG; ATT|ATA; AAA|AGA; GGA|GGT; AGA|AGG; AGT|AGC; AGA|AGG; CTC|CTT; ATT|ATA; GAT|GAC; TAC|TAT; CTC|CTG; ATT|ATA; CAA|CAG; CAT|CAC; GGT|GGC; TTG|TTA; TTG|CTG	2	ATC|TTA; GCC|GAG	0		5	148	3.38	1.35	21.62	45.05	46.85	1.8
707	-0.04343	-0.05258	0.04054	0	0.03636	-0.08563	0	0.02223	0.08694	-0.02017	0	0.01614	-0.01231	0	0.04347	-0.06515	0.01787	-0.081	0.06895	0	0.02084	0	0	-0.081	0.01962	0.03636	3	GAG|AAG; ATA|ATG; AAA|AAC	3	ATG|GTA; GAA|CCA; GTT|ACT	1	AAT|TCA	7	148	4.73	2.7	2.03	40.32	40.99	0.67
708	0.03447	5e-05	-0.01331	0	-0.01584	0.08692	-0.05261	4e-05	0.08002	-0.01062	-0.0476	0.03391	-0.03944	0.19994	0.02176	-0.0196	3e-05	0.0294	3e-05	-0.0476	4e-05	0	0.19994	0.0294	-0.02627	-0.01584	62	GCT|GCC; GAA|CAA; GAA|GAG; GCT|GCG; TAC|TAT; CAA|CAG; CAG|CAA; GCT|GCC; TTG|TTA; GCC|GCA; GAG|GAA; CTT|CTG; AGC|AAC; GCA|GCG; GCG|GCC; CAA|CAG; ACT|ACC; GTA|GTT; ACT|ACC; CTG|TTG; GAA|GAG; CTA|CTC; AAA|AAG; AAA|AAG; GAG|GAA; GAT|GAA; GAG|GAA; CCT|CCA; GAA|GAG; GGG|GGC; TCT|TCC; AAA|AAG; GGA|GGG; GTG|GTT; GAT|GAC; AAC|AAT; GCA|GCC; GTT|GTC; GGT|GGC; TCT|TCA; GGA|GGG; TAT|TAC; GCA|GCC; GTT|GTC; AAG…	10	TTA|CTC; TTA|CTT; CTC|TTG; TTA|CTT; CTA|TTG; CTT|TTA; ATC|CTG; AGA|AAG; CTC|TTG; CTA|GTT	2	TCA|AGC; TCA|AGC	10	140	7.14	8.57	44.29	40.48	45.95	5.47
709	0.05005	-0.02563	2e-05	0	0	0	0.07151	-0.02322	0	3e-05	0	0	4e-05	0	0	0.02706	-0.01783	0.03575	0	0	-0.0217	0	0	0.03575	-0.01997	0	36	ATA|TTA; AAA|AAG; CTG|CTC; GTC|GTT; GTC|GTT; ATT|ATC; TAT|TAC; AAT|AAC; CTC|CTT; TCA|TCG; GTG|GTA; AAA|AAG; GGA|GGT; ACA|ACG; GCG|GCA; AAG|AAA; CAA|CAG; GGG|GGA; AAA|AAG; ATC|ATT; ATC|ATA; GGG|GGT; AAA|AAG; AAT|AAC; GAC|GAT; AAT|AAC; AGA|AGG; TTT|TTC; AAA|AAG; GAG|GAA; ACT|ACC; GCG|GTG; CTG|TTG; GAG|GAA; CGG|AGG; TTG|CTG	3	TTA|ATC; TTA|CTT; CTG|ATA	0		4	141	2.84	2.13	25.53	43.74	43.97	0.23
71	-0.02468	0.02671	0.00482	-0.02127	-0.01041	0	0.03123	0	-0.01179	0.00623	-0.01108	-0.02815	0.02458	0	-0.01249	0.01351	0	0.01723	-0.00982	-0.01108	0	0	0	0.01723	0	-0.01041	245	CAC|CAT; GCT|GCC; GAC|GAT; GCT|GCG; GAA|GAT; AAG|AAA; ATC|ATA; ATT|ATC; GAG|GAA; AGA|AGG; GGG|GGA; AAG|AAA; GAG|GAA; TAT|TAC; GTG|GTC; AGT|AGC; GGT|GGA; ACC|ACG; CCC|CCA; GGT|GGA; CAC|CAT; GTA|GTT; TTT|TTC; CTT|CTA; ACT|ACG; GCT|GCG; ATT|ATA; GGG|GGC; GCA|GCC; TTG|CTG; AGA|AGG; GGA|GGG; GAA|GAG; GTT|GTA; GAT|GAC; GAT|GAC; TAT|TAC; GAT|GAC; TTT|TTC; AAA|AAG; AAG|AGG; AAT|AAC; CAG|CAA; AAA|AAG; TTA…	25	CGT|AGG; AGA|AAG; CGT|AGG; CGT|AGG; GCA|TCT; GCC|GAG; AGA|CGT; ACG|AGC; TTA|CTT; AGC|TCC; TTA|CTC; TTA|CTT; CTT|TTG; CTT|TTA; TTG|CTT; CTC|TTG; CTC|TTG; CCA|GAA; CTC|TTA; CCG|TCA; TTG|CTT; AAG|AGA; CTA|TTG; TTG|CTA; AGG|CGT	7	TTA|AAG; ACA|GTT; GAT|AGC; TCT|AGC; TCG|AGC; TCA|AGC; TCA|AGT	15	496	3.02	6.45	49.4	42.14	48.05	5.91
710	0	0	0	0	0	0	0	0	0	0	0	0	0	0	0	0	0	0	0	0	0	0	0	0	0	0	0		0		0		0	150	0	0	0	51.11	51.11	0
711	0	0	0	0	0	0	0	0	0	0	0	0	0	0	0	0	0	0	0	0	0	0	0	0	0	0	6	ATT|ATA; GAG|GAA; ATT|ATA; CCG|CCA; AAG|AAA; GTC|GTA	1	CTC|TTA	1	AGT|TCA	0	122	0	1.64	4.92	39.89	38.25	-1.64
712	0	0	0	0	0	0	0	0	0	0	0	0	0	0	0	0	0	0	0	0	0	0	0	0	0	0	0		0		0		0	147	0	0	0	50.34	50.34	0
713	0	0	0	0	0	0	0	0	0	0	0	0	0	0	0	0	0	0	0	0	0	0	0	0	0	0	0		0		0		0	136	0	0	0	40.69	40.69	0
714	0.0476	-0.10003	0.0469	0	0.01756	0	0.06247	-0.04547	0	-0.01112	0.03337	0.01615	-0.01283	0	0.02043	0.02563	-0.03637	0.03224	0	0.03337	-0.04168	0	0	0.03224	-0.03847	0.01756	6	CTT|GTT; ATA|TTA; GCA|GTA; ATT|ACT; ACT|ATT; GAA|GAT	2	AGC|GAC; AAA|AGT	1	GAG|ATT	9	143	6.29	2.1	4.2	38.69	38.23	-0.46
715	-0.04544	0.03332	0.01726	-0.05262	3e-05	0	0	0	-0.04761	0.0119	5e-05	-0.03633	0.0294	0	-0.02377	0.02702	0	0	0	5e-05	0	0	0	0	0	3e-05	5	CTT|ATT; CCT|TCT; AAC|GAC; GAC|GAG; ATC|GTC	1	AAA|CGA	0		6	129	4.65	0.78	3.88	50.13	50.65	0.52
716	0	-0.02637	0.01853	0	-3e-05	0	0	0	-0.0667	0.01009	0	-0.01667	0.01204	0	-0.02223	0.01885	0	0	-6e-05	0	0	0	0	0	0	-3e-05	30	AAC|GAC; GAC|GAT; GGA|GGG; AAT|AAC; AGA|AGG; ATA|ATT; TTC|TTT; GTT|GTC; GAC|GAT; CTG|CTA; ACT|ACA; ATT|ATC; CTC|CTT; CAG|CAA; CCT|CCC; GAC|GAT; GGT|GGC; CTC|CTG; ATC|ATT; GCA|GCG; AGA|AGG; ATC|ATA; CTC|CTT; AGA|AGG; CGA|AGA; GGA|GGT; CAA|CAG; GTC|GTT; GTG|GTA; AGC|AGT	1	ATA|GTT	0		2	148	1.35	0.68	20.27	49.77	49.55	-0.22
717	0	0.02222	-0.01786	0	0	-0.03334	0.05556	0	0	0	0	-0.01786	0.01316	0	0	0	0	0	0	0	0	0	0	0	0	0	2	ATG|ATA; ATA|ATG	2	GTA|CTT; GCT|GGA	0		4	137	2.92	1.46	1.46	46.96	46.96	0
718	-0.03329	0.03847	0.01587	-0.05556	0	-0.05552	0	0.04879	-0.04348	0.00992	0	-0.05453	0.0411	0	-0.02857	3e-05	0.01695	-0.02699	0	0	0.04445	-0.07144	0	-0.02699	0.02	0	9	CTT|ATT; AAT|GAT; ATT|CTT; CTA|ATA; GTA|GGA; ATT|GTT; CTT|ATT; GTC|TTC; GTA|ATA	2	ATA|GTG; GCC|AGC	0		11	137	8.03	1.46	6.57	45.74	45.74	0
719	0	0	5e-05	0	-0.02123	0.03843	0	3e-05	0	-0.01147	0.04547	0.01888	-0.01468	0	0.02565	-0.02629	3e-05	0.03331	-0.07993	0.04547	3e-05	0	0	0.03331	3e-05	-0.02123	3	CCG|CAG; TTA|ATA; AAG|AAC	0		0		3	126	2.38	0	2.38	47.09	46.83	-0.26
72	-0.0247	0.00813	0	0.01523	0.01291	-0.02656	-0.05448	0.029	0	-0.00305	0.01429	-0.01081	0.00393	0.05001	0.00752	-0.01389	0.00546	-0.0246	0.01177	0.01429	0.00685	0.00012	0.05001	-0.0246	3e-05	0.01291	2	GTA|ATA; AAT|GAT	9	GTA|GCT; TAT|TTC; AAA|GAG; GAA|GGT; CGT|TCT; ATA|CTT; TTA|ATG; TTA|ATG; GCT|TCA	6	CGT|AAG; GAA|AGG; CGT|AAA; GTA|CCT; GCT|TGC; AAA|CGT	17	461	3.69	3.25	0.43	39.05	39.55	0.5
720	0	0	0.01639	-0.06674	0.02219	-0.0303	0.07141	-0.02702	0	0	-6e-05	-2e-05	0	0	-3e-05	0	0	-0.03124	0.04347	-6e-05	0	0	0	-0.03124	0	0.02219	2	ATG|ATT; AAG|AGG	1	AAC|ACA	0		3	129	2.33	0.78	1.55	51.68	51.68	0
721	0.04544	-0.11111	0.03845	-0.04997	0.03844	-0.02221	0.06664	-0.04763	-0.25027	-1e-05	0.06673	0	-2e-05	0	0	0.03124	-0.03176	0.01851	-0.00013	0.06673	-0.04349	0	0	0.01851	-0.03449	0.03844	25	GTT|GTC; AAA|AAG; ACT|ACA; AGG|AGA; GTT|GTC; CCA|CCC; GGT|GGC; GGA|GGT; GCT|GTT; GCG|ACG; GTA|CTA; CTA|TTA; AAG|AGG; AAT|GAT; CTA|CTG; CTC|CTA; GGC|GGT; GGA|GGT; GGT|GGG; CTA|CTT; GGC|GGA; CCT|CCA; CTT|CTA; CTG|CTA; CTA|GTA	3	TCC|CTC; AAA|GAT; ATC|CTA	1	GAA|AGT	10	143	6.99	2.8	17.48	47.79	48.25	0.46
722	0	0	0	0	0	0	0	0	0	0	0	0	0	0	0	0	0	0	0	0	0	0	0	0	0	0	0		0		0		0	145	0	0	0	49.89	49.89	0
723	0.11762	0	-0.013	-0.07691	-0.01754	0.05262	0.13331	-0.05265	0	0.01349	-0.03571	0	-2e-05	0	-0.01886	0.06895	-0.0213	0.07998	0	-0.03571	-0.02275	0	0	0.07998	-0.02176	-0.01754	6	ATG|TTG; GCG|GTG; GAG|GAT; GTG|CTG; GTT|ATT; GGG|AGG	0		0		6	129	4.65	0	4.65	44.7	43.67	-1.03
724	-0.03703	-0.02631	0.03078	0	0.0196	-0.03447	0	3e-05	0.04165	-0.01051	0	0	2e-05	0	0.02222	-0.02325	3e-05	-0.02702	0.03571	0	3e-05	0	0	-0.02702	3e-05	0.0196	72	GTA|GTT; GAG|GAA; AGA|AGG; TCT|TCA; AAA|AAG; GTC|GTT; CTA|CTC; ATC|ATA; GCC|GCA; AAG|AAA; CCC|CCT; GGA|GGT; GAC|GAT; GGA|GGG; GCA|GCT; GTG|GTA; GCA|GCT; AGA|AGG; GCC|GCA; GGT|GGC; GTT|GTG; ATA|ATT; TAT|TAC; ACG|ACA; GGA|GGT; ATT|ATA; AGA|AGG; ACT|ACA; CCA|CCT; ATA|ATC; GAG|GAA; GTC|GTT; ATT|ATA; GAA|GAG; GTT|GTA; GAC|GAT; CTT|CTA; ATT|ATC; TCA|TCG; CAT|CAC; CTA|CTG; CTA|CTG; CTG|CTC; TTG|CTG; AAA…	4	CTT|TTA; TTG|CTT; CTC|TTA; TCT|AGT	0		2	142	1.41	2.82	50.7	41.08	41.78	0.7
725	0	0	0	0	0	0	0	0	0	0	0	0	0	0	0	0	0	0	0	0	0	0	0	0	0	0	63	CTT|CTA; GTA|GTC; GTA|GTT; AAA|AAG; GGA|GGC; AAA|AAG; GAA|GAG; ATT|ATA; CCC|CCA; GCC|GCA; TAT|TAC; GGC|GGA; ATA|ATC; AAA|AAG; TTT|TTC; ACA|ACG; GAC|GAT; GTT|GTC; GAG|GAA; GTT|GTG; CTC|CTT; CCA|CCT; CTG|CTC; GTG|GTT; GAG|GAA; CTT|CTG; GTG|GTC; GAT|GAC; AAA|AAG; GGA|GGC; AAA|AAG; ATT|ATC; GGC|GGA; GGG|GGA; AAA|AAG; CAT|CAC; GGA|GGG; ATC|ATA; GAA|GAG; GAG|GAA; CTC|CTG; TCA|TCC; TTG|CTG; CTA|TTA; GCT…	7	TTA|CTC; TTA|CTT; TTG|CTA; CTT|TTG; TTG|CTT; TTG|CTC; TTG|CTC	2	TCA|AGT; TCA|AGT	0	127	0	7.09	49.61	38.58	44.62	6.04
726	0	0	0.0143	-0.05879	2e-05	0	0	0	0	0	5e-05	2e-05	0	0	3e-05	0	0	0	0	5e-05	0	0	0	0	0	2e-05	3	AAA|AGA; AGA|AAA; AAG|AGG	0		0		3	144	2.08	0	2.08	44.21	44.44	0.23
727	0	0	0	0	0	0	0	0	0	0	0	0	0	0	0	0	0	0	0	0	0	0	0	0	0	0	61	GAA|GAG; GCG|GCC; GCA|GCT; GCA|GCC; GTA|GTT; GTT|GTA; TTA|CTA; GAT|GAC; AAT|AAC; GCA|GCC; TTA|CTA; GCC|GCA; GTC|GTA; GTC|GTT; CTC|CTA; GTA|GTT; GAA|GAG; TTT|TTC; GCC|GCG; CTC|CTT; TTC|TTT; GGA|GGT; GCG|GCT; GGG|GGT; GCA|GCC; GAA|GAG; GAG|GAA; GAA|GAG; GTC|GTG; AAG|AAA; TGC|TGT; TGC|TGT; GGG|GGT; GAA|GAG; CTT|CTC; GTC|GTT; AAA|AAG; GAT|GAC; AGA|AGG; GAC|GAT; TTT|TTC; ATT|ATA; CCA|CCC; GTC|GTA; CAT…	2	CGC|AGG; TTG|CTT	1	AGT|TCG	0	135	0	2.22	45.19	44.44	46.42	1.98
728	0	0	0	0	0	0	0	0	0	0	0	0	0	0	0	0	0	0	0	0	0	0	0	0	0	0	0		0		0		0	137	0	0	0	39.42	39.42	0
729	-0.04546	0.02632	0	0	0	-0.03031	0	0.02778	0.03031	0	-0.07144	-0.01695	0.01588	0	0	-0.02703	0.02	-0.03226	0.02632	-0.07144	0.02565	0	0	-0.03226	0.02565	0	0		2	GTA|GCT; GAA|GGG	1	GCT|AAG	3	133	2.26	2.26	0	42.11	42.61	0.5
73	0.00864	0.00679	0	-0.03128	-0.00594	-4e-05	-0.01103	0.01597	0.01513	-3e-05	-0.01447	-3e-05	-2e-05	0	0	-2e-05	-3e-05	0.00598	0	-0.01447	0.01358	-0.05133	0	0.00598	-3e-05	-0.00594	4	AGC|GGC; GAT|AAT; TTA|TTC; GTC|TTC	1	GCG|AAG	0		5	520	0.96	0.19	0.77	50.06	49.94	-0.12
730	0	0.07693	-0.06126	0	-0.04171	0.02777	0	0.03575	0	0.0215	-0.10003	-0.01851	-2e-05	0.11106	-0.02631	-0.02005	0.04168	0	-5e-05	-0.10003	0.03033	0.06664	0.11106	0	0.02567	-0.04171	4	TAC|CAC; GTT|ATT; AAG|CAG; AAT|AAG	1	GTA|AGA	0		5	136	3.68	0.74	2.94	50.49	50.98	0.49
731	0	0	0	0	0	0	0	0	0	0	0	0	0	0	0	0	0	0	0	0	0	0	0	0	0	0	0		0		0		0	123	0	0	0	47.7	47.7	0
733	0.03998	-0.08698	0	0.0556	0.02383	0	0	-0.03128	7e-05	-0.02412	0.10002	0.05558	-0.03336	-0.1666	0.05887	-3e-05	-0.04349	0.03124	-0.04544	0.10002	-0.06062	0	-0.1666	0.03124	-0.02502	0.02383	65	TCT|TCA; GGA|GGT; AGA|AGG; TAT|TAC; CTT|CTC; TTC|TTT; CCA|CCC; GAA|GAG; AAG|GAG; ATA|ATC; ATT|ATC; TTT|TAT; TTT|TTC; AAA|AAG; AAT|AAC; GTC|GTA; GCC|GCA; ATT|ATA; ACG|ACA; AGG|AGA; CCA|CCG; AAG|AAA; TAT|TAC; TTT|TTC; GAA|GAG; GAA|GAG; GGG|GGC; AAG|AAA; GAG|GAA; ATA|ATT; TTA|TTG; AAA|AAG; ACC|ACG; TAT|TAC; GAA|GAG; CTG|TTG; GGA|GGG; AAC|AAT; TTA|TTG; GAC|GAT; CCC|CCT; TTT|TTC; GTT|GTA; CAC|CAT; GTA…	7	GGA|GCG; TTG|CTT; ATA|GTT; GAT|AAC; AGG|ATA; TTA|CTC; CTT|TTA	1	GCA|TGT	7	120	5.83	6.67	54.17	40.56	46.11	5.55
734	0	0	0	0	0.01785	-0.03332	0	0	0	-0.01087	0.03702	0	0.01234	-0.1428	0	0.02221	-0.01922	0	0	0.03702	0	-0.07689	-0.1428	0	0	0.01785	2	AGG|AAG; CAC|TAC	0		0		2	140	1.43	0	1.43	46.9	46.43	-0.47
735	0	-0.06063	0.05262	-0.03703	-3e-05	0	0	0	0.06665	-0.01054	0	0.01587	-0.01353	0	0.02173	-0.02176	0	0	-7e-05	0	0	0	0	0	0	-3e-05	35	GGA|GGG; AAG|AGG; CTC|CTG; GTC|GTA; GTT|GTC; AAT|AAC; ATC|ATA; ACT|ACA; AAC|AAT; AGA|AGG; GAG|GAA; TAC|TAT; CAA|CAG; ACA|ACT; TTA|CTA; GTG|GTA; AGA|AGG; ACA|ACG; GGC|GGA; ACC|ACG; CTT|CTA; GGA|GGG; CCC|CCA; CAA|CAG; GAG|CAG; ACT|ACC; ATT|ATC; ATT|GTT; GCT|GCC; CAT|CAC; GTG|GTT; TCA|TCG; TCA|TCG; CCA|CCG; TAT|TAC	3	GAA|GGG; GGT|GAC; CTT|TTA	0		5	142	3.52	2.11	24.65	45.07	47.89	2.82
736	0	-0.02442	0.02563	0	0	0	0	-4e-05	0	-1e-05	0	0	-2e-05	0	0	0	-3e-05	0	0	0	-4e-05	0	0	0	-3e-05	0	2	TTA|ATA; ATC|GTC	0		0		2	141	1.42	0	1.42	49.65	49.88	0.23
737	0	0	0	0	0	0	0	0	0	0	0	0	0	0	0	0	0	0	0	0	0	0	0	0	0	0	67	GAA|GAG; ATT|ATA; CTC|CTT; ATA|ATT; AAA|AAG; GCC|GCG; ACT|ACC; CCG|CCA; TTC|TTT; ACG|ACC; GCG|GCC; ATC|ATA; ACG|ACT; GCC|GCT; GTC|GTG; AAA|AAG; AGG|AGA; GTC|GTT; CTC|CTT; AAA|AAG; GGG|GGC; ATT|ATC; GGG|GGA; ACC|ACA; ATC|ATA; AAT|AAC; CCG|CCC; AAA|AAG; AAG|AAA; GGT|GGA; GTC|GTT; ACC|ACA; ATT|ATA; GTT|GTC; GAC|GAT; ACA|ACG; CCT|CCA; CTA|CTC; TTC|TTT; GAG|GAA; GCA|GCT; CTC|CTT; AAG|AAA; TTC|TTT; GAG…	8	CTC|TTA; CGC|AGA; TTG|CTT; CTC|TTG; CTT|TTA; CGC|AGG; CTT|TTA; CTC|TTA	2	AGC|TCA; AGC|TCA	0	141	0	7.09	47.52	50.12	42.08	-8.04
738	0.07139	0	-0.01725	0	-0.02085	0.03224	0	0	-0.07148	0.01204	0	-2e-05	0	0	-0.02441	0.02776	0	0.03446	-0.04765	0	0	0	0	0.03446	0	-0.02085	56	ACA|ACG; GCC|GCG; AGA|AGG; TTA|TTG; AAA|AAG; GAA|GAG; TTA|TTG; GAA|GAG; GAT|GAC; ACC|ACG; GTC|GTT; ATC|ATA; CCG|CCA; ACA|ACG; GAG|GAA; GTA|GTG; GTG|GTT; ATA|ATT; GAG|GAA; CCG|CCT; AAA|AAG; GTA|GTC; ATC|ATA; GGA|GGT; CCG|CCT; CCG|CCA; AGT|AGC; CTC|CTT; CCC|CCG; GTC|GTT; TCG|TCC; AAA|AAG; AAA|AAG; GTA|GTT; CGT|CGA; GCC|GCA; CTT|CTA; GAA|GAG; GGC|GGA; AAA|AAG; GTA|GTG; GAA|GAG; GGA|GGT; GGA|GGT; CCG…	10	CGT|AGG; CGC|AGG; CTT|TTA; CGT|AGG; TTA|CTC; CGT|AGG; TTA|CTT; TTA|CTT; CGT|AGG; GGT|GAG	0		1	124	0.81	8.06	45.16	40.86	44.09	3.23
739	0	0	0	0	0	0	0	0	0	0	0	0	0	0	0	0	0	0	0	0	0	0	0	0	0	0	0		0		0		0	134	0	0	0	43.28	43.28	0
74	0.02807	0.00951	-0.00904	-0.01051	-0.0052	0.00815	0.01585	-0.00868	0.01128	-3e-05	-0.01189	0	-2e-05	0	3e-05	0.014	-0.01062	0.02671	0	-0.01189	-0.01573	0	0	0.02671	-0.01306	-0.0052	11	ATA|TTA; AAG|AGG; ATT|GTT; TTT|TAT; TAC|TTC; ATA|TTA; AAT|AAG; CCG|CAG; TTA|ATA; GCC|GGC; GTC|ATC	3	TCA|CAA; GCG|ATG; GAG|GTT	0		14	492	2.85	0.61	2.24	46.21	46.07	-0.14
740	0	0	2e-05	0	3e-05	0.0303	0	-0.02499	-0.06248	0	0.0455	3e-05	0	0	4e-05	0.0238	-0.0196	0.02777	-0.04999	0.0455	-0.02222	0	0	0.02777	-0.0204	3e-05	73	GTA|GTT; AAA|AAG; GCC|GCT; CCG|CCA; ATT|ATA; AAA|AAG; AAG|AAA; CTC|CTG; GGC|GGT; AAA|AAG; CCT|CCA; ACC|ACG; GTA|GTT; GAA|GAG; TCA|TCT; TTC|TTT; TCT|TCC; CTG|CTT; GTT|GTC; GGG|GGA; AAT|AAC; GTG|GTC; GTT|GTA; GTA|ATA; GTA|GTC; GGT|GGA; CCG|CCA; TAT|TAC; GAT|GAC; CCC|CCT; AAA|AAG; ACA|ACG; CTA|TTA; ATA|ATC; ACT|ACA; AAC|AAT; AAC|AAT; ACA|ACT; CCT|CCC; GGA|GGG; GAG|GAA; GTA|GTT; CTT|CTC; AAA|AAG; GCG…	8	TTA|CTG; ATC|GTT; ATC|GTA; CGC|AGA; TTA|CTC; ACA|ATT; TTA|CTC; CGT|AGG	0		5	129	3.88	6.2	56.59	42.89	44.96	2.07
741	0	0	0	0	0	0	0	0	0	0	0	0	0	0	0	0	0	0	0	0	0	0	0	0	0	0	0		0		0		0	137	0	0	0	50.36	50.36	0
742	-0.19997	-0.08332	0.12069	-0.06672	0.06815	-0.06893	-0.08339	3e-05	0.04997	-0.01147	-7e-05	-3e-05	2e-05	0	0.02773	-0.05552	0.01924	-0.14282	0.1111	-7e-05	0.02274	0	0	-0.14282	0.02129	0.06815	9	ATG|GTG; ATA|CTA; AGG|AAG; AAG|ACG; ATA|ATG; GAA|GAT; CTG|GTG; GGT|GCT; GTT|GCT	5	AAT|CGT; GAG|AAC; ATA|AGG; AAT|TCT; ATA|GTG	3	AAT|TTG; ATG|TCT; AAA|GTT	17	124	13.71	6.45	7.26	44.09	47.31	3.22
743	0	0	0	0	0	0	0	0	0	0	0	0	0	0	0	0	0	0	0	0	0	0	0	0	0	0	69	GAT|GAC; AAA|AAG; CAA|CAG; GTG|GTT; AGT|AGC; AAA|AAG; TAT|TAC; ATT|ATC; ATT|ATC; GAC|GAT; GAT|GAC; AGA|AGG; GTC|GTG; ATA|ATT; GTG|GTC; TCC|TCG; TCT|TCC; CCC|CCA; AAA|AAG; GGA|GGT; GCA|GCG; GAA|GAG; GCT|GCA; GTT|GTC; TTT|TTC; GGA|GGC; AAA|AAG; AGA|AGG; AGC|AGT; ATT|ATA; GTC|GTA; CCA|CCG; ACA|ACG; GCA|GCT; GAT|GAC; ATT|ATA; ACA|ACT; CAA|CAG; GTT|GTA; ATC|ATA; GCA|GCC; ATT|ATA; ACT|ACA; CCA|CCC; ACA…	1	AGA|AAG	0		2	136	1.47	0.74	50.74	39.95	46.08	6.13
744	-0.05561	0.13519	-0.07812	0.06664	0	0	0	3e-05	0	-0.01188	0.04165	-0.01788	0.01354	0	0.02325	0	-0.01815	0.03999	-0.03332	0.04165	-0.0208	0	0	0.03999	-0.01957	0	15	GGC|AGC; GTC|ATC; GCG|GCT; ATC|ATA; TTA|TTG; GTC|ATC; GAC|AAC; GCT|GCA; GCG|GGG; CTC|CTA; CTC|CTA; AAG|ATG; CTT|CTA; ACC|TCC; AGG|AAG	3	ATA|CTG; ACG|GAG; GTT|ATA	0		11	134	8.21	2.24	11.19	48.26	46.52	-1.74
745	-0.05877	0.05554	0.03124	-0.60005	0	4e-05	-0.5	0.10524	0	-0.02565	0.08337	0.0364	-0.01541	-0.50031	0.04547	-0.05554	-3e-05	4e-05	-0.08337	0.08337	0.07689	-1	-0.50031	4e-05	0.02498	0	9	AAA|AGA; TTA|ATA; CTA|ATA; GTA|GCA; GGG|TGG; ATA|TTA; TTA|TCA; TTA|ATA; GAT|AAT	7	GTG|TCG; AGG|AAT; AAA|AGT; AGT|GCT; ACA|ATG; TCA|GAA; ATA|TTC	1	GCG|TTT	17	122	13.93	6.56	7.38	37.43	36.89	-0.54
746	-0.11105	0.06897	-0.03338	0.04998	0.03772	-0.04998	-0.08339	-4e-05	-6e-05	-0.01409	0.03844	-2e-05	-2e-05	0	0.02218	5e-05	-0.02004	-0.06664	0.03702	0.03844	-0.02385	0	0	-0.06664	-0.02277	0.03772	4	ATT|CTT; AAT|AGT; GAT|GAG; AGG|ATG	0		0		4	118	3.39	0	3.39	35.31	35.88	0.57
747	0	0	0	0	0	0	0	0	0	0	0	0	0	0	0	0	0	0	0	0	0	0	0	0	0	0	46	GTA|GTG; ATT|ATC; ACA|ACT; AAA|AAG; GGC|GGT; CCT|CCC; AGC|AGT; CAG|CAA; GCA|GCC; ATC|ATA; GAC|GAT; ATA|ATC; AGG|AGA; CAA|CAG; GTT|GTG; TTA|TTG; AAA|AAG; GCA|GCT; TTA|TTG; GAG|GAA; GCA|GCC; GCT|GCC; TAC|TAT; TCT|TCC; CTT|CTC; GTT|GTA; GTT|GTA; ACA|ACC; GTA|GTT; TAT|TAC; AAA|AAG; GCA|GCT; TAT|TAC; TCT|TCC; GCT|GCA; AGA|AGG; GTA|GTT; GCA|GCG; GAG|GAA; TCA|TCT; AGA|AGG; CTG|CTT; GTT|GTG; GAA|GAG; ATT…	1	CTC|TTA	0		0	124	0	0.81	37.1	38.44	41.94	3.5
749	0	0	0	0	-2e-05	0	-0.07137	0.02566	0	2e-05	-5e-05	-2e-05	2e-05	0	-3e-05	0	3e-05	0	0	-5e-05	0.0244	-0.19979	0	0	3e-05	-2e-05	4	CTT|TTT; AGG|AAG; ATA|CTA; CTT|ATT	0		0		4	132	3.03	0	3.03	44.95	44.44	-0.51
75	-0.02597	0.02362	-0.00928	0.02222	-3e-05	0.01869	-0.0204	-0.0068	-0.0616	0.00305	0.04166	-0.01066	0.00749	0	-0.00755	0.01351	-0.00543	0.0084	-0.03338	0.04166	-0.00617	0	0	0.0084	-0.00575	-3e-05	10	ACT|TCT; AAA|GAA; GGG|GCG; CTA|ATA; AAG|GAG; AAT|GAT; ATT|CTT; ATT|CTT; CCG|TCG; GTA|ATA	2	ACA|GTA; AGG|AAT	2	ATA|GAG; AAC|CTA	14	465	3.01	0.86	2.15	46.45	46.59	0.14
750	0	-0.09376	0.05356	0	0	0	0	-5e-05	0	-1e-05	0	0	-2e-05	0	0	0	-3e-05	0	0	0	-4e-05	0	0	0	-3e-05	0	4	ATA|GTA; TTA|ATA; GAA|GAT; ATA|TTA	1	ATA|GTC	0		5	133	3.76	0.75	3.01	45.36	46.12	0.76
751	4e-05	0	0	0	0	-0.05401	0.11762	0	0	1e-05	0	-0.05124	0.02816	0	0	3e-05	0	3e-05	0	0	0	0	0	3e-05	0	0	22	GTA|GGA; CTT|TTT; CTG|CTA; ACG|ACA; GTA|GTG; GCA|GTA; CTA|CTG; GGT|GGC; TCT|TCA; ATT|CTT; CTG|CTT; TTC|TTG; CTA|TTA; GCT|GCG; CTA|CTG; CTG|CTA; CTA|CTG; AAC|AAT; AGC|AGT; GCA|GCT; GCA|GGA; TAC|TAT	3	CTC|TTG; GGC|TCC; CTT|TTG	0		7	117	5.98	2.56	18.8	46.72	45.58	-1.14
752	0	0	0	0	0	0	0.05002	-0.03573	0.05884	-0.01124	0	0.01667	-0.01409	0	0.02223	-0.02001	0	0	0	0	0	0	0	0	0	0	2	GAG|CAG; ATG|ATA	0		0		2	135	1.48	0	1.48	50.62	50.37	-0.25
753	0	0	0	0	0	0	0	0	0	0	0	0	0	0	0	0	0	0	0	0	0	0	0	0	0	0	60	GTG|GTC; CTA|CTG; ATT|ATA; ACG|ACC; AAT|AAC; TTT|TTC; AAG|AAA; GCA|GCC; TTA|TTG; ACA|ACG; GCA|GCC; TTA|TTG; GGA|GGG; ATA|ATC; AGA|AGG; GGA|GGG; ACT|ACA; CCA|CCT; ATA|ATT; CCA|CCC; GCT|GCC; TCC|TCA; GTA|GTT; GGT|GGG; GAA|GAG; CCC|CCA; GTC|GTT; GTT|GTG; GTT|GTC; GTA|GTT; GAT|GAC; CCT|CCA; GCA|GCT; GCA|GCC; AGA|AGG; ATA|ATT; AGG|AGA; ATT|ATC; CAT|CAC; CCC|CCA; CAC|CAT; ATA|ATC; ATT|ATA; GTG|GTT; CCA…	6	CTG|TTA; CTT|TTA; TTA|CTC; CGT|AGG; TTG|CTT; CTC|TTA	1	AGT|TCA	0	125	0	5.6	48	43.73	46.93	3.2
754	0.13155	-0.12909	-0.06124	0.22224	0	-0.12503	0.39997	-0.02569	-0.07688	0.01026	0	-0.03509	0.02936	0	-0.03331	0.03842	-0.02227	0.02037	0	0	-0.02444	0	0	0.02037	-0.0233	0	13	AGA|AAA; GTA|GGA; GCT|GTT; CTG|GTG; GCA|GTA; AGG|AAG; GCT|CCT; GCT|ACT; GCT|TCT; GTA|ATA; ATT|GTT; GTC|ATC; GCC|CCC	2	AAT|GAA; AGT|ACG	0		15	127	11.81	1.57	10.24	46.46	45.41	-1.05
756	0	0.03706	-0.01696	0	0	0	0	0	0	0	0	0	0	0	0	0	0	0	0	0	0	0	0	0	0	0	7	ACC|ACG; GCT|GCA; CTT|CTA; ATC|ATA; CTT|CTA; GTC|ATC; TCA|TCT	2	AGG|CGT; CTT|TTA	0		1	132	0.76	1.52	5.3	49.24	48.48	-0.76
757	0	0	-0.01695	0.04348	0	0	0.05882	-0.02941	0	0	0	0	0	0	0	0	0	0	0	0	-0.02632	0.08333	0	0	0	0	1	TTC|CTC	0		0		1	123	0.81	0	0.81	42.28	42.55	0.27
76	-4e-05	-0.00801	-0.00493	0.04355	0.00638	-0.0148	0.01488	0	-0.01445	-1e-05	0.01452	-0.00975	0.01093	-0.08306	-0.00761	0.01033	-0.00597	-3e-05	0	0.01452	0	-0.04984	-0.08306	-3e-05	0	0.00638	3	CAT|TAT; CAA|GAA; GCT|GGT	6	AAT|GAC; ATA|GTC; ATA|CTG; GTA|ATT; GAT|AAC; ATA|GTT	3	CGT|AAG; CGT|AAA; CGT|AAG	12	491	2.44	1.83	0.61	45.49	45.55	0.06
760	0	-0.02856	0.01817	0	0	0	0	0	0	0	0	0	0	0	0	0	0	0	0	0	0	0	0	0	0	0	1	CTC|GTC	0		0		1	124	0.81	0	0.81	49.73	49.73	0
761	0	0	0	0	0	0	0	0	0	0	0	0	0	0	0	0	0	0	0	0	0	0	0	0	0	0	0		0		0		0	125	0	0	0	51.2	51.2	0
762	0	0	0.01886	-0.04347	-0.0238	0	0	0.0303	0	0.01075	-0.04544	-0.01886	0.0147	0	-0.0294	0	0.02	0	0	-0.04544	0.02777	0	0	0	0.0238	-0.0238	36	ACT|ACG; TTG|TTA; CTG|CTT; AAT|AAC; ACA|ACC; AAT|AAC; GTT|GTC; GCC|GCT; ATT|ATC; GTT|GTA; GTT|GTC; GGA|GGG; GCA|GCG; TAC|TAT; GTT|GTG; CTG|CTA; GGT|GGC; GGA|GGC; AGG|AGA; AAA|AAG; GCT|GCC; GAG|GAA; GAG|GAA; CTT|CTC; GGA|GGT; CTG|CTA; ATC|ATA; GTC|GTT; ACG|ACA; GTC|GTT; GCC|GCT; ATA|AGA; GAG|GAA; GGA|GGG; TTA|TTG; GCG|GCT	1	CTA|TTG	0		1	129	0.78	0.78	27.91	46.77	47.29	0.52
763	-0.11119	0.05883	-0.01853	0.05552	0.02126	0	-0.09097	-3e-05	0	-0.01237	0.04345	-2e-05	-2e-05	0	0.02499	-0.02859	-3e-05	-0.03574	0	0.04345	-3e-05	0	0	-0.03574	-3e-05	0.02126	1	GTA|ATA	1	ACA|AGT	1	CGT|GCG	3	124	2.42	1.61	0.81	40.05	40.05	0
764	0	0	0	0	0	0	0	0	0	0	0	0	0	0	0	0	0	0	0	0	0	0	0	0	0	0	18	GAG|GAA; AGA|AGG; GCT|GCG; ACC|ACG; GGC|GGA; ACT|ACC; GCC|GCA; GCC|GCT; GGT|GGA; GTC|GTA; ACC|ACT; GCC|GCA; ATC|ATA; GAG|GAA; TCC|TCA; GCC|GCT; CTC|CTT; GAG|GAA	1	CTT|TTA	0		0	126	0	0.79	14.29	51.32	48.41	-2.91
765	0	0	0	0	0	0	0	0	0	0	0	0	0	0	0	0	0	0	0	0	0	0	0	0	0	0	0		0		0		0	123	0	0	0	51.49	51.49	0
766	0	0	0	0	0	0	0	0	0	0	0	0	0	0	0	0	0	0	0	0	0	0	0	0	0	0	0		0		0		0	121	0	0	0	47.11	47.11	0
767	-0.03227	0.04547	0	0	0	0	0	0	0	0	0	-0.02175	0.01471	0	0	0	0	0	0	0	0	0	0	0	0	0	0		1	ACA|AGT	0		1	117	0.85	0.85	0	41.6	41.6	0
768	0	0	0	0	0	0	0	0	0	0	0	0	0	0	0	0	0	0	0	0	0	0	0	0	0	0	0		0		0		0	124	0	0	0	42.74	42.74	0
769	-0.06252	-0.10004	0.08621	-0.08688	0.0364	-0.1053	-0.05551	0.03997	0.04168	-0.01429	5e-05	2e-05	0	0	0.02177	-0.03449	0	-0.10003	0.06252	5e-05	0.03331	-0.08326	0	-0.10003	0	0.0364	5	ATC|TTC; GAG|AAG; AAG|GAG; AAG|AGG; CTG|GTG	2	CAG|TCG; GAG|CCG	0		7	117	5.98	1.71	4.27	50.71	51.28	0.57
77	-0.01961	0.0171	-0.00541	0.01429	-0.00746	0	0.0274	-0.00671	0	0.00272	-0.01724	-0.01755	0.00697	0.0625	-0.00953	-0.00599	0.0099	-0.00725	0	-0.01724	0	0.04762	0.0625	-0.00725	0.00538	-0.00746	9	ACC|GCC; GAT|AAT; GTC|TTC; ATG|CTG; GGC|CGC; GCT|GGT; TCC|GCC; GCG|TCG; TTC|CTC	4	TTT|GGT; AAT|GGT; TAT|GAG; CAA|AAC	0		13	474	2.74	0.84	1.9	45.01	45.5	0.49
770	0	0.06664	2e-05	-0.11113	0.02176	0	0.09088	-0.06251	-0.04998	-0.01283	0.09526	0.02002	-0.01641	0	0.02502	0	-0.02176	0	-0.03998	0.09526	-0.02944	0	0	0	-0.02634	0.02176	1	ATA|GTA	6	GTA|ATT; AAA|AGG; GTA|ATC; AAA|AGG; TGT|CTT; AAA|GAG	1	AAA|TTG	8	119	6.72	5.88	0.84	39.5	41.46	1.96
772	0.04348	0	-0.01887	0	0	0	0	0	0	0	0	0	0	0	0	0.02222	-0.02632	0.02703	0	0	-0.03125	0	0	0.02703	-0.02703	0	4	GTA|ATA; GCA|GCT; GCA|GTA; TTG|ATG	0		1	AGT|TCA	3	125	2.4	0.8	3.2	43.73	43.2	-0.53
773	0	0	0.01923	-0.0625	0	0	0	0	0	0	0	0	0	0	0	0	0	0	0	0	0	0	0	0	0	0	2	AAG|AGG; GAG|GAA	0		0		1	110	0.91	0	1.82	45.15	45.15	0
774	0	0	0	0	0	0.03845	-0.09087	0	0	0	0	0	-0.01694	0.1666	0	0	0	0	0	0	0	0	0.1666	0	-0.0294	0	1	TAC|TTC	0		0		1	120	0.83	0	0.83	48.06	48.06	0
775	0	-0.03451	0.02129	0	0	-0.03574	0	0.02859	0	0	0	-0.03574	0.01164	0	0	0	0	0	0	0	0	0	0	0	0	0	63	ATT|ATA; GAA|GAG; TAT|TAC; CTC|CTA; ATA|ATT; TTC|TGC; CTG|CTT; GCA|GCG; ATT|ATA; AGT|AGC; GTT|GTA; TTT|TTC; CTT|CTA; GGG|GGA; AGC|AGT; CCG|CCC; GTT|GTC; TAT|TAC; CTT|CTA; AAA|AAG; TGT|TGC; ACA|ACG; ACC|ACA; TTC|TTT; GGA|GGC; ATC|ATT; GCC|GCA; ACT|ACG; TTA|TTT; GCT|GCA; GTC|GTA; GTA|GTT; ATA|ATT; GCA|GCT; CTA|TTA; GCG|GCT; AGA|AGG; ACA|ACG; AAT|AAC; CCA|CCG; CTC|CTT; CAG|CAA; CTA|CTT; GCA|GCC; CTG…	7	TTA|CTC; CTT|TTA; TTA|CTT; GCA|TCT; CTA|TTG; CTC|TTG; CGA|AGG	0		3	119	2.52	5.88	52.94	43.98	46.78	2.8
776	0	0	0	0	0	0	0	0	0	0	0	0	0	0	0	0	0	0	0	0	0	0	0	0	0	0	0		0		0		0	116	0	0	0	39.08	39.08	0
777	-0.07144	-4e-05	-0.01963	0.1667	0.02324	-0.13335	0.09092	-3e-05	0.08334	-0.01542	-0.07144	-0.02326	0.01782	0	0.02778	-0.04005	-2e-05	-0.05556	0.06894	-0.07144	-3e-05	0	0	-0.05556	-3e-05	0.02324	51	AAG|AAA; GTT|GTG; ATC|ATA; CAT|CAC; GGT|GGG; CCA|CCC; GAG|AAG; CTG|CTT; GAA|GAG; GAG|GAA; GAA|GAG; CTC|CTG; ATC|ATT; GTA|GTT; GAA|GAG; AAA|AAG; AAT|AAC; ATA|ATC; GAC|GAT; AAA|AAG; GAG|GAA; GTC|GTG; GTC|GTT; CTC|CTA; CTT|CTA; GAG|GAA; GTT|GTG; TAT|TAC; CCA|CCC; ATC|ATA; GTG|GTT; GTT|GTC; GAA|GAG; TCA|TCC; CTC|CTG; ATC|ATA; GAC|GAT; GCC|GCA; GAT|GAC; GAA|GAG; GTA|GTC; GAG|GAA; TAT|TAC; CTG|CTA; AGG…	8	CTT|TTG; ATA|GTT; CTC|TTA; CGT|AGG; AGG|CAG; TTA|CTC; GAA|GGG; GCT|GGG	0		8	103	7.77	7.77	49.51	45.31	48.22	2.91
778	7e-05	-0.04765	0.01758	0	0.02129	0	7e-05	-0.03998	0	-0.01331	0.04003	0.03706	-0.0357	0	0.02382	-0.03029	3e-05	-0.03569	0	0.04003	4e-05	0	0	-0.03569	3e-05	0.02129	9	GCA|GGA; AGA|AAA; AAG|ACG; GAA|GAC; AAG|AGG; GTA|ATA; TCC|ACC; ACG|GCG; TCA|GCA	1	ATG|CTA	0		10	118	8.47	0.85	7.63	38.14	38.98	0.84
779	5e-05	4e-05	-0.01885	0.07145	0.02385	-0.03997	0.05001	-0.03331	0	3e-05	5e-05	-0.0217	0.01495	0	3e-05	0.02443	-0.02498	3e-05	0.05002	5e-05	-0.03223	0	0	3e-05	-0.02775	0.02385	3	AGG|AAG; GCT|GTT; AAC|AGC	0		0		3	117	2.56	0	2.56	54.7	54.42	-0.28
78	-0.03947	0.04192	-0.01538	0	-0.0056	-0.01601	-0.04248	0.03674	-0.03033	0.00297	0.01175	-0.01596	0.00742	0.03328	0	-0.02471	0.02072	-0.02609	-0.02129	0.01175	0.02739	0	0.03328	-0.02609	0.0184	-0.0056	16	AAT|CAT; GCT|GAT; GTA|CTA; GAA|GAT; GTA|ATA; TTA|ATA; GTA|ATA; CCA|CAA; GCT|TCT; GTA|ATA; GCT|GTT; TTA|ATA; GTA|ATA; GTA|ATA; GTA|GCA; ATA|ATG	16	GTA|CTC; ATA|GTC; ACA|GCC; TCA|ACC; AAA|GAG; AAA|AGG; GTA|GCT; ATA|GTG; ACA|TCT; ATA|CTC; ATA|ACT; TAT|TTC; ATA|GTC; CGT|GGG; ACA|AGT; GGA|AGC	2	GTA|ACC; GTA|ACT	34	487	6.98	3.7	3.29	44.9	45.93	1.03
780	0	0	-0.03029	0.11112	0.01851	-0.06247	0	5e-05	0	-0.01468	0.04346	0.01851	2e-05	-0.19991	0.0204	0	-0.02496	0	0	0.04346	4e-05	-0.11105	-0.19991	0	3e-05	0.01851	3	TTA|ATA; AGG|AAG; AGA|AAA	1	CGC|TAC	0		4	118	3.39	0.85	2.54	39.83	38.7	-1.13
781	0	0	0	0	0	0	0	0	0	0	0	0	0	0	0	0	0	0	0	0	0	0	0	0	0	0	5	AGA|AGG; ATC|ATA; GGA|GGC; AGC|AGT; AGA|AGG	0		0		0	118	0	0	4.24	46.05	46.33	0.28
782	0	-0.08333	0.04082	0	0	0	0	0	0	0	0	0	0	0	0	0	0	0	0	0	0	0	0	0	0	0	2	ATC|GTC; ATT|GTT	0		0		2	113	1.77	0	1.77	47.2	47.79	0.59
783	0.11106	0.03456	-0.02326	-0.09525	0.05003	0	0.0666	-0.11535	-0.09082	0.01299	0	-0.04543	0.0635	-0.5	-0.06058	0.19999	-0.15788	0.12119	0.11772	0	-0.14812	-0.18184	-0.5	0.12119	-0.11763	0.05003	12	AGG|AAG; CCC|CTC; CAG|GAG; GTT|ATT; GAA|GAT; CAA|AAA; AAA|GAA; CAT|TAT; ATC|TTC; AAC|AAA; AAG|AGG; TTC|TAC	6	ATA|GTG; GCA|CTA; ACT|GTT; GAA|CCA; ACA|ATG; GCA|CTA	0		18	111	16.22	5.41	10.81	46.25	45.35	-0.9
784	0	0	0	0	0	0	0	0	0	0	0	0	0	0	0	0	0	0	0	0	0	0	0	0	0	0	0		0		0		0	116	0	0	0	47.99	47.99	0
785	0	0	0	0	0	0	0	0	0	0	0	0	0	0	0	0	0	0	0	0	0	0	0	0	0	0	6	TAC|TAT; AAG|AAA; GAA|GAG; TTC|TTT; TAC|TAT; CTA|TTA	0		0		0	109	0	0	5.5	40.37	39.14	-1.23
786	0.05883	-0.03122	-3e-05	0	0	4e-05	0	-4e-05	0	0	0	0.02	-0.01786	0	0	3e-05	-3e-05	4e-05	0	0	-3e-05	0	0	4e-05	-3e-05	0	3	GTT|ATT; AGC|ACC; CTT|GTT	0		0		3	112	2.68	0	2.68	50.6	50.3	-0.3
787	-0.07693	0.07689	3e-05	0	0	-4e-05	0	4e-05	-0.07693	0.01266	0	-0.05	0.03125	0	-0.03704	-3e-05	0.02567	-0.0286	0	0	0.03034	0	0	-0.0286	0.0286	0	2	ATG|ATA; GAA|GGA	4	ACA|GAA; CAA|GAG; ATA|CTT; GTA|ATT	1	ATA|GCC	7	108	6.48	4.63	1.85	48.77	50	1.23
788	0	-0.09087	0.0408	0	0	-0.03998	0	0.0238	0	0	0	0	0	0	0	-0.03224	0.01817	-0.03447	0	0	0.02173	0	0	-0.03447	0.01886	0	0		3	TTA|GTT; GTA|GCC; GCT|GTC	1	TTA|ACG	4	102	3.92	3.92	0	45.42	47.06	1.64
789	0	0	0	0	0	0	0	0	0	0	0	0	0	0	0	0	0	0	0	0	0	0	0	0	0	0	2	TTA|ATA; TTA|ATA	1	AAA|AGG	1	CGT|AAG	4	104	3.85	1.92	1.92	40.71	41.03	0.32
79	-0.00919	-0.0206	0.00527	0.02437	-0.01043	-0.00726	-0.01054	0.02027	0	0.00248	-0.02277	0.00712	-0.01291	0.11113	0.01445	-0.03979	0.02586	-0.03358	0	-0.02277	0.02873	0.01727	0.11113	-0.03358	0.01464	-0.01043	8	TTA|ATA; ATG|ATT; GTA|ATA; AAT|CAT; GTA|ATA; TAT|TTT; GAA|GAT; TTA|TTC	12	ATA|GTT; TCA|GCG; AAA|CAC; GTA|GCT; AAA|AGG; TTT|CTG; GCT|CCA; ACA|AAT; ATA|CTC; ATA|GTC; ATG|ACC; ATA|ACC	8	GTA|CCG; TAT|CTC; ACA|TTC; CGT|AAG; CGT|AAA; TAT|ACA; GTA|AGC; TTA|CCG	28	477	5.87	4.19	1.68	43.54	45	1.46
790	0	0	0.0294	-0.11112	-2e-05	0	0	0	0	0	-4e-05	-2e-05	0	0	-3e-05	0	0	0	0	-4e-05	0	0	0	0	0	-2e-05	20	AAA|AAG; TAC|TAT; CAG|CAA; GAA|GAG; ATA|ATC; GCG|GCA; CTG|CTA; GCC|GCT; AGG|AGA; GTG|GTC; CTC|CTA; GCA|GCG; GGA|GGG; AAG|AGG; GAC|GAT; ATT|ATA; CTT|CTC; GCG|GCA; ACT|ACC; ATT|ATA	1	AAG|AGA	0		2	112	1.79	0.89	17.86	51.19	50.89	-0.3
791	0	0	0	0	0	0	0	0	0	0	0	0	0	0	0	0	0	0	0	0	0	0	0	0	0	0	0		0		0		0	106	0	0	0	43.4	43.4	0
792	0	0.07997	-0.02175	-0.04998	0	0	0	-4e-05	0	0.01585	-0.05553	-0.02173	0.0192	0	-0.02563	0.04544	-2e-05	0	0.0357	-0.05553	-3e-05	0	0	0	-3e-05	0	9	CTT|CTC; GCT|GCC; GGT|GGC; AAT|TAT; CCG|CCA; CTC|CTT; AAG|AGG; CTA|ATA; ACG|AAG	1	GTC|ACC	2	AGC|TCG; TAC|CTG	6	102	5.88	2.94	8.82	51.96	52.29	0.33
793	-0.14285	0.04543	0.03128	-0.25013	0.04348	-0.14284	-0.06663	0.0345	0	2e-05	0	-0.04545	0.0345	0	0	0	3e-05	-0.09999	0.06666	0	3e-05	0	0	-0.09999	3e-05	0.04348	5	AAG|AAA; ATA|ATG; AAG|AAA; AAG|AGG; GAG|GAC	3	AGG|CGT; AAT|GGT; AGG|CGT	1	AAC|GGG	5	104	4.81	3.85	4.81	41.99	43.27	1.28
794	0	-0.04347	0.03923	-0.09998	0	0	0	3e-05	0	1e-05	0	0	2e-05	0	0	0	2e-05	0	0	0	2e-05	0	0	0	2e-05	0	56	ATC|ATA; TCT|TCA; TAC|TAT; TAT|TAC; TTC|TTT; GGT|GGC; GCA|GCG; CTC|CTA; GGT|GGC; CTC|CTG; TAT|TAC; GCC|GCA; GTG|GTT; CTA|CTC; GTT|GTC; AAG|AAA; CTA|CTT; AAA|AAG; ATA|ATC; GGC|GGT; CTG|CTC; ATC|ATA; GAG|GAA; ACC|ACT; GTT|GTG; AAT|AAC; CTA|CTC; ATC|ATA; ATT|ATA; GGA|GGT; TAC|TAT; GTT|GTA; GGA|GGT; AAA|AGA; GCG|GCT; ATT|ATA; CTA|CTT; AGT|AGC; GAG|GAA; GCA|GCC; GAT|GAC; CCT|CCA; GCA|GCC; TTA|CTA; GTC…	7	ATT|GTC; CTC|TTA; CTT|TTA; CTT|TTG; CTC|TTG; TCT|AGT; CTA|ATC	2	AGC|TCA; AGC|TCA	3	114	2.63	7.89	49.12	42.69	42.69	0
795	0	0	0	0	0	0	0	0	0	0	0	0	0	0	0	0	0	0	0	0	0	0	0	0	0	0	0		0		0		0	108	0	0	0	47.53	47.53	0
796	6e-05	0	0	0	0	-0.03332	0.09097	0	0	1e-05	0	-0.02127	0.02001	0	0	3e-05	0	4e-05	0	0	0	0	0	4e-05	0	0	13	GCC|GGC; GAA|GAG; AAA|AAG; AGT|AGC; GTG|GTT; CTG|CTC; GAG|GAA; GAA|GAG; AGA|AGG; GTT|GTC; TTG|CTG; ACT|ACG; GTC|GTT	0		0		1	106	0.94	0	12.26	43.08	44.65	1.57
797	0	0.05	-0.01852	0	0	0	0	0	0.04347	0	-0.04347	0	0	0	0	0	0	0	0.03846	-0.04347	0	0	0	0	0	0	42	GAT|GAC; AAA|AAG; ATC|ATA; CCG|CCC; CTT|CTG; GGT|GGC; TCC|TCA; GAC|GAT; GAT|GAC; ACC|ACA; CCT|CCA; GAG|AAG; GAC|GAT; CTG|TTG; AAG|AAA; CTC|CTT; CTC|CTA; ACG|ACC; AAC|AAT; AAG|AAA; ATC|ATA; GAG|GAA; GGC|GGG; AGG|AGA; AAA|AAG; GCA|GCC; TAC|TAT; TAT|TAC; CTC|CTA; AAG|AAA; GCC|GCA; GGC|GGA; TTC|TTT; GTC|GTA; GTC|GTT; GAG|GAA; CTG|CTT; AGG|AGA; GAG|GAA; TAC|TAT; TTG|CTG; TTT|TTC	7	CTT|TTA; CTT|TTA; AGC|TCC; CTC|TTG; CTT|TTA; TTA|CTT; GTT|ATA	1	AGC|TCT	2	101	1.98	7.92	41.58	49.17	41.58	-7.59
798	0	0.18184	-0.01563	-0.0714	0.02173	0	0	-0.03029	0	0.01563	-0.04351	0	0	0	0	0.04165	-0.02438	0	0.08696	-0.04351	-0.02777	0	0	0	-0.02777	0.02173	0		4	TTA|GTT; AAA|AGG; GTA|ATC; AAT|CAC	2	AAT|GGA; TCA|CTT	6	102	5.88	5.88	0	39.87	42.16	2.29
799	0	0	0.02326	-0.05	0	0	0.08334	-0.04001	0	0.01471	-0.03449	0	0	0	0	0	0	0	0.05263	-0.03449	0	0	0	0	0	0	24	ATG|GTG; CAG|CAA; GAG|GAA; TGC|TGT; AAC|CAC; GTC|GTA; TTT|TTC; GTC|GTT; GTC|GTT; AGC|AGT; AGG|AGA; CAG|CAA; AAG|AAA; TAC|TAT; ATA|ATC; AAC|AAT; GCC|GCT; GTC|GTT; GAC|GAT; CTA|CTG; GCT|GCG; CCG|CCT; CTT|CTA; AGG|AGA	2	AAG|AGA; CTT|TTG	0		3	111	2.7	1.8	21.62	51.35	48.05	-3.3
8	-0.02421	0.01576	-0.00317	0.00633	0.0138	-0.00513	-0.03963	0.00492	0.01711	-0.01124	0.02943	0.01516	-0.00962	-0.02441	0.02544	-0.01682	-0.0064	-0.01088	0	0.02943	0.00451	-0.03194	-0.02441	-0.01088	-0.00369	0.0138	9	AAA|AGA; AAA|AAC; ATA|GTA; GAT|GAG; GAA|GCA; TAT|TTT; ACA|TCA; ATA|CTA; GTA|ATA	10	AAA|CTA; CGT|CTC; ATA|GTT; GTA|AAA; GTA|GAG; CCA|GGA; GTA|GCT; TTA|ATT; AAA|TAT; GAT|TAC	10	TCA|GAG; GAA|AGC; CGT|TTG; CGT|AAG; ACA|TTC; GAA|CCC; CGT|AAG; TTA|CCC; TCA|AAC; CGT|AAA	29	788	3.68	2.54	1.14	43.61	44.04	0.43
800	0.06254	-0.05261	0.01924	-0.06671	-0.02325	0	0	0.04002	0	0.01563	-0.04998	2e-05	0.01924	-0.20012	-0.02856	0.03032	0	0.04003	0	-0.04998	0.03706	-0.14294	-0.20012	0.04003	0.0345	-0.02325	7	GAG|GAT; TTG|TGG; AGA|AAA; GAC|GAA; GAG|GAC; GGG|AGG; TTA|ATA	0		0		7	102	6.86	0	6.86	38.56	37.58	-0.98
802	-0.06663	0.05264	0	-0.04998	0.02441	0	-0.0588	0	0	2e-05	0	0	0.01853	-0.11106	0	0.02779	-0.0263	0	0.05003	0	0	-0.07688	-0.11106	0	0	0.02441	2	CAT|TAT; AAT|CAT	3	ACA|GCT; TGG|TAT; AAA|AGG	1	CGT|AAG	6	109	5.5	3.67	1.83	45.26	45.26	0
803	0	0	0	0	0	0	0	0	0	0	0	0	0	0	0	0	0	0	0	0	0	0	0	0	0	0	31	ACA|ACG; GAG|GAA; GAA|GAG; AGA|AGG; GTA|GTC; ATC|ATT; GCC|GCA; CCA|CCT; TCA|TCT; GCA|GCG; CTA|CTG; GGC|GGT; CCG|CCT; AAA|AAG; GTC|GTT; GAG|GAA; TAT|TAC; AAG|AAA; GAA|GAG; GGA|GGG; GAG|GAA; TTA|CTA; ACC|ACT; CAG|CAA; CCT|CCC; ATC|ATT; GAC|GAT; GAG|GAA; CAT|CAC; GAA|GAG; GGA|GGG	3	CGT|AGG; AGA|CGT; CGT|AGA	0		0	100	0	3	31	40	40.33	0.33
804	6e-05	3e-05	-0.02855	0.05552	3e-05	0.03227	-0.0909	0.05558	0	1e-05	7e-05	0.02443	-0.03702	0.11105	3e-05	-0.0312	0.0238	-0.03443	0	7e-05	0.0345	-8e-05	0.11105	-0.03443	0	3e-05	4	AGT|ACT; GTC|GCC; AGG|AAG; TAC|TTC	0		0		4	104	3.85	0	3.85	44.87	44.87	0
805	0	0	0	0	0	0	0	0	0	0	0	0	0	0	0	0	0	0	0	0	0	0	0	0	0	0	0		0		0		0	105	0	0	0	55.24	55.24	0
806	0	0.04762	0.02174	-0.20002	0	0	0	0	0	0	0	0	0	0	0	0	0	0	0	0	0	0	0	0	0	0	3	AAA|AGA; GAT|GAG; AAG|GAG	1	GAG|AGG	0		4	91	4.4	1.1	3.3	39.56	40.66	1.1
807	-0.06666	0.02702	0.02778	-0.07684	0	0.03229	-0.09999	0.05263	0	1e-05	0	0	-0.01818	0.12511	0	-0.03225	0.02441	-0.03448	0	0	0.03448	8e-05	0.12511	-0.03448	0	0	1	ACA|GCA	3	GTA|ATT; TAT|TTC; AAA|AGG	1	TTA|CCT	5	101	4.95	3.96	0.99	41.58	43.23	1.65
808	0	0.04001	0.0263	-0.16663	-5e-05	-0.12496	0	0.09091	0.16656	-0.01265	0	-4e-05	0.01563	-0.19985	0.06662	-0.06249	0.02041	-0.03569	-0.00012	0	0.07317	-0.24994	-0.19985	-0.03569	0.04545	-5e-05	6	CTC|CCC; CTC|TTC; GAC|AAC; GCC|TCC; TCG|TGG; GTA|ATA	1	GTC|TCC	0		7	96	7.29	1.04	6.25	45.49	44.44	-1.05
81	0.02105	-0.02878	0.00493	0.01587	-0.01724	0.01389	0	0.00855	-0.02817	0.00847	-0.01333	-0.00524	0.00356	0	-0.02273	0.01031	0.00575	0.01316	-0.0202	-0.01333	0.00752	0	0	0.01316	0.00685	-0.01724	16	TTC|TAC; CTT|GTT; AGA|AAA; GTG|GAG; ATT|GTT; AGC|AAC; GGT|GAT; TAC|TTC; AGG|AAG; ATA|GTA; ACT|GCT; AAA|AGA; GCC|ACC; AGG|AAG; AAA|AGA; AGG|AAG	1	CAG|AGG	0		17	500	3.4	0.2	3.2	48.73	48.6	-0.13
810	0	0	0	0	0	0	0	0	0	0	0	0	0	0	0	0	0	0	0	0	0	0	0	0	0	0	0		0		0		0	98	0	0	0	40.48	40.48	0
811	0	-0.04348	0	0.0625	0	0	0.09091	-0.03125	0.05556	-0.01515	0	0.02222	-0.01887	0	0.0303	-0.03704	0	0	0	0	-0.02941	0.16667	0	0	0	0	5	ATA|GTA; GAG|CAG; TTT|CTT; ATT|GTT; GTT|ATT	0		0		5	100	5	0	5	42.67	43.33	0.66
812	0	0.07142	-0.06249	0.07142	0	0	0	0	-0.04166	0.01639	0	-0.02272	0.02174	0	-0.02702	0.04545	0	0	0	0	0	0	0	0	0	0	6	ATC|ATA; ATC|ATA; AAG|AAA; GTT|ATT; AGA|AAA; GAG|GAA	1	AAT|GAG	0		3	99	3.03	1.01	6.06	38.38	37.04	-1.34
813	0	0.07693	-0.04649	0	0	0.04351	0	-0.03999	0	2e-05	0	0	2e-05	0	0	0.02779	-0.03225	0.0345	0	0	-0.03447	0	0	0.0345	-0.03332	0	2	GAT|GAA; GTC|ATC	1	ACA|GTA	0		3	102	2.94	0.98	1.96	50	49.67	-0.33
814	0	0.0476	-0.04254	0.07147	3e-05	0	0	0	0	0	7e-05	2e-05	0	0	3e-05	0	0	0	0	7e-05	0	0	0	0	0	3e-05	2	GTC|ATC; AGG|AAG	0		0		2	98	2.04	0	2.04	43.2	42.52	-0.68
815	0.06667	0.06061	-0.0625	0	-0.02632	0.04762	0	0	-0.04762	0.01471	0	0	0	0	-0.03333	0.03125	0	0.04167	-0.03704	0	0	0	0	0.04167	0	-0.02632	27	GGA|GGT; AGG|AGA; CTA|CTT; GAC|GAT; CTA|TTA; GTT|GTC; GGG|GGA; AGT|AGC; GAT|GAA; ATA|ATT; ACT|ACC; GAG|GAA; ACT|ACA; GAG|GAA; GTA|ATA; GTA|GTC; GGA|GGT; AAT|AAC; GAA|GAG; AGA|AGG; ACG|ACA; GGA|GGT; CAC|CAT; AGT|AGC; GTT|GTA; GGA|GAA; CCT|CCA	1	TTG|CTT	0		3	100	3	1	27	43	42.33	-0.67
816	0	0	0	0	0	0	0	0	0	0	0	0	0	0	0	0	0	0	0	0	0	0	0	0	0	0	0		0		0		0	99	0	0	0	46.8	46.8	0
817	0	0	0	0	0	0	0	0	0	0	0	0	0	0	0	0	0	0	0	0	0	0	0	0	0	0	0		0		0		0	98	0	0	0	44.56	44.56	0
818	0.14281	-0.05559	0.02001	-0.12495	-0.02631	-0.03447	0.12495	0.04346	0	0.01587	-0.05553	0	0.04544	-0.22213	-0.0294	0.07405	-0.02702	0.08692	0	-0.05553	0.03845	-0.18174	-0.22213	0.08692	0.0357	-0.02631	38	GAA|GAG; AAC|AAT; AAA|AAG; GGG|GGA; AGA|AGG; AAG|AAA; ATT|ATC; TAT|TAC; CCC|CCT; AGT|AGC; AAG|AAA; GTA|GTC; GGA|GGG; CTA|CTT; GTG|GTA; GCA|GCG; CTT|CTC; GAC|GAT; TTA|TTG; AAC|AAT; CCC|CCT; GAA|GAG; ACA|ACG; GTT|GTA; ATT|ATA; ATA|ATT; AGT|AGC; TTC|TTT; TAC|TAT; GGA|GGC; GCG|GCA; TAC|TAT; AGA|AGG; ATA|ATT; ATT|ATA; TTA|CTA; AGA|AGG; ATA|ATC	3	ATC|GTT; ATA|AAG; GAC|TAT	3	AGC|TCA; GCA|TAC; AGC|GAT	5	98	5.1	6.12	38.78	40.82	41.5	0.68
819	0	0.04349	3e-05	-0.05002	0	0.03334	-0.2	0.07695	0	1e-05	0	0	2e-05	0	0	0.03031	-0.02437	0.03334	0	0	-0.03701	0	0	0.03334	-0.03123	0	5	CTG|ATG; TTG|ATG; AAA|AGA; ATC|CTC; ACG|ATG	0		0		5	96	5.21	0	5.21	43.06	43.06	0
82	0	0	0	0	0	0	0	0	0	0	0	0	0	0	0	0	0	0	0	0	0	0	0	0	0	0	0		0		0		0	473	0	0	0	45.31	45.31	0
820	-0.10005	0.04169	0	0	0.02633	-0.07147	0	0	0.08338	-0.01924	0	0	0	0	0.02859	-0.04765	0	-0.05559	0.07147	0	0	0	0	-0.05559	0	0.02633	1	CCG|ACG	1	GAC|AGC	0		2	88	2.27	1.14	1.14	49.24	48.86	-0.38
821	0	0	0	0	0	0	0	0	0	0	0	0	0	0	0	0	0	0	0	0	0	0	0	0	0	0	0		0		0		0	86	0	0	0	48.06	48.06	0
822	0	-4e-05	0	0	-2e-05	0	0	0	-0.05883	0.01753	0	-0.02703	0.0185	0	-0.02942	0.03446	0	0	-5e-05	0	0	0	0	0	0	-2e-05	1	AAC|GAC	0		0		1	94	1.06	0	1.06	49.65	50	0.35
823	0	0.14997	-0.09089	-7e-05	0	-0.04547	0.07689	0	0	-1e-05	0	-0.06246	0.03332	-0.16674	0	0.0357	-0.02175	0.03844	0	0	-0.0263	-0.0001	-0.16674	0.03844	0	0	12	ATA|ATG; TTC|TTT; TTC|CTC; GCA|GCT; CTA|CTT; ATA|ATT; GCA|GCC; ATC|ATT; CTT|CTC; ATA|ATC; GCC|GCG; CTG|CTC	5	TTG|CTC; CCA|TCG; GTT|CTA; GCC|TAC; GTT|ATC	2	ACA|GTT; GTC|ACA	8	82	9.76	8.54	14.63	49.59	50	0.41
825	0	0	0.02855	-0.04167	-2e-05	0	0	0	0	0	-3e-05	-2e-05	0	0	-3e-05	0	0	0	0	-3e-05	0	0	0	0	0	-2e-05	1	AAG|AGG	0		0		1	94	1.06	0	1.06	49.65	50	0.35
826	0	0	0.02856	-0.04997	2e-05	0	0.06663	-0.07695	0	-2e-05	3e-05	2e-05	-2e-05	0	3e-05	0	-3e-05	0	0	3e-05	-4e-05	0	0	0	-4e-05	2e-05	10	AGG|AGA; AGA|AGG; ATT|ATA; ATG|ATC; CTG|TTG; AGA|AGG; AGA|AGG; CTC|CTA; AAG|AGG; ATT|ATA	1	AGC|GGG	0		3	89	3.37	1.12	11.24	51.69	52.43	0.74
827	0	0	0	0	0	0	0	0	0	0	0	0	0	0	0	0	0	0	0	0	0	0	0	0	0	0	0		0		0		0	91	0	0	0	43.96	43.96	0
828	0	0	0	0	0	0	0	0	0	0	0	0	0	0	0	0	0	0	0	0	0	0	0	0	0	0	0		0		0		0	84	0	0	0	43.25	43.25	0
83	-0.01201	-0.0106	0.01894	-0.03164	0.01094	-0.02121	-0.01347	0.00997	0	-0.0034	0.01221	0.00524	2e-05	-0.04333	0.0065	-0.0068	0	-0.01704	0.00991	0.01221	0.00867	-0.02769	-0.04333	-0.01704	0.00779	0.01094	7	AAA|AGA; ATG|ATA; ATA|ATG; GTA|GCA; GTA|GAA; GCT|GTT; TTA|ATA	6	AAA|CCA; ATA|GTG; CAA|TAC; GAA|AAG; GAA|GCT; AAA|GAG	0		13	451	2.88	1.33	1.55	46.78	47.38	0.6
830	0	0	0	0	0.02857	-0.05263	0	0	0.06667	0	-0.06667	0.02703	-0.01923	0	0.03449	-0.03226	0	-0.04	0.1	-0.06667	0	0	0	-0.04	0	0.02857	3	GCC|ACC; AAC|CAC; GAA|GCA	0		0		3	91	3.3	0	3.3	49.82	50.18	0.36
831	0	0	0	0	0	0	0	0	0	0	0	0	0	0	0	0	0	0	0	0	0	0	0	0	0	0	0		0		0		0	90	0	0	0	46.67	46.67	0
832	0	0	0	0	0	0	0	0	0	0	0	0	0	0	0	0	0	0	0	0	0	0	0	0	0	0	65	GGA|GGC; GTA|GTG; AGA|AGG; GCC|GCT; CAT|CAC; CGG|AGG; ATT|ATA; GGG|GGA; AGA|AGG; GTC|GTT; CAA|CAG; GGG|GGA; GTC|GTT; GGG|GGA; TTC|TTT; CAA|CAG; GAG|GAA; GCC|GCT; AAA|AAG; GGT|GGC; AAT|AAC; GGC|GGT; GTA|GTC; CGG|AGG; AAC|AAT; CCC|CCT; GAC|GAT; GGG|GGT; AGT|AGC; GTC|GTT; GAA|GAG; GCC|GCA; GTC|GTT; CTA|TTA; GAA|GAG; GAC|GAT; GAG|GAA; GAA|GAG; GTC|GTT; CTG|CTA; ATC|ATA; GCT|GCC; CAT|CAC; CAG|CAA; GGA…	8	TTG|CTT; CGA|AGG; CGA|AGG; CGG|AGA; TTG|CTC; TTA|CTG; CGA|AGG; CGA|AGG	1	TCT|AGC	0	91	0	9.89	71.43	56.41	52.01	-4.4
833	0	0	0	0	0	0	0	0	0	0	0	0	0	0	0	0	0	0	0	0	0	0	0	0	0	0	0		0		0		0	83	0	0	0	42.57	42.57	0
834	0	0.04547	-0.05714	0.09095	-0.06664	0.08699	-0.08337	0	0	0.0139	-0.14281	0	-0.01754	0.16674	0	3e-05	0	0.04169	0	-0.14281	-0.02565	0.16674	0.16674	0.04169	-0.02565	-0.06664	8	GGT|GGA; ACG|ACT; ATA|TTA; ACC|ACG; GAC|GAT; ATA|CTA; GGT|GGA; TAT|CAT	1	ACC|ATG	0		4	84	4.76	1.19	9.52	48.02	47.62	-0.4
835	0	0.04168	-0.05264	0.08335	0	0	0	0	0	0	0	0	0	0	0	0	0	0	0	0	0	0	0	0	0	0	46	GAC|GAT; CCA|CCG; ATT|ATA; ATC|ATT; AGG|AGA; CCG|CCA; GTC|GTT; ACC|ACG; GAG|GAA; ATT|ATC; TCC|TCA; ATC|ATT; GAG|GAA; AAA|AAG; AAG|AAA; CTC|CTA; ACC|ACG; GAC|GAT; GCC|GCT; CAG|CAA; ATC|ATA; GCC|GCA; GAA|GAG; ATC|ATA; GTC|GTT; GTC|GTT; GTC|GTG; AAC|AAT; CTC|CTA; ATC|ATA; ACC|ACA; CCG|CCA; GGA|GGG; GCC|GCT; TAT|TAC; GTG|GTT; CCT|CCC; GAG|GAA; TAC|TAT; AGT|AGC; GCA|GCG; GAG|GAA; ATT|ATA; GCT|GCC; GCC…	5	TTG|CTA; CGC|AGG; GTG|ATT; AGG|AAA; CTC|TTG	0		2	86	2.33	5.81	53.49	51.94	41.47	-10.47
836	0	0.05002	-0.0294	0	0.03032	-0.04548	0	4e-05	0	1e-05	0	0	2e-05	0	0	0	3e-05	-0.0435	0.07696	0	3e-05	0	0	-0.0435	3e-05	0.03032	1	AAT|ACT	1	GTA|ATC	0		2	85	2.35	1.18	1.18	48.24	48.63	0.39
838	0	0.04998	-4e-05	-0.06663	0	0.03998	0	-0.07145	0	-1e-05	0	0	-2e-05	0	0	0.02856	-0.04001	0.03124	0	0	-0.05002	0	0	0.03124	-0.04547	0	39	AGC|AGT; AAA|AAG; GTT|GTA; GCC|GCG; TTT|TTC; GGT|GGG; CCA|CCT; CTC|CTT; ATT|ATC; AGA|AGG; AGA|AGG; GCA|GCG; AAA|AAG; GTA|GTC; GTC|GTA; AGA|AGG; GCG|GCA; AAG|AAA; AGA|AGG; ATT|ATA; ACT|ACG; ATA|ATT; TGC|TGT; TGT|TGC; GGA|GGT; GCT|GCC; ACA|ATA; GCC|GCA; GGT|GGA; GGA|GGT; GCT|GCG; CCA|CCC; ACC|ACG; CCT|CCC; GCC|GCT; GGA|GGT; AAG|AAA; GTA|GTC; AGG|AGA	3	AAA|AGG; CTC|TTA; AGA|CGT	0		2	81	2.47	3.7	48.15	49.38	52.67	3.29
839	5e-05	-0.04546	3e-05	0.06251	0	4e-05	0	3e-05	0	2e-05	0	5e-05	1e-05	0	0	3e-05	2e-05	3e-05	0	0	-0.02701	0.09092	0	3e-05	2e-05	0	30	ATA|ATG; GTA|GTT; CTC|CTA; CTC|CTA; AGA|AGG; CCA|CCC; ACG|ACT; ACA|ACC; GAC|GAT; CTC|CTA; GTG|GTT; GCT|GCC; ACA|ACG; ACC|ACT; ACC|ACA; GTC|GTG; GTG|GTT; TTC|TTA; CTC|CTA; AGA|AGG; CTC|CTT; GCC|GCA; CTG|TTG; TAC|TAT; GCG|GCA; CTG|CTA; GCT|GCC; GTC|GTT; TTC|TTT; GCG|GCA	4	GGG|AGC; CTG|TTA; ATT|GTA; CGC|AGG	0		4	83	4.82	4.82	36.14	50.2	44.18	-6.02
84	-0.02267	0.01504	0	7e-05	0.00611	-0.0254	0.03286	0	0	3e-05	0	-0.01586	0.01589	-0.04337	0	3e-05	3e-05	-0.00805	0.01078	0	0	0.00012	-0.04337	-0.00805	0.00655	0.00611	2	AAC|AGC; TTC|TAC	2	GCC|AGC; CCT|AGT	0		4	464	0.86	0.43	0.43	46.7	46.62	-0.08
840	0	0.04346	-0.03031	0	0	0	-0.08336	0.03845	0	-1e-05	0	0	-2e-05	0	0	0	-3e-05	0	0	0	-3e-05	0	0	0	-3e-05	0	3	GTA|ATA; CCA|CCG; GGA|GGC	1	GTC|TGC	0		2	82	2.44	1.22	3.66	49.19	49.59	0.4
841	0	0	0	0	0	-0.05261	0	0.04543	0	0	0	0	0	0	0	-0.03702	0.03447	-0.04543	0	0	0.04543	0	0	-0.04543	0.04165	0	0		2	TTA|CCA; GTT|ATA	0		2	81	2.47	2.47	0	38.68	39.09	0.41
842	-0.09092	0.03572	0	0	0.03572	-0.06251	0.12501	-0.03704	0.06251	-0.01887	0	0	0	0	0.04348	-0.04001	0	-0.05001	0.05556	0	0	0	0	-0.05001	0	0.03572	1	ATG|ATA	1	GTA|ATT	1	GAA|AGC	3	79	3.8	2.53	1.27	44.73	44.3	-0.43
843	0	0	0	0	0	0	0	0	0	0	0	0	0	0	0	0	0	0	0	0	0	0	0	0	0	0	0		0		0		0	74	0	0	0	44.59	44.59	0
844	-0.04761	0.05262	0.04347	-0.16676	-5e-05	0.07406	-0.39989	0	0	0	-8e-05	0.03445	-0.02564	0	-6e-05	0	0	0	0	-8e-05	0	0	0	0	0	-5e-05	13	GTT|GTC; CCA|CCG; AGC|GGC; TCC|TCT; TCC|GCC; ACC|GCC; GTG|GTA; AGT|GGT; GGA|GGG; AAA|AGA; GCT|GCC; GGC|GGT; ATT|ATC	0		0		5	69	7.25	0	18.84	47.83	51.21	3.38
845	0	0	0.0303	-0.12506	-3e-05	0	0	0	0	0	-6e-05	-2e-05	0	0	-3e-05	0	0	0	0	-6e-05	0	0	0	0	0	-3e-05	1	AAG|AGG	0		0		1	74	1.35	0	1.35	44.14	44.59	0.45
846	0	0	0	0	0	0	0	0	0	0	0	0	0	0	0	0	0	0	0	0	0	0	0	0	0	0	4	GTT|GTC; CTC|CTA; ATC|ATA; GAA|GAG	0		0		0	76	0	0	5.26	50.44	50.44	0
847	0	3e-05	-0.15998	0.44446	7e-05	0.05554	0	-0.04544	6e-05	0	8e-05	5e-05	-0.03029	0.19995	7e-05	0	0	0	5e-05	8e-05	-0.04165	0.19995	0.19995	0	-0.04165	7e-05	36	GTG|GTA; CTC|CTT; TCG|TCA; AAA|AAG; TAC|TAT; CAG|CTG; ATC|ATA; AAA|AAG; GGC|GGG; AAA|AAG; GTC|GTT; GGC|GGG; GTT|GTG; ATA|ATC; GAT|GAC; GAA|GAG; GGA|GGG; GGA|GGT; GTT|GTG; CTC|CTT; GCT|GCC; CCG|CCT; GTC|GTT; GGT|GGG; TAC|TAT; GAA|GAG; GTC|GTT; GTA|GTT; GGC|GGG; GAC|GAT; ATA|ATT; CTT|CTG; GTA|GTC; GAA|CAA; GCA|GCC; GAA|GAG	6	TAC|AAG; ATA|GTC; GAC|AAA; TTA|ATT; CGT|AGG; AGA|AAG	2	CGT|GAG; CGC|GAA	9	65	13.85	12.31	55.38	47.18	48.21	1.03
848	0	0	-0.02702	0.10003	0.03334	0	-0.28573	0.05558	0	-0.02631	0.06252	0.03126	-0.03029	0	0.03705	0	-0.04544	0	0	0.06252	-0.04544	0	0	0	-0.04544	0.03334	22	ATC|ATT; AGA|AGG; GAA|GAG; AGT|AGC; ATT|ATC; GAC|GAT; AGG|AGA; TTA|CTA; CAG|CAA; GCA|GCT; AAG|AAA; GAG|GAA; CTA|CTT; ACA|ACC; GGA|GGT; ACA|ACC; AGG|AGA; AGA|AGG; ATC|ATA; ATT|ATA; GAG|GAA; AAG|AAA	3	CTC|ATG; CTT|TTG; AGA|ATG	0		2	65	3.08	4.62	33.85	43.08	41.54	-1.54
849	0	0	0	0	0	0	0	0	0	0	0	0	0	0	0	0	0	0	0	0	0	0	0	0	0	0	0		0		0		0	70	0	0	0	48.1	48.1	0
85	-4e-05	-9e-05	0.01668	-0.0455	0.01311	-0.03034	0.02829	-3e-05	0	-3e-05	0	-0.0273	0.01198	-0.03708	-0.02086	0.00519	-2e-05	-0.00617	0.02317	0	0.00576	-0.01726	-0.03708	-0.00617	0.00488	0.01311	15	GCA|TCA; TTC|TAC; AAG|AGG; CAC|CCC; ATA|CTA; GTA|ATA; AAC|GAC; GCC|GGC; GCA|TCA; CTT|GTT; TAC|TTC; GTC|ATC; CTC|ATC; AAG|AGG; GAG|GCG	2	GGG|AAG; ATG|TGG	0		17	470	3.62	0.43	3.19	49.29	49.29	0
850	0	0	0.0435	-0.14282	3e-05	0	0	0	0	0	6e-05	3e-05	0	0	4e-05	0	0	0	0	6e-05	0	0	0	0	0	3e-05	0		1	AAA|AGG	0		1	63	1.59	1.59	0	47.09	48.15	1.06
851	5e-05	0.04165	-0.03845	0	0	-0.0833	0.05557	0	0	1e-05	0	-0.03999	0.02501	0	0	3e-05	0	4e-05	0	0	0	0	0	4e-05	0	0	2	GTT|ATT; GCC|TCC	0		0		2	67	2.99	0	2.99	50.75	49.75	-1
852	0	0	-4e-05	0	0	0	0.07141	-0.16674	0	-1e-05	0	0	-2e-05	0	0	0	-3e-05	0	0	0	-5e-05	0	0	0	-4e-05	0	1	ATG|TTG	0		0		1	65	1.54	0	1.54	53.85	53.85	0
853	0	0	0	0	0	0	0	0	0	0	0	0	0	0	0	0	0	0	0	0	0	0	0	0	0	0	24	GGG|GGT; ATC|ATA; AGG|AGA; GGT|GGA; GTA|GTT; GCT|GCG; CTA|TTA; TTT|TTC; AAC|AAT; AAT|AAC; GAA|GAG; ACA|ACT; TTT|TTC; CAG|CAA; TTA|TTG; ACT|ACA; GTA|GTG; ACA|ACC; AAA|AAG; AGA|AGG; ATA|ATT; ACA|ACC; CTG|CTC; GAA|GAG	1	CGT|AGG	0		0	67	0	1.49	35.82	35.82	38.81	2.99
854	0.125	-0.07692	-0.125	0.05883	-0.03846	0.09091	0.09091	-0.66667	0	0.02564	-0.04348	0	-0.04167	0.2	-0.04762	0.07692	-0.06667	0.09524	0	-0.04348	-0.25	0.14286	0.2	0.09524	-0.2	-0.03846	2	ACA|TCA; TTT|TTA	6	GGA|TCA; GCG|CCA; TCA|AAA; TCA|GCT; TAC|TTT; GCT|GTA	0		8	62	12.9	9.68	3.23	51.08	48.92	-2.16
855	0.11111	0	-0.05263	0	0	0	0	0	0	0	0	0.04762	-0.02857	0	0	0	0	0	0	0	0	0	0	0	0	0	2	AGC|ACC; GTT|CTT	0		0		2	59	3.39	0	3.39	51.41	51.41	0
856	0	0	-0.04545	0.08337	3e-05	0	0	0	0	0	4e-05	2e-05	0	0	3e-05	0	0	0	0	4e-05	0	0	0	0	0	3e-05	1	AGG|AAG	0		0		1	58	1.72	0	1.72	43.1	42.53	-0.57
857	0.08333	-0.16667	-0.03226	0.1111	0	-0.07143	0.14286	0	0	0	0	0	0	0	0	0	0	0	0	0	0	0	0	0	0	0	28	GCA|CCA; GAA|GAG; CAG|CAA; AGA|AGG; TTC|TTT; AGA|AGG; GTA|GTC; CTC|CTA; GTG|GTC; ACA|ACG; AAG|AAA; CCT|CCA; GAA|GAG; GAA|GAG; AAA|AAG; GCA|GCG; AAA|AAG; ATA|ATT; ACT|ACG; CTC|CTT; ATC|ATA; ATT|ATA; ATT|ATC; GGT|GGC; GGG|GGC; ATT|ATC; GGA|GGC; GGG|GGA	2	AGA|AAG; CTA|TTG	0		2	58	3.45	3.45	48.28	39.08	43.68	4.6
858	0.09089	-0.05002	-0.04758	0.11116	3e-05	0	0	0	0	-0.05129	0.16673	0.07408	-0.0645	0	0.05002	-0.05554	0	0	-0.18184	0.16673	0	0	0	0	0	3e-05	30	GTA|GTG; GAG|GAA; AAA|AAG; TGC|TGT; AGG|AGA; TGC|TGT; TAC|TAT; ACC|ACT; GAA|GAG; GAC|GAT; TGC|TGT; CCT|CCA; GTC|GTT; TGC|TGT; GGC|GGG; GAA|GAG; TTC|TTT; GTC|GTT; ATC|ATT; GAT|GAC; GTA|GTT; AAT|AAC; GAA|GAG; AAA|AAG; ATA|ATT; GGC|GGA; GCT|GCC; AAG|AAA; GCC|GCG; GTT|GTG	7	TCA|ACT; CAC|AAT; CGC|CAA; CTG|TTA; CTC|TTA; GTA|ATT; AGA|CGC	1	TCG|AGC	4	61	6.56	13.11	49.18	50.82	44.26	-6.56
859	0	0	0	0	0	0	0	0	0	0	0	0	0	0	0	0	0	0	0	0	0	0	0	0	0	0	0		0		0		0	57	0	0	0	50.29	50.29	0
86	0.01087	0.00782	-0.00758	-0.012	0	0.0069	-0.01717	0	-0.03573	0.00928	-0.01819	-0.0183	0.00829	0.0345	-0.03094	0.02261	-0.00619	0.0071	0.01283	-0.01819	0	-0.01718	0.0345	0.0071	-0.01513	0	4	GAT|GAG; ATA|GTA; GTA|GCA; GAA|GAT	16	AAT|CTT; GGA|GAG; TAT|TTC; AAT|ACA; GAA|AAG; ACA|GAA; AAT|AGG; CGT|GGG; ATA|GTG; ATA|TTC; GCT|TCC; GGA|GAT; TTA|ATC; CCA|TCT; GCT|CCG; GAA|AAG	4	AAA|GGG; TCA|GAG; TCA|AGG; CGT|ATA	24	435	5.52	4.6	0.92	45.13	46.28	1.15
860	0	-0.07691	0.04168	0	0	0	0	3e-05	0	1e-05	0	0	1e-05	0	0	0	2e-05	0	0	0	3e-05	0	0	0	3e-05	0	2	ATG|GTG; TTG|ATG	0		0		2	57	3.51	0	3.51	46.78	47.37	0.59
861	0	0	0	0	0	0	0	0	0	0	0	0	0	0	0	0	0	0	0	0	0	0	0	0	0	0	22	GCG|GCC; GCT|GCC; TAT|TAC; CCT|CCC; AAG|AAA; GGG|GGA; AGA|AGG; ATA|ATT; AGA|AGG; TGT|TGC; CCA|CCG; ATA|ATT; ATA|ATT; CAT|CAC; CTT|CTG; GAA|GAG; GTC|GTA; CCA|CCC; GGA|GGC; AGA|AGG; AAA|AAG; TAT|TAC	2	TTA|CTT; CTT|TTG	0		0	56	0	3.57	39.29	41.07	48.81	7.74
862	0	0	-3e-05	0	-3e-05	0	0	0	-0.33339	0	0.06248	-2e-05	0	0	-3e-05	0	0	0	-0.25003	0.06248	0	0	0	0	0	-3e-05	1	AAA|GAA	0		0		1	51	1.96	0	1.96	53.59	54.25	0.66
863	0	0	-0.05	0.07693	-0.04	0.11112	-0.20002	0.08334	0	0.03334	-0.05001	0	-0.03572	0.33333	0	-0.06668	0.0625	0	0	-0.05001	0	0.33333	0.33333	0	0	-0.04	20	CTT|CTA; AAG|AAA; GCT|GCC; AGA|AGG; GTT|GTA; CCC|CCG; GTG|GTT; ATT|ATC; GTA|GTT; AAG|AAA; ACT|ACG; AGA|AGG; GTA|GTT; CTA|TTA; ACT|ACG; CAC|CAT; TAC|CAC; AGG|AGA; ACT|ACA; CTA|CTT	1	CTT|ATG	0		2	51	3.92	1.96	39.22	48.37	49.02	0.65
864	0	0	0	0	0	0	0	0	0	0	0	0	0	0	0	0	0	0	0	0	0	0	0	0	0	0	0		0		0		0	48	0	0	0	51.39	51.39	0
865	0.02036	-0.05715	0.02255	0	-0.01888	-0.01589	0.11901	-0.02324	-0.04352	0.01449	-0.02275	-0.03336	0.01775	0.12509	-0.03412	0.01109	0.01682	-4e-05	-0.01614	-0.02275	-0.01062	0.11998	0.12509	-4e-05	0.00902	-0.01888	148	AGA|AGG; GAC|GAT; ATT|GTT; CTA|TTA; GAC|GAT; GGA|GGT; GAG|GAA; AGT|AGC; GGC|GGA; GGA|GGT; ACA|ACC; CTT|CTA; AGA|AGG; GGT|GGG; TTT|CTT; CCA|CCG; GAC|GAT; AAG|AAA; GGG|GGT; GTT|GAT; CCT|CCC; CCA|CCT; TAT|TAC; GAA|GAG; ATA|ATC; GGC|GGA; TTT|TTC; GCT|GCC; TTT|TTC; CCA|CCC; ACG|ACA; GTT|GTA; TTT|TTC; AAG|AAA; GTC|GTA; TTC|TTT; GGT|GGC; TTA|TTG; GAG|GAA; GTC|GTT; CTC|CTA; CCT|CCC; AAG|AGG; GAG|GAA; ATT…	23	CTT|TTA; GCG|GTT; TTT|CTA; TTA|CTC; TTG|CTT; CTC|TTA; ATA|GTG; AAC|ACG; CGA|AGG; CTT|TTA; CGT|AGA; TTG|CTT; TTA|CTC; ATA|GTC; TTA|CTG; TCT|AGT; TTA|CTG; ATT|TTG; GAA|GGT; ATG|GAG; CTT|TTA; GTT|GAG; GAG|AGG	4	TGG|GAA; TCC|AGT; AGT|TCA; TCA|AGC	17	297	5.72	9.09	49.83	42.99	46.24	3.25
866	-5e-05	0.0099	-0.02225	0.04878	-3e-05	0.03409	-0.02135	-0.02198	0	0.00417	-0.01858	0.01447	-0.01556	0.06667	-4e-05	-3e-05	0	-3e-05	0.01515	-0.01858	-0.01	0.04	0.06667	-3e-05	-0.00909	-3e-05	12	AGA|AAA; GGT|GCT; ATA|GTA; ATT|CTT; ATA|GTA; GAC|GAG; CAG|CAC; ATG|CTG; GAC|GAG; GTA|TTA; TCG|ACG; GTC|GCC	1	ACT|GTT	1	TGG|CTT	14	346	4.05	0.58	3.47	49.13	49.33	0.2
867	0.01431	0.01869	-0.01569	-0.02559	-0.00826	0.01207	0	0	0	1e-05	0.00014	0.01497	-0.01008	0	0.01069	-0.00777	0	0.00982	-0.01426	0.00014	0	0	0	0.00982	0	-0.00826	4	GAA|AAA; AAA|GAA; GAT|GAG; GTA|ATA	4	AAA|CAG; AAA|AGG; ATA|GTT; AAT|CAC	1	TCA|CAG	9	343	2.62	1.46	1.17	48.79	49.56	0.77
868	0	-0.01357	0.0168	-0.0213	-6e-05	0.0104	-0.01782	0	0.03025	-0.00878	0.02079	0.00891	-0.01138	0.04753	0.01349	-0.00785	0	0	-0.02092	0.02079	0	0	0.04753	0	-0.01161	-6e-05	4	CAC|AAC; TAC|TTC; AAG|AGG; GAT|AAT	0		0		4	309	1.29	0	1.29	49.73	49.62	-0.11
869	-0.01176	-0.01204	0.01723	0	0.0102	-0.0098	-0.0147	0.01587	0	-0.004	0.02082	0	0	0	0.01333	-0.0068	0	-0.00806	0	0.02082	0	0	0	-0.00806	0	0.0102	6	GCT|GTT; GTA|GCA; AGA|ATA; AAG|AGG; ATT|GTT; ATA|ATG	2	TGG|GGA; CTC|TAC	0		8	331	2.42	0.6	1.81	49.35	49.45	0.1
87	0.01066	-0.02306	0.00484	0.02179	0.01195	0	-0.04611	0.00706	0.05405	-0.01187	0	0.03296	-0.0212	0	0.031	-0.01766	-0.00567	-0.00756	0.01937	0	-0.00656	0	0	-0.00756	-0.00601	0.01195	7	GAA|GAT; GAA|CAA; GAT|AAT; GAA|GAC; GAT|GAG; GAA|GAC; AAT|ACT	13	TCA|GCC; ATA|ACT; GCT|GAG; ACA|ATG; TCA|ACT; ATA|CTT; TCA|GCT; ACA|AGC; CCA|ACG; TCA|GCC; TTA|ATG; GAT|AAC; GCT|GTA	3	GAA|AGC; GAT|CCG; CGT|AAG	23	475	4.84	3.37	1.47	42.18	43.09	0.91
870	0	0	0	0	0	0	-0.0208	0.01189	0	0	0	0	0	0	0	0	0	0	0	0	0	0	0	0	0	0	1	CTG|ATG	0		0		1	318	0.31	0	0.31	46.12	46.02	-0.1
871	0.01639	0	-0.0102	0	-0.01176	0.01204	0	0	0	0.00469	-0.02499	0	0	0	-0.01587	0.00877	0	0.01087	0	-0.02499	0	0	0	0.01087	0	-0.01176	1	AAT|AAG	0		1	TCA|AAC	2	280	0.71	0.36	0.36	48.81	48.93	0.12
872	0.01612	-0.01222	0	0	0.0119	-0.0125	0	-4e-05	0	-1e-05	0	0	-2e-05	0	0	0.0084	-0.00992	0	0.02173	0	-0.01302	0	0	0	-0.01126	0.0119	149	ATT|ATA; TCT|TCC; TAT|TAC; TAT|TAC; CTC|CTA; AAA|AAG; CTC|CTT; ACA|ACT; CTT|CTA; CCA|CCT; GGG|GGT; GGA|GGT; ACT|ACC; GTA|GTT; TTT|TTC; AAT|AAC; GCA|GCC; ATT|ATA; CTA|CTT; ATC|ATA; GAT|GAC; CGG|AGG; GAC|GAT; TTA|TTG; GTA|GTT; GGA|GGT; ATT|ATC; TGT|TGC; TCC|TCG; GCT|GCC; TCA|TCG; CCT|CCA; CTT|CTG; GAC|GAT; ACT|ACC; CTT|CTA; CAT|CAC; ACA|ACG; ACT|ACC; CAC|CAT; AGA|AGG; GCG|GCT; ATT|ATA; GCA|GCC; ACT…	5	AGA|CGC; TTA|CTG; ATA|GTC; CGT|AGG; CTC|TTG	2	GCC|ATG; AAA|CCC	4	280	1.43	2.5	53.21	42.74	49.88	7.14
873	0	0.01265	-0.02061	0.02499	0	0.01492	0	-0.01639	0	0	0	0	0	0	0	0.01123	-0.01031	0.01408	0	0	-0.01369	0	0	0.01408	-0.01176	0	2	GTA|ATA; AGA|AAA	1	ACC|GTC	0		3	257	1.17	0.39	0.78	46.56	46.3	-0.26
874	-5e-05	-0.06757	0.05494	0	0.01267	0	-6e-05	-0.01756	0	-0.01066	0.05005	0.03158	-0.01989	0	0.03178	-0.01907	-3e-05	-0.01125	-0.02567	0.05005	-4e-05	0	0	-0.01125	-3e-05	0.01267	125	GCC|GCA; ATT|ATA; GGG|GGT; GTT|GTC; TAT|TAC; GAT|GAC; TTC|TTT; CCA|CCG; AAG|AAA; ACC|ACA; GTC|GTT; GGA|GGG; GTC|GTG; ACC|ACG; ATT|ATA; GGA|GGT; GTG|GTT; GAG|GAA; GAA|GAG; GTA|GTT; GCT|GCA; TTC|TTT; CAT|CAC; GGG|GGC; CAT|CAC; CCA|CCG; AAA|AAG; ATT|ATC; GCT|GCC; TTA|CTA; TAT|TAC; CTT|CTC; GGA|GGT; GCT|GCA; TCA|TCC; GCC|GCA; GTT|GTA; GGC|GGT; TCA|TCT; AAT|AAC; GAT|GAC; TTT|TTC; GTA|GTG; ATA|ATC; CAG…	15	ATA|GTT; ATA|GTT; TTG|CTA; AAG|AGA; CTA|TTG; AAG|AGA; TTA|CTT; TTG|CTC; AGA|CGT; AGA|CGT; CTC|TTA; TCT|AGT; AGC|TCC; AGG|AAC; GGG|CCG	3	CCC|GTT; GGA|TCT; AAG|GCC	11	258	4.26	6.98	48.45	45.87	48.32	2.45
875	-0.02563	0.0588	-0.01063	-0.03853	-3e-05	0	0	0	0	0.00699	-0.03131	-0.02382	0.01666	0	-0.01518	0.01538	0	0	0.02272	-0.03131	0	0	0	0	0	-3e-05	1	GTA|ATA	2	AAT|AGG; ACA|AGC	0		3	210	1.43	0.95	0.48	44.92	45.24	0.32
876	-0.02078	0	-2e-05	0.0244	-3e-05	0.01472	-0.02771	0	0.02123	-0.00468	0	0.00853	-0.00557	0	0.01096	-0.00988	0	4e-05	-5e-05	0	0	0	0	4e-05	0	-3e-05	5	GAT|AAT; GTA|ATA; GAA|GAT; GAA|GAC; ATA|CTA	1	ACA|GCC	1	CGT|AAA	7	306	2.29	0.65	1.63	44.01	44.01	0
877	0.0263	0	-0.00877	0	-0.01176	0.02221	0.02777	-0.01492	-0.02499	0.00641	0	-0.01098	0.00752	0	-0.01351	0.0294	-0.01098	0.03507	-0.02082	0	-0.01298	0	0	0.03507	-0.01219	-0.01176	4	AAA|GAA; GAA|AAA; GCT|GTT; GTA|ATA	3	TTA|GTT; CCA|GAA; AAA|AGG	1	CGT|AAG	8	233	3.43	1.72	1.72	45.06	44.92	-0.14
878	0	0	0	0	0	0	0	0	0	0	0	0	0	0	0	0	0	0	0	0	0	0	0	0	0	0	88	GTG|GTT; CTT|CTA; GTT|GTA; GCG|GCC; GCA|GCC; GCA|GCG; GGA|GGT; TAT|TAC; CTA|CTC; CAA|CAG; GCT|GCC; GCT|GCA; GGA|GGG; AGA|AGG; CAG|CAA; CAA|CAG; AAA|AAG; ATT|ATC; AAC|AAT; GTG|GTA; TTT|TTC; TAT|TAC; GCC|GCA; ACC|ACT; CCT|CCC; GGG|GGA; ACC|ACG; GTT|GTC; GCA|GCC; ATA|ATC; TTC|TTT; GTG|GTA; ACA|ACT; CCA|CCC; GCA|GCT; ATA|ATT; CTA|TTA; AGT|AGC; AAT|AAC; GTC|GTT; AAA|AAG; AGT|AGC; AAA|AAG; GTC|GTA; GTA…	2	CTA|TTG; AGG|CGT	0		0	187	0	1.07	47.06	44.39	49.02	4.63
879	0	0.03336	-0.04413	0.04166	3e-05	0	0	-4e-05	0.04006	-0.00686	0	0.01473	-0.00871	0	0.02177	-0.01282	-3e-05	0	5e-05	0	-4e-05	0	0	0	-3e-05	3e-05	1	GTA|ATA	5	AAA|AGG; GTA|ATT; TTA|ATT; GAT|AAC; TCA|GGA	2	CGT|AAA; CGT|AAA	8	193	4.15	3.63	0.52	46.29	45.77	-0.52
88	0	0	-0.01614	0.05766	0	0.00883	-0.01319	0	0	-1e-05	0	0	-0.00362	0.06237	0	0	-3e-05	0	0	0	0	-0.00019	0.06237	0	-0.00631	0	44	GCA|GCC; TTC|TTT; GAC|GAT; GTT|GTC; ATT|ATC; ACT|ACA; ACA|ACC; CTC|CTA; GCT|GCC; GAC|GAT; ACC|ACA; GCT|GCC; GTA|GTG; ATT|ATC; AAA|AAG; AAG|AAA; GTC|GTT; GAC|GAT; GAC|GAT; TAT|TTT; ATC|ATA; AGG|AAG; AGG|AAG; GTT|GTA; CTA|TTA; GTC|GTG; GGA|GGG; GTT|GTC; GCA|GCG; GCG|GCC; GCC|GCT; CCG|CCA; AGC|AGT; GAG|GAA; GCC|GCT; GCC|GCT; GCC|GCT; GGG|GGA; GTC|GTT; GGC|GGG; ATC|ATT; GGC|GGG; TCG|TCT; CCG|CCT	2	AGA|AAG; TTA|ATC	0		5	482	1.04	0.41	9.13	48.62	47.79	-0.83
880	-0.04007	0.0425	0.03849	-0.13647	0.01668	-7e-05	-0.10723	0.03571	0.04003	-0.00699	0	0.01233	-4e-05	-0.09097	0.01962	-0.01415	-3e-05	-0.01621	0.03127	0	0.03333	-0.13344	-0.09097	-0.01621	0.01561	0.01668	15	CTC|TTC; AAG|AAA; GCA|GCC; GCG|GCA; GGA|GGC; CTC|CTA; CTA|CTC; GTT|GTC; GCA|GCT; TCT|GCT; GGA|GCA; GCC|GCG; GGT|GGG; GAA|GAG; ACA|TCA	3	AAA|TAC; GTA|TCA; GAG|AGG	0		7	197	3.55	1.52	7.61	42.98	43.65	0.67
881	0	0	0	0	0	0	0	0	0	0	0	0	0	0	0	0	0	0	0	0	0	0	0	0	0	0	31	GCC|GCG; GCT|GCC; GTT|GTA; CTT|CTC; GCC|GCT; CCG|CCT; GAG|GAA; AAA|AAG; GAA|GAG; GCA|GCG; GTC|GTT; GTC|GTT; GGC|GGT; TAC|TAT; GAC|GAT; CTC|CTA; GTT|GTG; GAG|GAA; CTC|CTG; GAT|GAC; CTG|TTG; GAC|GAT; ATC|ATA; GAG|GAA; AAG|AAA; ATA|ATT; AAA|AAG; CCA|CCC; ATA|ATT; GCC|GCT; ATC|ATT	1	CTC|TTA	0		0	75	0	1.33	41.33	48.44	44	-4.44
883	0	0	0	0	0	0	0	0	0	0	0	0	0	0	0	0	0	0	0	0	0	0	0	0	0	0	0		0		0		0	67	0	0	0	52.24	52.24	0
884	0	0	0.02858	-0.25008	0	0	0	0	0	0	0	0	0	0	0	0	0	0	0	0	0	0	0	0	0	0	2	GCT|GCA; AAG|AGG	0		0		1	67	1.49	0	2.99	50.25	50.75	0.5
885	-0.02222	-0.00906	0	0.02469	0.0069	-0.02243	0.01613	0	-0.03226	0.00424	0.01515	-0.01307	0.01066	0	-0.00833	4e-05	0.00699	-0.02593	0	0.01515	0	0.01961	0	-0.02593	0.0084	0.0069	9	GAC|GAG; ATC|GTC; GAA|GAC; TTT|CTT; CAA|GAA; TCT|CCT; ATT|GTT; AGG|GGG; GTA|GAA	0		1	AAC|GGG	10	365	2.74	0.27	2.47	46.67	47.4	0.73
886	0.04767	-0.05127	0.01851	0	0	-0.05881	0.00014	0.04761	-0.18754	0.02153	0.04999	-0.04002	0.02634	0	-0.06253	0.02179	0.0196	-0.02936	-0.04166	0.04999	0.02222	0	0	-0.02936	0.02083	0	61	ATA|ATT; ACA|ACC; ATA|ATT; ACG|ACA; TCA|TCC; AAA|AAG; TTT|TTC; GAA|GAG; ATA|ATC; GAG|GAA; GTA|GTT; ATA|GTA; GTC|GTT; AGT|AGC; AAT|AAC; GTC|GTT; AAA|AAG; AGC|AGT; GGC|GGA; ATC|ATA; GTC|GTT; GTT|GTG; GTT|GTC; ACC|ACG; ACG|ACC; ACG|ACA; GGC|GCC; CTC|CTT; GAG|GAA; GAA|GAG; GAA|GAG; ATA|ATC; TCA|TCC; AAA|AAG; CCC|CCG; AAA|AAG; GGC|GGT; CAC|CAT; ATA|ATT; TTA|CTA; CTC|CTT; GGA|GGG; CCA|CCC; ATA|ATC; GTA…	14	CGT|AGA; CAG|GAA; CGT|AGG; AAA|GAG; CGT|AGG; ATA|ACC; AGG|GGA; CTC|TTA; CGT|AGG; TTA|CTT; CTT|TTA; GCG|GGA; GTA|CTT; CGT|ACT	8	TCA|AGT; TCA|AGT; CTC|AAA; GCC|ATG; TCA|AGG; TCA|AGC; CAA|AGG; TCA|AGC	14	129	10.85	17.05	47.29	42.38	44.7	2.32
887	0	0.00998	-0.01453	0.01664	-6e-05	0	0	0	0.01849	-0.00349	-8e-05	0.0071	-0.00447	0	0.01036	-0.00668	0	0	-5e-05	-8e-05	0	0	0	0	0	-6e-05	3	AGG|AAG; GAT|GAA; GAC|GAG	1	GAG|AAC	0		4	390	1.03	0.26	0.77	50.6	50.43	-0.17
888	-5e-05	0	0	0	0	-0.01472	-7e-05	0.01353	0	-2e-05	0	-0.00753	0.00657	0	0	-3e-05	0	-3e-05	0	0	0.01206	-0.06256	0	-3e-05	0	0	1	TTA|TTT	1	GCT|AGT	1	CGT|AAG	3	297	1.01	0.67	0.34	46.02	45.79	-0.23
889	-0.00732	0.02068	-0.02939	0.03945	0.01077	-0.00556	-0.01958	0.01305	0.0527	-0.00446	0	0.00667	-0.00587	0.02861	0.02861	-0.01351	0.00426	-0.01004	0.01926	0	0	0.01641	0.02861	-0.01004	0	0.01077	18	GTA|ATA; GCA|TCA; GTA|ATA; ATC|GTC; AGG|AAG; GTA|ATA; AGG|AAG; GAC|GAA; CCC|GCC; ATC|GTC; GCC|TCC; GTA|ATA; GGA|GCA; ATA|ATG; AAG|CAG; GAG|AAG; GTT|ATT; ATT|GTT	4	GAA|AAT; GTT|ACT; GGT|AAT; AAT|CCT	2	TAC|ATG; AAT|GGG	24	527	4.55	1.14	3.42	47.82	47.56	-0.26
890	-0.01432	0.01639	-3e-05	0	0.02739	-0.04169	0.05171	-0.02472	-0.03845	-3e-05	0.0294	-0.03411	0.0216	-0.09086	-0.01886	0.01721	-0.00872	-0.01044	0.02563	0.0294	-0.01102	0	-0.09086	-0.01044	-3e-05	0.02739	9	TTC|CTC; CAT|AAT; ATA|TTA; AAC|GAC; GAA|GAT; GAT|GAA; AAC|AGC; GCC|GGC; ATT|CTT	3	GGA|TCA; AAT|AGA; ATG|CTC	1	AGG|TAC	13	284	4.58	1.41	3.17	49.3	49.65	0.35
893	0	0.02499	-0.02776	0.06674	3e-05	0	0	0	0	0	6e-05	2e-05	0	0	3e-05	0	0	0	0	6e-05	0	0	0	0	0	3e-05	3	AGA|AAA; ATA|TTA; GTA|ATA	0		0		3	154	1.95	0	1.95	43.72	43.29	-0.43
894	0	0.01102	2e-05	-0.01922	-0.00874	0	0	0.01166	-0.02213	0.0043	0	-0.00816	0.00517	0	-0.01094	0	0.00771	0	-0.0166	0	0.00993	0	0	0	0.00879	-0.00874	4	ATC|GTC; GAC|GAG; GTA|ATA; AAG|GAG	1	TTG|AGG	0		5	332	1.51	0.3	1.2	48.29	48.49	0.2
895	-0.01424	-0.00467	0.00629	0.00926	0.00673	-0.02329	0.00885	0.00502	0.01465	-0.0039	-6e-05	-0.00304	0.00465	-0.04998	0.00766	-0.00775	0	-0.009	0.01202	-6e-05	0.00461	-0.02272	-0.04998	-0.009	0.00415	0.00673	5	ACA|GCA; CAA|CCA; GAA|GAT; TTT|TAT; TTA|TTT	5	GCT|AGT; GTA|ATC; GAA|GGC; ATA|GTC; ATA|TTG	4	GAA|AGC; CGT|AAG; CGT|AAG; GCT|CAG	14	781	1.79	1.15	0.64	48.31	48.53	0.22
896	0.00652	-0.01959	0.00288	0.01734	0.00311	0.00554	-0.01837	4e-05	0.01335	-0.00563	0.00713	0.01082	-0.01159	0.04335	0.01055	-0.00761	-0.00361	0	0	0.00713	-0.00436	-0.00017	0.04335	0	-0.00788	0.00311	7	TTA|ATA; TAT|TTT; GAT|GAG; GAA|GAT; TTA|ATA; ATA|CTA; TTA|TTT	7	CGT|CAA; TTT|ATA; ATA|GTT; GTA|ATG; ATA|GTT; GAA|GTG; ATA|TTG	3	GAA|CCT; TCA|AAC; CGT|AAA	17	824	2.06	1.21	0.85	45.27	45.43	0.16
897	0.00876	-0.00768	0.00637	-0.01729	0.00675	0.00846	0.01129	-0.02884	-0.01672	-3e-05	0.01592	0	-0.00392	0.05547	0	0.01116	-0.01254	0.00666	-5e-05	0.01592	-0.01668	-0.00011	0.05547	0.00666	-0.02116	0.00675	5	GTT|ATT; GCT|GTT; CAG|GAG; TAC|TTC; AAA|AGA	1	ATG|CTT	1	AAG|GTT	7	458	1.53	0.44	1.09	46.58	46.51	-0.07
898	0	0.01076	-2e-05	-0.01925	0	0	0	-4e-05	-0.03386	0.00707	0	-0.00717	0.00424	0	-0.00959	0.00674	-3e-05	0	0	0	-4e-05	0	0	0	-3e-05	0	19	AAA|ACA; ATT|GTT; ATG|ATC; ATA|CTA; AGC|ACC; AAG|AGG; GAG|GAT; GAC|GAG; GAG|GAC; ATA|ATG; CTA|ATA; AAC|GAC; ACC|AGC; GTC|CTC; GTT|GCT; AAG|GAG; AAG|GAG; GAG|AAG; AAC|CAC	2	GCG|AAG; ACA|CTA	0		21	391	5.37	0.51	4.86	46.63	47.06	0.43
899	0.00936	0.00759	-0.00586	-0.01697	0.00634	-0.01694	0.02351	-0.00932	0.01411	-0.00303	0	2e-05	0	0	0.00742	0	-0.00623	0	0.01113	0	-0.00817	0	0	0	-0.00697	0.00634	6	GAT|GAA; GTA|ATA; TTA|ATA; AAA|AGA; GTA|TTA; AAA|AGA	5	AAA|AGG; GCT|ACA; GCT|GTC; GTA|ATT; GAA|AAG	5	CGT|AAG; TCA|GAC; GAA|TCT; CGT|AAA; AAA|GGG	16	468	3.42	2.14	1.28	45.3	45.37	0.07
9	-0.00706	0.00549	0.01131	-0.03107	0.01294	-0.01158	-0.0263	0.00469	0.01629	-0.00371	0	0.00291	-2e-05	-0.03578	0.00786	0.00394	-0.00999	-0.00506	0.02395	0	-0.00419	-0.03232	-0.03578	-0.00506	-0.00734	0.01294	18	CTT|GTT; AAA|AGA; AAA|AGA; AGG|AAG; AAT|GAT; TCG|TTG; AAG|AGG; TTC|TAC; TTA|ATA; TTG|ATG; ACG|ATG; GTT|GCT; TCC|TTC; GAG|GAT; AGG|ATG; ATT|CTT; GAA|CAA; CTT|TTT	7	GCC|CTC; AGG|AAC; GAC|TCC; CAG|AAC; TGC|ACC; CAG|AGG; GAG|AGG	2	AAT|GGA; AAT|GGA	27	808	3.34	1.11	2.23	45.17	45.17	0
90	0	0	0.00568	-0.01469	0	0	0.01638	-0.00861	0	0	0	0	0	0	0	0	0	0	0	0	-0.00774	0.02436	0	0	0	0	2	TTA|ATA; AAA|AGA	2	AAA|AGG; TTT|CTG	0		4	478	0.84	0.42	0.42	48.47	48.81	0.34
900	0	-0.00825	0.01686	-0.0426	0	0	-0.01218	0.00925	0.01644	-0.00302	-7e-05	0.00552	-0.00386	0	0.00825	-0.00558	0	0	5e-05	-7e-05	0	0	0	0	0	0	4	GAA|CAA; AAA|AGA; GAT|AAT; AAA|AGA	3	CAA|GAT; ATA|CTT; TTA|ATG	0		7	456	1.54	0.66	0.88	42.69	42.91	0.22
901	0	0	3e-05	0	0.0138	-0.01585	0	0	0	-0.00294	0.0164	2e-05	0	0	0.00878	0	-0.00626	-0.00646	0.01191	0.0164	-0.0079	0	0	-0.00646	-0.00717	0.0138	5	ATA|ATG; AAT|AGT; GAA|CAA; GTA|ATA; ATA|GTA	2	AAA|ACC; AAT|GAC	1	GCT|ATA	8	459	1.74	0.65	1.09	46.91	47.2	0.29
902	-0.0294	0.03088	-0.01334	0.02709	0.0337	0	-0.02465	-0.00822	-0.0401	0.00278	0.00011	-0.03151	0.01107	0.04009	-0.03227	0.01764	-0.00523	-0.01399	0.0599	0.00011	-0.02275	0.03398	0.04009	-0.01399	-0.01205	0.0337	82	AAA|AAT; ATA|ATC; AAA|GAA; AAT|AGT; AAG|AGG; GCT|GCC; CTG|ATG; GGC|GCC; GCT|GTT; GTA|TTA; TTG|ATG; ATA|ATC; GAG|AAG; AAC|AGC; CTG|TTG; TAT|TAC; CTC|CTG; TTT|CTT; GCG|TCG; ATG|ATC; GAG|GAT; CCC|CCT; TAT|TAC; ACG|AAG; ACG|ATG; ATA|ATT; CCC|CCA; TCT|GCT; TTT|TTA; GGA|GGG; ATT|GTT; ATA|ATC; CTC|CTA; CCA|CCT; TTT|GTT; ATC|ATT; TTT|TTC; GGC|GGT; GTC|CTC; ACG|TCG; AAT|GAT; AAA|AAG; TTC|TTG; AGT|ATT; AGA…	16	GAA|GCT; TTC|ATG; CTC|TTG; AAC|GAG; AGC|GGG; CAC|AAG; TCA|GCG; AGC|ACA; ATA|TTG; GCG|AAG; AAT|ACA; AAC|GCC; ATG|TTA; ATC|GGC; TGG|TAC; ATA|GTG	2	TGG|CTC; GAA|ATT	63	423	14.89	4.26	19.39	46.49	46.26	-0.23
903	-0.00911	0.02037	-6e-05	-0.01349	0.01263	0.00739	-0.01089	-0.00799	0	-3e-05	0	-0.04728	0.0106	0.13054	-0.01699	0.02297	-0.01511	0.01296	0.02495	0	-0.02843	0.01728	0.13054	0.01296	-0.03414	0.01263	202	GAA|GAG; CAA|AAA; GCG|GCT; CGA|AGA; GAA|GAG; AAG|AAA; ACT|ACC; CTC|CTT; GCG|GCT; CCT|CCA; TTA|ATA; ATC|ATA; ATT|ATC; AAT|AAC; AAC|AAT; GTT|GTA; CTA|CTG; TAC|TAT; GAC|GAT; ACA|ACT; GGG|GGT; AGA|AGG; GGG|GGC; CCA|CCG; ATC|ATA; GGG|GGA; ACA|ACT; CTA|TTA; GCT|GCC; GGT|GGA; GGG|GGC; TTT|TTC; GGC|GGT; TTA|ATA; GTA|GTT; GGG|GGA; CAG|CAA; TAT|TAC; GCT|GCC; GAG|GAA; GCC|GCT; AAC|AAT; TCC|TCG; GCT|GCC; GCC…	45	CTT|TTA; TAT|TGG; CTT|TTG; GTT|ATA; CTA|TTG; GCA|ACT; ACA|ATG; GCC|TCA; TAC|TTT; CGC|AGA; TAC|TTT; CTC|TTG; CTT|TTA; CTT|TTC; ACT|TCC; CTT|TTA; TTA|CTT; CTT|TTC; TTA|ATC; TTA|CTT; TTG|CTA; GTA|GCT; CAC|AAG; CTA|ATT; AGA|CGC; TTC|TGG; CGC|AGA; GTT|ATA; AGC|TCC; CGT|AGA; GCT|TCC; CGA|AGG; ATA|GTG; CTC|TTA; TTG|CTC; GAA|AAG; AAA|GAG; TTA|ATG; CGT|AGA; TTA|CTG; GCG|GGC; CTC|TTA; ACG|AGC; AAA|AGG; AGA…	18	TCA|AGT; ACA|GTT; AGT|TCC; TAT|AGA; ACT|TTA; TCA|AAC; TCA|AGT; TCA|AGC; TAT|ATG; AAG|GTT; TCT|GGG; AAT|GGA; AGC|TCA; AAG|GTC; TCA|AGC; TCA|AGC; TCA|AGT; ATG|GCA	48	432	11.11	14.58	46.76	42.75	42.67	-0.08
904	-0.03224	-0.00912	0.02796	-0.01537	0.0141	0.01086	-0.01959	-0.02112	-0.03641	-1e-05	0.03034	-0.00621	0.00495	0	0	0.01712	-0.01356	0	0	0.03034	-0.01893	0	0	0	-0.01543	0.0141	7	ATA|GTA; AGA|AAA; ACT|TCT; AAA|AGA; AAA|GAA; AAT|GAT; GAA|GAT	5	AAA|GTA; ATA|CTG; AAC|AGG; ACT|GTT; AAA|GCA	0		12	380	3.16	1.32	1.84	42.11	42.89	0.78
905	-0.0149	0.0404	0	-0.04485	0.00789	0.00924	0	-0.02348	0.04074	-0.00765	-6e-05	0.00646	-0.01013	0.0499	0.01916	-0.00786	-0.00713	0	0.01535	-6e-05	-0.02079	0.02268	0.0499	0	-0.01663	0.00789	16	AGG|AAG; AAG|AGG; TTC|CTC; CTC|ATC; CTC|TTC; AGG|ATG; AAA|AAT; GAC|GAG; GCA|TCA; GAG|GAT; ATA|TTA; GAC|GAA; GTT|CTT; GTC|ATC; AAG|AGG; AAA|AGA	8	GAA|CTA; TCA|AGA; CCG|GGG; ATG|TTA; GAG|AGG; TAC|GCC; AAG|ATC; GTG|AGG	0		24	371	6.47	2.16	4.31	45.73	45.46	-0.27
906	-0.01251	0.02001	-0.00673	0	-0.02522	0.00953	0.03079	4e-05	-0.03706	0.01085	-0.02084	-0.03599	0.0178	0.0667	-0.03193	0.00667	0.01485	0.008	-0.02818	-0.02084	0.00966	0.03227	0.0667	0.008	0.00837	-0.02522	2	GAT|GAG; GAA|GAT	8	TCA|GGA; GCT|TCC; GCT|TCG; ACA|AGC; ACA|GCT; GTA|ATC; ATG|GAG; AAA|AGG	3	TCA|GAT; TAT|AGG; CGT|AAG	13	379	3.43	2.9	0.53	48.81	49.52	0.71
907	0	0	0	0	0	0	0	0	0	0	0	0	0	0	0	0	0	0	0	0	0	0	0	0	0	0	0		0		0		0	390	0	0	0	49.91	49.91	0
908	0.02528	-0.03092	0.01269	-0.01849	0.00745	-0.02128	0.01381	0	-0.01721	0.00366	-7e-05	-0.00668	0.0091	-0.05546	-0.01836	0.02155	-0.00721	-3e-05	0.01302	-7e-05	-4e-05	-0.02773	-0.05546	-3e-05	-3e-05	0.00745	6	TTA|ATA; GTA|ATA; GAT|GAG; GCT|TCT; GAA|GAC; AAT|AAG	7	GCT|TCA; TCA|ACC; CAT|TAC; TCA|ACG; ATA|GTG; GGA|GAT; ATA|GTT	2	ATG|GCC; AAT|TGC	15	387	3.88	2.33	1.55	45.48	46.17	0.69
909	-0.05799	0.04257	-0.01298	0.03173	0.01451	-0.04345	0.03075	-4e-05	0.03123	0	-0.03634	-0.04082	0.02393	0.04164	0	-0.00778	0.00727	-0.02855	0.04821	-0.03634	-4e-05	0.02437	0.04164	-0.02855	-3e-05	0.01451	11	CAA|AAA; AAT|AAG; GCT|GTT; GTA|ATA; GAT|GAA; GTA|ATA; ACA|TCA; TGT|TCT; GAT|GAG; GAA|GGA; GAA|AAA	10	ATA|GTT; ATA|GTC; GCT|GGA; ATA|GTT; GAT|AAC; TTA|ATT; ATA|GTC; ACA|TCC; AAA|GAG; AAT|ATG	3	GTA|ACC; CGT|AAG; TAT|GGG	24	380	6.32	3.42	2.89	42.19	43.16	0.97
91	0	0	0	0	0	0	0	0	0	0	0	0	0	0	0	0	0	0	0	0	0	0	0	0	0	0	0		0		0		0	450	0	0	0	45.78	45.78	0
910	0	-0.01013	0	0.01791	0.00822	-0.00937	0	0	0.02081	-0.00371	7e-05	3e-05	-0.00477	0.04163	0.01078	-0.00692	0	-0.00864	0.01427	7e-05	0	0	0.04163	-0.00864	-0.00925	0.00822	3	AGG|AAG; GCA|GGA; TAC|TTC	1	GAG|CCG	0		4	370	1.08	0.27	0.81	43.24	43.24	0
911	0.0247	-4e-05	3e-05	-0.03574	-0.00852	0.01627	-0.01787	-5e-05	0	0.00351	-0.01993	3e-05	-2e-05	0	-0.02244	0.01924	-0.0075	0.01563	0	-0.01993	-4e-05	-0.02382	0	0.01563	-0.00921	-0.00852	6	GAG|AAG; TCA|GCA; AAG|AAC; TCC|TTC; GTT|ATT; GCG|GGG	3	CAG|AGG; CAC|GAA; AGC|AAG	0		9	379	2.37	0.79	1.58	46.61	46.26	-0.35
92	0	0	0	0	0	0	0	0	0	0	0	0	0	0	0	0	0	0	0	0	0	0	0	0	0	0	0		0		0		0	462	0	0	0	48.85	48.85	0
93	0	0	0	0	0	0	0	0	0	0	0	0	0	0	0	0	0	0	0	0	0	0	0	0	0	0	0		0		0		0	452	0	0	0	42.4	42.4	0
94	-0.04226	0	0.01961	-0.01177	0.01579	-0.01835	-0.01389	0	0.01177	-0.0066	0.01163	-0.00516	0	0.03334	0.01282	-0.0137	0	-0.02679	0.01923	0.01163	0	0	0.03334	-0.02679	-0.00704	0.01579	160	GTA|GTG; AGA|AGG; AAG|AGG; GAA|GAG; AAC|AAT; TTC|TTT; AGT|AGC; GAA|GAG; GAG|GAA; GCT|GCA; ATC|ATT; GAC|GAT; AAA|AAG; GTC|GTG; GAA|GAG; AAA|AAG; CAT|CAC; ACG|ACC; GGC|GGT; CAT|CAC; GAA|GAG; CTC|CTT; TTT|TTC; TTA|CTA; CAA|AAA; AAG|AAA; GGA|GGG; GTT|GTA; TTC|TTT; GCT|GCC; GGC|GGT; CCG|CCC; AGA|AGG; GTT|GTC; TTT|TTC; CTC|CTG; GCT|GCC; CCT|CCG; TAC|TAT; GTC|GTT; GTG|GTT; TAT|TAC; ACA|ACC; CTA|TTA; ATT…	1	CTT|TTG	3	AAG|TCA; GAG|AGC; AAG|TCT	7	474	1.48	0.84	33.76	45.08	46.91	1.83
95	0.0101	0.00943	-0.01962	0.03454	-0.01089	0.00994	0.01538	0	-0.01304	0.00644	-0.01265	-0.00505	0	0.05905	-0.00712	0	0.00635	0.008	-0.00956	-0.01265	0	0.03137	0.05905	0.008	0	-0.01089	4	TAT|CAT; AGA|AAA; GAT|GAG; GCA|GAA	0		0		4	467	0.86	0	0.86	46.04	46.04	0
96	0	-4e-05	-2e-05	6e-05	0	-0.0085	0.08332	-0.01563	0.02533	-0.00335	-0.01248	0.00494	-4e-05	-0.03327	0.00669	-0.00735	0	-4e-05	0.01019	-0.01248	-0.01551	0.04548	-0.03327	-4e-05	0.00698	0	253	GAA|GAG; GAA|GAG; TCA|TCG; GGA|GGG; ATC|ATT; TAC|TAT; ACG|ACA; AGG|AAG; GGC|GGG; TTT|TTC; CAG|CAA; CCG|CCA; AGC|AGT; GTG|GTC; ATC|ATT; GCC|GCA; GGA|GGG; ATC|ATT; GAA|GAG; TAT|TAC; TTT|TTC; GTT|GTC; GAT|GAC; ATT|ATA; AAT|AAC; GGT|GGA; ACA|ACG; ATC|ATT; GTT|GTG; GGG|GGA; AAA|AAG; GAG|GAA; GAG|GAA; GTC|GTA; GAG|GAA; ATT|ATA; GAC|GAT; GTT|GTA; TTT|TTC; AGA|AGG; CTC|CTT; TAT|TAC; AAG|AAA; GGG|GGC; GGG…	16	TTT|CTC; AGC|TCC; AAG|AGA; GTG|ATA; CTG|TTA; CTC|TTG; ATT|GTC; CTT|TTG; CTG|TTA; CTG|TTA; GAT|AAC; CTT|TTA; ACA|AAG; AGG|CGC; GAT|AAC; CTC|TTG	2	AGC|TCA; AGC|CCG	16	460	3.48	3.91	55	48.26	46.45	-1.81
97	0.0625	-0.02729	-0.01847	0.01074	-0.0071	0.03249	-0.03445	-0.00816	-0.02281	-1e-05	0.01381	0.03505	-0.03308	0.06055	0.01796	-3e-05	-0.01032	0.02725	-0.02861	0.01381	-0.00749	-0.01665	0.06055	0.02725	-0.02485	-0.0071	8	AAA|GAA; ATA|CTA; ATA|TTA; GCT|GTT; GTA|ATA; AAA|AAC; TTA|ATA; TTA|TTT	8	TCA|ACC; TCA|TTC; ATA|GTG; TAT|TTC; CGT|CCA; ACA|CTA; TTT|CTG; TGG|TTT	8	TCA|AAG; CGT|AAG; TCA|CAC; CGT|ACG; AAT|GGA; AAA|CGT; TTA|CAC; TCA|CAG	24	446	5.38	3.59	1.79	43.72	44.62	0.9
98	0.01644	-0.0104	0.00558	-0.01337	0	-0.03366	0.05358	-4e-05	0	0	0	-0.00577	0.0092	-0.04755	0	4e-05	-3e-05	5e-05	0	0	-4e-05	0	-0.04755	5e-05	0.00696	0	7	GAC|AAC; TTA|ATA; TTT|TAT; CAA|GAA; CTA|ATA; GCT|TCT; ATA|GTA	4	CTC|ACC; GCG|CAG; AAG|ATA; AAC|AGG	0		11	411	2.68	0.97	1.7	44.85	44.61	-0.24
99	0.01055	-0.03364	0.00563	0.02702	0	0	0	0	0.01354	-0.00623	0.01405	0.01523	-0.00813	-0.04356	0.01459	-0.0059	-0.00626	0.00742	-0.00997	0.01405	-0.00835	0	-0.04356	0.00742	0	0	237	CTA|TTA; CTC|CTT; GGT|GGA; GCC|GCA; TAT|TAC; GAA|GAG; GCA|GCT; GAA|GAG; AAG|AAA; CAG|CAA; GGA|GGG; ACT|ACA; GCA|GCT; AAA|AAG; GGA|GGG; CCA|CCC; ATC|ATA; CTA|CTT; GAT|GAC; AAG|AAA; ATT|ATA; GGA|GGG; GTG|GTA; GTC|GTT; CTA|CTG; GTA|GTT; GGA|GGC; GCC|GCA; ACA|ACT; AAT|AAC; GTG|GTA; CTC|CTA; ACA|ACC; GCG|GCT; ACT|ACA; GTG|GTT; AGA|AGG; GCA|GCC; GTA|GTG; AAG|AAA; GCC|GCT; TCA|TCG; CTA|CTG; AGA|AGG; GAG…	14	GTT|TTA; CTG|TTA; CTA|ATG; GAA|AAC; AGA|AAG; TTG|CTT; TTA|CTC; CTA|TTG; ATT|GTC; AGA|CGT; AGA|CGT; CTT|TTA; CGT|AGA; AAA|AGG	6	AGA|GCT; TCA|AGC; TCA|AGC; GGT|AAC; TCA|AGT; TCA|AGC	12	466	2.58	4.29	50.86	45.57	48.86	3.29
+	242	274	272	290	217	302	219	242	167	299	234	304	257	118	217	279	261	262	178	234	251	161	118	262	257	217								Mean	3.21901	2.12516	10.8776	45.0529	45.3119	0.259053
-	221	289	320	197	283	209	255	243	227	257	203	244	310	127	277	255	207	232	268	203	224	126	127	232	210	283								Std. Dev	6.05794	5.50936	33.5432	6.98865	6.60113	3.42492
=	392	292	263	368	355	344	381	370	461	299	418	307	288	610	361	321	387	361	409	418	380	568	610	361	388	355								Max	20.61	18.9	71.43	56.41	55.24	8.23
v	0.0535714	-0.0513699	-0.18251	0.252717	-0.185915	0.270349	-0.0944882	-0.0027027	-0.130152	0.140468	0.0741627	0.19544	-0.184028	-0.0147541	-0.166205	0.0747664	0.139535	0.0831025	-0.220049	0.0741627	0.0710526	0.0616197	-0.0147541	0.0831025	0.121134	-0.185915								Min	0	0	0	33.57	35.4	-10.47

## Sheet: c
Amino acids groups: 1-foff/fanc
Cluster	van der Waals volume				Hydropathy				Isoelectric point			Hydrophilicity and PAI			Polarity and hydrophilicity			Polarity and volume					Polarity and hydropathy				Codon changes											GC content (%)
	GAS	CTPDNV	EQILMHK	FRYW	RKNDQEH	PYWSTG	AMCF	LVI	DE	ANCQGILMFPSTWYV	RHK	KEDRSG	QCTNHAPMIFLV	YW	RKED	SQNGHPTA	CMVYILFW	AGPST	NDQE	RHK	ILMVC	FWY	WY	PTGSA	ILVFCM	HQKRNED	one position: number	one position: changes	two positions: number	two positions: changes	three positions: number	three positions: changes	Amino acid changes	Codon (amino acids) number	% Amino acid changes	% of changes in 2 or 3 codon positions	% of changes in one codon positions	ancestor	offspring	offspring-ancestor
0	0.01568	-0.02734	-0.01047	0.05936	0.00983	-0.02271	0.00823	-0.00714	0.04272	-0.00473	-0.03195	0.00892	-0.00798	-0.04981	0.00892	4e-05	-0.01165	-0.00423	0.04149	-0.03195	-0.00676	-0.0424	-0.04981	-0.00423	-0.00928	0.00983	508	CCA|CCC; ATT|ATA; GAA|GAG; AAA|AAG; CTC|CTA; AAA|AAG; GGG|GGA; GGT|GGG; AAG|AAA; GTA|GTG; GTT|GTA; ATT|ATA; CCA|CCC; TTC|TTT; TCG|TCA; GGC|GGA; TTT|TTC; GCT|GCA; GTC|GTA; GGG|GGA; AAC|AAT; GGT|GGA; GGG|GGA; AAT|AAC; ATC|ATT; GGT|GGA; GCG|GCT; ATA|ATT; CTT|CTC; GTT|GTA; CTT|CTG; GGT|GGA; GGA|GGG; TCC|TCA; GCT|GCA; GCT|GCC; AGG|AGA; ATA|ATC; GAC|GAT; CTA|CTC; GCC|GCT; GGT|GGA; AGC|AGT; AAG|AAA; CCT…	105	CGA|AGG; CTC|TTG; TCT|AGT; CTG|TTA; TTG|CTC; ATA|CTT; GCG|TCT; CTT|TTA; CAA|GAG; CGT|AGG; TTA|CTC; TTA|CTT; CTT|TTA; AAG|ATA; CGT|AGG; GCC|GGA; GAG|GTA; GAA|GTT; AGC|GGG; TTA|ATT; AAC|ACA; CTC|TTG; GCT|ACA; TTA|CTT; TTA|CTT; CGT|AGA; TTA|CTC; TTG|CTT; AGG|AAA; GCC|GGA; GTC|GCT; GCT|ACA; AGA|ACG; GCC|GGG; CGT|AGG; TTA|CTC; AAG|AGA; TTA|GTT; CGT|AGG; CTA|ATT; TCG|ACA; ACA|AGT; CTT|TTA; TCA|AAA; CTT…	20	CGT|AAG; CGT|AAG; AAT|GGG; CGT|AAG; AGC|TCA; GGG|AAA; AGT|TCA; CGT|AAG; CGT|AAA; AAG|GCA; CGT|AAA; CGT|AAA; GAG|ATA; TCA|AGT; TCC|AGT; TCA|AAC; GAG|ACA; TCT|CAA; AGA|GAG; AGT|TCA	93	1083	8.59	11.54	46.91	39.86	38.1	-1.76
1	6e-05	-0.00988	0.01121	-0.01155	0.00233	0.00336	-0.02441	0.0036	0.01162	-0.0053	0.01068	0.00857	-0.00842	0.01774	0.00898	-0.00765	-6e-05	-0.00329	-0.00434	0.01068	-4e-05	-0.00013	0.01774	-0.00329	-0.00301	0.00233	415	ACC|ACT; GTT|GTA; TAC|TAT; GAA|GAG; AAG|AAA; GGA|GGG; GTA|GTG; CAC|CAT; GAT|GAC; TCT|TCA; TTC|TTT; AGG|AGA; GGC|GGA; GTC|GTG; GTT|GTA; GAA|GAG; TTC|TTT; GGA|GGT; CCT|CCA; GAT|GAC; GTT|GTA; TTT|TTC; GGG|GGT; AAA|AAG; TTC|TTT; CAG|CAA; GAG|GAA; AGG|AGA; CCA|CCC; TAC|TAT; AGG|AGA; ATT|ATA; AGG|AGA; ACT|ACC; TCC|GCC; CTG|CTA; ATC|ATT; CCC|CCA; GTG|GTT; AAG|AAA; ATT|GTT; GAA|GAG; CAG|CAA; CCC|CCA; GTT…	31	CTA|TTG; CTC|TTA; ACC|GCT; CTA|ATG; CTC|TTG; CTC|TTG; AAG|AGA; GAT|CCT; CTT|TTG; AGG|CGT; AGT|TCT; CTC|TTA; AGT|GAT; CTC|TTG; CTT|TTA; CTC|TTA; GTC|ATT; CTC|TTA; CTG|TTA; TTA|CTT; AGT|TCT; CTG|TTA; TTG|CTT; AGA|CGT; CTT|TTA; CGT|AGA; AAG|AGA; CTA|TTG; CTC|TTG; CTT|TTG; ACG|TCA	2	GAG|ACA; AGC|TCA	19	1116	1.7	2.96	37.19	47.55	43.01	-4.54
10	-0.03327	0.01499	0.0031	0	0.01016	-0.00955	-0.01105	0	6e-05	-0.00184	0.00789	-0.00955	0.0073	0	3e-05	3e-05	0	-0.01616	0.01186	0.00789	0.00462	-0.01101	0	-0.01616	0	0.01016	357	GTG|GTT; AAG|AAA; GTC|GTG; GAA|GAG; ATA|ATT; GAA|GAG; AAA|AAG; AAG|AAA; CTT|CTC; GCG|GCA; GAT|GAA; GCA|GCC; TAT|TAC; GAC|GAT; CTG|CTA; AGG|AGA; ATC|ATT; GAC|GAT; GAG|GAA; GAA|GAT; AGG|AGA; GAA|GAG; TAC|TAT; GTT|GTG; AAG|AAA; CTA|TTA; GAC|GAT; GTC|GTT; CCC|CCA; CTG|TTG; AAG|AAA; TTG|TTA; TAC|TAT; GAG|GAA; GTT|GTA; ATA|ATT; AGA|AGG; GAG|GAA; ACG|ACC; AAC|AAT; CCG|CCA; AAA|AAG; GTC|GTT; CTC|CTA; GGA…	45	GAG|AAA; AGG|AAA; TTG|CTT; CTG|TTA; ATG|CTC; CTA|TTG; AAT|GAA; GAG|AAA; AAG|GAT; CTT|TTG; GTT|GCG; CGT|AGA; CTG|TTA; AGA|AAG; GTG|ATA; AAC|GAT; CTT|TTA; CCA|AAA; CTG|ATA; GTC|ATA; CTA|TTG; AAG|AGA; TTG|CTC; ATT|GTG; CTT|TTA; CTG|TTT; CTT|TTG; CTA|TTG; ATA|GTC; GCC|ACT; ACT|AGC; TTA|TGG; AGG|AAC; CTT|TTG; AGG|ACT; CTT|TTA; ATA|TTG; GAA|AAT; CCA|GCC; GAG|GCA; AAG|AGA; AAT|CAA; AAC|GAG; AGC|AAG; TTA…	5	ACT|CTA; TCG|AGT; AAA|GGC; AAG|CCA; CAC|ATG	54	789	6.84	6.34	45.25	45.92	40.85	-5.07
100	-0.0217	0.00878	0.02455	-0.03336	0.02914	-0.03787	0.01409	0.00654	0	-0.00791	0.06526	-0.00743	0.01011	-0.07148	0.02599	-0.00604	-0.00461	-0.01436	0	0.06526	0.00622	-0.03574	-0.07148	-0.01436	0.00529	0.02914	152	GCA|GCT; GAT|GAC; GCG|GCT; CCA|CCC; GAA|GAG; AGA|AGG; AGG|AGA; CAT|CGT; CCC|CCA; CTA|TTA; CTT|GTT; CTG|CTA; ATC|ATT; GCG|GCT; GTT|GTC; GGC|GGA; ATC|ATT; CAA|CAG; GTC|GTG; GTC|GTA; GGT|GGA; AGG|AGA; ACC|ACT; CTA|TTA; ATA|ATT; GGT|GGA; ATA|ATT; ATC|ATT; CTT|CTC; CTC|CTT; GTC|GTA; GAT|GAC; TAT|TAC; TTG|CTG; AGG|AGA; GTA|GTC; TTT|TTC; TCT|TCA; TTC|TTT; TTC|TTT; GCG|GCT; GCT|GCA; GGT|GGC; GGA|GGG; GTA…	16	AAG|AGA; AAG|AGA; CTT|TTG; ATC|GTG; GTC|ATA; TTG|CTT; CTG|TTA; AAG|CAA; AAG|TGG; CTT|ATA; GCC|AGC; CTA|TTT; GTG|ATA; TTG|CTT; AAT|TCT; TTG|CTT	1	AGC|TCG	18	459	3.92	3.7	33.12	44.23	42.92	-1.31
101	0	-0.00751	0.0171	-0.03223	-3e-05	0.00912	-0.01586	-4e-05	0	0	-6e-05	-3e-05	-0.004	0.04778	-3e-05	0	0	0	0	-6e-05	-4e-05	0.00012	0.04778	0	-0.00743	-3e-05	148	AAG|AAA; AAG|AAA; GTA|GTT; CTC|CTG; GCA|GCT; GCC|GCG; GTG|GTC; TTC|TTT; AGG|AGA; GAC|GAT; CCC|CCA; GAG|GAT; GCT|GCC; TTT|TTC; CAG|CAA; GAC|GAT; ATT|ATA; ATT|ATA; TAC|TAT; CCA|CCC; GGA|GGT; GAG|GAA; CTA|CTG; AAC|AAT; ATC|ATT; GAG|GAA; GAC|GAT; GAG|GAA; AAG|AAA; GAC|GAT; ATC|ATA; GTT|GTG; GTC|GTT; GCT|GCG; GAT|GAC; GAG|GAA; GCT|GCC; GGA|GGG; GCC|GCT; CTC|CTA; CTC|CTT; ACC|ACA; CTC|CTA; GCT|GCC; ACC…	8	AAG|AGA; CTT|TTG; CTC|TTA; AGG|CGC; GTT|ATA; AGA|CGC; ATC|GTT; AAG|AGA	2	TCA|AGT; AGC|TCA	7	446	1.57	2.24	33.18	50.45	46.11	-4.34
102	0.04552	-0.05494	0.02268	-0.04476	-0.01362	0.00942	-0.10897	0.06039	7e-05	0.00343	-0.01506	0.01628	-0.01864	0.04159	-0.01607	-0.00759	0.0179	-0.00916	-0.01243	-0.01506	0.03943	-0.0488	0.04159	-0.00916	0.01395	-0.01362	21	GCC|ACC; ATC|GTC; AGG|GGG; CTT|TTT; TTG|ATG; TCA|CCA; AAA|GAA; AGG|AAG; GTG|ATG; TCT|GCT; ATA|TTA; AGA|AAA; GGA|AGA; AAG|GAG; TCC|ACC; AAG|AAT; GAG|AAG; GGT|GAT; GGC|GCC; GCT|GGT; TTA|TTT	8	ATC|GCC; TAC|TGG; GTC|CCC; ATA|CAA; AAC|AGG; GAA|AGA; AGT|AAG; GGA|ACA	4	CAC|AGG; TGG|GAA; GAA|TTT; GAA|TCT	33	423	7.8	2.84	4.96	41.45	41.45	0
103	0.01153	-0.01589	-0.00531	0.0364	0	-0.00912	0.01469	0	0.03026	-0.00624	7e-05	0.01079	-0.0077	0	0.01517	-0.01272	0	3e-05	-5e-05	7e-05	0	0	0	3e-05	0	0	248	ATG|GTG; AAA|AAG; CTT|CTC; CCT|CCA; TCA|TCT; AAG|AAA; ATA|ATT; GTT|GTA; GCA|GCT; CCC|CCA; GCC|GCG; ACA|ACT; TCT|TCG; AGG|AGA; AAG|AAA; CTA|CTC; ATA|ATT; GCT|GCG; GGT|GGG; GCT|GCA; AGG|AGA; TCT|TCC; CAC|CAT; GGT|GGA; AGC|AGT; GAG|GAA; GAG|GAA; AGG|AGA; GAA|GAG; TCA|GCA; AAG|AAA; AGA|AGG; AGG|AGA; GCC|GCA; GAC|GAT; CTC|CTA; CCA|CCT; AAG|AAA; ATT|ATA; GTG|GTC; GGC|GGT; AAG|AAA; GGA|GGG; GGG|GGT; CTT…	16	AAG|CAA; GAA|AAG; AAG|AGA; GTC|ATA; CTT|TTA; TTG|CTT; CTT|TTA; ATA|GTC; AGG|AAA; CTT|TTA; TTG|CTA; CTT|TTG; TTA|CTT; TTG|CTC; CTA|TTG; CTG|TTA	1	TCG|AGC	17	456	3.73	3.73	54.39	45.1	41.23	-3.87
104	0.04628	-0.05999	0.01909	-0.02859	0	-0.05006	0.0725	0.00918	0	0.00315	-0.01563	-2e-05	0.01261	-0.1876	-0.01819	0.01189	0	-3e-05	0.01371	-0.01563	0.00862	-0.0244	-0.1876	-3e-05	0.02129	0	229	GTT|GTG; GGA|GCA; GTC|GTT; GGA|GGG; GGT|AGT; GGT|GGC; GCT|GCA; GGG|GGT; ACA|ACC; GCA|GCT; GCT|GCA; ATC|ATG; GCT|GCA; GGC|GGA; GAT|GAG; GGA|GGC; AAG|AAA; GAT|GAA; TCG|TCA; AAC|AAT; TCC|TCA; GCT|GCG; GGA|GGG; GCC|GCG; CCT|CCG; GAA|GAT; GGT|GGA; GAT|GAC; TCC|TCA; ATA|ATT; TCA|TCT; CAC|CAT; ACA|ACC; AGG|AGA; GGC|GGA; AAG|AAA; TAC|TAT; TTA|CTA; AAT|AAC; GAC|GAT; GTT|GTA; AAC|AAT; GTC|GTA; ATT|ATC; TCA…	47	ATC|GTA; CTT|TTA; ATA|TTT; TCA|CCC; AGG|ATT; GCT|GGG; GAG|GTT; TTA|CTG; GTA|ATC; AAC|AGA; ATT|GTA; CTT|TTA; AGG|AAA; CTT|ATG; GGA|AAA; ATT|GTA; GGA|AAA; CTC|ATT; CTA|GTT; TTG|CTA; AAG|TAT; GTC|ATA; CTC|TTG; TTA|CTT; GCT|GAG; CGT|AGG; CGC|AGA; TTG|CTC; CGT|AGA; TTG|ATA; GCT|TCA; CGT|AGG; CTT|CCG; GAT|AAC; ATA|GTT; GTT|ATA; CTT|TTA; CGT|AGG; TTA|CTT; TTA|CTC; CTG|TTA; TTA|CTG; AAG|GAA; CTC|TTA; TTC…	13	CTC|ACA; GAA|ACC; TCA|AGC; TCA|AAC; TTG|CCA; TCA|AGT; AGG|CCC; CCT|AAG; TTC|GGA; TCC|GAA; GAT|AGA; ATG|TCA; GAG|AGA	57	435	13.1	13.79	52.64	44.98	42.91	-2.07
105	0.01335	-0.00782	-0.01666	0.0429	0	0.00841	0	-0.00882	0.0139	-0.00649	0.01371	0.01623	-0.01667	0.03575	0.01461	-0.01335	3e-05	0	-0.01043	0.01371	0	0.0001	0.03575	0	-0.00722	0	173	ACG|ACA; TTG|TTA; CTC|CTT; CCC|CCA; AGG|AGA; CTG|CTA; CCT|CCA; CAG|CAA; AAG|AAA; TCC|TCA; GAT|AAT; AGA|AAA; TCC|TCT; CTC|CTT; CAA|CAG; GAA|GAG; AGG|AGA; GCC|GCA; ATA|ATT; CCC|CCA; ATA|ATT; GTA|GTT; GTC|GTT; ACG|ACC; AAG|AAA; GAG|GAA; TTT|TTC; GTC|GTT; CTG|CTT; GAT|GAC; GAG|GAA; GGT|GGA; AAG|AAT; GTT|ATT; CTG|CTT; GAG|GAA; GTG|GTT; GGA|GGG; AAG|AAA; AAC|AAT; ACG|ACA; CTC|CTA; CCA|CCC; GCT|GCA; ATA…	13	CTC|ATT; CTG|GTT; CTC|TTG; TTG|CTC; CTC|TTA; TAC|TTT; TCT|ACC; CTG|TTA; TTG|CTT; AGG|AAA; TTG|CTA; CTC|ATA; GGG|CAG	0		15	453	3.31	2.87	38.19	48.49	43.34	-5.15
106	0.01046	-0.01724	0.02225	-0.0423	0.00629	-7e-05	-0.01496	0	6e-05	-3e-05	0	0.01047	-0.00401	-0.04774	3e-05	0.00578	-0.00635	-6e-05	0.01083	0	0	-0.02785	-0.04774	-6e-05	0	0.00629	4	AAG|AGG; CAG|AAG; GAA|GAT; AAA|AGA	3	AGT|GCT; AGC|TGG; AGC|ACA	1	AAG|GGT	8	462	1.73	0.87	0.87	45.24	45.38	0.14
107	-0.04221	0.03542	-0.00495	0	-2e-05	5e-05	-0.04159	0.0164	0.03898	-0.0108	-5e-05	0.01037	-0.01286	0.11116	0.01959	-0.04477	0.02031	-0.02725	0	-5e-05	0.00791	0.09528	0.11116	-0.02725	0.01443	-2e-05	227	AAA|AAG; ACA|ACT; GTA|GTG; ATT|ATC; CAC|CAG; TTA|TTG; ATA|ATT; GAG|GAA; AAG|AAA; GAG|GAA; GGA|GGG; GCT|GCA; GCT|GCA; TTT|TTC; ACC|ACA; TAC|TAT; ATA|ATT; ATC|ATT; GAA|GAG; AAC|AAT; GGC|GGG; GTC|GTT; GTT|GTC; GAG|GAA; AGG|AGA; CCC|CCA; GTT|GTA; GTT|GTG; GGT|GGG; GCT|GCA; CAA|CAG; ACC|ACG; GGT|GGA; GGT|GGG; GAT|GAC; AGG|AGA; GAG|GAA; CTC|CTT; AAG|AAA; ACA|ACT; AGG|AGA; ATT|ATA; GGG|GGA; AGG|AGA; ATA…	15	TTG|CTT; TTG|CTA; CTT|TTA; GTT|TTA; AAC|CAA; GTG|GGA; CGT|AGA; GAA|AGA; AAG|CAC; TTG|CTA; TTG|CTA; GTT|ATA; GTT|GCA; CTA|TTG; CGT|AGA	10	ATA|GCT; GAA|ATT; TTC|CAA; GGC|AAA; AGC|CTT; AAA|GCT; GCT|AAA; GAA|AGC; AAC|TCA; TCA|AGT	27	435	6.21	5.75	52.18	42.3	38.85	-3.45
108	-0.0187	0.06822	-0.02992	0.01349	0.02377	0.00786	0.05325	-0.06104	0	0.00275	-0.02388	-0.02193	0.00723	0.04754	-0.01497	0.01875	-0.00953	0	0.07142	-0.02388	-0.0261	0.03573	0.04754	0	-0.01591	0.02377	224	CTT|CTA; AGG|AGA; CTA|ATA; GCT|GCA; CCC|CCA; GCG|GCA; GGA|GGG; ACC|ACA; GTT|GTC; GAC|GAT; ATA|ATT; GTA|GTC; AGT|AGC; GCC|GCT; GCC|GCT; GTC|GTT; GGT|GGA; CTC|CTA; GGT|GGA; GGT|GGA; CAA|CAG; GTT|ATT; AGC|AGT; TTC|TTT; CCG|CCA; ATG|ATC; GCG|GCT; GTC|GTT; TCA|TCC; ACC|ACT; CTA|TTA; GCA|GCT; TTA|ATA; GCC|GCT; AGG|AGA; GGG|GGA; AAT|AAA; GCC|GCT; TCC|TCA; GTT|GTA; GCC|GCA; GAA|GAG; CAG|CAA; AGC|AGT; GCC…	36	TTG|CTA; CTT|TTG; GTT|TTA; GTG|ATT; CTC|TTG; CTT|TTA; TTG|CTT; TTA|CTC; CTG|TTT; CTC|TTA; TTA|CTT; CTC|TTA; TAT|TTG; CTA|ATT; CTT|ATA; CTA|TTG; ACA|GCT; ATG|TTA; CTT|TTA; CTT|TTA; ACC|ATA; GCC|TCT; GGG|AGT; TAC|ATC; GAG|AGG; AAC|ACA; TTA|CTC; CTT|TTG; ATG|GTA; CTT|TTG; TTG|CTT; CTC|ATT; AAG|GAA; ACG|TCA; AGG|AAA; AAG|AGA	2	ATG|GCT; AGC|GCT	34	436	7.8	8.72	51.38	47.55	41.06	-6.49
109	-0.06342	-0.02708	0.04043	-0.01281	0.01586	-0.01009	-0.05763	0.00912	0.02562	-0.02111	0.04546	0.0259	-0.02162	0	0.0387	-0.05301	0.00616	-0.04078	-0.00994	0.04546	0.00836	0	0	-0.04078	0.00732	0.01586	3	AAA|AAT; GAA|GAC; AAA|AGA	10	GAA|AAT; AAA|GCA; AAA|AGG; CGT|AGC; GGA|GCT; ATA|GTT; GAA|CAG; AAA|AGG; GTA|GCG; CGT|GGG	0		13	450	2.89	2.22	0.67	45.11	46	0.89
11	0.00613	-0.00454	0.00653	-0.02325	0.00364	0	-0.01724	0.00532	-0.00826	0	0.00901	0	0	0	0	0.00692	-0.0076	0.00422	0	0.00901	-0.00939	0	0	0.00422	-0.00869	0.00364	126	TAT|TAC; AGG|AGA; ATT|ATA; GAA|GAG; CTT|CTA; GTT|GTC; CCC|CCA; GGT|GGA; AAA|AAG; GGG|GGT; AAC|AAT; GTT|GTA; GTT|GTA; AGG|AGA; CCA|CCC; GAG|GAC; ATA|ATT; GAC|GAT; CTC|CTT; CAG|CAA; GCG|GAG; ATT|ATA; CTA|CTC; ATC|ATA; ATT|ATA; AGG|AGA; GGA|GGG; AAG|CAG; GAT|GAG; TAC|TAT; TCA|TCC; GCC|GCT; ACT|ACA; GTC|GTA; TGC|TGT; GCC|GCA; ACT|ACA; ACC|ACA; AGG|AGA; GCT|GCC; TTC|TTT; GAT|GAC; GCG|GCT; GTT|GTC; AAC…	11	AAC|GAT; TCC|AGC; CTT|TTG; AAG|AGA; GTT|ATC; GCT|TGT; CTT|ATG; CTA|TTG; AAG|GAA; GAA|AGA; CTC|TTG	3	AGC|TCA; CAA|ATG; GAG|ACC	15	775	1.94	1.81	16.26	49.89	48.47	-1.42
110	-5e-05	0.02754	-0.01828	7e-05	-0.01457	0.0155	-0.03448	0.02062	0.01822	0	-0.01559	3e-05	-0.01272	0.11545	0.0094	-0.01758	0.01401	-3e-05	-0.01367	-0.01559	0.00954	0.02637	0.11545	-3e-05	-0.00853	-0.01457	310	AAA|AAG; GTG|GTA; GTC|GTT; CCG|CCA; GGC|GGT; AGG|AGA; CCG|CCT; AGA|AGG; AGG|AGA; TAC|TAT; AAC|AAT; ATT|ATA; CCA|CCC; GAC|GAT; TTG|TTA; CCA|CCG; GAG|GAA; CCT|CCC; CCG|CCA; TTA|TTG; GAC|GAT; CCG|CCA; GAA|GAG; AAC|AAT; GAG|GAA; CCG|CCC; ATA|GTA; GAT|GAC; CCG|CCC; AAA|AAG; TTA|TTG; AGA|AGG; ATT|ATA; TTC|TTT; GCA|GCG; AAG|AAA; GTG|GTT; AAA|AAG; CAA|CAG; GAG|GAA; TAT|TAC; ATT|ATA; AAG|AAA; ATC|ATT; CCT…	44	TTA|CTT; TTG|CTC; CTG|TTA; GAA|AAG; TTG|CTA; GAA|AAG; TTA|ATG; TTG|CTT; TTA|CTC; TAC|TTT; CTG|TTA; CAG|GAA; TTG|CTA; TTG|ATT; GTG|ATA; TTG|CTA; GAC|AAT; TTG|CTA; CGG|AGA; TTG|CTA; TTG|CTA; TTG|CTT; TTG|CTT; AAG|GAC; ACC|TCA; TAC|TTT; GCG|GGA; GGA|GAG; CTG|TTA; TTG|CTT; TAC|CAT; CTG|TTA; TTG|GTT; CTC|TTA; TTG|CTC; CAC|AAT; GTA|GCG; CTT|TTA; GTC|ATA; CTG|ATC; TTG|CTA; AAA|CAT; AAA|AGG; TTG|CTT	2	GCA|CTT; GTG|ACA	28	421	6.65	10.93	73.63	52.02	42.68	-9.34
111	0.04163	-0.0485	0.02747	-0.04288	0.00639	0.0098	0.05656	-0.04348	0.03081	-0.01028	0.01427	0.00578	-0.00431	0	0.01565	0.02942	-0.03683	0.04673	5e-05	0.01427	-0.05787	0.02379	0	0.04673	-0.04258	0.00639	289	GCC|GTC; CTT|CTC; ATC|ATA; TAC|TAT; ACA|ACT; GCG|GCC; TAC|TAT; AAC|AAT; GCG|GCA; AAC|AAT; GTG|GTT; GAC|GAT; ATA|ATC; GTT|GTA; AAG|AAC; AAC|AAT; GAG|GAA; ACA|ATA; ATC|ATT; CAG|CAA; GAT|GAG; TTC|TTT; GGA|GGT; CCG|CCC; GAC|GAT; ATC|ATA; AAA|AAG; AGG|AGA; AGA|AGG; GAG|GAA; GAG|GAA; TAC|TAT; CCA|CCC; AGG|AGA; AAC|AAT; GAG|GAA; ATA|TTA; TTC|TTT; GTT|GTC; GCC|GCA; AGG|AGA; CTC|CTT; GTC|GTG; CAC|CAT; GCC…	43	TTA|CTG; CTC|TTA; GAG|AAA; ATT|CTA; TTA|CTC; CTT|ATA; TTA|CTT; GCT|GTA; CTA|TTG; TTG|CTT; TTG|CTT; TTG|CTC; GGA|GAC; TTC|CTG; TTA|CTG; GCT|TCA; CTC|TTG; TTG|CTT; AAG|CAA; AAG|AGA; TTA|CTG; ATA|GTG; CAT|TAC; CTG|TTA; ACC|ATG; TCC|GCG; TTG|CTA; CTT|TTG; CTG|TTA; CTT|TTA; AAA|AGG; ACT|ATA; TTG|CTT; CTC|ATG; AAA|AGT; GTG|ATA; ATG|CTA; AGG|AAA; ATA|GTG; TTA|CTC; TTA|CTC; TTG|CTC; AAG|AGA	6	TCT|GGA; GAA|AGT; AGC|TCA; CCA|AAG; GAA|ATG; TAT|GTG	40	427	9.37	11.48	67.68	45.82	39.03	-6.79
112	0.01112	-0.02912	0.00519	0.01682	0.00583	0.01753	-0.03453	-0.00977	0	-0.00661	0.02854	0.01554	-0.01755	0.04154	0.0148	0	-0.01317	0.00821	-0.00991	0.02854	-0.01768	-0.00011	0.04154	0.00821	-0.02343	0.00583	237	CTC|CTA; GCA|GTA; CTC|CTT; GCC|GCT; GAG|GAA; AAG|AAA; GCA|GCT; GAA|GAG; TAC|TAT; GAG|GAA; CTA|CTG; TAC|TAT; CTA|CTC; AAG|AAA; AAA|AAG; ACT|ACA; ACC|ACT; CTA|TTA; AAG|AAA; GAT|GAC; GGG|GGA; ACT|ACC; AAC|AAT; AAC|AAT; AGG|ATG; GTT|GTA; GCC|GCA; GTT|GTC; CTG|CTA; GCC|GCA; GCC|GCA; GGC|GGA; TCC|TCT; AGT|AGC; GAT|GAC; CTA|CTC; GAA|CAA; GAG|GAT; GCC|GCG; AAA|AAG; GAG|GAA; GCG|GCA; CTA|TTA; AAA|AAG; GCA…	14	AGG|CGT; CTA|TTG; ATT|GTA; TCA|GCT; AAG|GAA; CTA|TTG; CTT|TTA; ATA|GTG; TTG|CTC; CTT|TTA; TCA|GCT; CTC|TTA; CGT|AGA; CTT|TTA	2	GCA|AGT; CGT|AAG	14	445	3.15	3.6	53.26	44.04	39.25	-4.79
113	0.01283	0.03223	-0.00501	-0.04618	0	4e-05	-0.0201	0.00878	0.01668	-0.0034	0	0.0214	-0.00453	-0.11528	0.01482	0	-0.0122	0.01819	0	0	0	-0.05003	-0.11528	0.01819	0.00722	0	216	GTA|ATA; ATT|ATA; CCA|CCT; GAG|GAA; AGC|AGT; GCA|GCG; AAG|AAA; ATT|ATA; GCT|GCA; CCT|CCA; AAA|AAG; GTG|GTA; TTC|TTT; CAG|CAA; ATA|ATT; TAC|TAT; GAT|GAC; CTG|CTT; TAC|TAT; AAG|AAA; TTT|TAT; AGG|AGA; GCT|GCA; GAC|GAT; CCT|CCC; ACG|ACA; AAC|AAT; CCA|CCG; GTG|GTA; GGT|GGA; CCG|CCT; GTG|GTA; AAA|AAG; TCG|TCT; GGC|GGG; GTT|GTA; AAG|AAA; ATA|ATC; GGC|GGA; GAG|GAA; AAG|AAA; TCG|TCC; ACG|ACA; GAG|GAA; TAT…	37	GAT|AAC; CTC|TTG; TTG|CTT; GTT|ATA; CTT|TTA; AAA|ATG; TTA|CTT; CTG|TTA; TTA|CTT; GTT|ATA; TTG|CTA; CTT|TTG; CTC|TTA; TTG|CTA; GTG|ATT; AGT|TAT; CTC|TTG; AAT|AGA; ATT|GTG; ATG|TTA; CTT|TTA; TTG|CTT; AAA|CAC; CTC|TTA; TTG|CTT; CTT|TTA; GCC|GTA; GTT|GCA; TTA|CTC; TTT|TAC; CCG|CAA; TTA|CTC; CTC|TTA; CTT|TTA; GTT|ATA; CTC|TTG; TTA|CTT	1	AGC|TCT	24	435	5.52	8.74	49.66	43.6	38.08	-5.52
114	-0.02497	-0.03338	0.02259	0.017	0.02187	-0.02996	0	0	0.10768	-0.02421	-8e-05	0.02564	-0.02204	0.0436	0.06418	-0.05072	3e-05	-0.02728	0.0353	-8e-05	0.00854	-0.02368	0.0436	-0.02728	-0.00734	0.02187	213	GAT|GAG; CTG|CTT; GCC|GCA; TCG|TCA; GTA|GTT; AAG|AAA; GGA|GGG; TAC|TAT; ACC|ACA; AAT|AAC; ATA|ATC; GCG|GCT; AAG|AAA; GAT|GAC; AGG|AGA; ATT|ATA; GCA|GCT; GGG|GGA; AAG|AAA; GAA|GAG; GTT|GTG; CTA|ATA; AGG|AAG; TAC|TAT; GAG|GAA; CTT|CTC; AAG|AAA; AAT|AAC; ACC|ACT; CTG|CTT; GGC|GGT; ATT|ATA; AGG|AGA; AGA|AGG; GGT|GGA; CTA|CTG; TTT|TTC; GTT|GTC; GAG|GAA; AGC|AGT; ACA|CCA; GTT|GTG; AGG|AGA; TAT|TAC; GGA…	26	GTT|GCC; ATA|GTG; TTA|CTT; GCG|GGA; CTA|TTG; GAA|AAG; GAA|ATA; ATT|GTC; GAC|AAT; GCC|GTT; CTA|TTG; CTT|TTG; CTT|GTA; CTC|TTG; ATT|GTA; CTT|TTA; CTA|TTG; CTC|TTG; ATA|GTT; TTG|CTC; AAG|GAA; CTG|TTA; TTG|CTC; ATG|ACA; GAT|GGA; CTT|TTC	2	GAG|AGC; GCC|ATA	32	406	7.88	6.9	52.46	48.36	44.17	-4.19
115	-0.00977	-0.0488	0.04048	0	0.01863	-0.02702	0.0282	-0.01816	0.0286	-0.01281	0.02814	0.01032	-0.00809	0	0.03007	-0.01785	-0.00656	-0.01427	0.01112	0.02814	-0.01665	0.03129	0	-0.01427	-0.00712	0.01863	137	GGA|GGG; ACC|ACA; GGC|GGA; AGA|AGG; ATA|ACA; GCC|GCA; GAG|AAG; CTG|CTA; AAG|AAA; GCC|GCA; CTA|CTT; CTG|CTA; AGG|AGA; GGA|GGG; AGG|AAG; AAA|AAG; AAG|AAA; CTT|GTT; GTT|GTA; GGG|GGT; GAT|GAC; ACA|ACG; AGG|AGA; GTT|GTG; GGA|GGG; CTG|CTA; AAA|AAG; TTA|CTA; GGC|GGA; CTC|CTT; AGC|AGT; GAC|GAT; GTG|GTA; ATA|ATC; GTA|GTG; ATA|ATT; CCA|CCC; GCG|GCA; ACC|ACA; AAG|AAT; GCC|GCT; GGT|GGG; GCG|GCA; GTA|GTT; ACC…	10	AAG|GAC; AAA|AGG; TTC|CTT; AGC|TCC; GCC|GTA; TAC|CAT; GAG|GTT; AGC|TCC; AAA|AGG; CTT|TTG	1	GAG|AGT	17	453	3.75	2.43	30.24	48.2	46.36	-1.84
116	-0.0247	-0.04257	0.04023	0	0.03198	-0.02886	-0.03126	0.00958	0.09431	-0.01738	0	0.03204	-0.02286	0	0.04998	-0.04548	0.00604	-0.04675	0.05794	0	0.00874	0	0	-0.04675	0.00697	0.03198	211	CTC|CTT; TTA|TTG; GGG|GGC; TAT|TAC; CCT|CCC; GTA|ATA; AAA|AAG; GTG|GTC; GGC|GGA; GCT|GCA; GAA|GAG; GCT|GCA; ACT|ACG; GCC|GCA; CTC|CTT; TCT|TCC; CAT|AAT; GAA|GAG; GTC|GTA; TTC|TTT; ACG|ACT; CCT|CCC; TCC|GCC; GGA|GGG; CAG|CAC; GGT|GGA; TCA|TCG; GGG|GGA; AAA|AAG; GTA|GTT; GGG|GGA; ATC|ATT; AAA|AGA; TTG|TTA; AAT|AAC; TTG|TTA; GTA|GTT; ATT|ATA; GGC|GGG; GGG|GGA; GGG|GGA; TTG|CTG; GAT|GAC; GAC|GAT; GTA…	29	TTA|CTT; CTC|TTA; TTG|CTA; GAA|AAG; TTA|CTG; GTC|ACC; CTA|ATC; CGT|AGG; GAG|AAA; TTA|CTT; TTA|CTG; TTG|CTC; CTG|TTA; CTC|TTG; TTA|CTC; CTT|TTG; TTA|CTT; GAA|ACA; CGT|AGG; TTA|CTT; TTA|CTT; TTG|CTT; CTC|TTA; ATG|CTT; GAA|GCT; GAA|CAG; CTT|TTA; AAA|GAG; GAG|AAA	6	AGG|CAA; TCC|GAT; GAA|TCT; TCA|AGC; AGC|TCT; AAA|CCC	25	397	6.3	8.82	53.15	41.48	43.32	1.84
118	0.02177	-0.00861	-0.00565	0	-0.00657	-0.00876	0.01498	0.00904	0	0.00316	-0.01638	-0.00595	0.00394	0	-0.00869	0.0059	3e-05	0.00754	0	-0.01638	4e-05	0	0	0.00754	3e-05	-0.00657	126	TTG|TTA; AAC|AAT; ATT|ATC; CCC|CCA; GGG|GGT; GCT|GCG; AGG|AGA; ATT|ATA; AAG|AAA; ACG|ACC; ACA|ACC; AAC|AAT; CCA|CCC; CTA|TTA; ATC|ATT; AGG|AGA; TAT|TAC; ATC|ATT; GTC|GTG; AAC|AAT; TCC|TCT; GTC|GTT; CTG|CTC; AAC|AAT; CCC|CCT; CAA|CAG; GTC|GTT; CAC|CAT; ACC|ACA; AAC|AAT; GCA|GCC; CTG|TTG; GAG|GAA; CTC|CTT; CCA|CCT; GAC|GAT; GTC|GTA; AAT|AAC; TTA|CTA; AGG|AGA; ATA|ATT; GCC|GCA; TTC|TTT; ACC|ACT; ACT…	8	CTT|TTA; CTT|TTG; GCC|ACA; CTA|TTG; ATC|CTG; CTT|TTG; CTC|TTG; CTC|TTA	1	GCT|AAG	5	444	1.13	2.03	28.38	46.7	44.07	-2.63
119	0.05432	-0.05127	0.01234	-0.02004	-0.00728	0.01666	0.03628	-0.02754	0.06355	-0.00661	-0.03703	0.02341	-0.01307	-0.05011	0.01789	0.01897	-0.03315	0.04511	0.01207	-0.03703	-0.03336	-0.03232	-0.05011	0.04511	-0.03056	-0.00728	220	TTC|TTT; GGG|GGA; AGA|AGG; GAG|GAA; GTA|GTT; GAG|GAA; AAG|AAA; CTA|CTT; ACG|ACA; GCA|GCT; GTT|GTA; CTT|CTG; TAC|TAT; GGC|GGG; GTC|GTT; GTC|GTT; GTA|GTT; GAC|GAT; ACG|ACT; AGT|AGC; AGC|AGT; GAG|GAA; AAA|AAG; GCA|GCC; ATA|GTA; GGA|GGC; TTA|TTG; GCT|GCA; ACA|ACT; GGG|GGA; GAT|GAG; GTC|GTT; GGT|GGA; CTC|CTT; CCA|CCT; CCA|CCT; CTG|CTA; ACA|ACG; GGC|GGA; GCC|GCG; ATA|ATT; CTG|CTT; GCG|GCA; GCT|GCG; GTT…	26	TTA|CTT; GGA|GAG; CTC|ATA; TTA|CTT; GTT|ATC; ATA|GTG; GCT|GTA; AAT|ATG; AAA|ATT; GAA|AAG; GAA|AAT; CTT|TTA; ATA|GTT; AAG|AGA; CTC|TTA; AAA|AGG; TTG|GTT; CTG|ATT; TTG|CTC; TTG|GTT; AGG|AAA; CTT|TTA; GCT|GAA; TTA|CTT; AGG|AAT; GAA|AAG	10	AGC|TCG; TCA|AGT; TCA|AGT; AGC|GAT; ACG|GTA; CTT|AGG; TCG|AGT; TCA|AGC; AGG|CAA; GAA|AGG	35	421	8.31	8.55	52.26	46.63	43.47	-3.16
12	-0.00764	0.01038	0.00596	-0.02188	0.02614	-0.052	-0.01033	0.01499	0.03367	-0.01356	0.01873	0.01202	-0.00485	-0.04337	0.02339	-0.02016	-0.00345	-0.03511	0.03425	0.01873	-4e-05	-0.01307	-0.04337	-0.03511	0.00407	0.02614	283	GTC|GTT; AGG|AAG; AAG|AAA; TCC|TCA; ACT|ACC; ACG|ACT; GAA|GAG; GCT|GCA; TTC|TTT; GTC|GTG; CTC|CTT; CAA|CAG; CTC|CTA; GCA|GCT; GCT|GCG; ATT|ATA; GCT|GCA; GGA|GGG; AGG|AGA; CTG|CTT; CCC|CCA; GAA|GAG; CTT|CTA; GAT|GAG; ATT|ATA; CTC|CTA; TAC|TAT; GCC|GCT; GGG|GGA; GAG|GAA; ACC|ACT; TAC|TAT; AGG|AGA; GAG|GAA; AGA|AGG; CTG|TTG; CCT|CCC; GCT|GCA; ACG|ACT; AGG|AGA; ATC|ATA; CTC|CTG; GGT|GGG; ATC|ATT; CTA…	34	GAG|AAC; CTC|TTG; TTA|CTT; TTC|ATG; GAG|ACG; AAA|CAG; AAC|ACA; TTG|ATT; AAG|AGC; AAC|TAT; CTC|TTG; GTG|ATA; TCT|AGT; TTG|CTA; AAC|AGG; CTC|TTA; GTT|ATA; TTG|CTA; GTT|ACT; CTT|TTA; CTG|TTA; CTT|TTA; TTG|CTT; ATA|GTT; CTC|TTG; CTT|TTG; CTG|TTA; GTG|ACG; CTC|TTG; CTC|TTG; CTC|TTG; TTG|CTT; CTT|TTG; CTC|ATA	1	GAG|CCA	37	795	4.65	4.4	35.6	48.22	44.4	-3.82
120	0.02855	0.01868	0.01104	-0.09837	-5e-05	0.01022	-0.08611	0.03736	-0.04918	0.01062	-0.00011	-0.01195	0.00863	0	-0.03129	0.03649	-0.00648	0.00919	0	-0.00011	0.02521	-0.11421	0	0.00919	-0.00739	-5e-05	215	AAA|AAG; CTC|CTA; TCG|TCA; ATA|ATC; CCC|CCT; GGC|GGA; ATC|ATA; GAA|GAG; AGG|AGA; CTC|CTT; CCC|CCT; GCC|GCT; GCA|GCC; AAA|AAG; GCA|GCC; CTC|CTA; AAC|AAT; ACA|ACT; TTC|TTT; TAC|TAT; ATA|ATT; GGA|GGG; CTA|TTA; ATA|ATT; GAC|GAT; GCC|GCT; ATT|ATA; AAA|AAG; GTC|GTT; GGA|GGT; GTA|GTT; ATA|ATC; GAC|GAT; CCG|CCC; CTA|TTA; AGG|AGA; GCA|GCC; GCG|GCC; GTA|GTG; CTC|CTT; GAT|GAC; CCA|CCC; ACG|ACA; AAG|AAA; CTC…	26	CTG|TTA; ATC|GTT; CTA|TTG; CTC|TTG; TTA|CTT; AGG|CGT; GTG|TTT; AGC|AAT; CAG|AAC; ATA|TTG; GAA|AAG; AGG|CAG; GAG|AAA; AAC|GAT; AAT|AGG; TAC|TTT; CTT|TTA; CTA|ATG; TTA|CTT; CGC|AGG; AAC|GAT; AAC|GAG; CAT|TAC; TTA|CTT; TTG|CTT; CTA|TTT	3	GTC|CCA; ACC|GTT; TCG|GAA	26	419	6.21	6.92	51.31	45.19	41.69	-3.5
121	0	-0.00933	2e-05	0.01783	0.00658	-0.00872	0	0	0.034	-0.00648	0	0.01201	-0.01205	0.04539	0.01791	-0.01797	0.00628	-0.01589	0.01214	0	0	0.03026	0.04539	-0.01589	0	0.00658	214	ATC|ATA; AAG|AAA; CTG|CTC; GGA|GGG; GGA|GGT; ACC|ACT; GCG|GCT; GTG|GTT; GAG|GAA; TAT|TAC; GGA|GGG; GTA|ATA; GTT|GTG; GAT|GAC; ATC|ATT; GAG|GAA; GAT|GAC; GTG|GTT; TTT|TTC; TCG|TCA; AAG|AAA; GAC|GAG; CTT|CTA; CTC|CTT; GGT|GGA; CCA|CCG; GAT|GAC; CCT|CCA; ATA|ATC; AAG|AAA; GTC|GTG; GTC|GTT; GCC|GCA; GCC|GCA; CTA|CTC; CAT|CAC; GGA|GGG; TTA|TTG; GCC|GCA; GTT|GTG; GGG|GGA; GCT|GCC; CCC|CCA; ATC|ATA; ACG…	12	CTA|TTG; CTC|TTA; TTG|CTC; TTG|CTT; CTT|TTG; GTT|ATA; TTG|CTC; ATA|GTG; CTC|TTA; CTT|TTG; TCT|AGT; GTT|ATA	1	GAG|ACA	10	438	2.28	2.97	48.86	49.01	45.28	-3.73
122	-0.01384	0.02969	-0.02346	0.05262	0.00559	-0.01201	0	0	-0.0141	-0.0034	0.02534	3e-05	0	0	0.00731	-0.00692	0	-0.00977	-0.01001	0.02534	0	0	0	-0.00977	0	0.00559	209	GTT|ATT; ATA|ATT; TAC|TAT; TAC|TAT; AGT|AGC; AGG|AAG; GAA|GAG; GAA|GAG; AAC|AAT; GTT|GTG; GAA|GAG; GCT|GCC; GCC|GCA; CTA|CTT; GCA|GCT; AAC|AAT; ATT|ATC; CCG|CCA; GAA|GAG; GAG|GAA; AGC|AGT; GCT|GCA; GTT|GTG; TCG|TCA; GAA|GAG; GCT|GCC; AAT|AAC; ACA|ACC; GTT|GTA; AAG|AAA; ATC|ATT; CAT|CAC; GAT|GAC; GTC|GTG; AAA|AAG; GCG|GCC; GAG|GAA; GGA|GGT; GAA|GAG; GGA|GGG; CAT|CAC; CTT|CTG; GGG|GGA; GCA|GCG; TCT…	25	CGT|AGG; CGT|AGG; TTG|CTT; CTT|TTA; GTT|ATC; CTT|TTG; CTT|TTA; CTC|TTA; TTG|CTA; CTT|TTG; CTC|TTA; CTT|TTG; TTG|CTT; TTG|CTC; CTC|TTG; CTC|TTG; TTA|CTT; TTG|CTA; CTT|TTA; TTA|CTC; CTT|ATA; GCA|TCC; CTA|TTG; AGG|AAA; TTA|CTT	1	AGA|GCT	9	443	2.03	5.87	47.18	44.17	42.96	-1.21
123	-0.02781	0.045	-0.01661	6e-05	0.00559	-0.01098	-0.01537	0.00904	-7e-05	-0.00348	0.01135	-0.01073	0.00867	0.00016	-3e-05	-3e-05	0	-0.01045	-5e-05	0.01135	0.00822	-0.0203	0.00016	-0.01045	-3e-05	0.00559	202	TAC|TAT; GTT|GTC; ACT|ACA; GTA|GTC; GCA|GCT; GTT|GTA; AAG|AAA; TCG|TCT; GCC|GCT; CTT|CTG; AGA|AAA; ATA|ATT; TTT|TTC; AAG|AAA; GTA|GTT; GGA|GGC; AAG|AAA; GAA|GAG; AAA|AAG; GCG|GCT; GGC|GGA; GCC|GCT; TAC|TAT; GTT|GTC; TTT|TTC; ATA|ATT; AGG|AGA; GAC|GAT; ATA|ATC; TCA|TCT; CTC|CTT; GGT|GGA; TCT|TCA; AAG|AAA; CTA|TTA; AAC|AAT; ATA|ATT; GAG|GAA; AAG|AAA; AAG|AAA; AAA|AAG; AAC|AAT; GCC|GCA; ATA|ATT; GCC…	27	CTG|TTA; AGG|CGA; CTC|ATA; CTC|TTG; TTG|CTC; AGG|CGA; GTT|ATA; CTG|TTA; CTC|TTA; CTC|TTA; TCG|GCC; TTA|CTT; TTG|CTC; GTT|ATA; ACG|TCC; TTG|CTA; TTG|CTA; GTT|ATA; CTT|TTA; CTA|TTG; CTC|TTA; AGT|TCT; TAC|TTT; ATC|GTG; CTG|TTA; GTG|ACG; CGC|AGA	2	ACC|GTT; CTA|TAT	17	444	3.83	6.53	45.5	42.42	38.06	-4.36
124	0.07005	-0.06055	0.03468	-0.24129	3e-05	-0.01943	0.10537	-0.03476	0.03573	3e-05	-0.03768	5e-05	0.01302	-0.30044	-0.00956	0.05034	-0.0507	0.05113	0.02741	-0.03768	-0.04129	-0.11772	-0.30044	0.05113	-0.0312	3e-05	35	GAA|GCA; GCA|GAA; GCA|GCC; AAG|AGG; GGC|GGA; GGC|GGA; GTT|GTG; ATA|ATT; GGT|GGG; GTG|CTG; ATT|GTT; ATT|CTT; GTT|GTG; CAT|TAT; GAG|AAG; GCT|GTT; ACC|ACA; TTT|TTA; CTT|ATT; ATT|CTT; CAA|GAA; GAG|AAG; GAG|CAG; CTA|CTT; GCA|GGA; GCC|GTC; TTA|ATA; AAA|AGA; GCC|GCG; AAG|AGG; GTG|GCG; CTT|GTT; GGA|AGA; ATA|ATT; CCT|CTT	15	GCC|AGC; AAT|AGA; AAG|GAT; GAG|AGG; ATA|GTG; GCT|CTT; AGG|GAG; ATC|TTG; ATA|GTT; GCC|TAC; GCT|TGT; ATA|TTG; GGA|AGC; GTC|TAC; GGG|AAG	3	GAG|CCT; AAG|GTT; GGA|AAC	42	401	10.47	4.49	8.73	46.38	46.05	-0.33
125	-0.04602	-0.00947	0.01096	0.04617	0.00669	-0.00904	-0.04105	0.02835	0.01592	-0.0159	0.06349	0.01838	-0.01162	0	0.05311	-0.04243	0.00622	-0.01564	-0.03444	0.06349	0.01672	-0.02378	0	-0.01564	0.0071	0.00669	61	AAG|AAA; GAC|GAT; CTT|GTT; AAG|AAA; GAG|GAA; TTG|ATG; CTT|CTA; GTC|GTG; TTC|TTT; ATT|GTT; CTA|CTC; TTT|TTC; CCC|GCC; CCA|CCC; TCT|TCG; GGA|GGC; ACA|TCA; GCT|GGT; GTT|GTA; CTG|ATG; CCA|GCA; AAC|AAT; GAG|GAT; AAG|AAA; AAG|AAC; TTC|TTT; GGT|GGA; CGA|CAA; CTA|TTA; ATA|GTA; GTT|GTA; GGT|GGA; AAT|AGT; TTC|TTT; ATA|ATT; AGG|AGA; AAG|AAA; CTT|TTT; AGG|AGA; GAT|GAC; AGG|AGA; AGG|AGA; AAG|AAA; ACC|ACT; GTT…	6	ATG|TTA; AAA|TTA; GAA|AAC; GTT|ACT; GAG|CAT; ATT|TTG	3	ACC|GAG; ATG|CCT; AGG|CAA	28	440	6.36	2.05	13.86	45.91	44.62	-1.29
126	-0.01562	-0.01052	0.01692	-0.02135	0.01383	-0.01052	0.04165	-0.03124	-0.03339	0	0.02772	-0.01254	0.00488	0.05554	-6e-05	0.008	-0.00724	-0.0099	-5e-05	0.02772	-0.02829	0.06249	0.05554	-0.0099	-0.01666	0.01383	15	ATA|ACA; TTA|ATA; ATA|GTA; AAA|AGA; AAA|GAA; AAA|AGA; GCT|GTT; AAA|ACA; GAA|GAT; TTA|ATA; ATA|GTA; ATG|TTG; AAA|GAA; GAA|AAA; GAA|GAT	22	TTA|GTT; TCA|TAT; AAT|GAG; ACA|AGC; ACA|GTA; AAA|GAG; GTA|ATC; TTA|ATT; GTA|ATT; ATA|CTT; GCT|TCC; AAT|AGA; CCA|GAA; TGG|ATG; GTA|CTG; GCT|CCA; AAA|AGG; AAA|AGG; TTT|CTC; AAA|AGG; TTA|ATT; GAA|AAG	6	TTA|GCT; CGT|AAA; GAT|AGC; CGT|ATA; TAT|GCA; CGT|AAG	43	383	11.23	7.31	3.92	37.25	38.9	1.65
127	0.03337	0.0714	-0.07145	8e-05	0.01388	0	0.07855	-0.06389	0.09674	-0.02091	7e-05	0.03391	-0.03303	0.05261	0.06088	-0.01273	-0.03678	0.02346	0.02347	7e-05	-0.02973	-0.05712	0.05261	0.02346	-0.0513	0.01388	201	ATA|ATT; AGA|AGG; GGG|GGA; TTC|TTT; TTC|TTT; GAG|GAA; CTT|CTA; ATA|ATT; ACT|ACA; AGG|AGA; ATC|TTC; GAG|CAG; CTA|CTT; AAC|AAT; TCT|TTT; GTG|GTA; ACC|ACA; GGG|GGT; ATC|ATA; GAT|GAC; AAG|AAA; ATA|ATT; ATC|ATA; ATA|TTA; ACC|ACA; GAT|GAC; GAG|GAA; ATA|ATC; ATA|ATT; GAG|GAA; AAT|AAC; CCA|CCC; TCC|TCT; CTT|CTC; CCA|CCT; GGA|GGG; AAA|AAG; TCA|TCT; TCT|TCC; GAC|GAT; CTA|TTA; GTA|GTT; GTA|GCA; GGG|GGA; ATT…	30	AGA|AAG; ATA|GTC; GCC|GGA; CGT|AGA; GTA|ATT; CTT|TTA; CTT|TTA; CCA|AAA; GTT|TTA; GCT|ATT; GTC|ATT; GAT|AAC; AGA|AAC; AAA|CAG; GTA|TTT; CTA|TTG; TTG|CTT; CTA|TTG; TTA|CTT; GTT|ATA; GTT|ATA; CTA|ATT; TAT|CAC; GCG|CCT; TTG|CTT; CTT|ATA; CTC|TTG; GCC|ACT; ATG|CTA; ACA|AAC	13	AGG|GTA; ATG|GGT; GAC|ATA; GAA|ACT; AGC|TCA; AGT|TCC; ACC|GAA; TCC|CTT; AAG|GGC; CAG|GTA; TCG|GTT; TCA|AGC; CCC|GTA	52	408	12.75	10.54	49.26	42.57	39.05	-3.52
128	0.02355	-0.01093	0.0142	-0.07998	0.00595	0	0.03336	-0.02677	0.03229	-0.00673	5e-05	0.01583	-0.00839	-0.09098	0.00739	0.00663	-0.01314	0.00848	0.01125	5e-05	-0.01585	0	-0.09098	0.00848	-0.00707	0.00595	228	CTG|CTA; AAG|AAA; AAT|AAC; CTC|CTA; GCT|GCC; AGG|AGA; AGT|AGC; AGC|AGT; GTT|GTG; GAC|GAT; GAG|GAA; ATT|ATC; AAG|AAA; GAC|GAT; ATT|ATC; AGG|AGA; GCG|GCT; CTT|CTA; GAT|GAC; AAT|AAC; GTG|GTT; AGG|AGA; GTC|GTT; CTA|CTT; ACC|ACA; GAG|GAA; AGG|AGA; AGG|AGA; GCC|GCA; TTG|CTG; GAG|GAA; AAA|AAG; CCC|CCT; GCC|GCA; ATC|ATA; TCG|TCT; AAG|AAA; ATA|ATT; AAG|AAA; GTG|GTC; TAC|TAT; GAG|GAA; GAA|GAG; AAG|AAA; CTG…	25	AGC|GCC; GCC|ACT; GTT|TTA; TTG|CTT; AAG|CAA; AAG|AGA; CTC|TTA; CTG|TTA; TTA|CTT; TTA|CTT; CCC|CGT; GAG|GTA; TTA|CTT; TTA|ATC; CTC|TTG; CTT|TTA; TTC|ATA; CTT|TTA; TTA|CTG; GTG|ATC; ATG|CTA; TTG|CTT; AAT|AGG; CTC|TTA; CTA|TTG	2	AGT|GCG; TCA|AGC	19	439	4.33	6.15	51.94	47.3	39.86	-7.44
129	-0.02042	0.02033	-5e-05	0	-0.00012	-0.0351	0.02741	0.01524	0.07305	-2e-05	-0.07325	-0.02993	0.01484	0	-0.00011	-0.0123	0.01097	-0.01471	0.04673	-0.07325	0.00695	0.0257	0	-0.01471	0.01233	-0.00012	211	ATT|ATA; TTG|ATG; ATA|ATC; TTT|TTC; GCT|GGT; GTT|GTG; AAC|AAT; GTG|GTT; GTT|GTA; GGT|GGC; CAA|CAG; ACC|ACA; CAG|CAA; TTC|TTT; ATA|ATC; ATC|ATA; GCA|GCT; GAG|GAA; AAT|AAC; AAC|AAT; GCC|GCA; ATT|ATA; ATA|ATC; ATA|ATT; TTA|CTA; ACT|ACG; CCT|CCA; GGG|GGA; AGG|AGA; GAT|GAC; GCT|GCA; CAA|CAG; AGG|AGA; CAG|CAA; GCT|GCA; CCG|CCT; ATA|ATT; TAC|TAT; TAC|TAT; CCA|CCT; CCT|CCA; GGG|GGA; GCG|GCT; GCA|GCT; TCG…	34	ATA|GCA; TTG|CTT; TTT|CTC; GCC|GGA; AAG|ACA; AGG|CGC; GAG|AGG; GCC|GGA; GAA|AAG; TTA|CTT; TTG|CTA; AAC|GAT; TTG|CTT; AAG|ACA; GTG|ATA; ACT|AAA; CTC|TTA; GCT|TCC; TTA|CTC; GTA|ATT; TCT|GCA; CTG|TTA; CTA|TTG; CTC|TTA; TTA|CTT; TTA|CTG; TTG|CTA; ATA|CTT; TTA|CTG; CTA|ATT; TTA|CTG; TTG|CTA; GAT|GGA; GAA|AAG	3	TCC|CAG; TTG|AAA; TCA|AGT	27	423	6.38	8.75	49.88	44.37	41.53	-2.84
13	-5e-05	-0.01004	0.00704	0	0	0.00492	-0.01745	0.00553	0	0	0	0.00333	-0.00238	0	0	-3e-05	3e-05	-4e-05	0	0	4e-05	0	0	-4e-05	3e-05	0	2	GGA|GCA; GAT|AAT	7	TTA|ATC; ATA|CTT; AAT|GAC; ATA|GTG; ATA|GTT; AAA|AGG; TTA|ATG	1	CGT|AAA	10	763	1.31	1.05	0.26	44.56	44.87	0.31
130	0.02223	-0.01588	-0.01245	0.03572	-0.00714	-0.02587	0.05965	0	-0.03334	0.01273	-0.03391	-0.01864	0.01194	0	-0.02655	0.0061	0.0128	-0.0073	0.01235	-0.03391	0.0165	0	0	-0.0073	0.01479	-0.00714	210	AAA|AAG; AAG|AAA; GTG|GTA; GTT|GTC; ATC|ATT; GGG|GGT; GCC|GCA; GCT|GCA; GGG|GGA; CGA|AGA; GTT|GTA; AAG|AAA; AAG|AGG; CCG|CCT; GAG|GAA; AAG|AAA; GTG|GTT; GCT|GCA; GAA|GAG; GTC|GTG; CAC|CAT; CCC|CCT; GGA|GGT; ATT|ATC; CCC|CCG; GTA|GTT; GAG|GAA; GGC|GGT; ATT|ATC; GAG|GAA; CTG|CTC; CAT|CAC; CCA|CCT; CCG|CCA; GAG|GAA; GTA|GTG; ATA|ATT; AGG|AGA; ATA|ATT; CTA|CTT; AAG|AAA; GCC|GCT; GAG|GAA; ATA|ATT; GTA…	33	ACC|AAG; CTA|TTG; TCC|GCA; CTT|TTA; GAT|GGA; GGG|GAA; GCG|GAA; AGG|ACA; AAC|GAT; GCC|ACT; CAA|AGA; TTG|CTA; AAG|AGA; CTT|TTA; CTC|TTG; CTC|TTA; ATG|CTT; GTG|ATT; GCC|GGG; CTC|TTA; ATA|GTT; CTC|TTA; AGG|AAA; AGA|AAG; CTC|TTG; ATC|GTA; AGA|AAG; TTA|CTC; CTC|TTA; TTG|CTT; ATG|ACA; TTA|CTC; CTC|TTG	1	AAG|CCA	25	433	5.77	7.85	48.5	49.73	44.57	-5.16
131	-0.01114	-0.01034	0.01657	-0.01807	0.02097	-0.01725	-0.03565	0.00924	0.03573	0	-0.03032	-0.01146	0.00897	0.00017	0	0.0134	-0.01288	-0.00802	0.06494	-0.03032	-0.00835	-0.0284	0.00017	-0.00802	-0.01539	0.02097	224	AAG|AAA; TGC|TGT; CCT|CCG; TGT|TGC; CGA|AGA; CCA|CCC; CCA|CCC; TTC|TTT; ACA|ACT; GGT|GGG; GAG|GAA; ATA|ATT; TAC|TAT; TCC|TCT; GTT|GTA; GTA|GTT; AGG|AGA; AAA|AAG; AAT|AAC; CCT|TCT; GTG|GTA; CGT|CGA; CCT|CCC; ATA|ATG; ATA|ATT; TTG|CTG; CAA|CGA; GAA|GAG; ACC|ACT; CCA|CCG; CTA|TTA; ATA|ATT; GAG|GAA; ATA|ATT; GGA|GGG; GTA|ATA; GTT|GTG; AAA|AAG; GAC|GAT; GAG|GAA; ACC|ACT; AAC|AAT; CCA|CCC; ACG|ACA; GGA…	31	TAC|TGG; GAG|GCT; TTA|CTT; ACT|AGC; CGA|AAA; TTA|CTT; TTG|CTT; AAG|AGA; AGG|AAA; TAC|TTT; CGT|AGG; CTT|ATA; TTA|CTT; CTA|TTG; TTA|CTG; AAG|ACA; CTT|TTG; ATC|GTT; GTA|AAA; GGA|CCA; TTG|CTT; TTA|CTG; CTC|TTG; CGT|AGA; TTA|CTT; CTT|TTA; CAA|CTT; CTA|TTG; CTT|ATA; TTA|ATT; CTT|TTC	5	TCT|AAA; GGA|TCT; AGC|TCA; CAA|AGC; GCC|TTA	38	423	8.98	8.51	52.96	40.11	38.69	-1.42
132	-0.02653	0.02	0.01408	-0.01705	0	0.00728	-0.05436	0.03199	0	-1e-05	0	0	-0.00355	0.04752	0	-0.01684	0.01601	-0.01795	0	0	0.02985	-0.01898	0.04752	-0.01795	0.01202	0	5	TTA|ATA; TAT|TTT; ACA|AAA; TTA|TTT; GTA|ATA	13	TTA|ATC; GCT|TCA; TCA|GCG; GTA|ATT; CAA|GGA; AAA|CAG; GTA|GCT; TTA|ATT; TTA|GTG; ATA|GCA; TTA|GTG; GGA|ACA; GTA|GCT	0		18	414	4.35	3.14	1.21	45.49	46.22	0.73
133	-0.01191	0	0	0.015	0.01285	0	-0.05168	0.01027	0.0157	-0.01299	0.04764	0.02302	-0.0212	0.04002	0.03311	-0.02426	0	-0.01539	-0.01071	0.04764	-4e-05	9e-05	0.04002	-0.01539	-0.00807	0.01285	138	AAG|AAA; GCC|GCA; GAG|GAA; CTG|ATG; GGC|GGA; GTC|GTT; GTT|GTC; CTA|CTC; TAT|TAC; AAC|AAT; ACC|ACT; GTT|GTC; AAG|AAA; ACT|ACG; ACT|ACA; GAT|GAG; TTA|CTA; ATA|ATT; GAG|GAA; ACC|ACG; CTA|TTA; AAG|AAA; CTG|CTA; CTG|CTA; CCT|CCA; GAT|GAC; ATA|ATT; TTC|TTT; CCC|CCA; ACC|ACA; TTC|TTT; GAC|GAT; GAC|GAT; TAC|TAT; GCT|GCC; AAT|AAC; GAA|GAG; GGG|GGA; GCC|GCA; AGG|AGA; GTT|GTG; GCC|GCT; GTT|GTG; CTA|CTT; TAC…	13	CGC|AGA; AGG|CAG; CTC|GTA; TGG|ATG; GGA|TCA; TCA|ACG; CTC|TTA; ATA|GTG; CTT|TTA; ATG|CTC; AGG|CGT; GTA|CAA; ACG|TCA	7	GAG|CCC; AGA|GCC; ACC|GTT; AGT|CCG; CAG|TCA; AGC|TCA; TCA|AGC	23	435	5.29	4.6	31.72	46.21	43.3	-2.91
134	0.04595	-0.01977	-0.00612	-0.01386	-0.01399	0.02387	-0.01542	0	-0.01536	0.00675	-0.01643	0.00584	-0.00456	0.00013	-0.01725	0.02633	-0.01288	0.03201	-0.01217	-0.01643	0	-0.0363	0.00013	0.03201	-0.0164	-0.01399	175	ATA|ATT; TTC|TTT; GTT|GTA; ATA|GTA; TTC|TTT; GAC|GAT; AAT|AAC; AAG|AAA; GAG|GAA; CCG|CCA; GCG|GCA; GAG|GAA; GAG|GAA; ACA|ACT; GGA|GGG; GAT|GAC; GGT|GGC; GGC|GGT; CAG|CAA; GGA|GGC; ATA|ATT; GAG|GAA; GTA|GTG; TTC|TTT; GAC|GAT; GAC|GAT; GAA|GAG; GTT|GTC; AAC|AAT; GCC|GCT; GTT|GTG; TAC|TAT; GGC|GGG; TAC|TTC; ATC|ATT; AAG|AAA; GGC|GGA; GAC|GAT; CCG|CCT; CTG|CTT; CTC|CTA; AAG|AAA; GGG|GGC; TTC|TAC; AAG…	12	CTG|TTA; CTC|TTA; ATA|GTC; CTC|TTA; GTT|ATC; CTC|TTG; CTC|TTA; ATG|TTC; CTC|TTG; ACG|ATA; ATG|AAA; AGC|TCC	4	GGG|AAA; CCA|ATC; GGA|AAC; GTC|ACA	25	423	5.91	3.78	41.37	49.17	42.55	-6.62
135	0.0227	0	-0.02385	0.03632	-0.02163	0.02776	0.03073	-0.01906	-0.03228	0.01339	-0.03512	-0.01223	0.0128	-0.05268	-0.03574	0.03287	-0.00657	0.03199	-0.01226	-0.03512	-0.00859	0	-0.05268	0.03199	-3e-05	-0.02163	241	GAG|GAA; ATT|ATA; AGG|AGA; TAC|TAT; AAG|AAA; GTA|GTT; ATC|ATA; GCC|GCT; CCG|CCA; GCT|GCA; AAC|AAT; ACC|ACT; TTC|TAC; CCC|CCT; GTT|ATT; GTC|GTT; AAG|AAA; GCT|GCG; AAC|AAT; GCT|GCA; AAG|AAA; GTA|GTG; GAC|GAT; ATA|ATT; GGG|GGA; AAA|AAG; TAC|TAT; ATA|ATC; TTT|TTC; GAC|GAT; GCC|GCA; GCA|GCC; GTG|GTT; GGC|GGT; AAC|AAT; CCG|CCC; AAA|AAG; GCC|GCA; AAG|AAA; GAG|GAT; GAT|GAG; AAG|AAA; CTT|CTA; CAC|CAT; TAC…	34	GCA|CCT; ATC|GTT; CTC|TTA; GTG|ATA; CTC|TTG; GCC|GTA; CCC|GCA; CTT|TTA; CAG|AAC; CTG|TTA; CCA|CGT; CTC|TTA; CCT|GCC; GTG|ATA; TTA|CTT; TTG|CTT; GGA|GAT; TTA|CTT; TTA|CTT; TCA|GCT; AGG|AAA; AGA|AAG; CTT|TTA; AAC|GAA; AGG|AAA; ATG|CTA; GAA|AAG; CTG|TTA; ATA|GTT; AGG|CGT; CTT|TTA; CTC|TTG; CTG|TTA; CTT|TTA	3	TCC|GAG; AGC|TCG; TCG|AGT	27	417	6.47	8.87	57.79	51	40.45	-10.55
136	0.04763	-0.05052	0.0051	0.01334	-0.01191	0.00981	0.03226	-0.0099	-0.01352	0	0.0145	0.01137	-0.00848	0	0	0	0	0.01923	-0.03031	0.0145	0.00877	-0.02128	0	0.01923	0	-0.01191	208	AGG|AGA; ACT|ACA; GAA|GAG; ACG|ACT; GAA|GAG; CTC|CTT; AAC|AAT; GGA|GGT; AAG|AAA; AGG|AGA; GTC|GTA; AAG|AAA; GTG|GTT; CAG|CAA; GAG|GAA; GTT|GTA; AAG|AAA; GAT|GAC; GGA|GGT; GGT|GGA; AAG|AAA; TTC|TTT; GAT|GAC; AGG|AGA; GAG|GAA; GGA|GGG; ATA|ATT; GTC|GTT; CAG|CAA; ACC|ACT; GCT|GCA; AAG|AAA; GTT|GTC; CAG|GAG; AAG|AAA; CTA|CTT; CCC|CCA; CTG|CTT; AGC|AGT; GAA|GAG; GTC|GTA; ATA|GTA; GTC|GTT; GAG|GAA; GGT…	23	CTG|TTA; TTA|CTC; ATC|GTG; GTT|ATA; TTA|CTT; GCT|ACC; TTA|CTT; TTG|CTT; CGT|AGG; CTG|ATT; CTC|GTT; AGG|AAC; ATC|GTT; GTC|GCA; ACG|ATT; CTC|TTG; AGG|AAA; TTG|CTA; CTA|TTG; TTG|CTT; CTT|TTA; AGA|AAG; CTC|TTA	3	TCC|AGT; TCA|AAT; AGC|TCT	25	433	5.77	6	48.04	44.11	40.03	-4.08
138	-7e-05	-0.02941	0.03634	-0.19351	0.00563	0.01685	-0.14289	0.03028	0.02914	-0.00495	-0.03124	0.01561	-0.01768	0	0.00618	-0.01142	-3e-05	-0.01396	0.02633	-0.03124	0.01901	-0.12497	0	-0.01396	-3e-05	0.00563	176	GAA|GAG; ACC|ACT; GAG|GAA; AAC|AAT; CTT|CTA; GAG|GAA; CTC|CTT; GGT|GGC; AAG|AAA; GTT|GTA; ATC|ATA; AAC|AAT; GAG|GAA; AAG|AAA; CTA|CTG; GCA|GCC; CTA|TTA; ACG|ACC; CCA|CCT; AAA|AGA; CAG|CAA; CTC|CTA; GAC|GAT; GAG|GAA; ATA|GTA; GTC|GTT; CTC|CTA; GAC|GAA; GCG|GCC; GGA|GGG; AGC|AGT; CAG|CAA; GCT|GCA; AAG|AAA; TAC|TAT; ATA|ATT; AGC|AGT; AGG|AGA; GTC|GTT; GAT|GAC; CTC|CTA; TTG|TTA; GAC|GAT; TCC|TCT; CTT…	24	CTT|TTA; TCA|GCC; CTC|TTA; CTT|TTA; CTT|TTG; GTG|ATC; AAG|AGA; CTT|GTA; TTG|CTC; GAG|GCC; ACC|AAG; GCC|CCT; TTG|ATT; GAG|GGT; GCC|GAG; GTT|CCT; GAA|AAG; GGT|AGG; CTC|TTA; AAG|AGA; CTC|TTA; CTG|TTA; CTC|TTG; TTG|CTA	5	TCA|AGT; GGC|AAA; AAG|GCC; GAA|TTT; AAG|GCT	25	371	6.74	7.82	47.44	51.03	42.41	-8.62
139	-0.00861	-0.01025	0.03847	-0.07141	0.00777	0.01929	-0.02328	-0.00942	0	-0.00637	0.03639	0.01727	-0.01259	0	0.0182	-0.00614	-0.00653	3e-05	-0.0135	0.03639	-0.00861	0	0	3e-05	-0.00713	0.00777	201	TAT|TAC; AAG|AAT; AGC|AGT; GTC|GTG; GCA|GCC; ATC|ATA; TTC|TTT; GGA|GGC; TCG|TCA; TTT|TTC; GGC|GGA; GCG|GCA; GCA|GCG; GAG|GAA; CTT|CTG; TTC|TTT; GAA|GAG; GGG|GGC; GTC|GTG; CCA|CCC; GGA|GGT; GTT|GTG; GCT|GCG; GGA|GGT; AAG|AAA; ATT|ATA; CTT|CTC; ATC|ATA; ATT|ATA; GCT|GCA; AAA|AAG; CCT|CCA; GGT|GGG; ACT|ACA; GGT|GGA; GTT|GTA; GTA|GTT; ATA|ATC; TCT|TCC; GCA|GCT; GGC|GGA; TCA|TCT; GTA|GTT; AAC|AAT; GTT…	29	ACA|GAA; GGG|GAA; CTT|TTG; GAG|GGA; TTA|CTT; ATA|GTG; GGT|GCA; TTT|TAC; AAC|GGC; AAA|AGG; GCC|GGT; AGA|CGT; AGT|TCT; CGT|AGG; GTA|ATT; AAG|AGA; TCC|ACT; CTA|TTG; ATA|GTT; CTC|TTG; ACG|GCC; CGA|AGG; CTC|ATT; ATA|GTC; CTG|TTA; CTG|ATT; CTG|TTA; CTT|TTG; AAA|CTA	4	GAT|AGG; AGT|GCC; TCA|AGT; TCA|AGC	26	425	6.12	7.76	47.29	45.88	45.18	-0.7
14	-0.01543	-0.00625	0.01221	-0.00989	0.01425	0.00637	-0.01118	-0.02093	0.02911	-0.01047	0.01454	0.01641	-0.01547	0.03844	0.02185	-0.01268	-0.0079	-0.01084	0.01398	0.01454	-0.01441	0.02221	0.03844	-0.01084	-0.01321	0.01425	366	CTA|TTA; GAT|GAC; CCA|CCT; AGA|AGG; TAC|TAT; CAG|CAA; GAA|GAG; ATC|ATA; GCT|GCC; AAA|AAG; AAG|AAA; GAG|GAA; AAT|AAC; ATA|ATT; TTG|CTG; CCA|CCC; ACT|ACA; TTG|TTA; GCC|GCT; ATC|ATA; GCC|GCA; GAT|GAG; AGG|AGA; AAG|AAA; TAC|TAT; GGT|GGA; AAG|AAA; GCT|GCC; ACG|ACT; CCC|CCT; CAG|CAA; CAC|CAT; TTC|TTT; AAG|AGG; TTA|CTA; CTT|CTC; CCC|CCT; CCC|CCA; GAG|GAA; AAG|AAA; ATA|ATT; GTT|GTA; GCC|GCA; CTA|CTT; ACG…	52	TAC|TTA; CGT|AGA; CTT|TTA; TTA|CTG; TTG|CTA; ATC|GTA; CTC|TTA; CTT|TTG; CGT|AGA; CTT|TTA; TTA|CTT; CTG|TTA; AAG|AGA; TTA|CTT; CTT|TTA; TTG|CTT; CTC|TTG; TTG|CTT; TTA|CTT; TTG|CTT; CTA|TTG; TTG|CTT; CTC|TTG; TTA|CTG; CTA|TTG; TTG|CTT; ATC|CTT; CTG|TTA; CTT|ATA; CGT|AGG; CGT|AGG; GAG|AAT; TTA|CTT; AGG|CGT; TTG|CTT; GTC|ATA; CGT|AGG; GAA|GTT; TCT|GAT; TTG|CTT; TTA|CTC; TTA|CTT; GTT|ATA; CTC|TTA; TTA…	11	TCA|AGT; TCA|AGT; CTT|AAA; AAG|GGC; TCA|AGC; AGG|CAA; AGG|GCT; ACC|CTT; CAG|TCT; GAA|CCT; TCA|AGT	35	719	4.87	8.76	50.9	45.43	41.4	-4.03
140	5e-05	-0.01083	0.00979	-0.01854	0	-0.00977	-0.01661	0.01744	0	-0.00338	0.01335	2e-05	4e-05	0	0.00715	-0.00678	6e-05	4e-05	-0.01151	0.01335	7e-05	0	0	4e-05	6e-05	0	284	CCG|CCA; GTG|GTA; GAG|GAA; CCG|CCA; ACG|ACC; GTT|GTG; AAA|AAG; TTC|TTT; GAA|GAG; AGG|AGA; GTC|GTA; GGT|GGA; CAT|CAC; AAA|AAG; CTA|CTT; GGT|GGA; CTT|CTA; GAC|GAT; GAA|GAG; AAC|AAT; GGG|GGT; AAA|AAG; GCT|GCA; GTC|GTT; GGA|GGT; CAG|CAA; GTT|GTA; GCT|GCG; GAG|GAA; GCT|GCG; GCA|GCG; GCC|GCG; GTT|GTA; AAG|AAA; CTG|TTG; ATA|ATT; AAG|AAA; CAG|CAA; GGA|GGT; AAG|AAA; AAA|AAG; ATA|ATT; CTT|CTC; GTT|GTA; ACG…	21	CTC|ATT; CTT|TTA; TTA|CTT; GTT|ATG; CTC|TTG; CTC|ATA; TTA|CTC; AGG|CGA; CTA|ATG; CTC|TTG; CTA|TTG; ATC|GTT; CTA|TTG; CTT|TTA; CTA|TTG; CTG|TTA; GCC|TCT; CTG|TTA; TTG|CTA; TTA|CTG; CTC|GTG	1	AAG|TCA	11	439	2.51	5.01	64.69	48.67	41.91	-6.76
141	0.02247	-0.00794	0.00592	-0.04255	-0.01418	0.04673	0	-0.02564	-0.08474	0.00326	0.06153	0	0	0	-0.025	0.03247	-0.01274	0.03007	-0.07894	0.06153	-0.00763	-0.03846	0	0.03007	-0.0137	-0.01418	227	AGG|AGA; GTC|GTT; GTA|GTT; GGC|GGT; TCC|TCG; GGT|GGA; ACG|ACT; GCT|GCA; TTC|TTT; GCC|GCA; CTC|CTT; TTC|TTT; AAG|AAA; AGG|AGA; GTC|GTA; ATA|ATT; GGG|GGA; AAG|AAA; ACT|ACA; CAG|CAA; TAC|TAT; TCA|TCT; TGT|TGC; CTG|TTG; CCC|CCT; ATT|ATA; GGG|GGA; GAG|GAA; CCT|CCC; GTG|GTA; GTC|GTT; CCA|CCC; AAC|AAT; GAG|GAA; TTC|TTT; TAC|TAT; GAG|GAA; ATA|ATT; CTC|CTA; ACA|ACT; GAG|GAA; GCC|GCT; AAG|AAA; GAG|GAA; AGA…	23	CTA|TTG; CGT|AGA; TTA|CTC; ATG|CTC; ATA|GTC; TAC|TTT; TTG|CTT; CTC|TTA; CAG|GAA; GAA|AGA; CAT|TAC; AAA|GAC; AGG|AAA; AAC|GAT; ATT|GTG; GTA|ATC; TTG|ATA; TTA|CTC; AAG|AGA; TTG|CTT; CTG|TTA; TTG|CTA; GTG|ATA	5	ACC|GTT; GGG|AAC; TTG|ACA; AGC|GAT; ACG|GTT	33	431	7.66	6.5	52.67	46.64	42.15	-4.49
143	-0.03573	-3e-05	-0.01839	0.10524	0.02096	-0.00879	-0.02991	4e-05	0.03333	-0.01645	0.04541	0.03571	-0.0248	0	0.04271	-0.04578	0.01252	-0.03941	0	0.04541	3e-05	0.06059	0	-0.03941	0.01431	0.02096	218	AGG|AGA; GTT|GTC; TTC|TTT; AAG|AAA; AAA|AAG; GGC|GGA; ATC|ATT; GGG|GGC; TAC|TAT; GTA|GTC; ATA|ATT; ATC|ATT; AAG|AAA; GAG|GAA; GAT|GAC; GGG|GGA; GAG|GAA; GTT|GTA; TAC|TAT; GAG|GAA; GGC|GGA; ATC|ATA; CCT|CCC; CCC|CCT; TAT|TAC; TCG|TCA; GAC|GAT; GTC|GTA; CTA|ATA; AAC|AAT; GGT|GGG; TAC|TAT; ATC|ATT; GGG|GGT; ATA|ATT; ATT|ATA; GTC|GTG; GAG|GAA; AAG|AAA; AAA|AAG; CCG|CCC; GAG|GAA; GTT|GTG; GCC|GCA; CTA…	26	TTA|CTT; GAG|CAA; AAC|GAA; GAA|GTT; CTC|GTT; AGA|GAA; GAA|AAT; GAG|AAA; CCA|AAA; GTT|ATA; TTG|CTT; GAT|AAC; CTC|TTG; GGA|ACA; TCC|AGC; TTG|CTT; TCG|GCC; ATA|CTC; CTT|TTA; CTT|TTG; TTG|CTT; AAA|AGG; TTA|CTC; AGG|AAA; GAT|AAC; AGG|ATT	11	AGG|CAA; AAG|CCT; GTT|ACG; GTT|ACA; ACG|GTA; AGC|TCA; CCA|AGT; AGC|GCA; AAT|TCA; TCA|AGT; TTT|CCA	35	430	8.14	8.6	50.7	48.14	42.02	-6.12
144	-0.01789	-0.00835	0.0225	-0.03629	0.00638	-0.01085	0	0	0	-0.00358	0.01496	-0.00636	0.00862	-0.0499	-0.00818	0.0078	3e-05	-0.01078	0	0.01496	0	0.00014	-0.0499	-0.01078	0.00721	0.00638	123	CTA|CTT; GAT|GAC; CTG|CTA; TTT|TTC; GAG|GAA; AAA|AAG; TTA|TTG; AAG|AAA; GAA|GAT; GTT|GTC; CCT|CCC; TTA|CTA; CAG|CAA; ACC|ACT; CTA|CTC; CAG|CAA; CCG|CCA; GTC|GTT; ACC|ACT; CCT|CCA; GTC|GTT; ACC|ACT; TTC|TTT; GAG|GAA; CTT|CTG; AAG|AAA; AAA|AGA; AAG|AAA; GTC|GTT; GTA|GTG; ATT|ATC; GTT|GTC; GAC|GAT; CAC|TAC; AAG|AAA; GGA|GGG; GTT|GTA; GGC|GGT; CCC|CCT; ACG|ACC; GCG|GCA; TTC|TTT; GTC|GTG; ATA|ATT; GTC…	18	CAC|AAG; AAA|CGA; CGT|AGA; TTA|CTT; CTA|ATG; CTC|TTG; CTC|TTG; TTA|CTC; ATG|ACC; CTT|TTA; TTA|CTT; TTA|CTT; TTA|CTC; CTC|TTG; CGC|AGA; TTC|CTG; TTG|CTC; AGC|TCC	0		10	409	2.44	4.4	30.07	41.32	39.69	-1.63
145	-0.01333	0.02887	-0.01125	0	0.00643	-0.00892	0	-4e-05	0.01394	-0.00696	0.01449	-0.00562	0.00448	0	3e-05	0	-3e-05	-0.00892	5e-05	0.01449	-4e-05	0	0	-0.00892	-3e-05	0.00643	199	ATA|ATC; GTA|GTG; TGC|TGT; GAA|GAG; GAG|GAA; CTA|CTC; GAC|GAA; GGA|GGT; GCG|GCA; GGA|GGT; GTA|GTT; AGT|AGC; AAG|AAA; CTG|CTT; AGG|AGA; GAT|GAC; GGA|GGG; ATA|ATT; GTA|GTT; ACC|ACA; GTC|GTG; ATA|ATT; GCT|GCG; AAG|AAA; AAC|AAT; GTT|GTA; GAG|GAA; GTA|GTT; GAG|GAA; AAA|AAG; AAG|AAA; AGG|AGA; TCA|TCC; AGC|AGT; GTT|GTA; ATC|ATT; GTT|GTG; GAG|GAA; AAA|AAG; GCG|GCC; GAG|GAA; GCT|GCC; CCT|CCA; GGA|GGG; GCT…	17	AGG|AAA; CTT|TTG; CAC|CGT; TTA|CTT; TTG|CTA; CTG|TTA; CTT|TTG; TTG|CTC; TTG|CTA; GTG|ATT; GAG|CAA; TTA|CTC; CTC|TTA; TTA|CTC; AGC|TCC; CTC|TTG; TTG|CTA	3	CAA|AGC; AGC|TCT; TCA|AGT	8	429	1.86	4.66	46.39	46.08	43.36	-2.72
146	0.01387	-0.01997	0.0058	6e-05	-0.01359	0.03925	-0.13724	0.04506	0.01433	1e-05	-0.01664	0.02224	-0.0238	0.04775	3e-05	-0.01668	0.01246	0	-0.01148	-0.01664	0.01654	0.0001	0.04775	0	0.00716	-0.01359	201	ATA|ATT; GAG|GAA; AGG|AGA; AAA|AAG; ACC|ACA; CGA|AGA; GAT|GAC; TTC|TTT; CTG|TTG; GTT|GTC; AGG|AGA; GAA|GAG; AGG|AGA; ATT|ATA; GAG|GAA; TTC|TTT; GGT|GGC; AAG|AAA; GAA|GAG; CTA|TTA; ACC|ACT; CCT|CCA; ACA|ACC; GAG|GAA; ACT|ACA; TTC|TTT; CAG|GAG; CTA|CTT; AGC|AGT; GGC|GGA; GAG|GAA; GTG|GTT; CAA|CAG; CTT|CTC; TTT|TTC; GAT|GAC; GGG|GGA; GAC|GAT; GTA|GTC; TCG|TCA; AGA|AGG; CCA|CCC; GAT|GAC; ACA|ACG; GTC…	29	TTG|CTC; TTG|CTA; TTG|CTA; CGT|AGG; TTG|CTA; CTC|TTG; CTC|TTG; TTG|CTC; TCC|CCT; CTT|TTA; CTT|TTA; GAA|AAG; CTC|TTA; CTT|TTA; GAG|AAC; TTA|CTT; GAA|AAC; TCT|AAT; TTA|CTG; TTA|CTC; AGG|CGC; CTT|TTG; TTA|CTC; ATT|GTC; CTC|TTA; CTG|AAG; CTT|TTG; GTA|ATG; CTC|TTA	5	GTC|AGA; TCA|ATG; TGG|GCA; AAG|TTC; TTG|GCT	21	411	5.11	8.27	48.91	41.61	41.28	-0.33
147	-5e-05	0.02705	-0.02012	0	0.01505	-0.03064	-0.01925	0.01803	7e-05	-0.00728	0.03275	0.01764	-0.01408	0	0.02634	-0.02965	0.0069	-0.02588	5e-05	0.03275	0.01696	-0.03706	0	-0.02588	0.00747	0.01505	215	AAG|AAA; CTG|TTG; GCT|GCC; ATT|ATC; GAC|GAT; GGC|GGA; CCT|CCA; GAC|GAT; AAT|AAC; GCG|GCC; ATA|ATT; TTC|TTT; GTA|GTT; GGT|GGA; ACA|ACT; GAG|GAA; ATT|ATC; ATT|ATA; GTT|ATT; AGA|AAA; TTA|TTG; ATA|ATT; AAA|AAG; TCA|TCT; ATA|ATT; GCC|GCA; CTC|CTA; AAA|AAG; GCT|GCC; ATA|ATT; GAG|GAA; AAC|AAT; ATA|ATT; GAG|GAA; GTT|GTC; GAC|GAT; AGC|AGT; GAG|GAA; CCC|CCT; GTC|GTT; ACA|ACT; CCA|CCC; TTA|TTG; ATT|ATA; TCA…	35	TTG|CTC; CGT|AGA; CTT|ATC; GTC|CCC; CGT|AGA; CTC|TTA; GAA|AAT; CGC|AGG; TTA|CTT; CGT|AGG; CCA|GCT; GTA|ATT; CGC|AGA; CGT|AGG; TTA|CTG; TTG|CTC; GTG|ATA; GTA|ATT; TTG|CTT; GCG|CCA; GTG|ATA; GTG|ACG; TTA|ATT; AAA|GAG; AAA|AGG; CGT|AGA; AAT|GAG; TCG|ACA; CTC|TTA; CTC|TTG; CTG|TTT; CGT|AGG; CTC|TTA; CGC|AGG; CGT|AGG	9	GAA|TCC; GAG|TCT; AGC|TCT; AGC|TCT; TCA|AGT; TCA|GGG; TCA|AGT; TCC|AAT; CGT|AAG	31	394	7.87	11.17	54.57	42.98	40.61	-2.37
148	0.01615	-0.04392	0.02054	0	0.00852	-0.01937	-0.07141	0.03922	0.04163	-0.00387	-0.01697	0.00688	-0.00502	0	0.00978	-0.00857	0	-0.00984	0.03445	-0.01697	0.00915	-0.02696	0	-0.00984	0	0.00852	187	AAG|AGG; CCA|CCC; GCA|GCT; GTC|GTG; GCT|GCC; ATC|ACC; ATA|GTA; ATC|ATA; TCA|TCT; AGA|AAA; GGG|GGC; ACC|ACA; CCA|CCG; CTT|CTA; TCA|TCT; ACA|ACC; CTT|CTA; CCC|CCA; GTA|GTC; GTA|GTT; ATA|ATT; AGG|AGA; ATA|ATT; GAG|GAA; GGA|GGT; GAG|GAA; ATC|ATT; ATA|ATT; AAG|AAA; AGA|AGG; ATT|ATA; AGA|AGG; TCC|TCA; TAT|TAC; ATC|ATT; GAT|GAC; TTA|CTA; ACG|ACT; CCT|CCC; CCC|CCT; TCA|TCT; TTG|CTG; GTT|GTA; GGT|GGA; AGG…	34	ACG|AGC; AAA|AGG; ATA|TTT; CTA|TTT; TTG|CTT; GAA|ACA; CTC|TTT; TTC|ATA; CTA|ATG; ATA|GTG; CAG|GAA; CTT|TTG; GTA|ATT; TTT|CTC; ATA|CTT; TTA|CTT; ATT|CTC; GTA|ATT; CTA|ATG; GCA|TCC; TTA|CTT; GAA|AAG; CTT|TTA; CTT|TTG; CTA|ATC; TTA|ATG; TTA|CTC; TTT|ATA; GAA|AAG; AGC|ACA; CTC|TTG; CTA|TTG; ATA|GTT; AGG|AAA	6	TCA|AGC; AGG|CAA; TCA|AGC; TCG|GTT; ACG|GTA; ATC|CCA	43	364	11.81	10.99	51.37	42.4	40.38	-2.02
149	6e-05	-0.03068	0.0191	-0.00012	0	-8e-05	-0.01856	0.01009	0	-4e-05	0	0.00659	-0.00966	0.03684	0.01802	-0.01667	-7e-05	0	0	0	-3e-05	-0.00018	0.03684	0	-0.0078	0	192	GTC|GTT; AGG|AGA; GCA|GCT; AAG|AAA; GCA|GCC; GCC|GCA; ATT|ATA; CAG|CAA; TAT|TAC; GAG|GAA; AAT|AAC; GGC|GGA; TTA|TTC; AAG|AAA; GTG|GTT; AGC|AGT; GGA|GGG; GGG|GGA; AAG|AAA; GTT|GTA; GAC|GAT; AAC|AAT; TTA|CTA; AGG|AGA; GAA|GAG; GCG|GCC; TTG|CTG; ATT|ATC; ATA|ATT; CTG|CTC; GAG|GAA; AAG|AAA; CTC|CTT; GTT|GTG; CCG|CCA; TAT|TAC; TAT|TAC; CTG|CTT; AAA|AAG; GTC|GTT; AGG|AGA; AGG|AGA; GTC|GTT; GAG|GAA; CTC…	28	TAC|TGG; CCC|TCA; TTA|CTT; CGT|AGA; CTT|TTG; GCC|GGT; GAG|CAA; AAA|AGG; CTT|TTA; ATC|GTT; AGG|AAA; TTA|GTC; CTT|TTA; ACG|TCC; ATA|CTT; AAA|ACC; GCA|GAG; TTA|CTT; TTG|CTA; AAG|GAA; CGT|AGG; CGT|AGA; GGA|AAA; TTA|CTC; CTT|TTA; TAT|TGC; AAA|ATT; CTC|TTG	7	AGT|GAA; TCA|AGT; AGC|GAG; GAG|TCA; TCA|AGT; GTT|ACA; AAG|GCA	32	387	8.27	9.04	49.61	42.29	39.97	-2.32
15	-0.01976	0.00592	0.01013	-0.01065	0.03208	-0.03688	-0.04678	0.02655	0.03654	-0.0108	0.0423	0.01208	-0.00694	0	0.04054	-0.0277	0.00322	-0.03275	0.02583	0.0423	0.01599	-0.0509	0	-0.03275	0.00354	0.03208	323	TTA|TTG; ATC|ATA; GCG|GCT; ATT|ATA; ATC|ATA; GTG|GTT; GTT|GTC; GCC|GCA; GTT|GTA; CTA|CTC; GTA|GTG; TCA|TCT; GGT|GGA; ATA|TTA; ACG|ACT; AGA|AGG; TTC|TTT; GAG|GAA; AGC|AGT; CTA|TTA; AAA|AAG; CTA|CTT; CCA|CCC; GAA|GAG; GAA|GAG; GCC|GCA; GTG|GTT; TTT|TTC; ACC|GCC; AAT|AAC; GAA|GAG; AAC|AAT; GCT|GCA; GGT|GGA; TCT|TCA; TTA|CTA; ATC|ATA; TAC|TAT; GTG|GTC; ATA|ATT; AAG|GAG; AGC|AGT; GTC|GTT; GTT|GTA; GAC…	70	CTC|TTA; TTG|CTA; GGC|AGT; GAT|AAA; CTT|TTA; CGG|AGA; GAC|AGC; TTG|CTC; CTG|TTA; ATG|TTC; CTT|TTA; AGA|AAG; CTT|TTG; ATA|CTC; ATT|GTC; AAG|AGA; CTC|TTA; GTC|ATT; TTG|CTA; TTA|CTG; GAG|CAA; ATA|GCA; TTG|CTC; TTG|CTA; CTC|TTA; GTT|ATC; TCC|CCT; CTA|TTG; TTG|CTT; CGA|AGG; AAA|TTA; GAG|ACG; ATC|AGG; TCT|AGT; GGA|TCA; CTG|TGG; AGG|AAA; TTC|ATA; CTT|TTG; CTT|TTG; CTC|TTA; AAG|GAA; GTG|GAA; TAT|TTC; GAA…	13	AGG|GAA; TCT|AGC; GTT|ACC; AGT|TTC; GCC|TTA; TCT|AGC; GAC|AGT; AAG|CTC; TCA|AGC; GCA|AGC; GTC|ACA; TCA|AGC; GAA|AGC	63	710	8.87	11.69	45.49	42.96	41.78	-1.18
150	0.01184	0.01905	-0.02798	0.0192	3e-05	-8e-05	0.04538	-0.02829	-0.02219	-4e-05	0.01856	0	0.00852	-0.15391	4e-05	0.02049	-0.02029	0.02493	-0.0161	0.01856	-0.01695	-0.03341	-0.15391	0.02493	-0.00742	3e-05	29	AGA|AAA; GAC|GAA; TAT|TTT; ATA|GTA; AGG|AAG; AAA|AGA; AGG|AAG; GGA|GAA; AAG|AGG; ACT|TCT; ATG|ATT; CTT|TTT; GAG|GTG; AGA|AAA; TTT|TAT; GTA|ATA; TTC|TAC; TTT|CTT; GTC|ATC; CTT|ATT; AAG|AAT; GAA|AAA; GAC|GAA; GCA|GTA; GCG|GGG; ATT|CTT; GTT|ATT; GGG|GAG; ATA|GTA	15	TCA|GAA; GAG|GGT; AGT|AAG; GAT|AAA; TCG|GAG; AAA|TAT; ATA|GTG; AGG|GAG; CTT|GCT; GAA|AGA; CCG|GAG; TCG|GAG; AAA|AGC; GAG|AAT; ATA|GTG	3	AAT|GGA; AAA|CTT; AAT|GGA	47	384	12.24	4.69	7.55	42.45	42.19	-0.26
151	-0.05719	-0.00884	0.01878	0.02937	0.00657	-0.03031	-0.01997	0.02728	0	-0.00707	0.02819	-0.00604	2e-05	0.04342	0.0248	-0.04546	0.01899	-0.03959	-0.01238	0.02819	0.01627	0.02853	0.04342	-0.03959	0.01483	0.00657	199	AAG|AAA; GTT|GTA; ATA|ATT; TAC|TAT; GGT|GGA; GCT|GCG; AGG|AGA; GGC|GGA; TTA|CTA; TCC|TCA; GAA|GAG; GTT|GTA; ATA|ATT; GTA|GTT; GTA|GTT; GCA|GCC; GTT|GTA; AAG|AAA; CCA|CCC; ACC|ACA; ATC|ATT; GCC|GCG; AGG|AGA; ATT|ATA; AGG|AGA; GAA|GAG; TTG|TTA; AAA|AAG; AAG|AAA; GTA|GTT; ACC|ACA; GGC|GGA; CTC|CTT; CCA|CCC; ATA|ATT; GAA|GAG; AGG|AGA; GTT|GTG; TCT|TCA; GCC|GCA; TTA|TTG; GGC|GGA; AAG|AAA; GAT|GAC; AGG…	26	GCT|GGC; CTT|TCT; CCA|GAA; GAG|AAT; GTA|GCT; ATA|GTT; CGG|AGA; TTA|CTC; TAT|CAC; AAG|AGA; TTA|CTT; CTC|TTA; CTC|TTG; TTA|CTT; CTC|TTG; CGG|AGA; CTT|TTA; GTT|TTA; AGA|AAG; AGG|CGC; CTC|ATG; ATA|GTG; AAG|AGA; ATC|GTT; TTA|ATC; TTA|CTT	6	GTC|ACA; AGT|TCA; AGG|GTA; TCA|AGC; AGG|GCT; AAC|GGA	23	411	5.6	7.79	48.42	42.98	40.23	-2.75
152	0.03128	-0.04814	0.01565	-0.01686	-0.00627	0.01286	-0.03996	0.01787	0.01618	-0.00381	5e-05	0.01187	-0.00461	-0.07135	3e-05	0.00861	-0.00668	0.022	-0.01213	5e-05	0.00836	-0.06889	-0.07135	0.022	3e-05	-0.00627	190	GCT|GCA; ATA|ATT; GTC|GTT; ATA|ATT; AGG|AGA; AAG|AAA; TCA|TCT; AGA|CGA; AGG|AGA; AGC|AGT; GAA|GAC; CTA|CTT; GCT|GCA; GCG|GCA; GAA|GAG; GTG|GTT; CGA|AGA; GAA|GAG; GAG|GAA; AGG|AGA; AAC|AAT; GGG|GGA; GGC|GGG; CTT|GTT; AAG|AAA; CTT|CTC; GTG|GTC; AAA|AAG; GAG|GAA; CTT|CTC; AAA|AAG; GTG|GTT; TTC|TTT; GCG|GCC; CCA|CCT; AAC|AAT; CTA|CTT; AAG|AAA; CTT|CTA; ATA|ATT; CAG|CAA; GAG|GAA; GAG|GAA; AGG|AGA; GCC…	26	CTA|TTG; TTA|CTT; TTG|CTC; AGG|CGA; CGT|AGA; TTG|CTT; TTG|CTC; CTC|TTG; TTA|CTT; ATG|CTA; TTA|CTC; GTG|ATT; CTT|TTA; CCA|GCT; TTA|CTC; CTC|TTG; CTG|TTA; CTA|AAA; GAA|ACA; GAG|AAA; TTA|ATG; GGG|GAA; CTA|TTG; TCA|ACC; AAG|CAA; ACT|AGC	2	GGA|AAT; ACG|TTC	24	398	6.03	7.04	47.74	42.88	41.04	-1.84
153	0	-0.01748	0.01294	-8e-05	-0.00713	0.00898	0.04345	-0.02886	0	0.00316	-0.0197	-0.00616	-5e-05	0.04982	0.00931	-5e-05	-0.00686	0.01465	0	-0.0197	-0.01759	0.03019	0.04982	0.01465	-0.01579	-0.00713	216	CCC|CCT; GTG|GTT; GTT|GTA; GTA|GTG; AGG|AGA; GAG|GAA; ATT|ATA; CTC|CTA; AGT|AGC; GGC|GGA; AAC|AAT; ACG|ACA; GTT|GTA; GTC|GTT; ACG|ACA; ATT|GTT; GGA|GGC; AGG|AGA; GCG|GCT; GTT|GTC; AGC|AGT; GGT|GGA; GCC|GCT; TCA|TCT; ACC|ACA; CAC|CAT; TTA|CTA; GAA|GAG; CTG|CTT; TAC|TAT; GGT|GGA; AGG|AGA; AGA|AGG; GTT|GTG; GAG|GAA; GTG|GTC; AAG|AAA; ATA|ATT; GCC|GCT; CCA|CCT; GAA|GAG; GAT|GAC; AGG|AGA; GAG|GAA; CTA…	18	GCC|GGT; CCA|CAT; TTA|CTT; CTT|GTG; CTA|TTG; TTA|CTT; TTA|CTC; CTT|TTG; CTT|TTA; TTG|CTT; CTC|TTG; GCA|GTT; AAG|CAC; CGT|AGA; ATG|CTT; TTA|CTC; TAC|TTT; AAC|AGG	4	AGC|TCA; ACG|GAC; TCA|AGT; AGT|TCC	15	424	3.54	5.19	50.94	46.86	45.6	-1.26
154	-0.02736	0.01902	0.02694	-0.05881	0.03272	-0.02998	0.03386	-0.02657	0.07998	-0.00696	-0.03581	-0.02687	0.02247	-0.04334	-4e-05	0.03248	-0.02369	0	0.09086	-0.03581	-0.01644	-0.0425	-0.04334	0	-0.02059	0.03272	189	AAG|AAA; GCG|GGG; GTA|GTT; GCA|GCT; GGT|GGA; GGA|GGG; ACT|AGT; AGG|AGA; GGG|GGA; GAA|GAG; AAG|AAA; TTA|CTA; ATA|ATC; GCT|GCA; GGG|GGA; AGG|AGA; ATA|ATC; AGG|AGA; ACG|ACA; ATA|ATT; GGG|GGA; ATA|ATT; GAG|GAA; TTC|TTT; ATA|ATC; ATA|ATC; GTA|GTT; ACT|ACA; TAT|TAC; GAG|GAA; GAG|GAA; AAG|AAA; GAA|GAG; AAT|AAC; AAT|AAC; GTT|GTG; CCT|CCC; AGG|AAG; GGA|GGG; AAC|AAT; GGG|GGA; TCG|TCA; GTA|GTT; GCT|GCA; GAC…	46	ATC|CTA; TTG|CTC; TAC|TTT; ATC|CTG; AAT|TTT; TTC|TAT; CAC|TAT; TAC|TTT; AGT|AAG; GTT|ATA; TTA|CTC; GCT|GTA; GTG|ATT; CTT|ATA; GAA|TCA; GCC|GGA; CTT|TTA; ACA|ATT; CTA|ATC; GAG|AGG; ACT|AGC; TTC|TAT; GAG|GGT; CTC|TTA; CAC|TAT; CTG|ATT; TTG|CTT; CAA|AAG; ATG|TTA; GCT|GGA; TTC|CTA; TTG|CTT; TAC|TTT; TTG|CTC; CTG|TTA; TCA|ACT; CGT|AGG; ATC|GTT; CTG|TTA; TTA|CTG; TGG|TTA; GCC|CCA; CTT|TTA; TTA|CTC; CTT…	3	AAG|CCT; TCA|AGC; ATT|GCG	49	394	12.44	12.44	47.97	42.81	39	-3.81
155	0.01188	0.04001	-0.01102	-0.05261	-3e-05	0.01013	0	-0.00937	0	0	-7e-05	-3e-05	0.00418	-0.0434	-0.00864	0.02054	-0.01243	0.0174	0	-7e-05	-0.00815	-0.02627	-0.0434	0.0174	-0.00726	-3e-05	158	CTT|CTC; TAC|TAT; GTT|ATT; CAC|CAT; GCG|GCA; GGA|GGG; GGC|GGT; GTT|GTG; GTT|ATT; ATA|ATT; GAG|GAA; GGT|GGG; CCA|CCC; AGG|AGA; TTC|TTT; GCG|GCC; ACC|ACT; ATA|ATT; CTC|CTT; GAG|GAA; GCC|GCT; GCA|GCC; CCC|CCG; AGG|AGA; TCT|TCA; GCT|GCC; CTA|TTA; ACG|ACC; GCC|GCT; GCT|GCA; GCG|GCC; GTA|GTC; GAG|GAA; ATT|ATA; CTG|CTT; AGG|AGA; GTC|GTA; CTC|CTA; ATT|ATC; AGC|AGT; CTT|CTA; TAC|TAT; CTC|CTT; CCA|CCC; GAT…	10	CTT|TTA; ACC|GTC; CTG|AGG; GTC|ATT; TCG|GAG; TTG|CTT; AAG|AGA; CAC|TAT; GTG|ATT; TTG|CTA	3	GAA|AGT; ACG|GTC; TCC|AGT	17	423	4.02	3.07	37.35	50.59	45.47	-5.12
156	0	0.02144	-0.01755	0	0	0.009	-0.01753	0	-0.01921	0	0.01388	0.00653	-0.00378	0	0	0	0	0	-0.01234	0.01388	0	0	0	0	0	0	126	GAG|GAC; ATC|ATT; GTG|GTA; ATC|ATT; ACG|ACA; ACC|ACA; ATC|ATT; ACC|ACA; GGG|GGA; ATC|ATT; GAG|GAA; AAG|AAA; AAG|AAA; AGG|AGA; GAG|GAA; ATC|ATT; ATC|ATT; GCT|GCA; ACC|ACA; ACG|ACA; ATC|ATT; GAC|GAT; GCT|GCC; CCA|CCT; GTT|GTA; ATC|ATT; GCC|GCT; GAC|GAT; GTC|GTA; ACC|ACA; GGT|GGA; GCG|GCA; ACC|ACA; ATC|ATT; CAC|CAT; GTT|GTA; GCC|GCT; ATA|ATC; GAC|GAT; GAC|AAC; GAG|GAA; GTC|GTT; GTT|GTA; CTT|CTC; ATT…	5	CTC|TTA; AAG|GAA; CTC|TTG; TCA|GCT; AAG|AGA	2	ACC|CAG; AGC|TCA	12	427	2.81	1.64	29.51	52.85	47.38	-5.47
157	0.02897	0	0.00587	-0.05355	0.00738	0.00961	-0.01817	-0.01031	0.03447	-0.01459	0.03338	0.03872	-0.02314	-0.04759	0.02681	-0.00752	-0.0136	0.00917	-0.01315	0.03338	-0.00926	-0.02563	-0.04759	0.00917	-0.00793	0.00738	199	TTA|TTG; AAA|AAG; AGC|AGT; GGA|GGT; CCA|CCT; TCA|TCT; TTC|TTT; TCA|TCT; GAA|GAG; AAG|AAA; GCC|GCT; TTA|CTA; AAG|AAA; TCC|TCA; GAG|GAA; AGG|AGA; CTC|CTT; CTC|CTT; GTC|GTA; ACT|ACA; AGC|AGT; GTA|GTT; AGT|AGC; CTC|CTA; GCC|GCT; GGG|GGC; GGA|GGG; CCA|CCT; AAT|AAC; ACG|ACA; TTC|TTT; CCA|CCC; GAA|GAT; ATC|ATT; ATT|ATA; AAG|AAA; ATT|ATC; GAG|GAA; AAG|AAA; CTG|CTT; GGG|GGA; ACA|ACC; ACC|ACA; GGA|GGC; TTC…	27	TTA|CTT; AAG|GAA; TTA|CTT; GAA|AAG; CTC|TTG; TTA|CTT; CTA|ATT; CTT|TTG; TTA|CTT; TTA|CTT; AAC|GAA; CTA|TTG; AAG|AGA; TTA|CTT; ATA|CTC; TTA|CTT; CTC|TTA; CTC|TTG; CGT|AGA; GTT|CTG; CTC|TTA; AAA|AGG; ACC|ATA; TCA|GCC; AAG|ACA; CAT|TAC; CTG|TTA	2	GGG|AAC; GGC|AAA	21	392	5.36	7.4	50.77	43.79	41.07	-2.72
158	0.01338	0.0102	-0.0059	-0.01434	-0.00722	0	0.01538	0	-0.04262	0.00341	0.01369	-0.01268	0.00865	0	-0.01821	0.01391	-3e-05	0.00873	-0.03035	0.01369	0.00862	-0.02334	0	0.00873	-3e-05	-0.00722	134	GTT|GTA; AGG|AGA; GCA|GCC; TTC|TTT; GTC|GTT; CTA|CTT; GCT|GCA; GCA|GCG; AGT|AGC; TTA|TTG; TCT|TCC; GTT|GTG; GTC|GTT; ACT|TCT; AAG|AAC; GAT|AAT; TTG|TTA; AAT|GAT; AAG|GAG; GTT|GTG; CTG|CTA; CAG|CAA; GAG|GAA; GAG|GAA; AAG|AGG; AAG|AAT; AAT|AAC; TTA|TTG; GTC|GTA; GCT|GCA; CCT|CCC; GTT|GTC; CTT|CTG; GGT|GGA; GAT|GAC; ATA|ATT; ATT|ATA; GGA|GGG; GAG|GAA; TAC|TAT; CTA|CTC; ACC|ACA; AGG|AGA; AAT|AAC; TAT…	16	TCC|AGC; ATT|AAA; CTA|ATT; TTA|CTT; AAG|ACT; TTA|CTC; AAA|AGG; AGA|CGG; CTT|TTA; GAT|AAG; TTA|CTT; AGC|ATG; AGG|AAA; GTG|ATA; AAT|GAA; ATG|TTT	5	GCT|AAG; GCC|AAA; AAT|GGA; CCT|GAA; CAT|GTG	31	413	7.51	5.08	32.45	40.84	40.27	-0.57
159	0	-4e-05	0.00581	-0.01693	0	0	0	-5e-05	0	-0.00335	0.0152	0	-2e-05	0	0	0	-3e-05	0	-0.01238	0.0152	-4e-05	0	0	0	-3e-05	0	118	ACC|ACA; TAC|TAT; AGG|AGA; GTG|GTT; TTA|CTA; CAC|AAC; ATT|ATA; GAG|GAA; AAG|AAA; CAT|CAC; ACA|ACT; ATC|ATT; TCT|TCC; CCA|CCG; GTC|GTA; AGG|AGA; GCC|GCT; TTT|TTC; TAC|TAT; GCC|GCT; GGA|GGC; CCA|CCG; CAA|CAG; TAT|TAC; AAG|AAA; GTC|GTT; AAC|AAT; GCT|GCA; CAA|CAG; GCA|GCG; GGC|GGT; GGG|GGA; CAG|CAA; ACG|ACT; CAT|CAC; GGA|GGT; CAT|CAC; GGG|GGA; GGT|GGA; TTA|CTA; GAG|GAA; GTT|GTA; ACA|ACT; GAA|GAG; TTC…	5	TTG|CTC; TTA|CTT; GTC|ATG; TTA|CTC; AAG|AGA	0		4	425	0.94	1.18	27.76	46.82	44.24	-2.58
16	-0.02399	0.00456	0.01718	-0.0306	0	-0.00539	0	0.00558	-0.01666	2e-05	0.01587	-0.01337	0.01254	-0.02702	-0.00446	0.00414	0	4e-05	-0.01388	0.01587	0.0049	-0.01562	-0.02702	4e-05	0.00433	0	372	TGC|TGT; CCT|CCA; GAG|GAA; GTC|GTT; AAG|AAA; GGC|GGA; GAG|GAA; TGC|TGT; CCA|TCA; GGG|GGT; TAC|TAT; CCG|CCA; GAT|GAC; CTA|CTC; GAG|GAT; CTG|CTA; GGC|GGA; AGG|AGA; AAC|AAT; TTC|TTT; GGT|GGA; GTA|GTG; GAC|GAT; GAT|GAC; GAG|GAA; ATA|ATT; CCC|CCT; CCT|CCA; TGC|TGT; GGT|GGA; ACC|ACA; GTG|GTT; CCG|CCA; GTA|GTT; GAT|GAC; TGT|TGC; ACG|ACT; GGC|GGA; ACA|ACT; GGG|GGA; AAG|AAA; GTT|GTA; GCC|GCA; ATC|ATA; GGC…	28	ACG|AGT; CTT|TTA; TTA|CTT; TTG|CTT; AAG|AGC; ATC|GTA; CTT|TTA; ATT|AAG; AGG|AAA; GGG|GAA; AAG|AGA; CAT|TAC; CTC|TTG; GTT|ATC; CTG|TTA; AGA|CGT; AAG|AGA; CTT|TTA; CTA|TTG; TTA|CTC; ACC|GAC; TTG|CTC; AGG|AAA; TTA|CTT; TTG|CTT; TTG|CTA; CTA|TTG; CTC|TTA	1	CAT|GGG	23	735	3.13	3.95	50.61	46.03	43.54	-2.49
160	0.01331	-0.05987	0.0234	0.03328	0.01302	-0.0374	0.08159	-0.01751	0	-0.00694	0.02773	-2e-05	-2e-05	0	0.0161	-0.00714	-0.00632	-0.00895	-5e-05	0.02773	-0.01536	0.03565	0	-0.00895	-0.00723	0.01302	207	AAA|AAG; GTT|GTC; GAG|GAA; ATA|ATC; CCT|CCC; GGA|GGT; CCA|CCC; TTG|TTA; GAG|GAA; GAA|GAG; CCT|CCA; GAG|GAA; ATT|ATC; CTA|ATA; ACA|ACC; CTG|CTA; AGG|AGA; GTT|GTA; GTT|GTA; CTG|CTT; GGT|GGA; TAC|TAT; AGG|AGA; GGA|GGT; CAG|CAA; AGG|AGA; AGG|AGA; GTT|GTC; ATA|ATC; TAC|TAT; GCG|GCA; AGG|AGA; ATT|ATG; ATC|ATT; TGT|TGC; TCT|TCC; CAT|CAC; ACG|ACA; GTT|GTA; AGG|AGA; GCC|GCT; GAG|GAA; GCA|GCC; GGG|GGA; CCT…	30	ATC|GTG; GCG|GGA; TTC|ATG; TTA|CTG; ATA|GTG; TTA|CTC; CGT|AGA; ATA|GTT; AGC|TCC; GAG|GGA; AGG|CGA; CTC|TTG; ATA|GTT; ATG|CTC; CTT|TTA; TCT|AGT; GCA|TCT; AAG|CAA; CAG|ATG; CTC|TTA; TTA|CTG; TTA|CTT; CGT|AGA; AAG|CAA; GGC|GCT; TTA|CTT; ATC|GTT; CTG|TTA; GAG|AAC; GCA|ACT	2	TCA|AGT; TGC|GTT	27	423	6.38	7.57	48.94	46.26	43.58	-2.68
161	0.03446	-0.01666	-0.01234	0.03179	-0.00655	0	0.02221	0	0.01666	0.00745	-0.04052	-0.01828	0.01384	0	-0.0238	0.03151	-0.00666	0.01979	0.02568	-0.04052	0	-0.02701	0	0.01979	-0.00781	-0.00655	122	CTC|ATC; GGA|GGT; ACG|ACC; AAC|AAT; ACA|ACT; ACT|ACA; GGA|GGG; ATA|ATT; GAG|GAA; TCA|TCC; AGG|AAG; ATC|ATA; ATA|CTA; CTT|TTT; CCC|CCA; AGG|AGA; ATA|ATT; ACG|ACC; AGA|AGG; GGT|GGG; GCT|GCC; GTA|GTT; ACT|AGT; GAA|AAA; ATT|ATA; GTT|GTA; ATT|ATA; AAT|AAC; ACT|ACA; AAC|AAT; GGA|GGG; TTT|TTC; GTT|GTG; CCC|CCA; GAG|AAG; TCC|TCT; GCC|GCA; ATT|ATC; GCT|GCA; CTT|CTC; AGG|AGA; GCC|GCA; CCG|CCT; CTG|CTA; CTC…	24	TTA|ATT; CTC|ATT; CGT|AGG; ATC|GTT; TAC|AAG; CAG|GAA; GTA|ATT; TTT|TAC; GCT|GGA; CTA|AGA; AAT|TAC; TCT|AGT; GCT|GTC; GTA|ATT; TAT|GTT; GGA|AAA; ATA|GTT; GTT|ATA; TCA|GGA; CAG|GAA; CCA|GAA; TTA|ATT; AGG|CGC; CTT|TTA	7	GAG|ATT; AGG|GAA; AAG|CGA; GGG|AAC; TCT|AGC; AAG|GTA; CAT|TTC	46	403	11.41	7.69	30.27	42.1	38.38	-3.72
162	0.01891	0.03844	0.03897	-0.2928	-0.07249	-0.00859	0	0.0441	0	0.01672	-0.21435	-0.06861	0.03806	-0.2858	-0.11368	0.04004	-0.01078	0.04671	0.0244	-0.21435	0.03245	-0.21883	-0.2858	0.04671	0.01161	-0.07249	125	ATG|GTG; TTG|TTA; AAA|AAG; AAA|AGA; CTT|CTG; GAG|GAA; TAC|TAT; CTG|TTG; ATC|ATA; ATC|ATT; ATT|ATA; ATC|ATT; GGT|GGC; TAT|TTT; GGT|GGA; TAC|TAT; ATA|ATC; AAA|AAG; GGT|GGA; GTT|GTC; GTG|GTT; GTC|GTA; CTC|CTT; AAG|AAA; GTC|CTC; TAT|TAC; TAC|TAT; CTA|TTA; TCG|TCA; GCC|GCA; TTC|TTT; CTT|CTG; ATA|ATT; AGG|AGA; ATA|ATT; CTC|CTT; GCA|TCA; GGC|GGA; GGT|GGG; CAG|CAA; AAG|AAA; CAG|GAG; CCA|CCC; ACC|ACA; ACT…	24	GGG|AGT; CTT|TTA; TTG|CTT; CTA|ATG; GCC|GAT; ACC|ATG; CTA|ATT; CTT|TTG; CTC|GTT; CTT|TTA; GAC|GGT; GGA|TGG; ACG|CCT; GTC|TGC; GTT|AGT; ACC|TGC; GGA|AAA; ACT|AGG; GCA|AAA; AAG|TAT; GAG|CTG; GAA|TAC; CTT|TTC; ATA|TTT	7	ATG|TAC; ATG|TAC; CTG|AGA; GTT|AGG; GCA|AAT; GGC|AAT; GGA|TCC	41	405	10.12	7.65	30.86	47.16	44.36	-2.8
163	0.04111	-0.02039	-0.01292	0.02498	0.01638	-0.04652	0.12502	-0.04902	0.11537	-0.01894	-0.01998	0.04444	-0.02315	-0.06662	0.05434	-0.03054	-0.00699	-0.00989	0.04163	-0.01998	-0.01693	0.03997	-0.06662	-0.00989	0	0.01638	167	GTT|GTG; AAT|AAC; ATA|ATT; CCA|CCG; CTC|CTA; GTG|GTA; ATA|ATT; TTC|TTA; ATA|ATT; AAC|AAT; GCC|GCT; CCA|TCA; GTC|GTT; ATA|TTA; TTC|CTC; CTA|CTC; TAC|TAT; ATC|ATA; GAG|GAA; AGG|AGA; AAG|GAG; GGT|GGA; GGG|GGA; CTA|TTA; GAG|GAA; ACA|ACC; TTC|TTT; GTA|GTT; GAT|GAC; TTC|TTT; ATG|ATA; GAA|GAG; GTC|GTA; ACT|ACA; GAG|GAA; GTA|GTT; CTA|CTG; GGT|GGG; TTT|TTC; GGC|GGA; TAT|TAC; GGG|GGA; GTG|GTT; GAC|AAC; GAA…	36	AAG|GGG; AGG|AAA; AAC|AGA; TTA|CTT; GTT|ATA; CAC|CGT; CTT|TTG; GAA|AGA; TTC|TAT; TTG|ATA; ATT|GTC; TCT|GCC; GAG|CAA; CTC|CCA; TTA|CTT; GCC|TCT; GAT|AAA; ATT|GTG; GAA|AAG; TCT|ACC; GTT|TTG; CTC|TTG; ATA|GTT; CTG|TTA; CTT|TTG; GCG|GTT; TTA|CTC; TTA|CTC; TTA|CTG; CTA|TTG; AGG|AAA; GTA|CTG; GCA|TCT; ATA|TTT; CTC|TTA; GTT|ATA	16	GTT|AAG; AAG|GCT; GAA|ATG; TCC|CAT; TCT|GTG; ATG|CAA; AAG|CTT; AGA|CTT; AGC|TCT; TCC|GTT; GTA|ACC; TCT|AGC; GGG|CCA; GCA|AGT; CTG|ACA; AGC|TCG	58	366	15.85	14.21	45.63	44.26	40.07	-4.19
164	0	0.00979	-0.01783	0.03391	0.00679	0	-0.02662	0.01003	0.0312	-0.00692	0	0.0121	-0.0043	-0.04992	0.00839	0	-0.00646	0	0.01203	0	3e-05	-0.0312	-0.04992	0	3e-05	0.00679	227	GAT|GAC; TGC|TGT; GGG|GGA; GAT|GAC; TAC|TAT; TGC|TGT; AAA|AAG; GAC|GAT; CTC|CTT; GCC|GCA; GAG|GAA; GGG|GGT; AAG|AAA; ATA|ATT; GAC|GAT; GTC|GTT; TTC|TTT; CTC|CTT; CAG|CAA; CAC|TAC; AGG|AAG; AGG|AGA; GAG|GAA; TTC|TTT; GAG|GAA; GAG|GAA; AAA|AAG; TTC|TTT; AAG|AAA; GGT|GGC; GTT|GTA; AGG|AGA; ATT|ATA; GCG|GCA; ACC|ACT; CTT|CTC; TTA|TTG; GAG|GAA; ACA|ACT; GCT|GCA; TTC|TTT; CTT|CTC; CTG|CTT; ACC|ACT; TTA…	23	CTA|TTG; CGA|AGG; TTA|CTG; AAG|AGA; TTA|ATG; GAC|GCT; GTC|ATT; TTA|CTC; CGA|AGG; TTG|CTT; CTG|TTA; CGC|AGG; CTT|TTA; GAG|AAA; TTG|CTT; AGC|AAT; CTT|TTA; CTA|TTG; TTA|CTG; TTG|CTT; TTG|CTT; TTG|CTC; AGG|AAA	1	TCA|AGC	11	416	2.64	5.77	54.57	51.28	44.79	-6.49
165	-0.01268	0	-3e-05	0.02087	-3e-05	0.0204	-0.07546	0.02	-0.01964	-0.00363	0.03921	-3e-05	-0.00905	0.09998	-0.01054	-0.00681	0.0147	-0.01739	-0.02636	0.03921	0.01923	0	0.09998	-0.01739	0	-3e-05	160	GTG|GTT; GTG|GTA; GCT|GCA; ATT|ATA; CAA|CAG; GGG|GGA; GCT|GCA; GTA|GTT; GGT|GGG; TTA|TTG; GAG|GAA; AGG|AGA; GGA|GGC; GAA|GAG; CTC|CTT; GGC|GGA; TAT|TAC; GGA|GGC; GTT|ATT; CCA|CCG; AAT|AAC; GAA|GAG; TTG|CTG; CCC|CCA; AAA|AAG; GTC|GTT; GAG|GAA; ATT|ATA; CAG|AAG; GCC|GCT; TCA|TCC; TAC|TAT; GTT|GTG; AAA|AAG; GGA|GGC; ATC|ATT; GTG|GTC; AGG|AGA; CAC|AAC; ATT|GTT; GAG|GAA; CTT|CTA; GAG|GAA; GTT|GTA; GTT…	21	CTA|GAA; TTG|CTT; AGC|ACA; AAG|CAA; TAC|TTT; TTA|CTC; AGG|GGA; TTG|CTA; CTC|TTG; GTT|ATA; TTA|CTC; TTG|ATA; CTT|TTA; GTT|GCC; TTG|CTA; TTA|CTC; GCC|GTT; TTA|CTT; ACT|GCA; CTA|TTG; GTA|GCT	1	CAT|AGA	23	378	6.08	5.82	42.33	45.41	43.83	-1.58
166	0.0706	0.04211	-0.05817	0	-0.02151	0.01044	-0.01373	0.01524	0	0.00624	-0.05557	0.01681	-0.00765	0	-0.02778	0.021	-0.00565	0.02461	0	-0.05557	-0.00684	0	0	0.02461	-0.00606	-0.02151	205	ATG|TTG; GTG|GTT; GTC|GTA; AAG|AAA; GAA|GAG; AAG|AAA; GAC|GAT; GGC|GGA; TTA|TTG; ATC|ATT; TTC|TTT; GGG|GGA; ATA|ATC; CCC|CCT; ATT|ATC; CTA|ATA; CCA|CCC; TTG|CTG; GGT|GGA; CAG|CAA; CAA|CAG; GTC|GTG; GGT|GGA; CAG|CAA; GAG|GAA; GAG|GAA; ACG|ACT; AAG|AAA; GTC|GTT; GTG|GTT; GAC|GAT; GGT|GGA; TAC|TAT; TTG|TTA; ATA|ATC; AAG|AAA; GCG|GCC; GAG|GAA; GCT|GCA; CCA|CCC; AAT|AAC; ACA|ACT; GTT|GTA; GCT|GCC; CTC…	47	TCT|AGT; TTG|CTT; TTC|CTG; TTG|CTC; ATC|CTA; CTG|TTT; ATA|CTT; TTA|CTT; CTC|TTA; ACG|AAA; AAC|GAG; GTT|ATG; TTG|ATT; GTC|ATA; TTC|GTA; GCT|GGA; GGG|AGT; AAG|AGA; TTA|CTC; GAG|TAT; CTG|TTA; CGC|AGA; CTC|TTA; TCG|ACA; AGG|CGC; GCT|TCA; AGC|ATG; CTA|TTG; ACT|ATA; TTA|ATT; AGC|AAG; GAG|CAA; TTA|CTT; ATA|CTC; TTA|CTT; TTG|CTC; GCG|ACA; CTG|TTT; TTA|CTT; AGC|ACT; GTC|GGA; TCG|ACA; ATT|CTC; ATA|CTT; CTC…	8	CTA|AGC; AGT|GCG; AGC|GCT; AGT|TCA; CGT|AAG; TCC|AAA; ATG|GCA; GCG|TTA	57	393	14.5	13.99	52.16	45.89	40.88	-5.01
167	0	-0.03252	0.03245	-0.01822	0.00706	-0.02004	0.03564	-0.00941	0	-0.00361	0.01642	-0.01274	0.0044	0.0499	0	0	-3e-05	-0.00919	0	0.01642	0	-0.00011	0.0499	-0.00919	-0.00753	0.00706	146	GAA|GAG; ATT|ATA; ACG|ACC; GTT|GTA; ATT|GTT; GTT|GTG; GAG|GAA; ACG|ACT; AAG|AAA; CTC|CTG; CTA|CTT; AAA|AAG; GTT|GTC; GGA|GGG; ACG|ACA; AGG|AGA; GAA|GAT; AGA|AGG; ATA|ATT; TTT|TTC; CTT|CTA; AAC|AAT; CTT|CTC; CTG|CTC; CTA|TTA; GCC|TCC; CCT|CCA; TAC|TAT; GTG|GTA; GCT|GCG; TTC|TTT; AAG|AGG; AAC|AAT; GTT|GTA; GAG|GAT; CCG|CCA; ATT|GTT; CCA|CCC; TAC|TTC; CCA|CCC; GGA|GGG; GGG|GGA; TTC|TTT; TCG|TCA; GCC…	26	GTT|ATA; AGT|AAA; CTC|TTA; AAG|TCG; AAC|GAT; ATA|GTG; AAG|AGA; GAG|AAT; AGG|AAA; TCT|GCC; CAT|AGT; CTC|TTA; GTC|ATA; CTC|TTA; ATT|GTC; GAT|AAC; CTC|TTA; GCC|ACT; CTT|TTG; TTA|CTG; GTT|ATA; ATA|GTG; CTG|TTA; CCT|AGT; CTC|TTG; CTG|TTA	1	AGT|TCA	34	404	8.42	6.68	36.14	48.6	44.47	-4.13
168	0.01265	-0.12941	0.02894	0.09094	0.03405	-0.06313	-8e-05	0.01014	0.06561	-0.03088	0.05559	0.03572	-0.02413	-0.0588	0.05086	-0.03672	-0.00724	-0.03737	0.01338	0.05559	0	-0.03447	-0.0588	-0.03737	0	0.03405	183	GTG|GTT; GGG|GGA; GAC|GAT; CAT|CAC; ATC|ATT; CAC|CAT; TCA|TCT; CAT|CAC; TAC|TAT; TCG|TCT; AAG|AAA; GCG|GCA; TCA|TCC; CTA|CTC; TTT|TTC; ATA|ATT; GAG|GAA; AAC|AAT; GCT|GCA; AAG|AAA; AAA|AAG; GGG|GGT; GTT|GTA; GGT|GGG; GAC|GAT; AAT|AAC; CCC|CCT; GAG|GAA; GAG|AAG; GAA|GAG; AAG|AAA; GTT|ATT; GGA|GGT; ACG|ACT; GAG|GAA; AAA|AAC; GGT|GGG; CTA|ATA; TTA|CTA; ACG|ACC; GAA|GAG; GAC|GAT; AGG|AGA; CAC|CAT; CTC…	52	TTG|CTT; TTA|CTC; CTG|TTA; AGT|ACG; ATA|AGT; TTG|CTA; CTT|TTA; CTC|TTA; GAA|AAG; AGA|AAG; GCT|TGT; TTA|CTT; TCC|ACA; CTA|TTT; ATC|AAA; CTT|GTA; AAG|ATA; AGT|ACA; GGG|GAT; GCC|AGC; AAC|GAT; CTT|TTA; TTG|ATT; ACT|CCA; AGC|TCC; CGC|AGA; CTC|TTG; CGT|AGA; AGA|AAG; GTC|ATG; CTT|TTA; TTG|CTT; TCT|AGT; CGT|AGG; TCT|ACA; ATA|GTT; TTG|CTC; AAC|AGT; CTA|GTT; ACG|AGT; TTA|CTT; TTA|CTG; GTT|ATA; GTT|TTG; ATT…	8	GGA|AAC; AAA|CCT; CAC|AGA; CAG|ACA; TCC|AGT; AAG|TCA; CGT|GTA; GGG|AAC	57	392	14.54	15.31	46.68	45.66	40.14	-5.52
169	0.01138	-4e-05	-0.01958	0.03224	-0.00702	0.00831	0.03075	-0.02172	0	-1e-05	7e-05	0.00622	-0.00439	0	0.00886	0	-0.00681	0.01537	-0.01178	7e-05	-0.01885	0.02432	0	0.01537	-0.00856	-0.00702	85	CAG|CAA; TTT|TAT; GTT|ATT; CAG|CAA; GAG|GAA; TAC|TAT; CTC|CTT; AGG|AGA; CAG|CAA; ATC|ATT; GTT|GTA; GAT|GAC; ACA|ACT; GTC|GTA; TAC|CAC; AGG|AGA; AGG|AGA; CCC|CCA; ACT|ACC; CTC|CTT; AAG|AAA; ACC|ACA; TAC|TAT; ATA|ATT; GTT|GTA; AGG|AGA; GGA|GGT; AGG|AGA; TAC|TAT; GTA|GTT; ATA|ATT; GAG|GAA; ATC|ATT; GCT|GCA; TAC|TAT; ACC|ACA; CAG|CAA; GCT|GCA; AGG|AGA; CCA|CCG; ATA|ATT; ACC|ACT; CCC|CCT; CTC|CTT; AGG…	3	GCA|GTT; AGG|AAT; ACC|ATA	0		7	419	1.67	0.72	20.29	47.41	43.83	-3.58
17	-0.00753	0.00491	0.00969	-0.03485	3e-05	-0.00584	0.00936	0	0.01012	-0.00379	0.0091	6e-05	2e-05	0	0.01049	-0.00723	0	7e-05	-0.00629	0.0091	0	0	0	7e-05	0	3e-05	124	GAG|GAA; GCA|GCT; AGG|AGA; ATT|ATC; GGA|GGT; ATT|ATA; GCC|GCG; ACA|ACT; CTG|CTA; GCA|GCC; CTA|CTG; CAG|CAA; GAT|GAC; ACC|ACT; GTT|GTG; AGG|AGA; GCC|GCT; GCA|GCC; GTA|GTG; CAG|CAA; AGG|AGA; GAC|GAT; CTC|CTT; CAG|CAA; AGG|AGA; CCA|CCC; GAG|GAA; GTT|GTC; AAG|AGG; GAC|GAT; CCC|CCA; AAG|CAG; GAG|GAA; TTA|CTA; CTC|CTT; AAA|AGA; GGA|GGC; AAC|AAT; CTT|CTC; CCT|CCA; GTC|GTA; GTC|GTA; GTC|ATC; ATA|ATC; ATT…	8	CTC|TTA; GAC|AAA; GCT|GGA; ATA|GTT; ATC|GTA; CTC|TTG; TTA|CTT; ACC|TCA	0		13	731	1.78	1.09	16.96	48.02	46.56	-1.46
170	0.04763	-0.04399	-0.00664	0.03079	-0.01641	0.02913	0.07319	-0.03849	0.08687	-0.0038	-0.04995	0.02039	-0.02	0.04344	0.01959	3e-05	-0.01337	0.04085	0.01605	-0.04995	-0.01775	0	0.04344	0.04085	-0.02366	-0.01641	167	AAT|AAC; TCG|TCT; GCG|GCT; ATA|TTA; AAG|AAA; AGG|AGA; GTT|GTC; CCT|CCG; AAG|AAA; AGG|AGA; ATA|ATT; AGG|AAG; GTT|GTC; AAT|AAC; AGA|AGG; GAG|GAA; GGA|GGC; TCG|TCT; CCG|CCT; GTC|GTT; GGC|GGT; GAA|GAG; TAT|CAT; CCA|CCC; GTT|GTA; GGC|GGT; GTG|GTT; ATT|ATC; GAA|CAA; GGG|GGA; GAC|GAT; ACT|ACG; GAT|GAC; CCT|CCA; GTC|GTG; AGG|AGA; ATT|ATA; GAA|GAG; ATT|ATC; AGA|AGG; TCA|TCT; CTT|CTC; ATG|TTG; GGT|GGA; GAA…	34	CTA|TTG; GAA|CAG; TTA|CTC; TTA|ATG; ATG|TTA; ATT|CTC; ATG|GTT; CTC|ATT; AAG|GAA; CTT|TTA; GAG|AAA; CTT|TTA; GAG|AAA; ATT|GTC; AGT|TCT; TTA|CTT; CTT|TTA; TTA|CTG; CTT|TTA; AGA|CGC; CTC|TTG; TCT|CAT; CTT|TTG; TTA|CTT; ATG|CTT; AGA|ATG; ATA|CTT; AGA|CGC; CTT|TTA; AGT|GGA; CTT|TTA; GGA|AAA; TTG|CTA; CGC|AGA	9	GCT|ATA; AGT|TCC; GAA|TCT; TCA|AGT; AGT|GAA; TTC|AAT; GAA|ATT; GCT|AAG; CAG|AGA	37	370	10	11.62	45.14	40.18	39.28	-0.9
171	0.0298	0.04427	-0.01853	-0.05884	-0.02028	0.01099	-0.01703	0.0268	-0.01962	0.00345	0	0	0.00415	-0.05264	-0.00909	0.00733	0	0.03058	-0.03848	0	0.008	-0.02565	-0.05264	0.03058	0.0069	-0.02028	39	AAA|AGA; GAG|GAA; TTA|CTA; AGA|AAA; GTT|ATT; GTA|ATA; GAT|GAG; GAT|GAA; TAT|TTT; GGT|GAT; TAT|TTT; AAA|AGA; GTC|ATC; ATA|GTA; TGT|TGC; TAC|TAT; AAA|AAC; ATT|GTT; TTG|CTG; GAA|GAG; CTG|CTA; TTT|TAT; GAA|GAG; GCG|GAG; CAC|CAT; GAC|GAG; CCG|CCA; AAA|AAG; ATA|ATG; GAT|AAT; TTA|CTA; TAT|TAC; AAA|AGA; TTT|TTC; ATT|ATG; AAG|AAA; GAT|GAC; AGA|AGG; CCG|CAG	4	TTC|TAT; AAT|TAC; TTA|AGA; AAC|CAG	0		26	410	6.34	0.98	9.51	39.67	40.33	0.66
172	0	-0.02439	0.025	-0.02222	0.00704	-0.04808	0.12195	-0.00885	0.03448	-0.00697	0	0	0.01794	-0.25	0.00943	0	-0.00654	0	0.01149	0	-0.00826	0	-0.25	0	0.0219	0.00704	240	GCA|GCT; ATT|ATA; GCG|GCC; GGG|GGA; AAG|AAA; GGA|GGT; GAG|GAA; AGA|AGG; AGA|AGG; ACC|ACT; AGA|AGG; AAA|AAG; GTG|GTT; GTC|GTT; AAA|AAG; AAT|AAC; CCC|CCA; TAC|TAT; GTA|GTT; GAG|GAA; AAT|AAC; CTA|CTT; GAT|GAC; TTC|TTT; GTT|GTA; GAG|GAA; TTC|TTT; ATT|ATC; GTC|GTT; GTG|GTT; AAA|AAG; AAG|AAA; GAA|GAT; CTT|CTC; GGC|GGT; TTC|TTT; AAA|AAG; CCC|CCA; ACG|ACT; TAC|TAT; GTT|GTG; CAA|CAG; GGT|GGA; GAG|GAA; GAA…	24	GTT|ATA; TTA|CTT; TTA|CTC; TTG|CTA; ATA|GTT; CAT|CGC; ATA|GTG; CAG|CCC; TTG|CTT; GCT|GGA; TTC|TAT; TTG|CTA; TTT|TAC; TTT|TAC; GAA|AAC; CTT|TTA; TTG|CTT; CTT|TTA; CTT|TTG; ATA|GTT; CTC|TTA; GTC|ATA; CCT|CAA; TTG|CTT	5	GAG|AGC; ACT|TTA; TCT|AGC; AGT|TCA; GTT|ACA	23	400	5.75	7.25	60	41.58	39.83	-1.75
173	-0.04285	0.03225	2e-05	7e-05	0.01192	-0.01007	9e-05	-0.01011	0.02896	-0.02244	0.05264	0.02716	-0.01901	-0.05539	0.04411	-0.0444	3e-05	-0.0194	-0.02172	0.05264	0	0.00014	-0.05539	-0.0194	0.00814	0.01192	201	ACG|ACT; AAG|AAA; AAA|AAG; GAG|GAT; CTT|CTG; AAG|AAA; AAG|AAA; ATT|ATA; CGA|AGA; GGC|GGT; ACG|ACA; TCA|TCT; CTT|CTC; GCT|GCG; GGT|GGA; TAC|TAT; GAT|GAC; AGC|AGT; CTC|CTT; AGG|AGA; GAA|GAG; AGT|AGC; ACA|ACG; GCC|GCT; AAT|AAC; AAG|AAA; TCC|TCA; AAG|AAA; ACC|ACA; ACG|ACA; AGA|AGG; AAG|AAA; AAC|AAT; GTC|GTG; CTT|CTA; GAG|GAA; GCC|GCA; CAC|CAT; AAA|AAG; CTG|CTT; ACC|ACA; CCC|CCA; GAA|GAG; AAT|AAC; TTG…	27	CGA|AGG; TTA|CTT; CTG|TTA; TTA|CTT; TTA|CTC; TTG|ATT; CTT|TTA; AGG|CGA; TTA|CTG; AAA|AGT; GTC|ATT; CTT|TTA; CTC|TTG; GAG|GCA; CTT|TTA; GTG|ATA; TTG|CTA; TTG|CTT; GCA|GTC; CAC|AAT; TTT|TAC; GTT|GCA; AAG|AGA; ACA|CAA; TTG|CTT; GAC|AAT; TTG|CTA	3	CGC|TCT; AGT|GCA; AGG|CAC	22	412	5.34	7.28	48.79	46.6	41.02	-5.58
174	-0.01492	-0.01282	0.00554	0.0152	0.01746	-0.03796	0.03514	-0.0238	0.04482	-0.01248	0	0.01119	-0.01034	0	0.02057	-0.0252	3e-05	-0.03225	0.03451	0	-0.02173	0.05723	0	-0.03225	4e-05	0.01746	144	GCG|GCC; TTC|TTT; GTC|GTT; GGT|GGA; GCC|GCA; GAG|GAA; AAC|AAT; GGT|GGG; ACG|ACC; CCA|CCG; AAG|AAA; GTC|GTG; AAG|AAA; GAG|GAA; GAG|GAA; CTC|CTA; CTT|CTA; AAG|AAA; GAG|GAA; TTC|TTT; GTA|GTC; TTC|TTT; GAG|GAA; CTG|CTC; AAG|AGG; GAG|GAA; TTC|TTT; AAT|AGT; GCC|GCA; ACT|ACA; ACG|ACA; GAG|GAA; TTC|TTT; ATA|ATC; GCC|GCA; GGT|GGA; GAG|GAA; AGA|AGG; TTG|CTG; GAA|GAG; GAT|GAG; AAA|AAG; GTC|GTT; GTT|GTA; CTG…	16	GCT|TCA; CTC|TTG; CTT|TTG; CTC|TTA; TTC|CTT; CTT|TTA; TCC|GCT; ATA|GTC; GTT|ATA; AAG|GTG; CAG|AGG; TTC|CTT; CTC|TTG; CTC|TTA; CTC|TTG; AAA|GAT	3	GTC|ACA; GAG|AGC; GGA|CCC	23	392	5.87	4.85	36.73	51.11	45.32	-5.79
175	-0.0196	-0.01162	0.04374	-0.09094	-0.00719	0.02531	-0.02951	0	0.01818	-2e-05	-0.01408	0	-0.0057	0.04544	0	-0.01075	0.00722	0	0	-0.01408	0.01801	-0.03716	0.04544	0	-3e-05	-0.00719	123	GGA|GGG; GTA|GTG; CTC|CTA; GGA|GGC; ATA|ATC; TCC|TCT; AGG|AGA; CAA|CAG; CTG|TTG; CTC|CTT; TTA|TTG; GAA|GAG; GTT|GTA; GAA|GAG; GAG|GAA; ACG|ACA; GCA|GCT; AAC|AAT; AAG|AAA; GGT|GGC; CCC|CCA; AAG|AAA; GTC|ATC; GTT|GTC; GAA|GAG; GCG|GCT; CCG|CCC; ATA|ATC; GTT|GTC; GAC|GAT; CTA|CTG; ATG|ACG; AAG|AGG; CAC|CAT; AAG|AAA; AAG|AAA; ATT|GTT; CAG|CAA; TTG|CTG; TAC|TAT; ATG|GTG; AGG|AGA; TAC|TAT; ACT|ACC; AAA…	7	CTC|TTT; GAT|AAC; CTA|TTG; TTA|CTC; CTT|TTA; CTC|TTA; CTT|TTA	2	GAA|AGG; CCA|GAC	17	352	4.83	2.56	34.94	43.94	44.51	0.57
176	-0.05086	-0.02439	0.01097	0.05661	0.04165	-0.03659	0.07693	-0.05406	0.0484	-0.02846	0.05878	0.01911	-0.00987	-0.06251	0.05086	-0.01789	-0.0274	-0.02326	0.02632	0.05878	-0.04167	0.03847	-0.06251	-0.02326	-0.02308	0.04165	183	ATT|ATC; CCA|CCT; GAA|GAG; GAG|GAA; ATA|TTA; ATA|ATT; AAG|AAA; GTG|GTA; GAT|GAC; ACC|ACT; TTT|ATT; AGA|AGG; AAT|TAT; CAA|CAG; GGA|GGG; CTT|CTC; AAT|AAC; CTA|TTA; GTT|GTA; TAT|TAC; GCG|GCT; AAT|AAC; AGA|AGG; GAG|GAA; CTA|TTA; GGA|GGT; TAC|TAT; GCT|GCA; GAG|GAA; TTA|TTG; CCC|CCA; GAG|GAA; CTC|CTG; ATT|GTT; ATC|ATT; CTA|CTT; GAC|GAT; GGC|GGA; GGC|GGG; TTC|TTT; ACC|ACT; GAA|GAG; AGG|AGA; TAT|TAC; GAG…	34	CTT|TTG; AGG|CGA; CTT|TTG; ACT|GTT; CTT|TTA; TCC|AGC; CTA|ATC; CGC|AGG; CTA|TTG; GCA|TCT; ATA|GTT; TTC|ATT; TGT|GTT; AGT|TCT; AAC|GAT; CAC|AAT; CTA|TTG; CTC|TTG; CTG|TTA; CTC|TTG; GCC|GGT; CTG|ATT; AGG|AAA; GCT|CCA; GAA|CAG; AAG|AGA; ATT|CTG; TTA|CTT; AGA|CGT; GTT|ATC; CTC|TTA; CGT|AGA; TTA|CTT; GAG|AAT	7	AAA|CGC; AGC|GCT; GAG|AGT; AAG|GTA; GAA|AGT; AGG|CAA; AAT|TCA	40	376	10.64	10.9	48.67	41.67	37.85	-3.82
177	0.03277	-0.03899	0.01069	-0.01428	-3e-05	0.03336	-0.07322	0	0.03224	-0.004	-0.01219	0.03243	-0.03667	0.0526	0.00724	-0.01963	0.00645	-0.01176	0.01364	-0.01219	0	0.02563	0.0526	-0.01176	0	-3e-05	168	CCT|CCA; ACT|ACG; GAG|GAA; CTC|CTT; GCT|GCA; AGG|AGA; ATC|ATA; CTT|CTC; GAT|GAC; GAC|GAT; GAG|GAA; GAC|GAT; GTA|GTT; TTT|ATT; ACG|ACC; GAA|GAG; TTA|TTG; CTA|CTT; GAG|GAA; GGC|GGT; GAG|GAA; CCG|CCT; CCT|CCA; ATA|ATT; ATT|ATA; GAT|GAC; CAC|CAT; TCT|TCC; ATA|GTA; AAG|AAA; AGG|AGA; GTA|GTT; TTA|TTG; ACT|ACA; AGA|AGG; CTC|CTA; GCA|GCT; ATA|ATT; ACA|ACT; GCT|GCA; AAA|AAG; GCC|GCT; CTG|CTC; TAT|TAC; AAA…	49	TCA|GCG; ATA|CTT; CTA|TTT; CAA|AGA; TCT|ACC; TTA|CTT; TTA|CTG; TTA|CTG; TTA|CTT; TCT|GCG; GAC|AAT; CTT|TTA; TTA|CTC; CTT|TTG; CTT|TTG; CGT|AGG; CTC|ATT; AGG|CGT; TGG|CTG; CGT|AGA; CTT|TTA; CTC|TTG; ATA|GTG; CTC|TTG; AGA|CGT; CGT|AGG; CTG|TTA; CTA|TTG; CTC|TTA; GAG|AAA; TTG|CTT; TTG|CTT; CTT|TTA; TTA|CTC; CGT|AGA; CTA|TTG; CTA|TTG; TTA|CTC; AGG|AAA; TTA|CTT; ATC|GCC; AGT|ACA; TCT|ACC; AAG|GAA; CTA…	5	AGT|TCC; CGA|AAG; GGT|AAC; TCA|AGT; TCA|AGT	30	395	7.59	13.67	42.53	36.62	37.22	0.6
178	-0.07143	-0.03951	0.05479	0	0.01297	0	-0.0652	0.01722	-0.0001	-0.00722	0.06253	-3e-05	0	0	0.03385	-0.03198	0.01264	-0.02803	-0.02227	0.06253	0.01678	0	0	-0.02803	0.01458	0.01297	142	CTA|CTT; GTA|GTT; TAC|TAT; ATT|CTT; ATT|ATA; GAA|GAG; GAG|GAA; GAA|GAG; GAA|GAC; CTT|CTA; AGG|AGA; TAC|TAT; GAT|GAC; CTA|TTA; GTC|GTT; TAT|TAC; GAA|GAG; CTA|CTT; GGG|GGA; AAG|AAA; AAA|GAA; GAG|GAA; CTC|CTT; AGG|AGA; CTA|CTT; GTC|GTG; CAG|CAA; GAG|GAA; AAG|AAA; AAC|AAT; CCG|CCT; CTG|CTT; ATT|GTT; ATA|ATT; ACC|ACA; TTA|CTA; AGC|AGT; GCC|GCT; GGA|GGC; ATC|ATT; TCA|TCC; ACC|ACA; CTC|CTT; AAT|AAC; GGG…	24	TTG|ATT; GTC|GCT; AAG|GAA; CTA|TTG; CTA|TTG; ACC|AGT; ATA|CTT; TTG|ATT; ATA|GCA; CTT|TTA; CTA|TTG; TTA|CTG; CTT|GTG; TTA|CTT; CTA|TTG; GCC|GTT; CTT|TTG; ACG|GCT; CTT|TTA; ATT|TTG; CTG|ATT; ATA|GCA; ATC|GTA; CCA|TTA	3	GAG|ACT; CTC|AAT; ATT|GCG	26	342	7.6	7.89	41.52	44.15	42.4	-1.75
179	-0.0294	-0.03459	0.0538	-0.02989	0.02887	-0.06195	0.02777	0.02908	-0.05573	-0.01	0.10522	-0.02327	0.01423	0	0.05446	-0.03653	0.01209	-0.03254	-0.06472	0.10522	0.03417	-0.04173	0	-0.03254	0.01358	0.02887	193	ATG|GTG; AAA|AAG; GTC|GTG; ATC|ATT; CAG|CAA; AGG|AGA; GGG|GGA; AAG|AAA; ACC|ACG; AGG|AGA; ATC|ATG; CTC|CTT; GCC|GCT; GCC|GCA; TTC|TTT; GCG|GCT; AAC|AAT; CCC|CCG; GGG|GGT; GTC|GTT; TAC|TAT; AAG|AGG; ATC|ATT; ATA|ATT; GGC|GGA; GGA|GGG; TTT|TTC; CTC|CTT; GTC|GTT; GGC|GGA; CTG|TTG; AGT|AGC; GTA|GTG; ATC|ATA; AAT|AAC; ACA|ACC; ACG|ACA; GTA|GTG; CCC|CCT; TTC|TTT; GGT|GGA; TAC|TAT; CTC|CTT; TCG|TCA; ACC…	29	CTT|TTG; GAA|GGG; GCC|TCT; ATG|GTA; TTA|CTT; TTA|ATT; CTG|TTA; ACA|GGA; CTC|TTA; GGA|AGT; AAG|CAA; GGA|GAC; GTC|TTT; TTG|CTT; AAG|AGA; CTA|TTG; CTG|TTC; GAG|AAT; CTA|TTT; TTG|CTT; TAC|TGG; GCC|GGA; AAT|AGC; CTT|TTA; ATT|TTG; TTA|CTT; GTT|ATA; CTC|TTG; TTT|TCA	6	AGG|GAA; TCG|AGC; TCG|AGT; AGT|TCC; TCG|AGT; TTG|ACA	32	357	8.96	9.8	54.06	47.43	38.56	-8.87
18	0.0103	0.03226	-0.01703	-0.01561	0.00359	-0.01836	0.01928	0	-0.0271	0.00637	0	-0.02584	0.02587	-0.06251	-0.02782	0.04117	-0.01107	0.01273	0.00642	0	0.01086	-0.05745	-0.06251	0.01273	0	0.00359	322	GTC|GTA; GTC|GTT; ACC|ACA; TCC|GCC; GCA|GCT; CCC|CCG; CCG|CCA; GCA|GCG; GGC|GGG; CAC|CAT; CTA|TTA; GCA|GCC; GCA|GCT; TAC|TAT; GCG|GCT; ATC|ATT; TTC|TTT; GTT|GTA; TAC|TAT; CTT|CTC; GGG|GGA; GAG|GAA; GTA|GTT; GTT|GTG; ATC|ATA; TGC|TGT; GGC|GGG; ACC|ACT; GAC|GAT; ACA|ACT; CCC|CCA; ATA|ATT; TCA|TCT; AGG|AGA; GCC|GCA; AAA|AAT; AGG|AGA; AGC|AGT; GAG|GAA; ATA|ATT; GAA|GAG; GAG|GAA; AAG|AAA; CAA|CAG; GGT…	48	CTT|TTG; CTT|TTA; GGG|AAG; ACG|GCA; GCT|GTC; TTA|CTT; CTC|TTA; CAC|TAT; TTA|CTT; ATG|AGA; AAT|GAA; GGG|AAG; GCC|ACT; GCG|GAA; TTG|CTT; CAG|AAA; AAC|GAT; CTT|TTG; ATA|CTT; CTA|TTG; TTG|CTA; ACC|TCA; TTA|CTT; TTG|CTA; CTA|TTG; CTC|TTA; GCA|ACG; GAA|AAG; AAC|GAG; CGG|AGA; CTT|TTA; CAA|GAG; AGG|AAA; CTC|TTA; CTT|TTC; CTC|TTG; GTT|GCA; ACA|TCC; TTA|CTT; GGA|GCT; ATT|AAA; AAA|TAC; GAG|GGT; AAG|CAA; AAG…	5	AAC|GTT; TCA|GGT; GCT|ATA; AGG|CTT; ATT|GAG	52	706	7.37	7.51	45.61	43.58	38.53	-5.05
180	0	-0.03337	0.00702	0.02983	-0.00775	0.01164	-0.06674	0.03374	0.01847	-0.00414	-6e-05	0.01467	-0.01054	0	0.00947	-0.01871	0.00725	0	-0.01322	-6e-05	0.01021	0	0	0	0.00878	-0.00775	27	ATT|ATG; ATA|ATG; GAT|AAT; CTA|CAA; TTA|ATA; TCA|ACA; AAG|AGG; GAG|GAT; AGA|AAA; ACA|ATA; ATC|GTC; GAA|GAT; ATG|ATA; CTT|ATT; GGA|AGA; AGA|AAA; AAA|AGA; AGA|AAA; GTT|ATT; ATT|ATG; AGG|AAG; GGG|GAG; AGG|AAG; AAG|AGG; GAG|GAT; AAT|AGT; AGA|AAA	3	GAA|AAT; AGC|GGA; CTA|GCA	1	AAA|GGC	31	350	8.86	1.14	7.71	39.81	39.43	-0.38
181	0	-0.00821	0.01142	-0.01757	-3e-05	0.00944	0	-0.00902	0.02902	-0.01061	0.01662	0.01829	-0.0182	0.03576	0.02399	-0.02442	0	0	-0.011	0.01662	-0.00814	0.02442	0.03576	0	-0.00736	-3e-05	125	GTA|GTT; GGA|GGT; GGG|GGA; CCA|CCT; TCT|TCA; ACG|ACA; CCA|CCT; CCC|CCT; GTG|GTA; CTA|CTC; CCG|CCA; CTA|CTT; TAT|TAC; CTA|CTT; GAG|GAA; CTG|CTA; AAG|AAA; GTT|GTC; CTT|CTC; TAC|TAT; AGG|AGA; GGC|GGA; GAG|GAA; ATT|ATA; AGG|AGA; CAG|CAA; AAG|AGG; GAC|GAT; GAT|GAC; AGG|AGA; CCG|CCT; GGG|GGA; GTT|GTG; CTG|CTA; GGA|GGC; GAC|GAT; TTC|TTT; CTA|CTG; ATA|ATT; GAG|AAG; GCC|GCT; AAG|AAA; AAG|GAG; GAT|GAC; ACT…	5	CTC|TTG; CTG|TTA; TTG|CTC; CGC|AGG; CGC|AGG	2	AGA|GTT; TCA|AGC	12	412	2.91	1.7	30.34	44.98	42.56	-2.42
182	0	-0.02601	0.02995	-0.03951	0.01462	0	-0.03928	-4e-05	0.08168	-0.00775	-0.02666	2e-05	-0.00511	0.04544	0.00843	0.00901	-0.01312	0	0.06455	-0.02666	-0.0189	-8e-05	0.04544	0	-0.02295	0.01462	7	ATA|GTA; GAT|GAA; ATA|GTA; AAT|AAA; AAA|AGA; AAA|AAC; GAA|AAA	14	TTA|GTT; TTA|ATT; ATA|GTT; GTA|ATT; GAA|TCA; ATA|GTT; TAT|TTC; GCT|TCC; GTA|ATT; GAA|AGA; CAT|AAG; AAA|AGG; TTA|ATC; AAA|AGG	4	GAA|AGG; CGT|AAA; TCA|ATG; CGT|ATG	25	383	6.53	4.7	1.83	38.03	38.73	0.7
183	-0.03335	0.01866	0.00616	-0.01715	0.00729	0	0.04446	-0.02999	0.01536	1e-05	-0.01566	-0.03249	0.02451	0.00013	-0.00864	0.03359	-0.01971	0.02038	0.02741	-0.01566	-0.03671	0.0234	0.00013	0.02038	-0.02438	0.00729	15	GAT|GAA; GAA|GAT; GAA|GAT; TTA|ATA; AAA|AGA; GAA|AAA; AAA|AGA; AAA|GAA; GAA|GTA; TTA|ATA; TTA|ATA; GTA|GGA; TTA|ATA; GAA|GAT; TGG|AGG	23	GCT|TCC; ATG|CTA; ACA|GTA; ACA|GAA; AAA|AGG; GCT|GAG; AAA|AGG; CAT|AAG; ACA|GTA; GCT|ACC; GAT|AGT; CAA|GAG; GCT|GTA; GAA|AGA; TTA|ATG; GTA|ATC; TTT|TAC; GAT|AGT; TCA|GCT; ACA|AGC; CGT|GCT; ACA|TCT; TCA|CTA	5	TTA|ACG; CCA|ATG; CGT|AAA; CGT|AAG; CGT|AAG	43	387	11.11	7.24	3.88	41.43	42.12	0.69
184	-0.03751	0.07138	-0.01924	-0.01588	0.03675	-0.01015	-0.03176	-0.02021	0	-0.01807	0.07934	0.01218	-0.01404	0.05265	0.03538	-0.01519	-0.01316	-0.02757	0	0.07934	-0.01836	0	0.05265	-0.02757	-0.02257	0.03675	17	CAC|TAC; AAA|AGA; GAT|AAT; GAC|GAG; CTG|ATG; CCT|ACT; AAG|CAG; GAA|GAT; AAA|GAA; GTA|TTA; GAA|AAA; CTT|ATT; TAC|TTC; GAT|GAG; GTT|ATT; GAC|AAC; GTA|TTA	9	AAT|GAA; AAA|AGT; AAT|GAG; CAG|ATG; AAA|GCA; TAC|CTC; AAC|CAA; ATG|TTA; ATG|TTA	1	AAG|TCT	27	397	6.8	2.52	4.28	40.81	40.64	-0.17
185	0.01136	-0.01801	0.01301	-0.01999	0.01335	-0.02939	0.01514	0	0.01618	-0.00366	0	0.01207	0	-0.15375	0.00858	0	-0.008	-0.00781	0.02443	0	0	-0.03446	-0.15375	-0.00781	0.00892	0.01335	201	AGG|AGA; CTA|CTT; ATC|ATT; GAC|GAT; GGT|GGC; GGG|GGA; AGG|AGA; CCA|CCC; ATT|ATA; GAA|GAG; CTG|CTC; GGC|GGA; GGA|GGC; ACG|ACT; TTG|TTA; GAA|GAG; TAC|TAT; GCG|GCA; AAC|AAT; ACG|ACA; CCA|CCC; GAC|GAT; CTC|CTT; GCT|GCC; ATT|ATA; CTA|CTT; GGC|GGG; GAC|GAT; CCC|CCT; CAG|CAA; GCT|GCA; AGC|AGT; GAC|GAT; ACG|ACT; GCG|GCC; CAT|CAC; CTG|CTA; ATA|ATC; GGC|GGA; GGA|GGG; AGG|AGA; GGG|GGA; TTC|TTT; GGA|GGT; GGG…	20	TTG|CTT; AAT|ACC; AAG|TAC; ACG|AGT; TTC|TAT; TTG|CTT; TTG|CTA; ATA|GTG; CTC|TTG; AGG|CGC; TTA|CTC; CTC|TTA; CTC|TTG; GAG|AAA; AAG|AGA; CTC|TTG; CTC|ATA; TTA|CTT; AGG|CGC; AGC|ACT	2	AAG|CCC; GGT|AAA	14	403	3.47	5.46	49.88	49.79	45.33	-4.46
[truncated: 765 more rows]

## Sheet: b
Amino acids groups: 1-foff/fanc
Cluster	van der Waals volume				Hydropathy				Isoelectric point			Hydrophilicity and PAI			Polarity and hydrophilicity			Polarity and volume					Polarity and hydropathy				Codon changes											GC content (%)
[truncated: 860 more rows]

## Sheet: a
Amino acids groups: 1-foff/fanc
[truncated: 861 more rows]
