# Supplementary material for: Molecular evolution of the hyperthermophilic archaea of the Pyrococcus genus: analysis of adaptation to different environmental conditions
Source: BMC Genomics. 2009 Dec 30;10:639. doi: 10.1186/1471-2164-10-639 (PMC2816203; doi:10.1186/1471-2164-10-639)
Supplement: Additional file 7 — Gapless alignment of 16S rRNA gene sequences in FASTA format. [file 1471-2164-10-639-S7.TXT]

>EU682399.1_Pyrococcus_sp._CH1
CACCGGCGGACGGCTCAGTAACACGTCGGTAACCTACCCTCGGGAGGGGGATAACCCCGG
GAAACTGGGGCTAATCCCCCATAGGCCTGGGGTACTGGAAGGTCCCCAGGCCGAAAGGG-
AGCCGTAAGGCT--CCGCCCGAGGATGGGCCGGCGGCCGATTAGGTAGTTGGTGGGGTAA
CGGCCCACCAAGCCGAAGATCGGTACGGGCCGTGAGAGCGGGAGCCCGGAGATGGACACT
GAGACACGGGTCCAGGCCCTACGGGGCGCAGCAGGCGCGAAACCTCCGCAATGCGGGAAA
CCGCGACGGGGGGACCCCCAGTGCCGTGCC-TCTGGCACGGCTTTTCCGGAGTGTAAAAA
GCTCCGGGAATAAGGGCTGGGCAAGGCCGGTGGCAGCCGCCGCGGTAATACCGGCGGCCC
GAGTGGTGGCCACTATTATTGGGCCTAAAGCGGCCGTAGCCGGGCCCGTAAGTCCCTGGC
GAAATCCCACGGCTCAACCGTGGGGCTCGCTGGGGATACTGCGGGCCTTGGG-ACCGGGA
GAGGCCGGGGGTACCCCCGGGGTAGGGGTGAAATCCTATAATCCCGGGGGGACCGCCAGT
GGCGAAGGCGCCCGGCTGGAACGGGTCCGACGGTGAGGGCCGAAGGCCAGGGGAGCGAAC
CGGATTAGATACCCGGGTAGTCCTGGCTGTAAAGGATGCGGGCTAGGTGTCGGGCGAGCT
TCGAGCTCGCCCGGTGCCGTAGGGAAGCCGTTAAGCCCGCCGCCTGGGGAGTACGGCCGC
AAGGCTGAAACTTAAAGGAATTGGCGGGGGAGCACTACAAGGGGTGGAGCGTGCGGTTTA
ATTGGATTCAACGCCGGGAACCTCACCGGGGGCGACGGCAGGATGAAGGCCAGGCTGAAG
GTCTTGCCGGACGCGCCGAGAGGAGGTGCATGGCCGCCGTCAGCTCGTACCGTGAGGCGT
CCACTTAAGTGTGGTAACGAGCGAGACCCGCGCCCCCAGTTGCCAGTCCCTCCCGCTCGG
GAGGGAGGCACTCTGGGGGGACTGCCGGCGA-TAAGCCGGAGGAAGGGGCGGGCGACGGT
AGGTCAGTATGCCCCGAAACCCCCGGGCTACACGCGCGCTACAATGGGCGGGACAATGGG
ACCCGACCCCGAAAGGGGAAGGGAATCCCCTAAACCCGCCCTCAGTTCGGATCGCGGGCT
GCAACTCGCCCGCGTGAAGCTGGAATCCCTAGTACCCGCGCGTCATCATCGCGCGGCGAA
TACGTCCCTGCTCCTTGCACACACCGCCCGTCACTCCACCCGAGCGGGGTCCGGGTGAGG
CCCAGTCT-CC---TT-C---GGGAGGCTGGGTCG
>AB235311.1_Pyrococcus_sp._95.12.1
CACCGGCGGACGGCTCAGTAACACGTCGGTAACCTACCCTCGGGAGGGGGATAACCCCGG
GAAACTGGGGCTAATCCCCCATAGGCCTGGGGTACTGGAAGGTCCCCAGGCCGAAAGGG-
AGCCGTAAGGCT--CCGCCCGAGGATGGGCCGGCGGCCGATTAGGTAGTTGGTGGGGTAA
CGGCCCACCAAGCCGAAGATCGGTACGGGCCGTGAGAGCGGGAGCCCGGAGATGGACACT
GAGACACGGGTCCAGGCCCTACGGGGCGCAGCAGGCGCGAAACCTCCGCAATGCGGGAAA
CCGCGACGGGGGGACCCCCAGTGCCGTGCC-TCTGGCACGGCTTTTCCGGAGTGTAAAAA
GCTCCGGGAATAAGGGCTGGGCAAGGCCGGTGGCAGCCGCCGCGGTAATACCGGCGGCCC
GAGTGGTGGCCACTATTATTGGGCCTAAAGCGGCCGTAGCCGGGCCCGTAAGTCCCTGGC
GAAATCCCACGGCTCAACCGTGGGGCTCGCTGGGGATACTGCGGGCCTTGGG-ACCGGGA
GAGGCCGGGGGTACCCCCGGGGTAGGGGTGAAATCCTATAATCCCGGGGGGACCGCCAGT
GGCGAAGGCGCCCGGCTGGAACGGGTCCGACGGTGAGGGCCGAAGGCCAGGGGAGCGAAC
CGGATTAGATACCCGGGTAGTCCTGGCTGTAAAGGATGCGGGCTAGGTGTCGGGCGAGCT
TCGAGCTCGCCCGGTGCCGTAGGGAAGCCGTTAAGCCCGCCGCCTGGGGAGTACGGCCGC
AAGGCTGAAACTTAAAGGAATTGGCGGGGGAGCACTACAAGGGGTGGAGCGTGCGGTTTA
ATTGGATTCAACGCCGGGAACCTCACCGGGGGCGACGGCAGGATGAAGGCCAGGCTGAAG
GTCTTGCCGGACGCGCCGAGAGGAGGTGCATGGCCGCCGTCAGCTCGTACCGTGAGGCGT
CCACTTAAGTGTGGTAACGAGCGAGACCCGCGCCCCCAGTTGCCAGTCCCTCCCGCTCGG
GAGGGAGGCACTCTGGGGGGACTGCCGGCGA-TAAGCCGGAGGAAGGGGCGGGCGACGGT
AGGTCAGTATGCCCCGAAACCCCCGGGCTACACGCGCGCTACAATGGGCGGGACAATGGG
ACCCGACCCCGAAAGGGGAAGGGAATCCCCTAAACCCGCCCTCAGTTCGGATCGCGGGCT
GCAACTCGCCCGCGTGAAGCTGGAATCCCTAGTACCCGCGTGTCATCATCGCGCGGCGAA
TACGTCCCTGCTCCTTGCACACACCGCCCGTCACTCCACCCGAGCGGAGTCCGGGTGAGG
CCTGATCT-CC---TT-C---GGGAGGTCAGGTCG
>DQ167233.1_Pyrococcus_sp._NA2
CACCGGCGGACGGCTCAGTAACACGTCGGTAACCTACCCTCGGGAGGGGGATAACCCCGG
GAAACTGGGGCTAATCCCCCATAGGCCTGGGGTACTGGAAGGTCCCCAGGCCGAAAGGG-
AGCCGTAAGGCT--CCGCCCGAGGATGGGCCGGCGGCCGATTAGGTAGTTGGTGGGGTAA
CGGCCCACCAAGCCGAAGATCGGTACGGGCCGTGAGAGCGGGAGCCCGGAGATGGACACT
GAGACACGGGTCCAGGCCCTACGGGGCGCAGCAGGCGCGAAACCTCCGCAATGCGGGAAA
CCGCGACGGGGGGACCCCCAGTGCCGTGCC-TCTGGCACGGCTTTTCCGGAGTGTAAAAA
GCTCCGGGAATAAGGGCTGGGCAAGGCCGGTGGCAGCCGCCGCGGTAATACCGGCGGCCC
GAGTGGTGGCCACTATTATTGGGCCTAAAGCGGCCGTAGCCGGGCCCGTAAGTCCCTGGC
GAAATCCCACGGCTCAACCGTGGGGCTCGCTGGGGATACTGCGGGCCTTGGG-ACCGGGA
GAGGCCGGGGGTACCCCCGGGGTAGGGGTGAAATCCTATAATCCCGGGGGGACCGCCAGT
GGCGAAGGCGCCCGGCTGGAACGGGTCCGACGGTGAGGGCCGAAGGCCAGGGGAGCGAAC
CGGATTAGATACCCGGGTAGTCCTGGCTGTAAAGGATGCGGGCTAGGTGTCGGGCGAGCT
TCGAGCTCGCCCGGTGCCGTAGGGAAGCCGTTAAGCCCGCCGCCTGGGGAGTACGGCCGC
AAGGCTGAAACTTAAAGGAATTGGCGGGGGAGCACTACAAGGGGTGGAGCGTGCGGTTTA
ATTGGATTCAAC-CCGGGAACCTTACCGGGGGCGACGGCAGGATGAAGGCCAGGCTGAAG
GTCTTGCCGGACGCGCCGAGAGGAGGTGCATGGCCGCCGTCAGCTCGTACCGTGAGGCGT
CCACTTAAGTGTGGTAACGAGCGAGACCCGCGCCCCCAGTTGCCAGTCCCTCCCGCTCGG
GAGGGAGGCACTCTGGGGGGACTGCCGGCGA-TAAGCCGGAGGAAGGGGCGGGCGACGGT
AGGTCAGTATGCCCCGAAACCCCCGGGCTACACGCGCGCTACAATGGGCGGGACAATGGG
TGCCGACCCCGAAAGGGGGAGGTAATCCCCTAAACCCGCCCTCAGTTCGGATCGCGGGCT
GCAACTCGCCCGCGTGAAGCTGGAATCCCTAGTACCCGCGCGTCATCATCGCGCGGCGAA
TACGTCCCTGCTCCTTGCACACACCGCCCGTCACTCCACCCGAGCGGGGCCTAGGTGAGG
CCCGATCTTCC---TTAC---GGGAGGTCGGGTCG
>BA000001.2_Pyrococcus_horikoshii_OT3
CACCGGCGGACGGCTCAGTAACACGTCGGTAACCTACCCTCGGGAGGGGGATAACCCCGG
GAAACTGGGGCTAATCCCCCATAGGCCTGGGGTACTGGAAGGTCCCCAGGCCGAAAGGG-
AGCCGTAAGGCT--CCGCCCGAGGATGGGCCGGCGGCCGATTAGGTAGTTGGTGGGGTAA
CGGCCCACCAAGCCGAAGATCGGTACGGGCCGTGAGAGCGGGAGCCCGGAGATGGACACT
GAGACACGGGTCCAGGCCCTACGGGGCGCAGCAGGCGCGAAACCTCCGCAATGCGGGAAA
CCGCGACGGGGGGACCCCCAGTGCCGTGCC-TCTGGCACGGCTTTTCCGGAGTGTAAAAA
GCTCCGGGAATAAGGGCTGGGCAAGGCCGGTGGCAGCCGCCGCGGTAATACCGGCGGCCC
GAGTGGTGGCCACTATTATTGGGCCTAAAGCGGCCGTAGCCGGGCCCGTAAGTCCCTGGC
GAAATCCCACGGCTCAACCGTGGGGCTCGCTGGGGATACTGCGGGCCTTGGG-ACCGGGA
GAGGCCGGGGGTACCCCCGGGGTAGGGGTGAAATCCTATAATCCCGGGGGGACCGCCAGT
GGCGAAGGCGCCCGGCTGGAACGGGTCCGACGGTGAGGGCCGAAGGCCAGGGGAGCGAAC
CGGATTAGATACCCGGGTAGTCCTGGCTGTAAAGGATGCGGGCTAGGTGTCGGGCGAGCT
TCGAGCTCGCCCGGTGCCGTAGGGAAGCCGTTAAGCCCGCCGCCTGGGGAGTACGGCCGC
AAGGCTGAAACTTAAAGGAATTGGCGGGGGAGCACTACAAGGGGTGGAGCGTGCGGTTTA
ATTGGATTCAACGCCGGGAACCTCACCGGGGGCGACGGCAGGATGAAGGCCAGGCTGAAG
GTCTTGCCGGACGCGCCGAGAGGAGGTGCATGGCCGCCGTCAGCTCGTACCGTGAGGCGT
CCACTTAAGTGTGGTAACGAGCGAGACCCGCGCCCCCAGTTGCCAGTCCCTCCCGCTCGG
GAGGGAGGCACTCTGGGGGGACTGCCGGCGA-TAAGCCGGAGGAAGGGGCGGGCGACGGT
AGGTCAGTATGCCCCGAAACCCCCGGGCTACACGCGCGCTACAATGGGCGGGACAATGGG
TGCCGACCCCGAAAGGGGGAGGTAATCCCCTAAACCCGCCCTCAGTTCGGATCGCGGGCT
GCAACTCGCCCGCGTGAAGCTGGAATCCCTAGTACCCGCGCGTCATCATCGCGCGGCGAA
TACGTCCCTGCTCCTTGCACACACCGCCCGTCACTCCACCCGAGCGGGGCCTAGGTGAGG
CCCGATCT-CC---TT-C---GGGAGGTCGGGTCG
>NC_000868.1_Pyrococcus_abyssi_GE5
CACCGGCGGACGGCTCAGTAACACGTCGGTAACCTACCCTCGGGAGGGGGATAACCCCGG
GAAACTGGGGCTAATCCCCCATAGGCCTGGGGTACTGGAAGGTCCCCAGGCCGAAAGGG-
AGCCGTAAGGCT--CCGCCCGAGGATGGGCCGGCGGCCGATTAGGTAGTTGGTGGGGTAA
CGGCCCACCAAGCCGAAGATCGGTACGGGCCGTGAGAGCGGGAGCCCGGAGATGGACACT
GAGACACGGGTCCAGGCCCTACGGGGCGCAGCAGGCGCGAAACCTCCGCAATGCGGGAAA
CCGCGACGGGGGGACCCCCAGTGCCGTGCC-TCTGGCACGGCTTTTCCGGAGTGTAAAAA
GCTCCGGGAATAAGGGCTGGGCAAGGCCGGTGGCAGCCGCCGCGGTAATACCGGCGGCCC
GAGTGGTGGCCACTATTATTGGGCCTAAAGCGGCCGTAGCCGGGCCCGTAAGTCCCTGGC
GAAATCCCACGGCTCAACCGTGGGGCTCGCTGGGGATACTGCGGGCCTTGGG-ACCGGGA
GAGGCCGGGGGTACCCCCGGGGTAGGGGTGAAATCCTATAATCCCGGGGGGACCGCCAGT
GGCGAAGGCGCCCGGCTGGAACGGGTCCGACGGTGAGGGCCGAAGGCCAGGGGAGCGAAC
CGGATTAGATACCCGGGTAGTCCTGGCTGTAAAGGATGCGGGCTAGGTGTCGGGCGAGCT
TCGAGCTCGCCCGGTGCCGTAGGGAAGCCGTTAAGCCCGCCGCCTGGGGAGTACGGCCGC
AAGGCTGAAACTTAAAGGAATTGGCGGGGGAGCACTACAAGGGGTGGAGCGTGCGGTTTA
ATTGGATTCAACGCCGGGAACCTCACCGGGGGCGACGGCAGGATGAAGGCCAGGCTGAAG
GTCTTGCCGGACGCGCCGAGAGGAGGTGCATGGCCGCCGTCAGCTCGTACCGTGAGGCGT
CCACTTAAGTGTGGTAACGAGCGAGACCCGCGCCCCCAGTTGCCAGTCCCTCCCGCTCGG
GAGGGAGGCACTCTGGGGGGACTGCCGGCGA-TAAGCCGGAGGAAGGGGCGGGCGACGGT
AGGTCAGTATGCCCCGAAACCCCCGGGCTACACGCGCGCTACAATGGGCGGGACAATGGG
TGCCGACCCCGAAAGGGGGAGGTAATCCCCTAAACCCGCCCTCAGTTCGGATCGCGGGCT
GCAACTCGCCCGCGTGAAGCTGGAATCCCTAGTACCCGCGCGTCATCATCGCGCGGCGAA
TACGTCCCTGCTCCTTGCACACACCGCCCGTCACTCCACCCGAGCGGGGCCTAGGTGAGG
CCCGATCT-CC---TT-C---GGGAGGTCGGGTCG
>AY017173.1_Pyrococcus_sp._MZ4
CACCGGCGGACGGCTCAGTAACACGTCGGTAACCTACCCTCGGGAGGGGGATAACCCCGG
GAAACTGGGGCTAATCCCCCATAGGCCTGGGGTACTGGAAGGTCCCCAGGCCGAAAGGGG
A-CCGTTAGG-T-CCCGCCCGAGGATGGGCCGGCGGCCGATTAGGTAGTTGGTGGGGTAA
CGGCCCACCAAGCCGAAGATCGGTACGGGCCGTGAGAGCGGGAGCCCGGAGATGGACACT
GAGACACGGGTCCAGGCCCTACGGGGCGCAGCAGGCGCGAAACCTCCGCAATGCGGGAAA
CCGCGACGGGGGGACCCCCAGTGCCGTGCC-TCTGGCACGGCTTTTCCGGAGTGTAAAAA
GCTCCGGGAATAAGGGCTGGGCAAGGCCGGTGGCAGCCGCCGCGGTAATACCGGCGGCCC
GAGTGGTGGCCACTATTATTGGGCCTAAAGCGGCCGTAGCCGGGCCCGTAAGTCCCTGGC
GAAATCCCACGGCTCAACCGTGGGGCTCGCTGGGGATACTGCGGGCCTTGGG-ACCGGGA
GAGGCCGGGGGTACCCCCGGGGTAGGGGTGAAATCCTATAATCCCGGGGGGACCGCCAGT
GGCGAAGGCGCCCGGCTGGAACGGGTCCGACGGTGAGGGCCGAAGGCCAGGGGAGCGAAC
CGGATTAGATACCCGGGTAGTCCTGGCTGTAAAGGATGCGGGCTAGGTGTCGGGCGAGCT
TCGAGCTCGCCCGGTGCCGTAGGGAAGCCGTTAAGCCCGCCGCCTGGGGAGTACGGCCGC
AAGGCTGAAACTTAAAGGAATTGGCGGGGGAGCACTACAAGGGGTGGAGCGTGCGGTTCA
ATTGGATTCAACGCCGGGAACCTTACCGGGGGCGACGGCAGGATGAAGGCCAGGCTGAAG
GTCTTGCCGGACGCGCCGAGAGGAGGTGCATGGCCGCCGTCAGCTCGTACCGTGAGGCGT
CCACTTAAGTGTGGTAACGAGCGAGACCCGCGCCCCCAGTTGCCAGTCCCTCCCGCTTGG
GAGGGAGGCACTCTGGGGGGACTGCCGGCGA-TAAGCCGGAGGAAGGGGCGGGCGACGGT
AGGTCAGTATGCCCCGAAACCCCCGGGCTACACGCGCGCTACAATGGGCGGGACAATGGG
ACCCGACCCCGAAAGGGGAAGGGAATCCCCTAAACCCGCCCTCAGTTCGGATCGCGGGCT
GCAACTCGCCCGCGTGAAGCTGGAATCCCTAGTACCCGCGCGTCATCATCGCGCGGCGAA
TACGTCCCTGCTCCTTGCACACACCGCCCGTCACTCCACCCGAGCGGGGCCCGGGTGAGG
CCCGATCT-CC---TT-C---GGGAGGTCGGGTCG
>AY017182.1_Pyrococcus_sp._MZ14
CACCGGCGGACGGCTCAGTAACACGTCGGTAACCTACCCTCGGGAGGGGGATAACCCCGG
GAAACTGGGGCTAATCCCCCATAGGCCTGGGGTACTGGAAGGTCCCCAGGCCGAAAGGG-
A-CCGTAAGG-T--CCGCCCGAGGATGGGCCGGCGGCCGATTAGGTAGTTGGTGGGGTAA
CGGCCCACCAAGCCGAAGATCGGTACGGGCCGTGAGAGCGGGAGCCCGGAGATGGACACT
GAGACACGGGTCCAGGCCCTACGGGGCGCAGCAGGCGCGAAACCTCCGCAATGCGGGAAA
CCGCGACGGGGGGACCCCCAGTGCCGTGCC-TCTGGCACGGCTTTTCCGGAGTGTAAAAA
GCTCCGGGAATAAGGGCTGGGCAAGGCCGGTGGCAGCCGCCGCGGTAATACCGGCGGCCC
GAGTGGTGGCCACTATTATTGGGCCTAAAGCGGCCGTAGCCGGGCCCGTAAGTCCCTGGC
GAAATCCCACGGCTCAACCGTGGGGCTCGCTGGGGATACTGCGGGCCTTGGG-ACCGGGA
GAGGCCGGGGGTACCCCCGGGGTAGGGGTGAAATCCTATAATCCCGGGGGGACCGCCAGT
GGCGAAGGCGCCCGGCTGGAACGGGTCCGACGGTGAGGGCCGAAGGCCAGGGGAGCGAAC
CGGATTAGATACCCGGGTAGTCCTGGCTGTAAAGGATGCGGGCTAGGTGTCGGGCGAGCT
TCGAGCTCGCCCGGTGCCGTAGGGAAGCCGTTAAGCCCGCCGCCTGGGGAGTACGGCCGC
AAGGCTGAAACTTAAAGGAATTGGCGGGGGAGCACTACAAGGGGTGGAGCGTGCGGTTTA
ATTGGATTCAACGCCGGGAACCTCACCGGGGGCGACGGCAGGATGAAGGCCAGGCTGAAG
GTCTTGCCGGACGCGCCGAGAGGAGGTGCATGGCCGCCGTCAGCTCGTACCGTGAGGCGT
CCACTTAAGTGTGGTAACGAGCGAGACCCGCGCCCCCAGTTGCCAGTCCCTCCCGCTCGG
GAGGGAGGCACTCTGGGGGGACTGCCGGCGA-TAAGCCGGAGGAAGGGGCGGGCGACGGT
AGGTCAGTATGCCCCGAAACCCCCGGGCTACACGCGCGCTACAATGGGCGGGACAATGGG
ACCCGACCCCGAAAGGGGAAGGGAATCCCCTAAACCCGCCCTCAGTTCGGATCGCGGGCT
GCAACTCGCCCGCGTGAAGCTGGAATCCCTAGTACCCGCGCGTCATCATCGCGCGGCGAA
TACGTCCCTGCTCCTTGCACACACCGCCCGTCACTCCACCCGAGCGGGGTCCGGGTGAGG
CCCAGTCT-CC---TT-C---GGGAGGCTGGGTCG
>NC_003413.1_Pyrococcus_furiosus_DSM_3638
CACCGGCGGACGGCTCAGTAACACGTCGGTAACCTACCCTCGGGAGGGGGATAACCCCGG
GAAACTGGGGCTAATCCCCCATAGGCCTGGGGTACTGGAAGGTCCCCAGGCCGAAAGGG-
AGCCGTAAGGCT--CCGCCCGAGGATGGGCCGGCGGCCGATTAGGTAGTTGGTGGGGTAA
CGGCCCACCAAGCCGAAGATCGGTACGGGCCGTGAGAGCGGGAGCCCGGAGATGGACACT
GAGACACGGGTCCAGGCCCTACGGGGCGCAGCAGGCGCGAAACCTCCGCAATGCGGGAAA
CCGCGACGGGGGGACCCCCAGTGCCGTGCC-TCTGGCACGGCTTTTCCGGAGTGTAAAAA
GCTCCGGGAATAAGGGCTGGGCAAGGCCGGTGGCAGCCGCCGCGGTAATACCGGCGGCCC
GAGTGGTGGCCACTATTATTGGGCCTAAAGCGGCCGTAGCCGGGCCCGTAAGTCCCTGGC
GAAATCCCACGGCTCAACCGTGGGGCTCGCTGGGGATACTGCGGGCCTTGGG-ACCGGGA
GAGGCCGGGGGTACCCCCGGGGTAGGGGTGAAATCCTATAATCCCGGGGGGACCGCCAGT
GGCGAAGGCGCCCGGCTGGAACGGGTCCGACGGTGAGGGCCGAAGGCCAGGGGAGCGAAC
CGGATTAGATACCCGGGTAGTCCTGGCTGTAAAGGATGCGGGCTAGGTGTCGGGCGAGCT
TCGAGCTCGCCCGGTGCCGTAGGGAAGCCGTTAAGCCCGCCGCCTGGGGAGTACGGCCGC
AAGGCTGAAACTTAAAGGAATTGGCGGGGGAGCACTACAAGGGGTGGAGCGTGCGGTTTA
ATTGGATTCAACGCCGGGAACCTCACCGGGGGCGACGGCAGGATGAAGGCCAGGCTGAAG
GTCTTGCCGGACGCGCCGAGAGGAGGTGCATGGCCGCCGTCAGCTCGTACCGTGAGGCGT
CCACTTAAGTGTGGTAACGAGCGAGACCCGCGCCCCCAGTTGCCAGTCCCTCCCGCTCGG
GAGGGAGGCACTCTGGGGGGACTGCCGGCGA-TAAGCCGGAGGAAGGGGCGGGCGACGGT
AGGTCAGTATGCCCCGAAACCCCCGGGCTACACGCGCGCTACAATGGGCGGGACAATGGG
ACCCGACCCCGAAAGGGGAAGGGAATCCCCTAAACCCGCCCTCAGTTCGGATCGCGGGCT
GCAACTCGCCCGCGTGAAGCTGGAATCCCTAGTACCCGCGTGTCATCATCGCGCGGCGAA
TACGTCCCTGCTCCTTGCACACACCGCCCGTCACTCCACCCGAGCGGAGTCCGGGTGAGG
CCTGATCT-CC---TT-C---GGGAGGTCAGGTCG
>AY519654.1_Pyrococcus_woesei_DSM_3773
CACCGGCGGACGGCTCAGTAACACGTCGGTAACCTACCCTCGGGAGGGGGATAACCCCGG
GAAACTGGGGCTAATCCCCCATAGGCCTGGGGTACTGGAAGGTCCCCAGGCCGAAAGGG-
AGCCGTAAGGCT--CCGCCCGAGGATGGGCCGGCGGCCGATTAGGTAGTTGGTGGGGTAA
CGGCCCACCAAGCCGAAGATCGGTACGGGCCGTGAGAGCGGGAGCCCGGAGATGGACACT
GAGACACGGGTCCAGGCCCTACGGGGCGCAGCAGGCGCGAAACCTCCGCAATGCGGGAAA
CCGCGACGGGGGGACCCCCAGTGCCGTGCC-TCTGGCACGGCTTTTCCGGAGTGTAAAAA
GCTCCGGGAATAAGGGCTGGGCAAGGCCGGTGGCAGCCGCCGCGGTAATACCGGCGGCCC
GAGTGGTGGCCACTATTATTGGGCCTAAAGCGGCCGTAGCCGGGCCCGTAAGTCCCTGGC
GAAATCCCACGGCTCAACCGTGGGGCTCGCTGGGGATACTGCGGGCCTTGGG-ACCGGGA
GAGGCCGGGGGTACCCCCGGGGTAGGGGTGAAATCCTATAATCCCGGGGGGACCGCCAGT
GGCGAAGGCGCCCGGCTGGAACGGGTCCGACGGTGAGGGCCGAAGGCCAGGGGAGCGAAC
CGGATTAGATACCCGGGTAGTCCTGGCTGTAAAGGATGCGGGCTAGGTGTCGGGCGAGCT
TCGAGCTCGCCCGGTGCCGTAGGGAAGCCGTTAAGCCCGCCGCCTGGGGAGTACGGCCGC
AAGGCTGAAACTTAAAGGAATTGGCGGGGGAGCACTACAAGGGGTGGAGCGTGCGGTTTA
ATTGGATTCAACGCCGGGAACCTCACCGGGGGCGACGGCAGGATGAAGGCCAGGCTGAAG
GTCTTGCCGGACGCGCCGAGAGGAGGTGCATGGCCGCCGTCAGCTCGTACCGTGAGGCGT
CCACTTAAGTGTGGTAACGAGCGAGACCCGCGCCCCCAGTTGCCAGTCCCTCCCGCTCGG
GAGGGAGGCACTCTGGGGGGACTGCCGGCGA-TAAGCCGGAGGAAGGGGCGGGCGACGGT
AGGTCAGTATGCCCCGAAACCCCCGGGCTACACGCGCGCTACAATGGGCGGGACAATGGG
ACCCGACCCCGAAAGGGGAAGGGAATCCCCTAAACCCGCCCTCAGTTCGGATCGCGGGCT
GCAACTCGCCCGCGTGAAGCTGGAATCCCTAGTACCCGCGTGTCATCATCGCGCGGCGAA
TACGTCCCTGCTCCTTGCACACACCGCCCGTCACTCCACCCGAGCGGAGTCCGGGTGAGG
CCTGATCT-CC---TT-C---GGGAGGTCAGGTCG
>AY099172.1_Thermococcus_barophilus_DSM_11836
CACCGGCGGACGGCTCAGTAACACGTCGGTAACCTACCCTCGGGAGGGGGATAACCCCGG
GAAACTGGGGCTAATCCCCCATAGGTGTGGGGTACTGGAAGGTCCCCACACCGAAAGGGG
--CC-TC---GTGCCCGCCCGAGGATGGGCCGGCGGCCGATTAGGTAGTTGGTGGGGTAA
CGGCCCACCAAGCCGAAGATCGGTACGGGCCATGAGAGTGGGAGCCCGGAGATGGACACT
GAGACACGGGTCCAGGCCCTACGGGGCGCAGCAGGCGCGAAACCTCCGCAATGCGGGAAA
CCGCGACGGGGGGACCCCCAGTGCCGTG-CAAC-GCCACGGCTTTTCCGGAGTGTAAAAA
GCTCCGGGAATAAGGGCTGGGCAAGGCCGGTGGCAGCCGCCGCGGTAATACCGGCGGCCC
GAGTGGTGGCCGCTATTATTGGGCCTAAAGCGTCCGTAGCCGGGCCCGTAAGTCCCTGGC
GAAATCCCACGGCTCAACCGTGGGGCTTGCTGGGGATACTGCGGGCCTTGGG-ACCGGGA
GAGGCGGGGGGTACCCCTGGGGTAGGGGTGAAATCCTATAATCCCAGGGGGACCGCCAGT
GGCGAAGGCGCCCCGCTGGAACGGGTCCGACGGTGAGGGACGAAGGCCAGGGGAGCGAAC
CGGATTAGATACCCGGGTAGTCCTGGCTGTAAAGGATGCGGGCTAGGTGTCGGGCGAGCT
CCGAGCTCGCCCGGTGCCGTAGGGAAGCCGTTAAGCCCGCCGCCTGGGGAGTACGGCCGC
AAGGCTGAAACTTAAAGGAATTGGCGGGGGAGCACTACAAGGGGTGGAGCGTGCGGTTTA
ATTGGATTCAACGCCGGGAACCTCACCGGGGGCGACGGCAGGATGAAGGCCAGGCTGAAG
GTCTTGCCGGACACGCCGAGAGGAGGTGCATGGCCGCCGTCAGCTCGTACCGTGAGGCGT
CCACTTAAGTGTGGTAACGAGCGAGACCCGCGCCCCCAGTTGCCAGTCCCTCCCGAT-GG
GAGGGAGGCACTCTGGGGGGACCGCCGGCGA-TAAGCCGGAGGAAGGAGCGGGCGACGGT
AGGTCAGTATGCCCCGAAACCCCCGGGCTACACGCGCGCTACAATGGGCGGGACAATGGG
ATCCGACCCCGAAAGGGGAAGGGAATCCCCTAAACCCGCCCTCAGTTCGGATCGCGGGCT
GCAACTCGCCCGCGTGAAGCTGGAATCCCTAGTACCCGCGTGTCATCATCGCGCGGCGAA
TACGTCCCTGCTCCTTGCACACACCGCCCGTCACTCCACCCGAGCGGGGTCCGGATGAGG
CCCCGTC-GCCGGCTCTGACCGGATGGCGGGGTCG
>AY099169.1_Pyrococcus_horikoshii_DSM_12428
CACCGGCGGACGGCTCAGTAACACGTCGGTAACCTACCCTCGGGAGGGGGATAACCCCGG
GAAACTGGGGCTAATCCCCCATAGGCCTGGGGTACTGGAAGGTCCCCAGGCCGAAAGGG-
AGCCGTAAGGCT--CCGCCCGAGGATGGGCCGGCGGCCGATTAGGTAGTTGGTGGGGTAA
CGGCCCACCAAGCCGAAGATCGGTACGGGCCGTGAGAGCGGGAGCCCGGAGATGGACACT
GAGACACGGGTCCAGGCCCTACGGGGCGCAGCAGGCGCGAAACCTCCGCAATGCGGGAAA
CCGCGACGGGGGGACCCCCAGTGCCGTGCC-TCTGGCACGGCTTTTCCGGAGTGTAAAAA
GCTCCGGGAATAAGGGCTGGGCAAGGCCGGTGGCAGCCGCCGCGGTAATACCGGCGGCCC
GAGTGGTGGCCACTATTATTGGGCCTAAAGCGGCCGTAGCCGGGCCCGTAAGTCCCTGGC
GAAATCCCACGGCTCAACCGTGGGGCTCGCTGGGGATACTGCGGGCCTTGGG-ACCGGGA
GAGGCCGGGGGTACCCCCGGGGTAGGGGTGAAATCCTATAATCCCGGGGGGACCGCCAGT
GGCGAAGGCGCCCGGCTGGAACGGGTCCGACGGTGAGGGCCGAAGGCCAGGGGAGCGAAC
CGGATTAGATACCCGGGTAGTCCTGGCTGTAAAGGATGCGGGCTAGGTGTCGGGCGAGCT
TCGAGCTCGCCCGGTGCCGTAGGGAAGCCGTTAAGCCCGCCGCCTGGGGAGTACGGCCGC
AAGGCTGAAACTTAAAGGAATTGGCGGGGGAGCACTACAAGGGGTGGAGCGTGCGGTTTA
ATTGGATTCAACGCCGGGAACCTCACCGGGGGCGACGGCAGGATGAAGGCCAGGCTGAAG
GTCTTGCCGGACGCGCCGAGAGGAGGTGCATGGCCGCCGTCAGCTCGTACCGTGAGGCGT
CCACTTAAGTGTGGTAACGAGCGAGACCCGCGCCCCCAGTTGCCAGTCCCTCCCGCTCGG
GAGGGAGGCACTCTGGGGGGACTGCCGGCGA-TAAGCCGGAGGAAGGGGCGGGCGACGGT
AGGTCAGTATGCCCCGAAACCCCCGGGCTACACGCGCGCTACAATGGGCGGGACAATGGG
ACCCGACCCCGAAAGGGGAAGGGAATCCCCTAAACCCGCCCTCAGTTCGGATCGCGGGCT
GCAACTCGCCCGCGTGAAGCTGGAATCCCTAGTACCCGCGTGTCATCATCGCGCGGCGAA
TACGTCCCTGCTCCTTGCACACACCGCCCGTCACTCCACCCGAGCGGAGTCCGGGTGAGG
CCTGATCT-CC---TT-C---GGGAGGTCAGGTCG
>AY099168.1_Pyrococcus_glycovorans_AL585
CACCGGCGGACGGCTCAGTAACACGTCGGTAACCTACCCTCGGGAGGGGGATAACCCCGG
GAAACTGGGGCTAATCCCCCATAGGCCTGGGGTACTGGAAGGTCCCCAGGCCGAAAGGGG
A-CCGTAAGG-T-CCCGCCCGAGGATGGGCCGGCGGCCGATTAGGTAGTTGGTGGGGTAA
CGGCCCACCAAGCCGAAGATCGGTACGGGCCGTGAGAGCGGGAGCCCGGAGATGGACACT
GAGACACGGGTCCAGGCCCTACGGGGCGCAGCAGGCGCGAAACCTCCGCAATGCGGGAAA
CCGCGACGGGGGGACCCCCAGTGCCGTGCC-TCTGGCACGGCTTTTCCGGAGTGTAAAAA
GCTCCGGGAATAAGGGCTGGGCAAGGCCGGTGGCAGCCGCCGCGGTAATACCGGCGGCCC
GAGTGGTGGCCACTATTATTGGGCCTAAAGCGGCCGTAGCCGGGCCCGTAAGTCCCTGGC
GAAATCCCACGGCTCAACCGTGGGGCTCGCTGGGGATACTGCGGGCCTTGGG-ACCGGGA
GAGGCCGGGGGTACCCCCGGGGTAGGGGTGAAATCCTATAATCCCGGGGGGACCGCCAGT
GGCGAAGGCGCCCGGCTGGAACGGGTCCGACGGTGAGGGCCGAAGGCCAGGGGAGCGAAC
CGGATTAGATACCCGGGTAGTCCTGGCTGTAAAGGATGCGGGCTAGGTGTCGGGCGAGCT
TCGAGCTCGCCCGGTGCCGTAGGGAAGCCGTTAAGCCCGCCGCCTGGGGAGTACGGCCGC
AAGGCTGAAACTTAAAGGAATTGGCGGGGGAGCACTACAAGGGGTGGAGCGTGCGGTTTA
ATTGGATTCAACGCCGGGAACCTCACCGGGGGCGACGGCAGGATGAAGGCCAGGCTGAAG
GTCTTGCCGGACGCGCCGAGAGGAGGTGCATGGCCGCCGTCAGCTCGTACCGTGAGGCGT
CCACTTAAGTGTGGTAACGAGCGAGACCCGCGCCCCCAGTTGCCAGTCCCTCCCGCTCGG
GAGGGAGGCACTCTGGGGGGACTGCCGGCGA-TAAGCCGGAGGAAGGGGCGGGCGACGGT
AGGTCAGTATGCCCCGAAACCCCCGGGCTACACGCGCGCTACAATGGGCGGGACAATGGG
ACCCGACCCCGAAAGGGGAAGGGAATCCCCTAAACCCGCCCTCAGTTCGGATCGCGGGCT
GCAACTCGCCCGCGTGAAGCTGGAATCCCTAGTACCCGCGCGTCATCATCGCGCGGCGAA
TACGTCCCTGCTCCTTGCACACACCGCCCGTCACTCCACCCGAGCGGGGCCCGGGTGAGG
CCCGATCT-CC---TT-C---GGGAGGTCGGGTCG
>AY099166.1_Pyrococcus_abyssi_GE23
CACCGGCGGACGGCTCAGTAACACGTCGGTAACCTACCCTCGGGAGGGGGATAACCCCGG
GAAACTGGGGCTAATCCCCCATAGGCCTGGGGTACTGGAAGGTCCCCAGGCCGAAAGGG-
AGCCGTAAGGCT--CCGCCCGAGGATGGGCCGGCGGCCGATTAGGTAGTTGGTGGGGTAA
CGGCCCACCAAGCCGAAGATCGGTACGGGCCGTGAGAGCGGGAGCCCGGAGATGGACACT
GAGACACGGGTCCAGGCCCTACGGGGCGCAGCAGGCGCGAAACCTCCGCAATGCGGGAAA
CCGCGACGGGGGGACCCCCAGTGCCGTGCC-TCTGGCACGGCTTTTCCGGAGTGTAAAAA
GCTCCGGGAATAAGGGCTGGGCAAGGCCGGTGGCAGCCGCCGCGGTAATACCGGCGGCCC
GAGTGGTGGCCACTATTATTGGGCCTAAAGCGGCCGTAGCCGGGCCCGTAAGTCCCTGGC
GAAATCCCACGGCTCAACCGTGGGGCTCGCTGGGGATACTGCGGGCCTTGGG-ACCGGGA
GAGGCCGGGGGTACCCCCGGGGTAGGGGTGAAATCCTATAATCCCGGGGGGACCGCCAGT
GGCGAAGGCGCCCGGCTGGAACGGGTCCGACGGTGAGGGCCGAAGGCCAGGGGAGCGAAC
CGGATTAGATACCCGGGTAGTCCTGGCTGTAAAGGATGCGGGCTAGGTGTCGGGCGAGCT
TCGAGCTCGCCCGGTGCCGTAGGGAAGCCGTTAAGCCCGCCGCCTGGGGAGTACGGCCGC
AAGGCTGAAACTTAAAGGAATTGGCGGGGGAGCACTACAAGGGGTGGAGCGTGCGGTTTA
ATTGGATTCAACGCCGGGAACCTCACCGGGGGCGACGGCAGGATGAAGGCCAGGCTGAAG
GTCTTGCCGGACGCGCCGAGAGGAGGTGCATGGCCGCCGTCAGCTCGTACCGTGAGGCGT
CCACTTAAGTGTGGTAACGAGCGAGACCCGCGCCCCCAGTTGCCAGTCCCTCCCGCTCGG
GAGGGAGGCACTCTGGGGGGACTGCCGGCGA-TAAGCCGGAGGAAGGGGCGGGCGACGGT
AGGTCAGTATGCCCCGAAACCCCCGGGCTACACGCGCGCTACAATGGGCGGGACAATGGG
TGCCGACCCCGAAAGGGGGAGGTAATCCCCTAAACCCGCCCTCAGTTCGGATCGCGGGCT
GCAACTCGCCCGCGTGAAGCTGGAATCCCTAGTACCCGCGCGTCATCATCGCGCGGCGAA
TACGTCCCTGCTCCTTGCACACACCGCCCGTCACTCCACCCGAGCGGGGCCTAGGTGAGG
CCCGATCT-CC---TT-C---GGGAGGTCGGGTCG
>AY099164.1_Pyrococcus_sp._32-4
CACCGGCGGACGGCTCAGTAACACGTCGGTAACCTACCCTCGGGAGGGGGATAACCCCGG
GAAACTGGGGCTAATCCCCCATAGGCCTGGGGTACTGGAAGGTCCCCAGGCCGAAAGGGG
A-CCGTAAGG-T-CCCGCCCGAGGATGGGCCGGCGGCCGATTAGGTAGTTGGTGGGGTAA
CGGCCCACCAAGCCGAAGATCGGTACGGGCCGTGAGAGCGGGAGCCCGGAGATGGACACT
GAGACACGGGTCCAGGCCCTACGGGGCGCAGCAGGCGCGAAACCTCCGCAATGCGGGAAA
CCGCGACGGGGGGACCCCCAGTGCCGTGCC-TCTGGCACGGCTTTTCCGGAGTGTAAAAA
GCTCCGGGAATAAGGGCTGGGCAAGGCCGGTGGCAGCCGCCGCGGTAATACCGGCGGCCC
GAGTGGTGGCCACTATTATTGGGCCTAAAGCGGCCGTAGCCGGGCCCGTAAGTCCCTGGC
GAAATCCCACGGCTCAACCGTGGGGCTCGCTGGGGATACTGCGGGCCTTGGG-ACCGGGA
GAGGCCGGGGGTACCCCCGGGGTAGGGGTGAAATCCTATAATCCCGGGGGGACCGCCAGT
GGCGAAGGCGCCCGGCTGGAACGGGTCCGACGGTGAGGGCCGAAGGCCAGGGGAGCGAAC
CGGATTAGATACCCGGGTAGTCCTGGCTGTAAAGGATGCGGGCTAGGTGTCGGGCGAGCT
TCGAGCTCGCCCGGTGCCGTAGGGAAGCCGTTAAGCCCGCCGCCTGGGGAGTACGGCCGC
AAGGCTGAAACTTAAAGGAATTGGCGGGGGAGCACTACAAGGGGTGGAGCGTGCGGTTTA
ATTGGATTCAACGCCGGGAACCTCACCGGGGGCGACGGCAGGATGAAGGCCAGGCTGAAG
GTCTTGCCGGACGCGCCGAGAGGAGGTGCATGGCCGCCGTCAGCTCGTACCGTGAGGCGT
CCACTTAAGTGTGGTAACGAGCGAGACCCGCGCCCCCAGTTGCCAGTCCCTCCCGCT-GG
GAGGGAGGCACTCTGGGGGGACTGCCGGCGA-TAAGCCGGAGGAAGGGGCGGGCGACGGT
AGGTCAGTATGCCCCGAAACCCCCGGGCTACACGCGCGCTACAATGGGCGGGACAATGGG
ACCCGACCCCGAAAGGGGAAGGGAATCCCCTAAACCCGCCCTCAGTTCGGATCGCGGGCT
GCAACTCGCCCGCGTGAAGCTGGAATCCCTAGTACCCGCGCGTCATCATCGCGCGGCGAA
TACGTCCCTGCTCCTTGCACACACCGCCCGTCACTCCACCCGAGCGGGGCCCGGGTGAGG
CCCGATCT-CC---TT-C---GGGAGGTCGGGTCG
>AJ419868.1_Pyrococcus_sp._MV1019
CACCGGCGGACGGCTCAGTAACACGTCGGTAACCTACCCTCGGGAGGGGGATAACCCCGG
GAAACTGGGGCTAATCCCCCATAGGCCTGGGGTACTGGAAGGTCCCCAGGCCGAAAGGG-
AGCCGTAAGGCT--CCGCCCGAGGATGGGCCGGCGGCCGATTAGGTAGTTGGTGGGGTAA
CGGCCCACCAAGCCGAAGATCGGTACGGGCCGTGAGAGCGGGAGCCCGGAGATGGACACT
GAGACACGGGTCCAGGCCCTACGGGGCGCAGCAGGCGCGAAACCTCCGCAATGCGGGAAA
CCGCGACGGGGGGACCCCCAGTGCCGTGCC-TCTGGCACGGCTTTTCCGGAGTGTAAAAA
GCTCCGGGAATAAGGGCTGGGCAAGGCCGGTGGCAGCCGCCGCGGTAATACCGGCGGCCC
GAGTGGTGGCCACTATTATTGGGCCTAAAGCGGCCGTAGCCGGGCCCGTAAGTCCCTGGC
GAAATCCCACGGCTCAACCGTGGGGCTCGCTGGGGATACTGCGGGCCTTGGG-ACCGGGA
GAGGCCGGGGGTACCCCCGGGGTAGGGGTGAAATCCTATAATCCCGGGGGGACCGCCAGT
GGCGAAGGCGCCCGGCTGGAACGGGTCCGACGGTGAGGGCCGAAGGCCAGGGGAGCGAAC
CGGATTAGATACCCGGGTAGTCCTGGCTGTAAAGGATGCGGGCTAGGTGTCGGGCGAGCT
TCGAGCTCGCCCGGTGCCGTAGGGAAGCCGTTAAGCCCGCCGCCTGGGGAGTACGGCCGC
AAGGCTGAAACTTAAAGGAATTGGCGGGGGAGCACTACAAGGGGTGGAGCGTGCGGTTTA
ATTGGATTCAACGCCGGGAACCTCACCGGGGGCGACGGCAGGATGAAGGCCAGGCTGAAG
GTCTTGCCGGACGCGCCGAGAGGAGGTGCATGGCCGCCGTCAGCTCGTACCGTGAGGCGT
CCACTTAAGTGTGGTAACGAGCGAGACCCGCGCCCCCAGTTGCCAGTCCCTCCCGCTCGG
GAGGGAGGCACTCTGGGGGGACTGCCGGCGA-TAAGCCGGAGGAAGGGGCGGGCGACGGT
AGGTCAGTATGCCCCGAAACCCCCGGGCTACACGCGCGCTACAATGGGCGGGACAATGGG
ACCCGACCCCGAAAGGGGAAGGGAATCCCCTAAACCCGCCCTCAGTTCGGATCGCGGGCT
GCAACTCGCCCGCGTGAAGCTGGAATCCCTAGTACCCGCGCGTCATCATCGCGCGGCGAA
TACGTCCCTGCTCCTTGCACACACCGCCCGTCACTCCACCCGAGCGGGGCCCAGGTGAGG
CCCGATCT-CC---TT-C---GGGAGGTCGGGTCG
>U82237.1_Thermococcus_barophilus_MP
CACCGGCGGACGGCTCAGTAACACGTCGGTAACCTACCCTCGGGAGGGGGATAACCCCGG
GAAA-TGGGGCTAATCCCCCATAGGTGTGGGGTACTGGAAGGTCCCCACACCGAAAGGG-
--------------CCGCCCGAGGATGGGCCGGCGGCCGATTAGGTAGTTGGTGGGGTAA
CGGCCCACCAAGCCGAAGATCGGTACGGGCCATGAGAGTGGGAGCCCGGAGATGGACACT
GAGACACGGGTCCAGGCCCTACGGGGCGCAGCAGGCGCGAAACCTCCGCAATGCGGGAAA
CCGCGACGGGGGGACCCCCAGTGCCGTG--------CACGGCTTTTCCGGAGTGTAAAAA
GCTCCGGGAATAAGGGCTGGGCAAGGCCGGTGGCAGCCGCCCCGGTAATACCGGCGGCCC
GAGTGGTGGCCGCTATTATTGGGCCTAAAGCGTCCGTAGCCGGGCCCGTAAGTCCCTGGC
GAAATCCCACGGCTCAACCGTGGGGCTTGCTGGGGATACTGCGGGCCTTGGG-ACCGGGA
GAGGCGGGGGGTACCCCTGGGGTAGGGGTGAAATCCTATAATCCCAGGGGGACCGCCAGT
GGCGAAGGCGCCCCGCTGGAACGGGTCCGACGGTGAGGGACGAAGGCCAGGGGAGCGAAC
CGGATTAGATACCCGGGTAGTCCTGGCTGTAAAGGATGCGGGCTAGGTGTCGGGCGAGCT
CCGAGCTCGCCCGGTGCCGTAGGGAAGCCGTTAAGCCCGCCGCCTGGGGAGTACGGCCGC
AAGGCTGAAACTTAAAGGAATTGGCGGGGGAGCACTACAAGGGGTGGAGCGTGCGGTTTA
ATTGGATTCAACGCCGGGAACCTCACCGGGGGCGACGGCAGGATGAAGGCCAGGCTGAAG
GTCTTGCCGGACACGCCGAGAGGAGGTGCATGGCCGCCGTCAGCTCGTACCGTGAGGCGT
CCACTTAAGTGTGGTAACGAGCGAGACCCGCGCCCCCAGTTGCCAGTCCCTCCCGAT-GG
GAGGGAGGCACTCTGGGGGGACCGCCGGCGA-TAAGCCGGAGGAAGGAGCGGGCGACGGT
AGGTCAGTATGCCCCGAAACCCCCGGGCTACACGCGCGCTACAATGGGCGGGACAATGGG
ATCCGACCCCGAAAGGGGAAGGGAATCCCCTAAACCCGCCCTCAGTTCGGATCGCGGGCT
GCAACTCGCCCGCGTGAAGCTGGAATCCCTAGTACCCGCGTGTCATCATCGCGCGGCGAA
TACGTCCCTGCTCCTTGCACACACCGCCCGTCACTCCACCCGAGCGGGGTCCGGATGAGG
CCCCGTCG-CCGGCTCTGACCGGATGGCGGGGTCG
>Z70247.1_Pyrococcus_sp_AL585
CACCGGCGGACGGCTCAGTAACACGTCGGTAACCTACCCTCGGGAGGGGGATAACCCCGG
GAAACTGGGGCTAATCCCCCATAGGCCTGGGGTACTGGAAGGTCCCCAGGCCGAAAGGGG
A-CCGTAAGG-T-CCCGCCCGAGGATGGGCCGGCGGCCGATTAGGTAGTTGGTGGGGTAA
CGGCCCACCAAGCCGAAGATCGGTACGGGCCGTGAGAGCGGGAGCCCGGAGATGGACACT
GAGACACGGGTCCAGGCCCTACGGGGCGCAGCAGGCGCGAAACCTCCGCAATGCGGGAAA
CCGCGACGGGGGGACCCCCAGTGCCGTGCC-TCTGGCACGGCTTTTCCGGAGTGTAAAAA
GCTCCGGGAATAAGGGCTGGGCAAGGCCGGTGGCAGCCGCCGCGGTAATACCGGCGGCCC
GAGTGGTGGCCACTATTATTGGGCCTAAAGCGGCCGTAGCCGGGCCCGTAAGTCCCTGGC
GAAATCCCACGGCTCAACCGTGGGGCTCGCTGGGGATACTGCGGGCCTTGGG-ACCGGGA
GAGGCCGGGGGTACCCCCGGGGTAGGGGTGAAATCCTATAATCCCGGGGGGACCGCCAGT
GGCGAAGGCGCCCGGCTGGAACGGGTCCGACGGTGAGGGCCGAAGGCCAGGGGAGCGAAC
CGGATTAGATACCCGGGTAGTCCTGGCTGTAAAGGATGCGGGCTAGGTGTCGGGCGAGCT
TCGAGCTCGCCCGGTGCCGTAGGGAAGCCGTTAAGCCCGCCGCCTGGGGAGTACGGCCGC
AAGGCTGAAACTTAAAGGAATTGGCGGGGGAGCACTACAAGGGGTGGAGCGTGCGGTTTA
ATTGGATTCAACGCCGGGAACCTCACCGGGGGCGACGGCAGGATGAAGGCCAGGCTGAAG
GTCTTGCCGGACGCGCCGAGAGGAGGTGCATGGCCGCCGTCAGCTCGTACCGTGAGGCGT
CCACTTAAGTGTGGTAACGAGCGAGACCCGCGCCCCCAGTTGCCAGTCCCTCCCGCTCGG
GAGGGAGGCACTCTGGGGGGACTGCCGGCGA-TAAGCCGGAGGAAGGGGCGGGCGACGGT
AGGTCAGTATGCCCCGAAACCCCCGGGCTACACGCGCGCTACAATGGGCGGGACAATGGG
ACCCGACCCCGAAAGGGGAAGGGAATCCCCTAAACCCGCCCTCAGTTCGGATCGCGGGCT
GCAACTCGCCCGCGTGAAGCTGGAATCCCTAGTACCCGCGCGTCATCATCGCGCGGGGAA
TACGTCCCTGCTCCTTGCACACACCGCCCGTCACTCCACCCGAGCGGGGCCCCGGTTAAG
CCCGATCT-CC---TT-C---GGGAGGTCGGGTCG
>X99570.1_Thermococcus_chitonophagus_DSM_10152
CACCGGCGGACGGCTCAGTAACACGTCGGTAACCTACCCTCGGGAGGGGGATAACCCCGG
GAAACTGGGGCTAATCCCCCATAGGCCTGGGGTACTGGAAGGTCCCCAGGCCGAAAGGGG
A-CCGTAAGG-T-CCCGCCCGAGGATGGGCCGGCGGCCGATTAGGTAGTTGGTGGGGTAA
CGGCCCACCAAGCCGAAGATCGGTACGGGCCGTGAGAGCGGGAGCCCGGAGATGGACACT
GAGACACGGGTCCAGGNCCTACGGGGCGCAGCAGGCGCGAAACCTCCGCAATGCGGGAAA
CCGCGACGGGGGGACCCCCAGTGCCGTGCC-TCTGGCACGGCTTTTCCGGAGTGTAAAAA
GCTCCGGGAATAAGGGCTGGGCNAGGCCGGTGNNAGCCGCCGCGGTAATACCGGCGGCCC
GAGTGGTGGCCACTATTATTGGGCCTAAAGCGGCCGTAGCCGGGCCCGTAAGTCCCTGGC
GAAATCCCACGGCTCAACCGTGGGGCTCGCTGGGGATACTGCGGGCCTTGGG-ACCGGGA
GAGGCCGGGGGTACCCCCGGGGTAGGGGTGAAATCCTATAATCCCGGGGGGACCGCCAGT
GGCGAAGGCGCCCGGCTGGAACGGGTCCGACGGTGAGGGCCGAAGGCCAGGGGAGCGAAC
CGGATTAGATACCCGGGTAGTCCTGGCTGTAAAGGATGCGGGCTAGGTGTCGGGCNAGCT
TCGAGN-CGCCCGGTGCCGTAGGGAAGCCGTTAAGCCCGCCGCCTGGGGAGTACGGCCGC
AAGGCTGAAACTTAAAGGAATTGGCGGGGGAGCACTACAAGGGGTGGAGCGTGCGGTTTA
ATTGGATTCAACGCCGGGAACCTCACCGGGGGCGACGGCAGGATGAAGGCCAGGCTGAAG
GTCTTGCCGGACGCGCCGAGAGGAGGTGCATGGNCGCCGTCAGCTCGTACCGTGAGGCGT
CCACTTAAGTGTGGTAACGAGCGAGACCCGCGCCCCCAGTTGCCAGTNCCTCCCGCT-GG
GAGGGAGGCACTCTGGGGGGACTGCCGGCGA-TAAGCCGGAGGAAGGGGCGGGCGACGGT
AGGTCAGTATGCCCCGAAACCCCCGGGCTACACGCGCGCTACAATGGGCGGGACAATGGG
ACCCGACCCCGAAAGGGGAAGGGAATCCCCTAAACCCGCCCTCAGTTCGGATCGCGGGCT
GCAACTCGCCCGCGTGAAGCTGGAATCCCTAGTACCCGCGCGTCATCATCGCGCGGCGAA
TACGTCCCTGCTCCTTGCACACACCGCCCGTCACTCCACCCGAGCGGGGCCCGGGTGAGG
CCCGATCT-CC---TT-C---GGGAGGTCGGGTCG
>L19921.1_Pyrococcus_abyssi
CACCGGCGGACGGCTCAGTAACACGTCGGTAACCTACCCTCGGGAGGGGGATAACCCCGG
GAAACTGGGGCTAATCCCCCATAGGCCTGGGGTACTGGAAGGTCCCCAGGCCGAAAGGG-
AGCCGTAAGGCT---CGCCCGAGGATGGGCCGGCGGCCGATTAGGTAGTTGGTGGGGTAA
CGGCCCACCAAGCCGA-GATCGGTACGGGCCGTGAGAGAGGGAGCCCGGAGATGGACACT
GACACACGGGTCCAGGCCCTACGGGGCGCAGCAGGCGCGAAACCTCCGCAATGCGGGAAA
CCGCGACGGGGGGACCCCCAGTGCCGTGCC-TCTGGCACGGCTTTTCCGGAGTGTAAAAA
GCTCCGGGAATAAGGGCTGGGCAAGGCCGGTGGCAGCCGCCGCGGTAATACCGGCGGCCC
GAGTGGTGGCCACTATTATTGGGCCTAAAGCGGCCGTAGCCGGGCCCGTAAGTCCCTGGC
GAAATCCCACGGCTCAACCGTGGGGCTCGCTGGGGATACTGCGGGCCTTGGG-ACCGGGA
GAGGCCGGGGGTACCCCCGGGGTAGGGGTGAAATCCTATAATCCCGGGGGGACCGCCAGT
GGCGAAGGCGCCCGGCTGGAACGGGTCCGACGGTGAGGGCCGAAGGCCAGGGGAGCGAAC
CGGATTAGATACCCGGGTAGTCCTGGCTGTAAAGGATGCGGGCTAGGTGTCGGGCGAGCT
TCGAGCTCGCCCGGTGCCGTAGGGAAGCCGTTAAGCCCGCCGCCTGGGGAGTACGGCCGC
AAGGCTGAAACTTAAAGGAATTGGCGGGGGAGCACTACAAGGGGTGGAGCGTGCGGTTTA
ATTGGATTCAACGCCGGGAACCTCACCGGGGGCGACGGCAGGATGAAGGCCAGGCTGAAG
GTCTTGCCGGACGCGCCGAGAGGAGGTGCATGGCCGCCGTCAGCTCGTACCGTGAGGCGT
CCACTTAAGTGTGGTAACGAGCGAGACCCGCGCCCCCAGTTGCCAGTCCCTCCCGCTCGG
GAGGGAGGCACTCTGGGGGGACTGCCGGCGACTAAGCCGGAGGAAGGGGCGGGCGACGGT
AGGTCAGTATGCCCCGAAACCCCCGGGCTACACGCGCGCTACAATGGGCGGGACAATGGG
TGCCGACCCCGAAAGGGGGAGGTAATCCCCTAAACCCGCCCTCAGTTCGGATCGCGGGCT
GCAACTCGCCCGCGTGAAGCTGGAATCCCTAGTAACGGCGCGTCATCATCGCGCGGCGAA
TACGTCCCTGCTCCTTGCACACACCGCCCGTCACTCCACCCGAGCGGGGCCTAGGTGAGG
CCCGATCT-CC---TT-C---GGGAGGTCGGGTCG
>AJ225071.1_Pyrococcus_abyssi_ST549
CACCGGCGGACGGCTCAGTAACACGTCGGTAACCTACCCTCGGGAGGGGGATAACCCCGG
GAAACTGGGGCTAATCCCCCATAGGCCTGGGGTACTGGAAGGTCCCCAGGCCGAAAGGG-
AGCCGTAAGGCT--CCGCCCGAGGATGGGCCGGCGGCCGATTAGGTAGTTGGTGGGGTAA
CGGCCCACCAAGCCGAAGATCGGTACGGGCCGTGAGAGCGGGAGCCCGGAGATGGACACT
GAGACACGGGTCCAGGCCCTACGGGGCGCAGCAGGCGCGAAACCTCCGCAATGCGGGAAA
CCGCGACGGGGGGACCCCCAGTGCCGTGCC-TCTGGCACGGCTTTTCCGGAGTGTAAAAA
GCTCCGGGAATAAGGGCTGGGCAAGGCCGGTGGCAGCCGCCGCGGTAATACCGGCGGCCC
GAGTGGTGGCCACTATTATTGGGCCTAAAGCGGCCGTAGCCGGGCCCGTAAGTCCCTGGC
GAAATCCCACGGCTCAACCGTGGGGCTCGCTGGGGATACTGCGGGCCTTGGG-ACCGGGA
GAGGCCGGGGGTACCCCCGGGGTAGGGGTGAAATCCTATAATCCCGGGGGGACCGCCAGT
GGCGAAGGCGCCCGGCTGGAACGGGTCCGACGGTGAGGGCCGAAGGCCAGGGGAGCGAAC
CGGATTAGATACCCGGGTAGTCCTGGCTGTAAAGGATGCGGGCTAGGTGTCGGGCGAGCT
TCGAGCTCGCCCGGTGCCGTAGGGAAGCCGTTAAGCCCGCCGCCTGGGGAGTACGGCCGC
AAGGCTGAAACTTAAAGGAATTGGCGGGGGAGCACTACAAGGGGTGGAGCGTGCGGTTTA
ATTGGATTCAACGCCGGGAACCTCACCGGGGGCGACGGCAGGATGAAGGCCAGGCTGAAG
GTCTTGCCGGACGCGCCGAGAGGAGGTGCATGGCCGCCGTCAGCTCGTACCGTGAGGCGT
CCACTTAAGTGTGGTAACGAGCGAGACCCGCGCCCCCAGTTGCCAGTCCCTCCCGCTCGG
GAGGGAGGCACTCTGGGGGGACTGCCGGCGA-TAAGCCGGAGGAAGGGGCGGGCGACGGT
AGGTCAGTATGCCCCGAAACCCCCGGGCTACACGCGCGCTACAATGGGCGGGACAATGGG
TGCCGACCCCGAAAGGGGGAGGTAATCCCCTAAACCCGCCCTCAGTTCGGATCGCGGGCT
GCAACTCGCCCGCGTGAAGCTGGAATCCCTAGTACCCGCGCGTCATCATCGCGCGGCGAA
TACGTCCCTGCTCCTTGCACACACCGCCCGTCACTCCACCCGAGCGGGGCCTAGGTGAGG
CCCGATCT-CC---TT-C---GGGAGGTCGGGTCG
>FJ862775.1_Pyrococcus_sp._GBD
CACCGGCGGACGGCTCAGTAACACGTCGGTAACCTACCCTCGGGAGGGGGATAACCCCGG
GAAACTGGGGCTAATCCCCCATAGGCCTGGGGTACTGGAAGGTCCCCAGGCCGAAAGGGG
ACCG-TAAGG-T-CCCGCCCGAGGATGGGCCGGCGGCCGATTAGGTAGTTGGTGGGGTAA
CGGCCCACCAAGCCGAAGATCGGTACGGGCCGTGAGAGCGGGAGCCCGGAGATGGACACT
GAGACACGGGTCCAGGCCCTACGGGGCGCAGCAGGCGCGAAACCTCCGCAATGCGGGAAA
CCGCGACGGGGGGACCCCCAGTGCCGTGCC-TCTGGCACGGCTTTTCCGGAGTGTAAAAA
GCTCCGGGAATAAGGGCTGGGCAAGGCCGGTGGCAGCCGCCGCGGTAATACCGGCGGCCC
GAGTGGTGGCCACTATTATTGGGCCTAAAGCGGCCGTAGCCGGGCCCGTAAGTCCCTGGC
GAAATCCCACGGCTCAACCGTGGGGCTCGCTGGGGATACTGCGGGCCTTGGG-ACCGGGA
GAGGCCGGGGGTACCCCCGGGGTAGGGGTGAAATCCTATAATCCCGGGGGGACCGCCAGT
GGCGAAGGCGCCCGGCTGGAACGGGTCCGACGGTGAGGGCCGAAGGCCAGGGGAGCGAAC
CGGATTAGATACCCGGGTAGTCCTGGCTGTAAAGGATGCGGGCTAGGTGTCGGGCGAGCT
TCGAGCTCGCCCGGTGCCGTAGGGAAGCCGTTAAGCCCGCCGCCTGGGGAGTGCGGCCGC
AAGGCTGAAACTTAAAGGAATTGGCGGGGGAGCACTACAAGGGGTGGAGCGTGCGGTTTA
ATTGGATTCAACGCCGGGAACCTCACCGGGGGCGACGGCAGGATGAAGGCCAGGCTGAAG
GTCTTGCCGGACGCGCCGAGAGGAGGTGCATGGCCGCCGTCAGCTCGTACCGTGAGGCGT
CCACTTAAGTGTGGTAACGAGCGAGACCCGCGCCCCCAGTTGCCAGTCCCTCCCGCTTGG
GAGGGAGGCACTCTGGGGGGACTGCCGGCGA-TAAGCCGGAGGAAGGGGCGGGCGACGGT
AGGTCAGTATGCCCCGAAACCCCCGGGCTACACGCGCGCTACAATGGGCGGGACAATGGG
ACCCGACCCCGAAAGGGGAAGGGAATCCCCTAAACCCGCCCTCAGTTCGGATCGCGGGCT
GCAACTCGCCCGCGTGAAGCTGGAATCCCTAGTACCCGCGCGTCATCATCGCGCGGMGAA
TACGTCCCTGCTCCTTGCACACACCGCCCGTCACTCCACCCGAGCGGGGCCCGGGTGAGG
CTCGATCT-CC---TT-C---GGGAGGTCGGGTCG
>FJ862776.1_Pyrococcus_sp._GIL
CACCGGCGGACGGCTCAGTAACACGTCGGTAACCTACCCTCGGGAGGGGGATAACCCCGG
GAAACTGGGGCTAATCCCCCATAGGCCTGGGGTACTGGAAGGTCCCCAGGCCGAAAGGGG
ACCG-TAAGG-T-CCCGCCCGAGGATGGGCCGGCGGCCGATTAGGTAGTTGGTGGGGTAA
CGGCCCACCAAGCCGAAGATCGGTACGGGCCGTGAGAGCGGGAGCCCGGAGATGGACACT
GAGACACGGGTCCAGGCCCTACGGGGCGCAGCAGGCGCGAAACCTCCGCAATGCGGGAAA
CCGCGACGGGGGGACCCCCAGTGCCGTGCC-TCTGGCACGGCTTTTCCGGAGTGTAAAAA
GCTCCGGGAATAAGGGCTGGGCAAGGCCGGTGGCAGCCGCCGCGGTAATACCGGCGGCCC
GAGTGGTGGCCACTATTATTGGGCCTAAAGCGGCCGTAGCCGGGCCCGTAAGTCCCTGGC
GAAATCCCACGGCTCAACCGTGGGGCTCGCTGGGGATACTGCGGGCCTTGGG-ACCGGGA
GAGGCCGGGGGTACCCCCGGGGTAGGGGTGAAATCCTATAATCCCGGGGGGACCGCCAGT
GGCGAAGGCGCCCGGCTGGAACGGGTCCGACGGTGAGGGCCGAAGGCCAGGGGAGCGAAC
CGGATTAGATACCCGGGTAGTCCTGGCTGTAAAGGATGCGGGCTAGGTGTCGGGCGAGCT
TCGAGCTCGCCCGGTGCCGTAGGGAAGCCGTTAAGCCCGCCGCCTGGGGAGTACGGCCGC
AAGGCTGAAACTTAAAGGAATTGGCGGGGGAGCACTACAAGGGGTGGAGCGTGCGGTTTA
ATTGGATTCAACGCCGGGAACCTCACCGGGGGCGACGGCAGGATGAAGGCCAGGCTGAAG
GTCTTGCCGGACGCGCCGAGAGGAGGTGCATGGCCGCCGTCAGCTCGTACCGTGAGGCGT
CCACTTAAGTGTGGTAACGAGCGAGACCCGCGCCCCCAGTTGCCAGTCCCTCCCGCTCGG
GAGGGAGGCACTCTGGGGGGACTGCCGGCGA-TAAGCCGGAGGAAGGGGCGGGCGACGGT
AGGTCAGTATGCCCCGAAACCCCCGGGCTACACGCGCGCTACAATGGGCGGGACAATGGG
ACCCGACCCCGAAAGGGGAAGGGAATCCCCTAAACCCGCCCTCAGTTCGGATCGCGGGCT
GCAACTCGCCCGCGTGAAGCTGGAATCCCTAGTACCCGCGCGTCATCATCGCGCGGCGAA
TACGTCCCTGCTCCTTGCACACACCGCCCGTCACTCCACCCGAGCGGGGCCCGGGTGAGG
CCCGATCT-CC---TT-C---GGGAGGTCGGGTCG
>FJ862777.1_Pyrococcus_sp._MA2.31
CACCGGCGGACGGCTCAGTAACACGTCGGTAACCTACCCTCGGGAGGGGGATAACCCCGG
GAAACTGGGGCTAATCCCCCATAGGCCTGGGGTACTGGAAGGTCCCCAGGCCGAAAGGG-
AGCCGTAAGGCT--CCGCCCGAGGAGGGGCCGGCGGCCGATTAGGTAGTTGGTGGGGTAA
CGGCCCACCAAGCCGAAGATCGGTACGGGCCGTGAGAGCGGGAGCCCGGAGATGGACACT
GAGACACGGGTCCAGGCCCTACGGGGCGCAGCAGGCGCGAAACCTCCGCAATGCGGGAAA
CCGCGACGGGGGGACCCCCAGTGCCGTGCC-TCTGGCACGGCTTTTCCAGAGTGTAAAAA
GCTCCGGGAATAAGGGCTGGGCAAGGCCGGTGGCAGCCGCCGCGGTAATACCGGCGGCCC
GAGTGGTGGCCACTATTATTGGGCCTAAAGCGGCCGTAGCCGGGCCCGTAAGTCCCTGGC
GAAATCCCGCGGCTCAACCGTGGGGCTCGCTGGGGATACTGCGGGCCTTGGG-ACCGGGA
GAGGCCGGGGGTACCCCCGGGGTAGGGGTGAAATCCTATAATCCCGGGGGGACCGCCAGT
GGCGAAGGCGCCCGGCTGGAACGGGTCCGACGGTGAGGGCCGAAGGCCAGGGGAGCGAAC
CGGATTAGATACCCGGGTAGTCCTGGCTGTAAAGGATGCGGGCTAGGTGTCGGGCGAGCT
TCGAGCTCGCCCGGTGCCGTAGGGAAGCCGTTAAGCCCGCCGCCTGGGGAGTACGGCCGC
AAGGCTGAAACTTAAAGGAATTGGCGGGGGAGCACTACAAGGGGTGGAGCGTGCGGTTTA
ATTGGATTCAACGCCGGGAACCTCACCGGGGGCGACGGCAGGATGAAGGCCAGGCTGAAG
GTCTTGCCGGACGCGCCGAGAGGAGGTGCATGGCCGCCGTCAGCTCGTACCGTGAGGCGT
CCACTTAAGTGTGGTCACGAGCGAGACCCGCGCCCCCAGTTGCCAGTCCCTCCCGCTCGG
GAGGGAGGCACTCTGGGGGGACTGCCGGCGA-TAAGCCGGAGGAAGGGGCGGGCGACGGT
AAGTCAGTATGCCCCGAAACCCCCGGGCTACACGCGCGCTACAATGGGCGGGACAATGGG
ACCCGACCCCGAAAGGGGAAGGGAATCCCCTAAACCCGCCCTCAGTTCGGATCGCGGGCT
GCAACTCGCCCGCGTGAAGCTGGAATCCCTAGTACCCGCGCGTCATCATCGCGCGGCGAA
TACGTCCCTGCTCCTTGCACACACCGCCCGTCACTCCACCCGAGCGGGGTCCGGGTGAGG
CCCAGTCT-CC---TT-C---GGGAGGCTGGGTCG
>FJ862778.1_Pyrococcus_sp._MA2.32
-ACCGGCGGACGGCTCAGTAACACGTCGGTAACCTACCCTCGGGAGGGGGATAACCCCGG
GAAACTGGGGCTAATCCCCCATAGGCCTGGTGTACTGGAAGGTCCCCAGGCCGAAAGGG-
ACCG-TAAGG-T---CGCCCGAGGATGGGCCGGCGGCG-ATTAGGTAGTTGGTGGGGTAA
CGGCCCACCAAGCCGAAGATCGGTACGGGCCGTGAGAGCKGGAGCCCGGAGATGGACACT
GAGACACGGGTCCAGGCCCTACGGGGCGCAS-AGGCGCGAAACCTCCGCAATGCGGGAAA
CCGCGACGGGGGGACCCCCAGTGCCGTGCC-TCTKGCASNNNTTTTCCGGAGTGTAAAAW
GCTCCGGGAATAAGGGCTGGGCAAGGCCGGTGGCAGCCGCCGCGGTAATACCGGCGGCCC
GAGTGGTGGCCACTATTATTKGGCCTAAWGCKGCCGTAGCCGGGCCCGTAAGTCCCTGGC
GAAATCCCACGGCTCAACCGTKGGGCTCGCTGGGGATACTGCGGGCCTTGGG-ACCGGGA
GAGGCCGGGGGTACCCCCGGGGTAGGGGTGAAATCCTATAATCCCGGGGGGACCGCCAGT
KGCGAAGGCGCCCGGCTGGAACGGGTCCGACGGTGAGGGCCGAAGGCMAGGGGAGCGAAC
CGGATTAGATACCCGGGTAGTCCTGGCTGTAAAGGATGCGGGCTAGGTGTHBGGCGAGCT
TCGAGCTCGCCCGGTGCCGTAGGGAAGCCGTTAAGCCCGCCGCCTGGGGAGTACGGCCGC
AAGGCTGAAACTTAAAGGAATTGGCGGGGGAGCACTACAAGGGGTGGAGCGTGCGGTTTA
ATTGGATTCAACGCCGGGAACCTCACCGGGGGCGACGGCAGGATGAAGGCCAGGCTGAAG
GTCTTGCCGGACGCGCCGAGAGGAGGTGCATGGCCGCCGTCAGCTCGTACCGTGAGGCGT
CCACTTAAGTGTGGTAACGAGCGAGACCCGCGCCCCCAGTTGCCAGTCCCTCCCGCTCGG
GAGGGAGGCACTCTGGGGGGACTGCCGGCGA-TAAGCCGGAGGAAGGGGCGGGCGACGGT
AGGTCAGTATGCCCCGAAACCCCCGGGCTACACGCGCGCTACAATGGGCGGGACAATGGG
ACCCGACCCCGAAAGGGGAAGGGAATCCCCTAAACCCGCCCTCAGTTCGGATCGCGGGCT
GCAACTCGCCCGCGTGAAGCTGGAATCCCTAGTACCCGCGCGTCATCATCGCGCGGCGAA
TACGTCCCTGCTCCTTGCACACACCGCCCGTCACTCCACCCGAGCGGGGTCCGGGTGAGG
CCCAGTCT-CC---TT-C---GGGAGGCTGGGTCG
>FJ862779.1_Pyrococcus_sp._MA2.34
-ACCGGCGGACGGCTCAGTAACACGTCGGTAACCTACCCTCGGGAGGGGGATAACCCCGG
GAAACTGGGGCTAATCCCCCATAGGCCTGGKGTACTGGAAGGTCCCCAGGCCGAAAGGG-
AGCCGTAAKS-T---CGCCCGAGGATGGGCCGGCGGCG-ATTAGGTAGTTGGTGGGGTAA
CGGCCCACCAAGCCGAAGATCGGTACGGGCCGTGAGAGCKGGAGCCCGGWGATGGACACT
GAGACACGGGTCCAGGCCCTACGGKGCGCAS-AGGCGCGAAACCTCCGCAATGCGGGAAA
CCGCGACGGGGGGACCCC-AGTKCCGTGCC-TCTKGCACGGCTTTTCCGGAGTGTAAAAW
GCTCCGGGAATAAGGGCTGGGCAAGGCCGGTGGCAGCCGCCGCGGTAATACCGGCGGCCC
GAGTGGTGGCCACTATTATTTGGCCTAAAGCGGCCGTAGCCGGGCCCGTAAGTYCCTGGC
GAAATCCCACGGCTCAACCGTGGGGCTCGCTGGGGATACTGCGGGCCTTGGG-ACCGGGA
GAGGCCGGGGGTACCCCCGGGGTAGGGGTGAAATCCTATAATCCCGGGGGGACCGCCAGT
GGCGAAGGCGCCCGGCTGGAACGGGTCCGACGGTGAGGGCCGAAGGCAAGGGGAGCGAAC
CGGATTAGATACCCGGGTAGTCCTGGCTGTAAAGGATGCGGGCTAGGTGNTYGGCGAGCT
TCGAGCTCGCCCGGTGCCGTAGGGAAGCCGTTAAGCCCGCCGCCTGGGGAGTACGGCCGC
AAGGCTGAAACTTAAAGGAATTGGCGGGGGAGCACTACAAGGGGTGGAGCGTGCGGTTTA
ATTGGATTCAACGCCGGGAACCTCACHGGGGGCGACGGCAGGATGAAGGCCAGGCTGAAG
GTCTTGCCGGACGCGCCGAGAGGAGGTGCATGGCCGCCGTCAGCTCGTACCGTGAGGCGT
CCACTTAAGTGTGGTAACGAGCGAGACCCGCGCCCCCAGTTGCCAGTCCCTCCCGCTCGG
GAGGGAGGCACTCTGGGGGGACTGCCGGCGA-TAAGCCGGAGGAAGGGGCGGGCGACGGT
AGGTCAGTATGCCCCGAAACCCCCGGGCTACACGCGCGCTACAATGGGCGGGACAATGGG
ACCCGACCCCGAAAGGGGAAGGGAATCCCCTAAACCCGCCCTCAGTTCGGATCGCGGGCT
GCAACTCGCCCGCGTGAAGCTGGAATCCCTAGTACCCGCGCGTCATCATCGCGCGGCGAA
TACGTCCCTGCTCCTTGCACACACCGCCCGTCACTCCACCCGAGCGGGGTCCGGGTGAGG
CCCAGTCT-CC---TT-C---GGGAGGCTGGGTCG
>AJ585959.2_clone_T30a17
CACCGGCGGACGGCTCAGTAACACGTCGGTAACCTACCCTCGGGAGGGGGATAACCCCGG
GAAACTGGGGCTAATCCCCCATAGGCCTGGGGTACTGGAAGGTCCCCAGGCCGAAAGGG-
AGCCGTAAGGCT--CCGCCCGAGGATGGGCCGGCGGCCGATTAGGTAGTTGGTGGGGTAA
CGGCCCACCAAGCCGAAGATCGGTACGGGCCGTGAGAGCGGGAGCCCGGAGATGGACACT
GAGACACGGGTCCAGGCCCTACGGGGCGCAGCAGGCGCGAAACCTCCGCAATGCGGGAAA
CCGCGACGGGGGGACCCCCAGTGCCGTGCC-TCTGGCACGGCTTTTCCGGAGTGTAAAAA
GCTCCGGGAATAAGGGCTGGGCAAGGCCGGTGGCAGCCGCCGCGGTAATACCGGCGGCCC
GAGTGGTGGCCACTATTATTGGGCCTAAAGCGGCCGTAGCCGGGCCCGTAAGTCCCTGGC
GAAATCCCACGACTCAACCGTGGGGCTCGCTGGGGATACTGCGGGCCTTGGGCACCGGGA
GAGGCCGGGGGTACCCCCGGGGTAGGGGTGAAATCCTATAATCCCGGGGGGACCGCCAGT
GGCGAAGGCGCCCGGCTGGAACGGGTCCGACGGTGAGGGCCGAAGGCCAGGGGAGCGAAC
CGGATTGGATACCCGGGTAGTCCTGGCTGTAAAGGATGCGGGCTAGGTGTCGGGCGAGCT
TCGAGCTCGCCCGGTGCCGTAGGGAAGCCGTTAAGCCCGCCGCCTGGGGAGTACGGCCGC
AAGGCTGAAACTTAAAGGAATTGGCGGGGGAGCACTACAAGGGGTGGAGCGTGCGGTTTA
ATTGGATTCAACGCCGGGAACCTCACCGGGGGCGACGGCAGGATGAAGGCCAGGCTGAAG
GTCTTGCCGGACGCGCCGAGAGGAGGTGCATGGCCGCCGTCAGCTCGTACCGTGAGGCGT
CCACTTAAGTGTGGTAACGAGCGAGACCCGCGCCCCCAGTTGCCAGTCCCTCCCGCTCGG
GAGGGAGGCACTCTGGGGGGACTGCCGGCGA-TAAGCCGGAGGAAGGGGCGGGCGACGGT
AGGTCAGTATGCCCCGAAACCCCCGGGCTACACGCGCGCTACAATGGGCGGGACAATGGG
ACCCGACCCCGAAAGGGGAAGGGAATCCCCTAAACCCGCCCTCAGTTCGGATCGCGGGCT
GCAACTCGCCCGCGTGAAGCTGGAATCCCTAGTACCCGCGCGTCATCATCGCGCGGCGAA
TACGTCCCTGCTCCTTGCACACACCGCCCGTCACTCCACCCGAGCGGGGCCCAGGTGAGG
TCCGATCT-CC---TT-C---GGGAGGTCGGGTCG
>AJ585957.2_clone_T17a44
CACCGGCGGACGGCTCAGTAACACGTCGGTAACCTACCCTCGGGAGGGGGATAACCCCGG
GAAACTGGGGCTAATCCCCCATAGGCCTGGGGTACTGGAAGGTCCCCAGGCCGAAAGGG-
AGCCGTAAGGCT--CCGCCCGAGGATGGGCCGGCGGCCGATTAGGTAGTTGGTGGGGTAA
CGGCCCACCAAGCCGAAGATCGGTACGGGCCGTGAGAGCGGGAGCCCGGAGATGGACACT
GAGACACGGGTCCAGGCCCTACGGGGCGCAGCAGGCGCGAAACCTCCGCAATGCGGGAAA
CCGCGACGGGGGGACCCCCAGTGCCGTGCC-TCTGGCACGGCTTTTCCGGAGTGTAAAAA
GCTCCGGGAATAAGGGCTGGGCAAGGCCGGTGGCAGCCGCCGCGGTAATACCGGCGGCCC
GAGTGGTGGCCACTATTATTGGGCCTAAAGCGGCCGTAGCCGGGCCCGTAAGTCCCTGGC
GAAATCCCACGGCTCAACCGTGGGGCTCGCTGGGGATACTGCGGGCCTTGGGCACCKGGA
GAGGCCGGGGGTACCCCCGGGGTAGGGGTGAAATCCTATAATCCCGGGGGGACCGCCAGT
GGTGAAGGCGCCCGGCTGGAACGGGTCCGACGGTGAGGGCCGAAGGCCAGGGGAGCGAAC
CGGATTAGATACCCGGGTAGTCCTGGCTGTAAAGGATGCGGGCTAGGTGTCGGGCGAGCT
TCGAGCTCGCCCGGTGCCGTAGGGAAGCCGTTAAGCCCGCCGCCTGGGGAGTACGGCCGC
AAGGCTGAAACTTAAAGGAATTGGCGGGGGAGCACTACAAGGGGTGGAGCGTGCGGTTTA
ATTGGATTCAACGCCGGGAACCTCACCGGGGGCGACGGCAGGATGAAGGCCAGGCTGAAG
GTCTTGCCGGACGCGCCGAGAGGAGGTGCATGGCCGCCGTCAGCTCGTACCGTGAGGCGT
CCACTTAAGTGTGGTAACGAGCGAGACCCGCGCCCCCAGTTGCCAGTCCCTCCCGCTCGG
GAGGGAGGCACTCTGGGGGGACTGCCGGCGA-TAAGCCGGAGGAAGGGGCGGGCGACGGT
AGGTCAGTATGCCCCGAAACCCCCGGGCTACACGCGCGCTACAATGGGCGGGACAATGGG
ACCCGACCCCGAAAGGGGAAGGGAATCCCCTAAACCCGCCCTCAGTTCGGATCGCGGGCT
GCAACTCGCCCGCGTGAAGCTGGAATCCCTAGTACCCGCGCGTCATCATCGCGCGGCGAA
TACGTCCCTGCTCCTTGCACACACCGCCCGTCACTCCACCCGAGCGGGGCCCAGGTGAGG
CCCGATCT-CC---TT-C---GGGAGGTCGGGTCG
>AJ585956.2_clone_T17a60
CACCGGCGGACGGCTCAGCAACACGTCGGTAACCTACCCTCGGGAGGGGGATAACCCCGG
GAAACTGGGGCTAATCCCCCATAGGCCTGGGGTACTGGAAGGTCCCCAGGCCGAAAGGG-
AGCCGTAAGGCT--CCGCCCGAGGATGGGCCGGCGGCCGATTAGGTAGTTGGTGGGGTAA
CGGCCCACCAAGCCGAAGATCGGTACGGGCCGTGAGAGCGGGAGCCCGGAGATGGACACT
GAGACACGGGTCCAGGCCCTACGGGGCGCAGCAGGCGCGAAACCTCCGCAATGCGGGAAA
CCGCGACGGGGGGACCCCCAGTGCCGTGCC-TCTGGCACGGCTTTTCCGGAGTGTAAAAA
GCTCCGGGAATAAGGGCTGGGCAAGGCCGGTGGCAGCCGCCGCGGTAATACCGGCGGCCC
GAGTGGTGGCCACTATTATTGGGCCTAAAGCGGCCGTAGCCGGGCCCGTAAGTCCCTGGC
GAAATCCCACGGCTCAACCGTGGGGCTCGCTGGGGATACTGCGGGCCTTGGGCACCGGGA
GAGGCCGGGGGTACCCCCGGGGTAGGGGTGAAATCCTATAATCCCGGGGGGACCGCCAGT
GGCGAAGGCGCCCGGCTGGAACGGGTCCGACGGTGAGGGCCGAAGGCCAGGGGAGCGAAC
CGGATTAGATACCCGGGTAGTCCTGGCTGTAAAGGATGCGGGCTAGGTGTCGGGCGAGCT
TCGAGCTCGCCCGGTGCCGTAGGGAAGCCGTTAAGCCCGCCGCCTGGGGAGTACGGCCGC
AAGGCTGAAACTTAAAGGAATTGGCGGGGGAGCACTACAAGGGGTGGAGCGTGCGGTTTA
ATTGGATTCAACGCCGGGAACCTCACCGGGGGCGACGGCAGGATGAAGGCCAGGCTGAAG
GTCTTGCCGGACGCGCCGAGAGGAGGTGCATGGCCGCCGTCAGCTCGTACCGTGAGGCGT
CCACTTAAGTGTGGTAACGAGCGAGACCCGCGCCCCCAGTTGCCAGTCCCTCCCGCTCGG
GAGGGAGGCACTCTGGGGGGACTGCCGGCGA-TAAGCCGGAGGAAGGGGCGGGCGACGGT
AGGTCAGTATGCCCCGAAACCCCCGGGCTACACGCGCGCTACAATGGGCGGGACAATGGG
ACCCGACCCCGAAAGGGGAAGGGAATCCCCTAAACCCGCCCTCAGTTCGGATCGCGGGCT
GCAACTCGCCCGCGTGAAGCTGGAATCCCTAGTACCCGCGCGTCATCATCGCGCGGCGAA
TACGTCCCTGCTCCTTGCACACACCGCCCGTCACTCCACCCGAGCGGGGCCCAGGTGAGG
CCCGATCT-CC---TT-C---GGGAGGTCGGGTCG
>D87344.1_Pyrococcus_horikoshii
CACCGGCGGACGGCTCAGTAACACGTCGGTAACCTACCCTCGGGAGGGGGATAACCCCGG
GAAACTGGGGCTAATCCCC-ATAGGCCTGGGGTACTGGAAGGTCCCCAGGCCGAAAGGG-
AGCCGTAAGGCT--CCGCCCGAGGATGGGCCGGCGGCCGATTAGGTAGTTGGTGGGGTAA
CGGCCCACCAAGCCGAAGATCGGTACGGGCCGTGAGAGCGGGAGCCCGGAGATGGACACT
GAGACACGGGTCCAGGCCCTACGGGGCGCAGCAGGCGCGAAACCTCCGCAATGCGGGAAA
CCGCGACGGGGGGACCCCCAGTGCCGTGCC-TCTGGCACGGCTTTTCCGGAGTGTAAAAA
GCTCCGGGAATAAGGGCTGGGCAAGGCCGGTGGCAGCCGCCGCGGTAATACCGGCGGCCC
GAGTGGTGGCCACTATTATTGGGCCTAAAGCGGCCGTAGCCGGGCCCGTAAGTCCCTGGC
GAAATCCCACGGCTCAACCGTGGGGCTCGCTGGGGATACTGCGGGCCTCGGG-ACCGGGA
GAGGCCGGGGGTACCCCCGGGGTACGGGTGAAATCCTATAATCCCGGGGGGACCGCCAGT
GGCGAAGGCGCCCGGCTGGAACGGGTCCGACGGTGAGGGCCGAAGGCCAGGGGAGCGAAC
CGGATTAGATACCCGGGTAGTCCTGGCTGTAAAGGATGCGGGCTAGGTGTCGGGCGAGCT
TCGAGCTCGCCCGGTGCCGTAGGGAAGCCGTTAAGCCCGCCGCCTGGGGGGTACGGCCGC
AAGGCTGAAACTTAAAGGAATTGGCGGGGGAGCACTACAAGGGGTGGAGCGTGCGGTTTA
ATTGGATTCAACGCCGGGAACCTCACCGGGGGCGACGGCAGGATGAAGGCCAGGCTGAAG
GTCTTGCCGGACGCGCCGAGAGGAGGTGCATGGCCGCCGTCAGCTCGTACCGTGAGGCGT
CCACTTAAGTGTGGTAACGAGCGAGACCCGCGCCCCCAGTTGCCAGTCCCTCCCGCTCGG
GAGGGAGGCACTCTGGGGGGACTGCCGGCGA-TAAGCCGGAGGAAGGGGCGGGCGACGGT
AGGTCAGTATGCCCCGAAACCCCCGGGCTACACGCGCGCTACAATGGGCGGGACAATGGG
ACCCGACCCCGAAAGGGGGAGGTAATCCCCTAAACCCGCCCTCAGTTCGGATCGCGGGCT
GCAACTCGCCCGCGTGAAGCTGGAATCCCTAGTACCCGCGCGTCATCATCGCGCGGCGAA
TACGTCCCTGCTCCTTGCACACACCGCCCGTCACTCCATCCGAGCGGGGCCTAGGTGAGG
CCCGATCT-CC---TT-C---GGGAGGTCGGGTCG
